# Supplementary material for: Splicing modulators act at the branch point adenosine binding pocket defined by the PHF5A–SF3b complex
Source: Nat Commun. 2017 May 25;8:15522. doi: 10.1038/ncomms15522 (PMC5458519; doi:10.1038/ncomms15522)
Supplement: Supplementary Data 1 — Recurring Mutations Identified in Splicing Modulator Resistant Clones. [file ncomms15522-s2.xlsx]

## Sheet: WXS.resist_table.muta
										Allele Frequency
gene_AA	Hugo_Symbol	Protein_Change	Genome_Change	Variant_Classification	Variant_Type	Spliceosome	Total.12	total.Herboxidiene.resistant	total.E7.lowDose.resistant	Herb clone#1	Herb clone#2	Herb clone#3	Herb clone#5	Herb clone#6	Herb clone#8	E7 clone#1	E7 clone#3	E7 clone#4	E7 clone#6	E7 clone#7	E7 clone#8
ZNF812__g.chr19:9812001A>G	ZNF812		g.chr19:9812001A>G	5'Flank	SNP	No	12	6	6	0.667	0.5	0.5	0.75	0.545	0.5	0.75	0.8	0.4	0.889	0.429	0.286
ZNF148__g.chr3:125076116T>G	ZNF148		g.chr3:125076116T>G	Intron	SNP	No	12	6	6	0.778	1	0.4	0.375	0.5	0.833	0.286	0.5	0.429	0.5	0.455	0.6
Unknown__g.chr4:8647514G>T	Unknown		g.chr4:8647514G>T	IGR	SNP	No	12	6	6	0.75	0.375	0.667	0.583	0.667	0.444	0.4	0.667	0.357	0.6	1	0.556
Unknown__g.chr20:23565849T>C	Unknown		g.chr20:23565849T>C	IGR	SNP	No	12	6	6	0.667	0.714	0.667	0.4	0.667	0.571	0.4	0.667	0.333	0.667	0.667	0.333
Unknown__g.chr2:230184212T>C	Unknown		g.chr2:230184212T>C	IGR	SNP	No	12	6	6	0.571	0.286	0.625	0.667	0.5	0.5	0.75	0.25	1	0.583	0.6	0.667
Unknown__g.chr1:247499515_247499516delTC	Unknown		g.chr1:247499515_247499516delTC	IGR	DEL	No	12	6	6	0.3	0.5	0.6	0.714	0.571	0.667	0.667	1	0.5	0.333	0.5	0.778
TP73__g.chr1:3641026G>A	TP73		g.chr1:3641026G>A	Intron	SNP	No	12	6	6	0.375	0.5	0.429	0.875	0.5	0.333	0.5	0.667	0.8	0.364	0.75	0.667
SPOCK1__g.chr5:136649776T>C	SPOCK1		g.chr5:136649776T>C	Intron	SNP	No	12	6	6	0.8	0.5	0.714	0.667	0.667	1	0.6	0.273	0.5	1	0.6	0.667
SF3A1__g.chr22:30737001C>T	SF3A1		g.chr22:30737001C>T	Intron	SNP	Yes	12	6	6	0.615	0.529	0.538	0.4	0.429	0.5	0.417	0.364	0.333	0.75	0.625	0.6
EIF1__g.chr17:39845633A>C	EIF1		g.chr17:39845633A>C	Intron	SNP	No	12	6	6	0.5	0.417	0.455	0.9	0.5	0.647	0.556	0.786	0.615	0.556	0.333	0.6
ASPM__g.chr1:197097892_197097895delAAAT	ASPM		g.chr1:197097892_197097895delAAAT	Intron	DEL	No	12	6	6	0.75	0.625	0.6	1	0.75	0.5	0.5	0.6	0.667	0.75	0.571	0.333
ARHGEF7__g.chr13:111850539T>C	ARHGEF7		g.chr13:111850539T>C	Intron	SNP	No	12	6	6	0.75	1	0.5	0.5	0.556	0.6	0.571	0.75	1	1	0.6	1
WDR86__g.chr7:151102342_151102343delTA	WDR86		g.chr7:151102342_151102343delTA	Intron	DEL	No	11	6	5	0.5	0.5	0.5	0.571	0.714	0.6	0.636	0.429	0.333	0	0.75	0.7
Unknown__g.chrhs37d5:22755420C>T	Unknown		g.chrhs37d5:22755420C>T	IGR	SNP	No	11	6	5	0.4	0.286	0.444	0.25	0.4	0.625	0.25	0	0.286	0.333	0.5	0.25
Unknown__g.chrhs37d5:22544034G>C	Unknown		g.chrhs37d5:22544034G>C	IGR	SNP	No	11	6	5	0.444	0.231	0.231	0.25	0.318	0.286	0.429	0.429	0.353	0.118	0.217	0.241
Unknown__g.chr6:159343177C>T	Unknown		g.chr6:159343177C>T	IGR	SNP	No	11	6	5	0.25	0.538	0.25	0.333	0.231	0.333	0.333	0.545	0	0.263	0.333	0.3
Unknown__g.chr5:168947153T>G	Unknown		g.chr5:168947153T>G	IGR	SNP	No	11	6	5	0.5	0.875	0.667	0.667	0.714	1	0.5	0	0.8	0.444	0.5	1
Unknown__g.chr22:50422420C>G	Unknown		g.chr22:50422420C>G	IGR	SNP	No	11	5	6	0	0.429	0.556	0.8	0.8	0.5	0.5	0.667	0.636	0.5	0.75	0.5
Unknown__g.chr22:47724528C>T	Unknown		g.chr22:47724528C>T	IGR	SNP	No	11	5	6	0.714	0.5	0	0.444	0.75	0.571	0.667	0.75	0.429	0.571	0.6	0.667
Unknown__g.chr2:152165921C>T	Unknown		g.chr2:152165921C>T	IGR	SNP	No	11	5	6	0.556	0.333	0	0.5	0.643	0.6	0.5	0.444	0.6	0.6	0.667	0.556
Unknown__g.chr16:86149635G>A	Unknown		g.chr16:86149635G>A	IGR	SNP	No	11	6	5	0.625	0.583	0.333	0.375	0.333	0.6	0.4	0.857	0.25	0.3	0	0.714
TBX4__g.chr17:59528745C>G	TBX4		g.chr17:59528745C>G	5'Flank	SNP	No	11	6	5	0.4	0.4	0.333	0.6	0.5	0.4	0.571	0	0.6	0.333	0.6	0.5
TBC1D3C__g.chr17:34599563_34599564insG	TBC1D3C		g.chr17:34599563_34599564insG	Intron	INS	No	11	6	5	0.333	0.333	0.333	0.231	0.6	0.231	0.222	0.333	0	0.25	0.571	0.667
SORCS2__g.chr4:7259426G>A	SORCS2		g.chr4:7259426G>A	Intron	SNP	No	11	5	6	0.625	0.333	0.5	0.25	0	0.25	0.5	0.6	0.8	0.571	0.6	0.571
SLC39A12__g.chr10:18282427G>A	SLC39A12		g.chr10:18282427G>A	Intron	SNP	No	11	6	5	0.75	0.75	0.5	0.6	0.6	0.625	0.444	0.6	0.75	0.429	0	0.4
SLC22A8__g.chr11:62762422C>T	SLC22A8		g.chr11:62762422C>T	Intron	SNP	No	11	6	5	0.75	0.625	0.75	0.5	0.429	0.625	1	0.4	0.6	0	0.5	0.875
SLC12A3__g.chr16:56933197_56933198insAGG	SLC12A3		g.chr16:56933197_56933198insAGG	Intron	INS	No	11	5	6	0	0.667	0.667	1	0.667	0.8	0.6	0.8	0.5	0.667	0.6	0.5
SHANK2__g.chr11:70458071G>C	SHANK2		g.chr11:70458071G>C	Intron	SNP	No	11	5	6	0	0.3	1	0.667	0.286	0.286	0.571	0.556	0.364	0.4	0.4	0.308
SFTPC__g.chr8:22017922G>A	SFTPC		g.chr8:22017922G>A	5'Flank	SNP	No	11	6	5	0.5	0.5	0.5	0.545	0.556	0.714	0.556	0	0.5	0.636	0.571	0.571
SETD4__g.chr21:37406678T>G	SETD4		g.chr21:37406678T>G	IGR	SNP	No	11	5	6	0.6	0.75	0.5	0.5	0	0.6	0.667	0.333	0.6	0.4	0.5	1
RP5-944M2.3__g.chr12:126932764C>G	RP5-944M2.3		g.chr12:126932764C>G	lincRNA	SNP	No	11	6	5	0.429	0.25	0.571	0.375	0.727	0.562	0.571	0.308	0.438	0.5	0.889	0
RP11-693N9.2__g.chr11:104774183A>G	RP11-693N9.2		g.chr11:104774183A>G	RNA	SNP	No	11	5	6	0	0.5	0.6	0.286	0.667	0.625	0.25	0.6	0.5	0.5	0.333	0.8
RP11-433C9.2__g.chr3:184145046C>A	RP11-433C9.2		g.chr3:184145046C>A	Intron	SNP	No	11	6	5	0.429	0.4	0.5	1	0.6	0.583	0	0.5	0.667	0.571	0.714	0.5
RNF169__g.chr11:74457056A>G	RNF169		g.chr11:74457056A>G	5'Flank	SNP	No	11	5	6	0.375	0.118	0.333	0.5	0.25	0.222	0.375	0.7	0.417	1	0.318	0.235
RASSF5__g.chr1:206730309delA	RASSF5		g.chr1:206730309delA	Intron	DEL	No	11	5	6	0.4	0.8	0.833	0	0.769	0.75	0.4	1	0.429	1	0.4	0.5
RAD21L1__g.chr20:1207138T>G	RAD21L1		g.chr20:1207138T>G	Intron	SNP	No	11	6	5	0.4	0.667	0.8	0.75	0.333	0.286	0.8	0.417	0.375	0	0.714	1
PM20D1__g.chr1:205812614C>T	PM20D1		g.chr1:205812614C>T	Intron	SNP	No	11	6	5	0.8	0.571	0.4	0.667	0.455	0.5	0	0.4	0.5	0.375	0.333	0.583
PITPNM3__g.chr17:6368982C>T	PITPNM3		g.chr17:6368982C>T	Intron	SNP	No	11	6	5	0.417	0.571	0.5	0.818	0.286	0.8	0.25	0	0.556	0.556	0.636	0.667
PDE4DIP__g.chr1:144863737C>G	PDE4DIP		g.chr1:144863737C>G	Intron	SNP	No	11	5	6	0.6	0	0.714	0.333	0.714	0.7	0.6	0.8	0.333	0.714	0.286	0.778
NF2__g.chr22:30073959_30073960insTGAGGGA	NF2		g.chr22:30073959_30073960insTGAGGGA	Intron	INS	No	11	5	6	0	0.444	0.571	0.6	0.5	0.429	0.4	0.75	0.333	0.429	0.6	0.444
MICA__g.chr6:31368632G>A	MICA		g.chr6:31368632G>A	5'Flank	SNP	No	11	6	5	0.5	0.375	0.444	0.333	0.5	0.667	0.5	0.333	0.444	0	0.222	0.333
LRRC43__g.chr12:122677724G>A	LRRC43		g.chr12:122677724G>A	Intron	SNP	No	11	5	6	0	0.75	0.8	0.429	0.375	0.714	1	0.6	0.4	0.375	0.5	0.222
GRIN2A__g.chr16:10206175T>C	GRIN2A		g.chr16:10206175T>C	Intron	SNP	No	11	5	6	0	0.6	0.364	0.25	0.417	0.55	0.875	0.25	0.444	0.429	0.375	0.562
GREB1__g.chr2:11776918_11776923delGGGCAG	GREB1		g.chr2:11776918_11776923delGGGCAG	Intron	DEL	No	11	6	5	0.5	0.5	0.636	0.8	0.6	0.833	0.667	0.5	0.6	0.385	0	0.667
FAM65C__g.chr20:49237419G>T	FAM65C		g.chr20:49237419G>T	Intron	SNP	No	11	5	6	0.667	0.778	0.444	0	0.571	0.727	0.333	0.5	0.714	0.375	0.5	0.6
CD59__g.chr11:33757941A>G	CD59		g.chr11:33757941A>G	5'UTR	SNP	No	11	6	5	0.4	0.4	0.6	0.333	0.714	0.583	0.333	0.636	0.273	0	0.25	0.556
C6orf10__g.chr6:32307006_32307007insG	C6orf10		g.chr6:32307006_32307007insG	Intron	INS	No	11	6	5	0.667	0.455	0.833	0.444	0.4	0.3	0	0.273	0.5	0.8	0.4	0.333
AOAH__g.chr7:36729984C>T	AOAH		g.chr7:36729984C>T	Intron	SNP	No	11	5	6	0.4	0.333	0.5	0	1	0.455	0.667	0.4	0.571	0.6	0.4	0.625
ZNF562__g.chr19:9769089G>A	ZNF562		g.chr19:9769089G>A	Intron	SNP	No	10	6	4	0.3	0.333	1	1	0.667	0.6	0	0.556	0.3	0	0.667	0.5
XKR4__g.chr8:56052578G>T	XKR4		g.chr8:56052578G>T	Intron	SNP	No	10	5	5	0.625	0.75	0	0.5	0.667	0.75	0.429	0	0.5	0.8	0.364	0.429
VPS33B__g.chr15:91561586C>T	VPS33B		g.chr15:91561586C>T	Intron	SNP	No	10	5	5	0.4	0	0.8	0.333	0.333	0.333	0.571	0.667	0.714	0.75	0	0.6
USH2A__g.chr1:216348451C>T	USH2A		g.chr1:216348451C>T	Intron	SNP	No	10	6	4	0.375	0.455	0.571	0.385	0.357	0.462	0	0	0.714	0.5	0.889	0.444
USH2A__g.chr1:216348449A>C	USH2A		g.chr1:216348449A>C	Intron	SNP	No	10	6	4	0.375	0.455	0.571	0.385	0.357	0.462	0	0	0.714	0.5	0.889	0.444
Unknown__g.chrhs37d5:35112199C>A	Unknown		g.chrhs37d5:35112199C>A	IGR	SNP	No	10	5	5	1	1	1	0.8	1	0	0.75	0.667	0.5	0.5	0	1
Unknown__g.chrhs37d5:35112177T>C	Unknown		g.chrhs37d5:35112177T>C	IGR	SNP	No	10	5	5	1	1	1	0.8	0.667	0	0.8	0.6	0.6	0.5	0	1
Unknown__g.chrhs37d5:27348452A>G	Unknown		g.chrhs37d5:27348452A>G	IGR	SNP	No	10	5	5	0.714	0.6	0.6	0	0.5	0.667	1	0.8	0.8	0.6	0	0.833
Unknown__g.chrhs37d5:22755422T>C	Unknown		g.chrhs37d5:22755422T>C	IGR	SNP	No	10	5	5	0	0.286	0.444	0.25	0.4	0.625	0.222	0	0.286	0.333	0.5	0.222
Unknown__g.chrhs37d5:22755343C>T	Unknown		g.chrhs37d5:22755343C>T	IGR	SNP	No	10	6	4	0.333	0.222	0.417	0.333	0.25	0.6	0.2	0	0.3	0.3	0.3	0.3
Unknown__g.chrhs37d5:17435215A>G	Unknown		g.chrhs37d5:17435215A>G	IGR	SNP	No	10	5	5	0.406	0.5	0.4	0	0.5	0.75	0	0.375	0.375	0.447	0.273	0.667
Unknown__g.chrGL000234.1:38765G>A	Unknown		g.chrGL000234.1:38765G>A	IGR	SNP	No	10	5	5	0.667	0	0.556	0.4	0.429	0.333	0	1	0.333	0.5	0.7	0.286
Unknown__g.chrGL000220.1:31154C>T	Unknown		g.chrGL000220.1:31154C>T	IGR	SNP	No	10	5	5	0.286	0.417	0.308	0	0.286	0.444	0.375	0.462	0.25	0.154	0.3	0.5
Unknown__g.chr9:110361014T>C	Unknown		g.chr9:110361014T>C	IGR	SNP	No	10	5	5	0.5	0.667	0	0.5	1	0.5	1	1	0.8	0.75	0	0.8
Unknown__g.chr7:155642617G>A	Unknown		g.chr7:155642617G>A	IGR	SNP	No	10	5	5	0.5	0.25	0.375	0.2	0.571	0.375	0.4	0.571	0.571	0.6	0.4	0
Unknown__g.chr7:128558689T>C	Unknown		g.chr7:128558689T>C	IGR	SNP	No	10	4	6	0	0.5	0	0.5	0.5	0.333	0.429	0.571	1	0.5	0.375	0.667
Unknown__g.chr6:32441555A>G	Unknown		g.chr6:32441555A>G	IGR	SNP	No	10	5	5	0.714	0.6	0.857	1	0	0.714	0.333	0.4	1	0	1	0.5
Unknown__g.chr5:168947145C>A	Unknown		g.chr5:168947145C>A	IGR	SNP	No	10	5	5	0	0.857	0.667	0.75	0.714	1	0.5	0	0.667	0.444	0.6	1
Unknown__g.chr22:50772397_50772398insGA	Unknown		g.chr22:50772397_50772398insGA	IGR	INS	No	10	4	6	0	0.714	0	0.5	0.375	0.571	0.5	0.556	1	0.429	0.6	0.444
Unknown__g.chr22:50422385A>G	Unknown		g.chr22:50422385A>G	IGR	SNP	No	10	4	6	0	0	0.5	0.778	0.8	0.5	0.333	0.667	0.636	0.5	0.667	0.6
Unknown__g.chr21:45568896G>C	Unknown		g.chr21:45568896G>C	IGR	SNP	No	10	4	6	0.5	0	0.75	0	0.5	0.833	0.5	0.5	0.714	0.5	0.714	0.667
Unknown__g.chr20:42956018T>A	Unknown		g.chr20:42956018T>A	IGR	SNP	No	10	6	4	0.286	0.5	1	0.833	0.667	0.6	0.667	1	0.857	0	0	0.375
Unknown__g.chr19:586782C>T	Unknown		g.chr19:586782C>T	IGR	SNP	No	10	5	5	0.6	0.5	0.8	0	0.5	0.75	0.667	0.667	0.5	0.5	0	0.667
Unknown__g.chr16:74877956A>G	Unknown		g.chr16:74877956A>G	IGR	SNP	No	10	5	5	0.75	0.533	0.75	0	0.538	0.571	0	0.333	0.222	0.75	0.556	0.462
Unknown__g.chr16:2912908C>T	Unknown		g.chr16:2912908C>T	IGR	SNP	No	10	6	4	0.625	0.8	1	0.5	0.8	0.4	0.667	0.5	0.667	0.5	0	0
Unknown__g.chr16:20232478A>G	Unknown		g.chr16:20232478A>G	IGR	SNP	No	10	5	5	0	0.667	0.4	0.6	0.667	0.5	1	0	0.286	0.5	0.75	0.8
Unknown__g.chr16:1325971G>A	Unknown		g.chr16:1325971G>A	IGR	SNP	No	10	5	5	0.667	0.5	0.75	0	0.8	0.75	0.75	0.75	0	0.5	0.5	0.444
TMPRSS3__g.chr21:43792665T>C	TMPRSS3		g.chr21:43792665T>C	3'UTR	SNP	No	10	5	5	0.667	0.625	0.75	0.6	0.429	0	0	0.429	0.6	0.5	0.8	0.571
TBC1D3B__g.chr17:34491383T>G	TBC1D3B		g.chr17:34491383T>G	IGR	SNP	No	10	5	5	0.25	0.333	0.455	0.214	0	0.214	0.222	0.385	0.286	0.333	0	0.5
SRRM4__g.chr12:119594200G>A	SRRM4		g.chr12:119594200G>A	Intron	SNP	No	10	5	5	0.5	0.667	0.75	0.667	0.625	0	0	0.5	0.667	0.4	0.75	0.3
SLC9C2__g.chr1:173516673delT	SLC9C2		g.chr1:173516673delT	Intron	DEL	No	10	6	4	0.5	0.571	0.462	0.5	0.647	0.833	0.75	0	0.467	0	0.5	0.833
SLC39A11__g.chr17:70654275G>C	SLC39A11		g.chr17:70654275G>C	Intron	SNP	No	10	6	4	0.375	0.667	0.833	0.222	0.667	0.429	0	0.4	0	0.875	0.333	0.333
SCNN1A__g.chr12:6472464_6472466delTTT	SCNN1A		g.chr12:6472464_6472466delTTT	Intron	DEL	No	10	4	6	0.5	0.833	0	0.5	0.286	0	0.75	0.571	0.6	0.875	0.333	0.667
RP11-867G2.8__g.chr11:94373287G>C	RP11-867G2.8		g.chr11:94373287G>C	RNA	SNP	No	10	4	6	0.571	0	0	0.75	0.385	0.6	0.6	0.25	0.5	0.571	0.444	0.5
PTPRS__g.chr19:5310110C>T	PTPRS		g.chr19:5310110C>T	Intron	SNP	No	10	4	6	0.4	0.6	0.429	0.6	0	0	0.556	0.5	0.667	0.8	0.778	0.6
PTGER2__g.chr14:52790949G>A	PTGER2		g.chr14:52790949G>A	Intron	SNP	No	10	4	6	0	0.4	0.6	0.6	0.667	0	0.6	0.4	1	0.25	0.6	0.4
PPP2R2C__g.chr4:6397583T>C	PPP2R2C		g.chr4:6397583T>C	Intron	SNP	No	10	5	5	0.286	0	0.3	0.5	0.462	0.571	0	0.444	0.4	0.556	0.571	0.4
PPP2R2B__g.chr5:145969962_145969967delTTTTTT	PPP2R2B		g.chr5:145969962_145969967delTTTTTT	Intron	DEL	Yes	10	5	5	0.333	0.364	0.278	0.75	0	0.417	0.6	0.4	0	0.211	0.227	0.222
PKD1L2__g.chr16:81143076delT	PKD1L2		g.chr16:81143076delT	RNA	DEL	No	10	5	5	0	0.217	0.533	0.333	0.28	0.346	0.533	0	0.286	0.25	0.385	0.429
OTOL1__g.chr3:161216812G>A	OTOL1		g.chr3:161216812G>A	Intron	SNP	No	10	4	6	0.6	0.5	0	0.8	0.857	0	0.714	1	0.667	0.5	0.5	0.75
MYRIP__g.chr3:40203027_40203028insC	MYRIP		g.chr3:40203027_40203028insC	Intron	INS	No	10	5	5	0	0.714	1	0.6	0.5	0.8	0.667	0.5	0.5	0	0.667	0.5
MYH14__g.chr19:50765956T>C	MYH14		g.chr19:50765956T>C	Intron	SNP	No	10	5	5	0.857	0.375	0	0.429	0.75	0.5	1	0	0.562	0.7	0.312	0.6
MSL3P1__g.chr2:234774395_234774397delAAA	MSL3P1		g.chr2:234774395_234774397delAAA	RNA	DEL	No	10	4	6	0.25	0.4	0.833	0	0.375	0	0.556	0.375	0.444	0.625	0.455	0.5
MCF2L__g.chr13:113636156C>T	MCF2L		g.chr13:113636156C>T	Intron	SNP	No	10	4	6	0.571	0	0.4	0.667	0	0.667	0.667	0.833	0.667	0.667	0.5	0.833
LIPG__g.chr18:47109693G>A	LIPG		g.chr18:47109693G>A	Intron	SNP	No	10	6	4	0.667	0.75	0.571	0.667	0.5	0.5	0.5	0.8	0.714	0	0.444	0
LANCL2__g.chr7:55493301G>A	LANCL2		g.chr7:55493301G>A	Intron	SNP	No	10	5	5	0.714	0	0.545	0.6	0.6	0.4	0.75	0.714	0	0.778	0.286	0.333
ITCH__g.chr20:33063599T>C	ITCH		g.chr20:33063599T>C	Intron	SNP	No	10	5	5	0.333	0.222	0.75	0.5	0.286	0	0.5	0.571	1	0.4	0	0.5
IFT74__g.chr9:27044877C>T	IFT74		g.chr9:27044877C>T	Intron	SNP	No	10	5	5	0	0.778	0.833	0.625	0.375	0.778	0.571	0	1	0.375	0.429	0.5
HOXD11__g.chr2:176970247C>A	HOXD11		g.chr2:176970247C>A	5'Flank	SNP	No	10	5	5	1	1	0	0.667	0.571	0.667	0.429	0	0.333	0.5	0.4	0.5
GTPBP1__g.chr22:39101619G>C	GTPBP1		g.chr22:39101619G>C	5'Flank	SNP	No	10	5	5	0.5	0	0.571	0.667	0.6	0.286	0.8	0.6	0.4	0	0.429	0.429
GPSM1__g.chr9:139230067A>G	GPSM1		g.chr9:139230067A>G	Intron	SNP	No	10	4	6	0.5	0.667	0	0.4	0.714	0	0.6	0.429	0.5	0.667	0.8	0.667
DNM3__g.chr1:171988147C>T	DNM3		g.chr1:171988147C>T	Intron	SNP	No	10	5	5	0.5	1	0.6	0	0.833	0.4	0.714	0.75	0.833	0.364	0	1
DNAH17__g.chr17:76479389A>G	DNAH17		g.chr17:76479389A>G	Intron	SNP	No	10	6	4	1	0.875	1	0.667	0.8	0.75	1	0	1	0.6	0	0.833
DHRS13__g.chr17:27224799T>C	DHRS13		g.chr17:27224799T>C	3'UTR	SNP	No	10	6	4	0.4	0.692	0.75	0.833	0.5	0.375	0.25	0	0.8	0	0.5	0.375
CASP9__g.chr1:15821585C>T	CASP9		g.chr1:15821585C>T	Intron	SNP	No	10	5	5	0.333	0.6	0.667	0	0.7	0.429	0.75	0.5	0.375	0.5	0	0.333
CAMKK2__g.chr12:121712502delA	CAMKK2		g.chr12:121712502delA	Intron	DEL	No	10	4	6	0.5	0.714	0	0	0.5	0.867	0.5	0.667	0.75	0.5	0.714	0.4
CABLES2__g.chr20:60978524C>G	CABLES2		g.chr20:60978524C>G	Intron	SNP	No	10	4	6	0	0	0.5	0.667	0.5	1	0.333	0.5	0.6	0.5	0.667	1
ASB2__g.chr14:94417802C>A	ASB2		g.chr14:94417802C>A	Intron	SNP	No	10	6	4	0.375	0.778	0.667	0.429	0.5	0.5	0.333	0.333	0	0.3	0	0.8
AL163953.3__g.chr14:53741247G>A	AL163953.3		g.chr14:53741247G>A	lincRNA	SNP	No	10	5	5	0.8	0.667	0.5	0.5	0.538	0	0	0.4	1	0.6	0.714	0.667
AKT1__g.chr14:105242374G>A	AKT1		g.chr14:105242374G>A	5'Flank	SNP	No	10	6	4	0.5	0.778	0.286	0.6	0.333	0.429	0.364	0	0	0.5	1	0.5
AK1__g.chr9:130634485G>A	AK1		g.chr9:130634485G>A	Intron	SNP	No	10	4	6	0	0	0.5	0.5	0.875	0.714	1	0.8	1	0.667	0.6	0.333
AC006960.7__g.chr7:36525585G>A	AC006960.7		g.chr7:36525585G>A	RNA	SNP	No	10	5	5	1	0.667	0.429	1	0	1	0.667	1	0.667	0.667	0.5	0
ZNF423__g.chr16:49608737A>G	ZNF423		g.chr16:49608737A>G	Intron	SNP	No	9	5	4	0.667	0	0.5	0.4	0.625	0.667	0.333	0	0.5	0	0.4	0.75
WFDC5__g.chr20:43739934delG	WFDC5		g.chr20:43739934delG	Intron	DEL	No	9	5	4	0.5	0	0.5	0.286	0.667	0.429	0.333	0.6	0.714	0	0.333	0
Unknown__g.chrhs37d5:26535031T>C	Unknown		g.chrhs37d5:26535031T>C	IGR	SNP	No	9	4	5	0.367	0	0.222	0.444	0.5	0	0	1	0.364	0.344	0.462	0.5
Unknown__g.chrhs37d5:11879123G>C	Unknown		g.chrhs37d5:11879123G>C	IGR	SNP	No	9	4	5	0.714	0.667	0.6	0	0	0.5	0.571	0.429	0	0.4	0.571	0.4
Unknown__g.chrGL000220.1:12160G>A	Unknown		g.chrGL000220.1:12160G>A	IGR	SNP	No	9	6	3	0.6	0.6	0.667	1	0.571	0.4	0	0	1	0.6	0	0.5
Unknown__g.chrGL000212.1:152256G>A	Unknown		g.chrGL000212.1:152256G>A	IGR	SNP	No	9	3	6	0	0	0.667	0.8	0.5	0	1	1	0.6	1	1	1
Unknown__g.chr9:90559697_90559705delGTGGTGGTG	Unknown		g.chr9:90559697_90559705delGTGGTGGTG	IGR	DEL	No	9	4	5	0.833	0.333	0	0.4	1	0	1	0.714	0.6	0	1	0.333
Unknown__g.chr9:66963661G>A	Unknown		g.chr9:66963661G>A	IGR	SNP	No	9	5	4	0.4	0.2	0.385	0.467	0.368	0.348	0.583	0.5	0	0	0.368	0.55
Unknown__g.chr8:142545324G>A	Unknown		g.chr8:142545324G>A	IGR	SNP	No	9	4	5	0	0.333	0.222	0.545	0	0.364	0.231	0	0.333	0.5	0.4	0.4
Unknown__g.chr7:72830546C>T	Unknown		g.chr7:72830546C>T	IGR	SNP	No	9	6	3	0.25	0.5	0.75	0.4	0.8	0.667	0.75	0	0	0.4	0	0.667
Unknown__g.chr7:144708288A>G	Unknown		g.chr7:144708288A>G	IGR	SNP	No	9	4	5	0.333	0.75	0.333	0.6	0	0	0	0.4	0.667	0.5	1	0.571
Unknown__g.chr6:19939002C>T	Unknown		g.chr6:19939002C>T	IGR	SNP	No	9	5	4	0	0.75	0.667	0.4	0.5	0.833	0	0	0.667	0.4	0.333	1
Unknown__g.chr6:19938977C>A	Unknown		g.chr6:19938977C>A	IGR	SNP	No	9	5	4	0	0.8	0.667	0.333	0.5	0.8	0	0.444	0.75	0.5	0	1
Unknown__g.chr6:170422610C>T	Unknown		g.chr6:170422610C>T	IGR	SNP	No	9	5	4	0	0.4	0.75	0.286	0.6	0.833	0.4	0.333	1	0.25	0	0
Unknown__g.chr6:170422584C>T	Unknown		g.chr6:170422584C>T	IGR	SNP	No	9	5	4	0	0.4	0.333	0.5	0.6	0.875	0.5	0.333	0.8	0.25	0	0
Unknown__g.chr5:60145817G>A	Unknown		g.chr5:60145817G>A	IGR	SNP	No	9	4	5	1	0	0	1	0.6	0.5	0	1	0.75	0.714	0.5	0.4
Unknown__g.chr5:179786941C>T	Unknown		g.chr5:179786941C>T	IGR	SNP	No	9	5	4	0.5	0.4	0.75	0.462	0.636	0	0.5	0.667	0	0.286	0	0.5
Unknown__g.chr5:149810923G>A	Unknown		g.chr5:149810923G>A	IGR	SNP	No	9	4	5	0.6	0.5	0	0.5	0	0.5	0.667	0	0.8	0.4	0.5	1
Unknown__g.chr4:29211010C>G	Unknown		g.chr4:29211010C>G	IGR	SNP	No	9	5	4	0.4	0.6	1	0.667	0	0.4	0	1	0	0.4	0.4	0.6
Unknown__g.chr4:166469496G>A	Unknown		g.chr4:166469496G>A	IGR	SNP	No	9	5	4	0	0.75	0.667	1	0.714	0.286	0.667	0	0	0.667	0.4	0.4
Unknown__g.chr22:49704193A>G	Unknown		g.chr22:49704193A>G	IGR	SNP	No	9	5	4	0.667	0	0.8	0.444	0.5	0.222	1	0.6	0	0	0.5	1
Unknown__g.chr22:48769615C>T	Unknown		g.chr22:48769615C>T	IGR	SNP	No	9	5	4	0.667	0.4	0.3	0.4	0.778	0	0	0.5	0	1	0.6	0.6
Unknown__g.chr20:46850333G>A	Unknown		g.chr20:46850333G>A	IGR	SNP	No	9	5	4	0	0.667	0.667	0.5	1	0.75	0	0.333	0	0.429	0.222	0.4
Unknown__g.chr2:91778333C>T	Unknown		g.chr2:91778333C>T	IGR	SNP	No	9	6	3	1	0.429	0.667	0.5	0.5	0.667	0	0.8	0	0.75	0	0.6
Unknown__g.chr2:239502025C>T	Unknown		g.chr2:239502025C>T	IGR	SNP	No	9	6	3	0.4	0.429	0.667	0.667	0.75	0.571	0	0.667	0	0	0.8	0.3
Unknown__g.chr19:41684887C>G	Unknown		g.chr19:41684887C>G	IGR	SNP	No	9	5	4	0.5	0.75	1	0	0.8	0.4	0	0.667	1	0.625	1	0
Unknown__g.chr18:76792107G>A	Unknown		g.chr18:76792107G>A	IGR	SNP	No	9	5	4	0	0.5	0.6	0.5	0.375	0.5	0	0	0.333	0.333	0.4	0.6
Unknown__g.chr17:29036967G>A	Unknown		g.chr17:29036967G>A	IGR	SNP	No	9	4	5	1	0	0	0.75	0.667	0.429	0	0.333	0.5	0.667	0.714	0.714
Unknown__g.chr16:86417349G>A	Unknown		g.chr16:86417349G>A	IGR	SNP	No	9	3	6	0	0.222	0.429	0	0.5	0	0.5	0.333	0.5	0.4	0.5	0.222
Unknown__g.chr16:51312471G>A	Unknown		g.chr16:51312471G>A	IGR	SNP	No	9	3	6	0.6	0.375	0	0	0.5	0	0.417	0.222	0.857	0.667	0.375	0.444
Unknown__g.chr16:46386589C>A	Unknown		g.chr16:46386589C>A	IGR	SNP	No	9	5	4	0.323	0.6	0.375	0.286	0	0.667	0	0.5	0.286	0.204	0.364	0
Unknown__g.chr14:102071060G>T	Unknown		g.chr14:102071060G>T	IGR	SNP	No	9	4	5	0.4	0.667	0.6	0	0.6	0	0.75	0	0.75	1	1	0.6
Unknown__g.chr14:102034923G>C	Unknown		g.chr14:102034923G>C	IGR	SNP	No	9	6	3	0.4	0.5	0.6	1	0.5	0.5	0.6	0.667	0	0	0	0.8
Unknown__g.chr12:52594827T>C	Unknown		g.chr12:52594827T>C	IGR	SNP	No	9	5	4	0.222	0.25	0	0.333	0.467	0.286	0.25	0	0.5	0.5	0.4	0
Unknown__g.chr12:117085196T>C	Unknown		g.chr12:117085196T>C	IGR	SNP	No	9	4	5	0	0.25	0	0.571	0.75	0.4	0.625	0.75	0.286	0	0.714	0.5
Unknown__g.chr11:70098590T>C	Unknown		g.chr11:70098590T>C	IGR	SNP	No	9	4	5	0	0.5	0.556	0	0.556	0.286	0.714	0	0.4	0.5	0.5	0.667
Unknown__g.chr11:65473798C>A	Unknown		g.chr11:65473798C>A	IGR	SNP	No	9	5	4	0.692	0.5	0	0.571	0.417	0.538	0.182	0.75	0	0.4	0.333	0.444
Unknown__g.chr11:4233016A>C	Unknown		g.chr11:4233016A>C	IGR	SNP	No	9	3	6	0	0.25	0	0	0.444	0.5	0.333	0.667	0.667	0.25	0.667	0.273
Unknown__g.chr11:4233015G>T	Unknown		g.chr11:4233015G>T	IGR	SNP	No	9	3	6	0	0.333	0	0	0.444	0.667	0.5	0.8	0.8	0.4	0.667	0.429
Unknown__g.chr11:4233014A>G	Unknown		g.chr11:4233014A>G	IGR	SNP	No	9	3	6	0	0.333	0	0	0.444	0.667	0.5	0.8	0.8	0.4	0.667	0.429
Unknown__g.chr11:2234690A>G	Unknown		g.chr11:2234690A>G	IGR	SNP	No	9	5	4	1	0	0.4	0.333	0.5	0.556	0.429	0	0	0.5	0.5	0.4
Unknown__g.chr11:133588190delC	Unknown		g.chr11:133588190delC	IGR	DEL	No	9	5	4	0	0.6	0.333	1	0.5	0.75	0.6	0.5	0	0	1	0.714
Unknown__g.chr11:116198561_116198562delTC	Unknown		g.chr11:116198561_116198562delTC	IGR	DEL	No	9	3	6	0	0	0.75	0.625	0.667	0	1	0.5	0.636	0.429	0.75	0.8
Unknown__g.chr10:25987230A>T	Unknown		g.chr10:25987230A>T	IGR	SNP	No	9	4	5	0.5	0	0.75	0.667	0	0.8	0.667	0	0.4	0.5	0.667	0.667
TSNARE1__g.chr8:143486583T>C	TSNARE1		g.chr8:143486583T>C	5'Flank	SNP	No	9	6	3	0.5	0.667	0.4	1	1	0.4	0	0.833	0	0	0.667	0.5
TRIM42__g.chr3:140419520A>T	TRIM42		g.chr3:140419520A>T	Intron	SNP	No	9	6	3	0.333	1	0.857	1	0.667	0.273	0.5	0	0.75	0.7	0	0
TEX2__g.chr17:62238435G>A	TEX2		g.chr17:62238435G>A	Intron	SNP	No	9	4	5	0.5	0.889	0.222	0	0	0.429	0.333	0.5	0	0.3	0.222	0.214
SYNGAP1__g.chr6:33396150G>A	SYNGAP1		g.chr6:33396150G>A	Intron	SNP	No	9	5	4	0.6	0.5	0.667	0.5	0.4	0	0.6	0.375	0.5	0	0	0.667
SPNS3__g.chr17:4384787G>A	SPNS3		g.chr17:4384787G>A	Intron	SNP	No	9	4	5	0	0.286	0.6	0.333	0	0.4	1	0.4	0	0.667	0.667	0.714
SPNS3__g.chr17:4380308C>T	SPNS3		g.chr17:4380308C>T	Intron	SNP	No	9	5	4	1	0	0.75	1	0.6	0.5	1	1	0.667	0	0.667	0
SLC22A18__g.chr11:2945945C>T	SLC22A18		g.chr11:2945945C>T	Intron	SNP	No	9	6	3	0.6	0.75	0.75	0.8	0.5	0.5	0	1	0	0.8	0	0.75
SERPINE2__g.chr2:224896477delC	SERPINE2		g.chr2:224896477delC	Intron	DEL	No	9	5	4	1	0.667	0.357	0.571	0.714	0	0.6	1	0.5	0	0.75	0
SEPT9__g.chr17:75440523G>A	2016-09-09		g.chr17:75440523G>A	Intron	SNP	No	9	5	4	0.4	0	0.273	0.625	0.308	0.5	0.75	0	0.455	0.429	0.25	0
RP11-991C1.2__g.chr14:95512483G>A	RP11-991C1.2		g.chr14:95512483G>A	lincRNA	SNP	No	9	4	5	0.571	0	0.667	0	0.5	0.75	0.818	0.5	1	0	0.429	0.4
RP11-678G14.4__g.chr19:21775872G>A	RP11-678G14.4		g.chr19:21775872G>A	lincRNA	SNP	No	9	5	4	0.5	0.667	0.429	0.5	0	0.5	0	0	0.75	0.667	0.5	0.833
RP11-560A15.3__g.chr20:55690204G>C	RP11-560A15.3		g.chr20:55690204G>C	lincRNA	SNP	No	9	4	5	0	0	0.5	0.333	0.636	0.429	0	0.4	0.6	0.667	0.375	0.571
RP11-547D24.3__g.chr1:1979064C>T	RP11-547D24.3		g.chr1:1979064C>T	RNA	SNP	No	9	5	4	0.75	0.667	0	0.333	0.5	0.75	1	0.667	0	0.75	0	0.667
RP11-399K21.11__g.chr10:77044147T>G	RP11-399K21.11		g.chr10:77044147T>G	lincRNA	SNP	No	9	4	5	0.6	0.333	0.455	0	0	0.4	0	0.571	0.4	0.333	0.545	0.375
RP11-399K21.11__g.chr10:77044146G>C	RP11-399K21.11		g.chr10:77044146G>C	lincRNA	SNP	No	9	4	5	0.6	0.333	0.455	0	0	0.5	0	0.571	0.4	0.333	0.545	0.375
RP11-399K21.11__g.chr10:77044139G>T	RP11-399K21.11		g.chr10:77044139G>T	lincRNA	SNP	No	9	4	5	0.6	0.333	0.455	0	0	0.5	0	0.571	0.4	0.286	0.583	0.375
RP11-188C12.3__g.chr9:140759696G>A	RP11-188C12.3		g.chr9:140759696G>A	RNA	SNP	No	9	5	4	1	0	0.6	0.222	0.778	0.6	0.75	0.571	0.8	0.5	0	0
RP11-122C21.1__g.chr8:92780643_92780650delCCTTCCTT	RP11-122C21.1		g.chr8:92780643_92780650delCCTTCCTT	lincRNA	DEL	No	9	5	4	0	0.333	0.7	0.333	0.357	0.5	0.333	0.5	0.25	0	0.3	0
RNF157__g.chr17:74173394C>G	RNF157		g.chr17:74173394C>G	Intron	SNP	No	9	4	5	0.5	0.4	0	0	1	1	1	0.667	1	1	0	0.833
RNF115__g.chr1:145671186T>A	RNF115		g.chr1:145671186T>A	Intron	SNP	No	9	5	4	0.75	0.429	0	1	0.571	0.4	0.4	0.625	0	0.667	0	0.6
RGMB__g.chr5:98109386C>G	RGMB		g.chr5:98109386C>G	5'UTR	SNP	No	9	5	4	0.333	0.571	0.8	0.375	0.571	0	0.667	0	0.4	0	0.25	0.667
RBFOX3__g.chr17:77102088C>A	RBFOX3		g.chr17:77102088C>A	Intron	SNP	No	9	5	4	1	0.667	0	0.6	1	1	1	1	0	0.5	0.667	0
RASL10A__g.chr22:29712523_29712524delGC	RASL10A		g.chr22:29712523_29712524delGC	5'Flank	DEL	No	9	4	5	0	0	0.667	1	0.4	0.5	0.6	0.4	0.6	0	0.833	0.6
PRMT8__g.chr12:3648092G>A	PRMT8		g.chr12:3648092G>A	Intron	SNP	No	9	4	5	0	0.714	0.889	0.5	0	0.7	0.5	0.6	0.667	0.667	0	1
PRKAG2__g.chr7:151379919C>A	PRKAG2		g.chr7:151379919C>A	Intron	SNP	No	9	4	5	0.75	0	0	0.667	0.833	1	1	0.8	0.5	0.429	0	1
PPM1H__g.chr12:63149344G>A	PPM1H		g.chr12:63149344G>A	Intron	SNP	No	9	5	4	0.75	0.182	0.5	0.6	0.833	0.889	0	0.455	0.571	0.667	0	0.667
PNPLA7__g.chr9:140440096T>G	PNPLA7		g.chr9:140440096T>G	Intron	SNP	No	9	5	4	0.429	0.571	1	1	0	0.25	0.25	0.667	0	0	0.4	0.444
PNPLA7__g.chr9:140440094C>T	PNPLA7		g.chr9:140440094C>T	Intron	SNP	No	9	5	4	0.429	0.5	1	1	0	0.25	0.25	0.667	0	0	0.4	0.444
PNPLA7__g.chr9:140440091T>C	PNPLA7		g.chr9:140440091T>C	Intron	SNP	No	9	5	4	0.333	0.571	1	1	0	0.286	0.25	0.667	0	0	0.4	0.571
PITPNM3__g.chr17:6360527A>C	PITPNM3		g.chr17:6360527A>C	Intron	SNP	No	9	4	5	0	0	0.5	0.333	0.333	0.462	0.333	0.286	0.833	0	0.429	1
PDX1__g.chr13:28501686delC	PDX1		g.chr13:28501686delC	IGR	DEL	No	9	4	5	0.667	0.6	0	0.4	0	0.5	0.5	0.5	0	0.4	1	0.5
PARK2__g.chr6:162394123C>T	PARK2		g.chr6:162394123C>T	Intron	SNP	No	9	4	5	0.7	0	0.333	0.75	0	0.286	0.667	0.429	0.5	0.429	0	0.375
PAPLN__g.chr14:73731711G>A	PAPLN		g.chr14:73731711G>A	Intron	SNP	No	9	5	4	0.5	0.667	0.444	0	0.333	0.667	0.778	0.333	0	0.667	0.75	0
OLFM3__g.chr1:102359758T>A	OLFM3		g.chr1:102359758T>A	Intron	SNP	No	9	3	6	0	0.75	0	0.667	0.667	0	0.667	0.6	0.333	0.8	0.286	0.333
NUP210L__g.chr1:154118979C>A	NUP210L		g.chr1:154118979C>A	Intron	SNP	No	9	5	4	0.5	0.5	0.75	0	0.75	0.5	0	0.75	1	0.714	0	0.4
NOMO1__g.chr16:14978025C>T	NOMO1		g.chr16:14978025C>T	Intron	SNP	No	9	3	6	0.5	0	0.333	0	0	0.417	0.429	0.333	0.444	0.222	0.231	0.267
MRPL23__g.chr11:1989836_1989837delCA	MRPL23		g.chr11:1989836_1989837delCA	Intron	DEL	No	9	5	4	0.5	0.4	0.75	0	0.667	0.6	0.429	0.5	0	0.429	0	0.75
MPPED1__g.chr22:43815588_43815589insC	MPPED1		g.chr22:43815588_43815589insC	Intron	INS	No	9	3	6	0	0.5	0	0.667	0.667	0	1	1	0.429	0.5	0.333	0.4
MPHOSPH10__g.chr2:71360973A>C	MPHOSPH10		g.chr2:71360973A>C	Intron	SNP	No	9	5	4	0.375	0.545	0	0.5	0.636	0.357	0.8	0	0.5	0.462	0.6	0
MEF2C__g.chr5:88185285C>T	MEF2C		g.chr5:88185285C>T	Intron	SNP	No	9	6	3	1	0.75	0.75	0.4	1	0.667	0	1	0.375	1	0	0
MAPK12__g.chr22:50697636G>A	MAPK12		g.chr22:50697636G>A	Intron	SNP	No	9	3	6	1	0.333	0	0	0	0.875	1	0.429	0.5	0.8	0.5	0.286
MAPK12__g.chr22:50695946C>G	MAPK12		g.chr22:50695946C>G	Intron	SNP	No	9	4	5	0	0.5	0.333	0.75	0	0.5	0	0.5	0.75	0.333	0.667	1
LINC00163__g.chr21:46414506T>C	LINC00163		g.chr21:46414506T>C	lincRNA	SNP	No	9	4	5	0.667	1	0.5	0	1	0	1	0.5	0	0.5	1	0.5
KIFC3__g.chr16:57808596G>A	KIFC3		g.chr16:57808596G>A	Intron	SNP	No	9	5	4	0.333	0.286	1	0.4	0	0.4	0	0.667	0.75	1	0	1
KALRN__g.chr3:124415222C>A	KALRN		g.chr3:124415222C>A	Intron	SNP	No	9	4	5	0.667	0	0.444	0	0.3	0.333	0	0.571	0.8	1	0.286	0.5
ITGB2__g.chr21:46333873C>T	ITGB2		g.chr21:46333873C>T	Intron	SNP	No	9	4	5	0.6	0.4	0.333	0	0	0.75	0.667	0.429	0.4	0.667	0.6	0
ISG20__g.chr15:89201521G>A	ISG20		g.chr15:89201521G>A	IGR	SNP	No	9	4	5	0.625	0	1	0.667	0.5	0	0.571	1	0.5	0.4	0	0.75
IKBKE__g.chr1:206646311C>T	IKBKE		g.chr1:206646311C>T	Intron	SNP	No	9	5	4	0	0.714	0.667	0.667	0.571	0.714	0	0.5	0.667	0.4	0	0.75
IGHD3-3__g.chr14:106377264T>G	IGHD3-3		g.chr14:106377264T>G	RNA	SNP	No	9	6	3	0.5	0.6	0.6	0.75	1	0.4	0.5	0.625	0	0	0.667	0
HS3ST5__g.chr6:114455136_114455137delGA	HS3ST5		g.chr6:114455136_114455137delGA	Intron	DEL	No	9	4	5	0	1	0.4	0.333	0	0.714	0.857	0.833	0.714	0.5	0.8	0
HDLBP__g.chr2:242172349_242172350insGT	HDLBP		g.chr2:242172349_242172350insGT	Intron	INS	No	9	5	4	0.6	0.6	0	0.5	0.286	0.222	0.625	0.5	0	0.25	0.5	0
HAL__g.chr12:96371488T>C	HAL		g.chr12:96371488T>C	Intron	SNP	No	9	5	4	0.4	0.6	0.667	0	0.5	0.75	1	0	0.5	0.571	0.4	0
GRIN2C__g.chr17:72851428T>C	GRIN2C		g.chr17:72851428T>C	Intron	SNP	No	9	6	3	0.667	0.833	0.8	0.571	0.6	0.625	0.667	0	0	0	1	0.8
GREB1__g.chr2:11776888_11776893delGGGCAG	GREB1		g.chr2:11776888_11776893delGGGCAG	Intron	DEL	No	9	5	4	0	0.375	0.7	0.75	0.7	0.833	0	0.5	0.6	0.417	0	0.667
GORAB__g.chr1:170502906T>C	GORAB		g.chr1:170502906T>C	Intron	SNP	No	9	4	5	0.5	0.714	0	0	0.667	0.375	0.429	0.6	0.714	0.75	0.4	0
GNB3__g.chr12:6947800T>C	GNB3		g.chr12:6947800T>C	5'Flank	SNP	No	9	4	5	0.6	0	0.5	1	1	0	0.286	0.6	0.667	0	0.667	0.8
GALNTL6__g.chr4:173152095G>A	GALNTL6		g.chr4:173152095G>A	Intron	SNP	No	9	4	5	0.667	0.6	0	0	1	0.6	0.833	0.75	0	0.5	0.75	1
GALNT9__g.chr12:132687696T>C	GALNT9		g.chr12:132687696T>C	Intron	SNP	No	9	4	5	0	0	0.6	0.5	0.6	0.75	1	0.667	1	0.5	0	0.6
FOXN4__g.chr12:109722378G>A	FOXN4		g.chr12:109722378G>A	Intron	SNP	No	9	3	6	0.4	1	0	0.8	0	0	1	0.4	0.375	0.8	0.75	0.667
FGF18__g.chr5:170863653A>T	FGF18		g.chr5:170863653A>T	Intron	SNP	No	9	3	6	0	0	0.667	0	0.667	0.571	0.667	1	0.6	0.667	0.25	0.8
FAM69B__g.chr9:139618395G>A	FAM69B		g.chr9:139618395G>A	3'UTR	SNP	No	9	4	5	0.4	0	0	0.667	0.8	0.429	0.75	0	0.667	0.3	0.7	0.75
FAM189A1__g.chr15:29816668A>G	FAM189A1		g.chr15:29816668A>G	Intron	SNP	No	9	5	4	0.429	0	0.6	0.75	0.4	0.75	0	0.6	0.6	0	0.571	0.8
FAM179A__g.chr2:29270823C>T	FAM179A		g.chr2:29270823C>T	Intron	SNP	No	9	4	5	0	0	0.4	0.667	0.4	0.4	0.5	0.5	0	0.5	1	0.4
EMC8__g.chr16:85815164G>A	EMC8		g.chr16:85815164G>A	Intron	SNP	No	9	6	3	0.5	0.5	0.6	0.4	0.286	0.4	0	0.667	0	0.75	0	0.6
EFCAB5__g.chr17:28313194C>T	EFCAB5		g.chr17:28313194C>T	Intron	SNP	No	9	4	5	1	0.75	1	0	0.75	0	1	1	0.333	0	0.75	1
DNM3__g.chr1:171988151_171988162delCCCTCCCTTCCT	DNM3		g.chr1:171988151_171988162delCCCTCCCTTCCT	Intron	DEL	No	9	4	5	0.5	1	0	0	0.8	0.4	0.714	0.75	0.833	0.333	0	0.5
DCAF6__g.chr1:168025262A>G	DCAF6		g.chr1:168025262A>G	Intron	SNP	No	9	4	5	1	0	1	1	0.263	0	0.5	0.6	1	1	0.25	0
DCAF6__g.chr1:168025245T>C	DCAF6		g.chr1:168025245T>C	Intron	SNP	No	9	4	5	1	0	1	1	0.294	0	0.5	0.6	1	1	0.211	0
CXADR__g.chr21:18938176G>A	CXADR		g.chr21:18938176G>A	3'UTR	SNP	No	9	4	5	0.667	0	0.5	0	0.4	0.833	0.5	0	0.75	0.5	0.8	0.333
CSN1S1__g.chr4:70803380T>A	CSN1S1		g.chr4:70803380T>A	Intron	SNP	No	9	4	5	1	0	0.667	0.5	0	0.429	0.6	0.5	0.429	0.333	0	0.4
COL24A1__g.chr1:86289082C>T	COL24A1		g.chr1:86289082C>T	Intron	SNP	No	9	4	5	0	0.429	0	1	0.714	0.625	0.6	0.556	0.375	0.667	0	0.5
CAPN14__g.chr2:31410325T>C	CAPN14		g.chr2:31410325T>C	Intron	SNP	No	9	5	4	0.75	0	0.833	0.6	0.5	0.667	0.333	0.714	0	0	0.833	0.333
CAPN14__g.chr2:31410316A>C	CAPN14		g.chr2:31410316A>C	Intron	SNP	No	9	5	4	0.667	0	0.857	0.6	0.5	0.75	0.429	0.75	0	0	0.833	0.4
CAPN14__g.chr2:31410202A>G	CAPN14		g.chr2:31410202A>G	Intron	SNP	No	9	4	5	0	0	1	0.8	0.667	0.571	0.4	0.667	0.667	0.4	0.6	0
CADM4__g.chr19:44140605C>T	CADM4		g.chr19:44140605C>T	Intron	SNP	No	9	4	5	0.4	0	0.4	0	0.667	0.75	0.8	0.5	0.5	0.5	0	0.75
C2orf91__g.chr2:42159762G>T	C2orf91		g.chr2:42159762G>T	IGR	SNP	No	9	5	4	0.429	0	0.4	0.571	0.5	0.571	0.429	0	0.5	0	0.6	0.429
C14orf159__g.chr14:91670776G>C	C14orf159		g.chr14:91670776G>C	Intron	SNP	No	9	4	5	0.333	1	0.571	0	0	0.538	0.714	0.667	0	0.6	0.6	0.833
AUTS2__g.chr7:70252645G>A	AUTS2		g.chr7:70252645G>A	Intron	SNP	No	9	5	4	0.6	0	0.5	0.6	0.4	0.5	0.333	0	0	0.429	0.571	0.667
ALK__g.chr2:29443373G>A	ALK		g.chr2:29443373G>A	Intron	SNP	No	9	5	4	0.333	1	0.75	0.833	0	0.4	0.5	0.857	0	0.5	0	0.25
ADAMTS6__g.chr5:64711435A>G	ADAMTS6		g.chr5:64711435A>G	Intron	SNP	No	9	4	5	0	0.667	0.75	0	0.75	0.4	0.6	0.6	0.5	0.333	1	0
ACYP1__g.chr14:75528580G>A	ACYP1		g.chr14:75528580G>A	Intron	SNP	No	9	5	4	0.667	0.5	0	0.75	0.625	0.429	0.667	0.4	0	0.286	0	0.667
ACTN2__g.chr1:236912219G>T	ACTN2		g.chr1:236912219G>T	Intron	SNP	No	9	3	6	0.6	0	0	0	0.667	0.444	0.75	1	1	0.667	0.6	0.75
AC108004.2__g.chr17:42905G>A	AC108004.2		g.chr17:42905G>A	lincRNA	SNP	No	9	5	4	0.8	0.5	0.667	0.667	0	0.6	0.667	0.75	0	0.5	0	1
AC108004.2__g.chr17:42904A>C	AC108004.2		g.chr17:42904A>C	lincRNA	SNP	No	9	5	4	0.8	0.5	0.667	0.667	0	0.6	0.667	0.75	0	0.5	0	1
AC079354.1__g.chr2:202948456A>G	AC079354.1		g.chr2:202948456A>G	Intron	SNP	No	9	4	5	0	1	1	0.75	0	0.667	0.75	0.667	0.5	0.4	0	0.4
AC055873.1__g.chr15:97632080C>T	AC055873.1		g.chr15:97632080C>T	RNA	SNP	No	9	4	5	0	0	0.286	0.636	0.667	0.636	0	0.8	0.5	1	0.667	0.333
AC026150.5__g.chr15:30491329T>C	AC026150.5		g.chr15:30491329T>C	lincRNA	SNP	No	9	4	5	0.5	0.333	0.333	0.4	0	0	0	0.25	0.4	0.4	0.286	0.364
ABHD6__g.chr3:58278901C>T	ABHD6		g.chr3:58278901C>T	Intron	SNP	No	9	4	5	0.5	1	1	0.667	0	0	0.75	0.5	0.667	0	0.4	0.8
WWP2__g.chr16:69868133C>T	WWP2		g.chr16:69868133C>T	Intron	SNP	No	8	5	3	0	0.8	0.667	0.444	0.6	0.4	0	0.667	0.6	0	0	0.5
WDR64__g.chr1:241876837_241876838insAGGG	WDR64		g.chr1:241876837_241876838insAGGG	Intron	INS	No	8	3	5	0.75	0	0.667	0	0	0.6	0	0.5	0.444	1	0.5	0.8
VWA5B1__g.chr1:20658649C>A	VWA5B1		g.chr1:20658649C>A	Intron	SNP	No	8	4	4	0	0.5	0	0.4	0.4	0.625	0.8	0	0.667	0	0.5	0.667
VPS4B__g.chr18:61060500A>T	VPS4B		g.chr18:61060500A>T	Intron	SNP	No	8	3	5	0.4	0.4	0	0	0.4	0	0.667	0.667	0.5	0.4	0	0.667
Unknown__g.chrhs37d5:9350604C>A	Unknown		g.chrhs37d5:9350604C>A	IGR	SNP	No	8	4	4	0	0.4	0	0.667	0.5	0.6	0.75	0	0	0.5	0.333	0.4
Unknown__g.chrhs37d5:35256488G>T	Unknown		g.chrhs37d5:35256488G>T	IGR	SNP	No	8	2	6	1	0	1	0	0	0	1	1	1	1	1	1
Unknown__g.chrhs37d5:34252690G>A	Unknown		g.chrhs37d5:34252690G>A	IGR	SNP	No	8	4	4	0	0.333	0.75	0	0.375	0.222	0	0.222	0.25	0.333	0.375	0
Unknown__g.chrhs37d5:28264365C>T	Unknown		g.chrhs37d5:28264365C>T	IGR	SNP	No	8	6	2	0.545	0.5	0.5	0.667	0.429	0.4	0	0	0.6	0	0	0.429
Unknown__g.chrhs37d5:28021455G>T	Unknown		g.chrhs37d5:28021455G>T	IGR	SNP	No	8	3	5	0	0	0.5	0	0.571	0.4	0.5	0.385	0	0.6	0.333	0.5
Unknown__g.chrhs37d5:27717517C>A	Unknown		g.chrhs37d5:27717517C>A	IGR	SNP	No	8	4	4	0.296	0.143	0.25	0.455	0.176	0.368	0	0.133	0.368	0.286	0.444	0.235
Unknown__g.chrhs37d5:26535070G>C	Unknown		g.chrhs37d5:26535070G>C	IGR	SNP	No	8	4	4	0.22	0	0.25	0.333	0.5	0	0	1	0.458	0	0.4	0.5
Unknown__g.chrhs37d5:26535033C>G	Unknown		g.chrhs37d5:26535033C>G	IGR	SNP	No	8	3	5	0.202	0	0.125	0.286	0.333	0	0	1	0.222	0.206	0.316	0.333
Unknown__g.chrhs37d5:25683116C>T	Unknown		g.chrhs37d5:25683116C>T	IGR	SNP	No	8	4	4	0	0.667	0.6	0.667	0	0.556	0	0.333	0	0.5	0.667	1
Unknown__g.chrhs37d5:25683114G>C	Unknown		g.chrhs37d5:25683114G>C	IGR	SNP	No	8	4	4	0	0.667	0.5	0.667	0	0.556	0	0.333	0	0.5	0.667	1
Unknown__g.chrhs37d5:24065329C>T	Unknown		g.chrhs37d5:24065329C>T	IGR	SNP	No	8	5	3	0.5	0.5	0.5	0.714	0	0.5	1	0	0	1	1	0
Unknown__g.chrhs37d5:24065322C>T	Unknown		g.chrhs37d5:24065322C>T	IGR	SNP	No	8	5	3	0.5	0.5	0.5	0.714	0	0.5	1	0	0	1	1	0
Unknown__g.chrhs37d5:19621007C>A	Unknown		g.chrhs37d5:19621007C>A	IGR	SNP	No	8	4	4	0.667	0	0.5	0	0.333	0.556	0	0.429	0.364	0	0.857	0.6
Unknown__g.chrhs37d5:19620999C>T	Unknown		g.chrhs37d5:19620999C>T	IGR	SNP	No	8	4	4	0.667	0	0.5	0	0.429	0.5	0	0.5	0.3	0	0.857	0.6
Unknown__g.chrGL000225.1:78761delC	Unknown		g.chrGL000225.1:78761delC	IGR	DEL	No	8	4	4	0.5	1	0	0	0.4	0.4	0	0.364	0.333	0	0.5	0.385
Unknown__g.chrGL000225.1:59552G>T	Unknown		g.chrGL000225.1:59552G>T	IGR	SNP	No	8	6	2	0.375	0.286	0.25	0.4	0.667	0.364	0.286	0.4	0	0	0	0
Unknown__g.chrGL000194.1:68024C>G	Unknown		g.chrGL000194.1:68024C>G	IGR	SNP	No	8	2	6	0	0.75	0	0	1	0	1	0.6	1	0.667	0.75	0.4
Unknown__g.chr8:142545229delG	Unknown		g.chr8:142545229delG	IGR	DEL	No	8	4	4	0.182	0.5	0.5	0.545	0	0.273	0.25	0.182	0.333	0.5	0	0.286
Unknown__g.chr8:12019560_12019562delCTT	Unknown		g.chr8:12019560_12019562delCTT	IGR	DEL	No	8	3	5	0.545	0	0	0.5	0	0.333	0.25	0.4	0.545	0.714	0	0.571
Unknown__g.chr8:106087281_106087283delTCC	Unknown		g.chr8:106087281_106087283delTCC	IGR	DEL	No	8	3	5	0.143	0.167	0	0.429	0.375	0.25	0.333	0	0.333	0.25	0.375	0.429
Unknown__g.chr7:66158420G>A	Unknown		g.chr7:66158420G>A	IGR	SNP	No	8	4	4	0.333	0.286	0	0	0.6	0.333	0.6	0	0	0.75	0.75	0.25
Unknown__g.chr7:155671147T>G	Unknown		g.chr7:155671147T>G	IGR	SNP	No	8	4	4	0	0.8	0.667	0	0.6	0.6	0	0.5	0.5	0.8	0.222	0
Unknown__g.chr6:6837402G>A	Unknown		g.chr6:6837402G>A	IGR	SNP	No	8	3	5	0	0.833	0.4	0.75	0	0	1	0.833	0	1	0.5	0.714
Unknown__g.chr6:6837365_6837366insGGAGAGGGGA	Unknown		g.chr6:6837365_6837366insGGAGAGGGGA	IGR	INS	No	8	3	5	0	0.8	0.5	0.75	0	0	1	0.857	0	1	0.5	0.714
Unknown__g.chr6:67910733C>T	Unknown		g.chr6:67910733C>T	IGR	SNP	No	8	4	4	0	0	0.4	0.857	0.5	0.286	0.6	0	0.667	0.375	0.75	0
Unknown__g.chr6:44526440A>C	Unknown		g.chr6:44526440A>C	IGR	SNP	No	8	4	4	1	0	0	0.4	0.5	0.667	0.25	1	0.75	0	0.667	0
Unknown__g.chr6:40711810T>C	Unknown		g.chr6:40711810T>C	IGR	SNP	No	8	4	4	0	1	0	0.667	0.75	0.5	0.625	0	0	0.556	0.8	1
Unknown__g.chr6:36967617G>A	Unknown		g.chr6:36967617G>A	IGR	SNP	No	8	4	4	1	0	1	0.5	0	1	1	0	0.5	1	1	0
Unknown__g.chr6:33022518A>G	Unknown		g.chr6:33022518A>G	IGR	SNP	No	8	5	3	0	0.222	0.4	0.5	0.286	0.25	0	0	0	0.333	0.429	0.5
Unknown__g.chr6:166476808delG	Unknown		g.chr6:166476808delG	IGR	DEL	No	8	3	5	0	0.5	0.667	0	0	1	0.4	0.5	0.5	0.4	0	0.667
Unknown__g.chr6:138374905C>G	Unknown		g.chr6:138374905C>G	IGR	SNP	No	8	3	5	0	0.667	1	0.6	0	0	0.5	0.667	0.429	0.6	0.6	0
Unknown__g.chr5:174777841A>G	Unknown		g.chr5:174777841A>G	IGR	SNP	No	8	4	4	0.4	0	0.5	0.5	0	0.222	0.333	0.4	0.5	0.167	0	0.6
Unknown__g.chr4:43907140C>T	Unknown		g.chr4:43907140C>T	IGR	SNP	No	8	4	4	0	0.5	0	0.4	0.6	0.333	0.8	0	0.571	0.5	0.4	0
Unknown__g.chr3:58425692C>G	Unknown		g.chr3:58425692C>G	IGR	SNP	No	8	4	4	0	0.667	0.5	0.375	0	0.5	1	0.714	0.375	0.5	0	0
Unknown__g.chr3:156458671G>A	Unknown		g.chr3:156458671G>A	IGR	SNP	No	8	3	5	0.667	0	0.5	0	1	0	0.4	0	0.8	0.75	0.667	0.5
Unknown__g.chr3:150251045A>T	Unknown		g.chr3:150251045A>T	IGR	SNP	No	8	5	3	1	0	0.667	0.5	0.75	0.5	0.625	0	0	0.5	1	0
Unknown__g.chr22:16423978G>T	Unknown		g.chr22:16423978G>T	IGR	SNP	No	8	3	5	0.3	0	0.333	0	0	0.222	0.5	0.375	0	0.667	0.4	0.5
Unknown__g.chr21:11134096T>C	Unknown		g.chr21:11134096T>C	IGR	SNP	No	8	3	5	0	0	0	0.667	0.6	0.429	0.4	0.222	0.25	0	0.25	0.5
Unknown__g.chr2:11083214A>G	Unknown		g.chr2:11083214A>G	IGR	SNP	No	8	5	3	0	0.833	0.667	0.667	0.5	0.667	1	0	0.667	0.6	0	0
Unknown__g.chr18:68785737C>T	Unknown		g.chr18:68785737C>T	IGR	SNP	No	8	3	5	0	1	0.333	0	0	0.6	0.6	0.333	0.5	0.4	1	0
Unknown__g.chr17:20396987T>C	Unknown		g.chr17:20396987T>C	IGR	SNP	No	8	4	4	0.273	0	0	0.25	0.364	0.333	0	0.222	0.333	0.25	0	0.333
Unknown__g.chr16:86417324T>C	Unknown		g.chr16:86417324T>C	IGR	SNP	No	8	2	6	0	0.286	0	0	0.4	0	0.5	0.333	0.5	0.4	0.4	0.222
Unknown__g.chr16:86350711T>C	Unknown		g.chr16:86350711T>C	IGR	SNP	No	8	3	5	0.75	0.375	0.5	0.167	0	0	0	0.333	0.375	0.5	0.4	0.5
Unknown__g.chr16:66203382G>A	Unknown		g.chr16:66203382G>A	IGR	SNP	No	8	4	4	0.429	0	0	0.667	0.75	1	0	0	0.5	0.333	0.286	0.5
Unknown__g.chr16:51312542G>A	Unknown		g.chr16:51312542G>A	IGR	SNP	No	8	3	5	0.667	0.5	0	0	0.444	0.2	0.444	0	0.8	0.5	0.333	0.286
Unknown__g.chr15:22531664T>C	Unknown		g.chr15:22531664T>C	IGR	SNP	No	8	2	6	0.667	0	0.5	0	0	0	0.667	0.667	1	0.667	0.667	1
Unknown__g.chr14:99596452C>T	Unknown		g.chr14:99596452C>T	IGR	SNP	No	8	4	4	0.333	0.4	0.75	0	0.429	0	0	0.8	0.4	0.667	0	0.375
Unknown__g.chr14:85384519C>G	Unknown		g.chr14:85384519C>G	IGR	SNP	No	8	4	4	0	0.6	0	0.5	0.571	0.5	0.75	0	0	0.4	0.556	0.833
Unknown__g.chr14:25264219C>A	Unknown		g.chr14:25264219C>A	IGR	SNP	No	8	5	3	0	0.667	1	0.429	0.833	0.364	0.75	0	0.333	0.667	0	0
Unknown__g.chr13:80197115T>A	Unknown		g.chr13:80197115T>A	IGR	SNP	No	8	4	4	0	0.75	0.556	0	0.6	0.5	0.556	0.6	0	0.8	0	0.75
Unknown__g.chr12:132984727A>G	Unknown		g.chr12:132984727A>G	IGR	SNP	No	8	5	3	0	0.6	0.5	0.5	1	0.75	0.556	0	0	0.6	0.4	0
Unknown__g.chr12:132984725A>T	Unknown		g.chr12:132984725A>T	IGR	SNP	No	8	5	3	0	0.6	0.5	0.5	1	0.75	0.556	0	0	0.6	0.4	0
Unknown__g.chr12:114014968C>A	Unknown		g.chr12:114014968C>A	IGR	SNP	No	8	3	5	0.182	0.8	0	0	0.6	0.5	0	0.667	0.286	0.364	0.364	0.714
Unknown__g.chr11:69679113A>G	Unknown		g.chr11:69679113A>G	IGR	SNP	No	8	4	4	0.667	0	0.5	1	0	1	0.8	0.75	0	0.75	0.75	0
Unknown__g.chr11:69331753A>G	Unknown		g.chr11:69331753A>G	IGR	SNP	No	8	5	3	1	1	0	0.5	0.5	0.5	0	0	0.667	1	1	0
Unknown__g.chr11:119620339A>T	Unknown		g.chr11:119620339A>T	IGR	SNP	No	8	3	5	0	0	0.8	0.75	0	0.5	1	0	0.4	0.6	0.5	0.25
Unknown__g.chr10:120785228_120785235delGCCCCACT	Unknown		g.chr10:120785228_120785235delGCCCCACT	IGR	DEL	No	8	5	3	0.25	0.286	0.571	0.286	0.333	0.2	0	0.273	0	0.2	0.214	0.444
Unknown__g.chr1:64207965T>A	Unknown		g.chr1:64207965T>A	IGR	SNP	No	8	3	5	0	0.5	0	0	0.444	0.778	0.8	0.333	1	0.625	0.778	0
Unknown__g.chr1:4087765G>C	Unknown		g.chr1:4087765G>C	IGR	SNP	No	8	4	4	1	0.455	0.8	0	0.8	0	0.5	0.75	0	0.5	0.444	0
Unknown__g.chr1:35213479C>T	Unknown		g.chr1:35213479C>T	IGR	SNP	No	8	4	4	1	0.5	0.4	0	1	0	1	0.75	0.4	0	0	0.667
Unknown__g.chr1:26974237_26974238delAA	Unknown		g.chr1:26974237_26974238delAA	IGR	DEL	No	8	5	3	0	1	0.6	0.5	0.833	0.5	0	0.4	0	0.667	0	0.667
Unknown__g.chr1:150510993G>A	Unknown		g.chr1:150510993G>A	IGR	SNP	No	8	2	6	0	0	0	1	0.667	0	0.5	0.5	0.6	0.5	0.667	0.667
TRAP1__g.chr16:3744691C>T	TRAP1		g.chr16:3744691C>T	Intron	SNP	No	8	6	2	0.4	0.75	0.5	1	0.714	0.75	0.5	0	0	0.667	0	0
TNRC6B__g.chr22:40507282T>C	TNRC6B		g.chr22:40507282T>C	Intron	SNP	No	8	4	4	0	0.667	0.333	0	0.6	0.286	0	0.5	0.5	0.75	0	0.75
TMPRSS6__g.chr22:37493048C>T	TMPRSS6		g.chr22:37493048C>T	Intron	SNP	No	8	4	4	1	0	0.667	1	0	0.75	1	0.75	0.75	1	0	0
TBC1D5__g.chr3:17747915_17747916delAC	TBC1D5		g.chr3:17747915_17747916delAC	Intron	DEL	No	8	4	4	0	1	0	1	0.75	0.5	1	0	0	0.667	1	0.75
SULT1A1__g.chr16:28627004T>C	SULT1A1		g.chr16:28627004T>C	Intron	SNP	No	8	5	3	0.8	0.25	0.5	0.75	0.455	0	0	0.4	0.333	0	0.75	0.2
SNTG2__g.chr2:1022946G>A	SNTG2		g.chr2:1022946G>A	Intron	SNP	No	8	3	5	0	0	0.5	0.4	0.429	0	0.5	0.333	0.571	0.5	0	0.5
SLC35B4__g.chr7:133985181C>T	SLC35B4		g.chr7:133985181C>T	Intron	SNP	No	8	4	4	1	0.333	0.6	0	0	0.429	0.6	0	0.667	0.5	0.571	0
SLC18A1__g.chr8:20032103T>C	SLC18A1		g.chr8:20032103T>C	Intron	SNP	No	8	4	4	0.5	0.8	0.833	0	0	0.5	0.714	0	0.5	0.5	0.571	0
SGCG__g.chr13:23871459A>G	SGCG		g.chr13:23871459A>G	Intron	SNP	No	8	4	4	0.333	0.5	1	0	0	0.429	1	0.8	0	0	0.5	1
SGCG__g.chr13:23871456A>G	SGCG		g.chr13:23871456A>G	Intron	SNP	No	8	4	4	0.333	0.5	1	0	0	0.5	1	0.75	0	0	0.5	1
SGCG__g.chr13:23871448T>C	SGCG		g.chr13:23871448T>C	Intron	SNP	No	8	4	4	0.333	0.5	1	0	0	0.5	1	0.667	0	0	0.5	1
SCAMP1__g.chr5:77730450A>T	SCAMP1		g.chr5:77730450A>T	Intron	SNP	No	8	3	5	0.667	1	0	0	1	0	1	0.667	0.75	1	0	0.667
RTEL1__g.chr20:62291174A>G	RTEL1		g.chr20:62291174A>G	Intron	SNP	No	8	5	3	0.5	0	0.5	0.833	0.5	1	0	0	0.5	0.571	0	0.375
RP11-84A19.2__g.chr1:32312971G>A	RP11-84A19.2		g.chr1:32312971G>A	lincRNA	SNP	No	8	3	5	0.25	0.667	0	0	0	0.25	0	0.571	0.5	0.556	0.429	1
RP11-767C1.1__g.chr3:12926571G>A	RP11-767C1.1		g.chr3:12926571G>A	lincRNA	SNP	No	8	4	4	0	0.6	0.5	1	0	1	0.714	1	1	0.5	0	0
RP11-765K14.1__g.chr4:177797104A>T	RP11-765K14.1		g.chr4:177797104A>T	lincRNA	SNP	No	8	4	4	0	1	0.667	0	0.833	1	1	0	0.667	0	0.75	0.4
RP11-575H3.1__g.chr2:91765596G>A	RP11-575H3.1		g.chr2:91765596G>A	lincRNA	SNP	No	8	3	5	0.667	0	0	0.333	0	0.6	0	1	0.5	0.6	1	0.8
RP11-308N19.1__g.chr9:109194268T>C	RP11-308N19.1		g.chr9:109194268T>C	lincRNA	SNP	No	8	4	4	0	0.6	0.909	0	0.75	0.444	0	0.571	0.667	0.833	0	0.375
RP11-141C7.4__g.chr3:195364093G>C	RP11-141C7.4		g.chr3:195364093G>C	lincRNA	SNP	No	8	4	4	0.231	0	0.368	0.417	0.5	0	0	0.333	0.364	0.25	0.143	0.333
RNF223__g.chr1:1003629C>T	RNF223		g.chr1:1003629C>T	IGR	SNP	No	8	4	4	0.667	0.333	0.6	0	0.6	0	0.75	0	0.6	0.333	0	1
RHOH__g.chr4:40222017G>A	RHOH		g.chr4:40222017G>A	Intron	SNP	No	8	4	4	0	0	0.571	0.667	0.25	0.857	0.667	0	0.6	1	0	0.667
RELT__g.chr11:73088726_73088727insC	RELT		g.chr11:73088726_73088727insC	Intron	INS	No	8	4	4	0.462	0.667	0	0.4	0.5	0	1	0	0.625	0	0.348	0.364
RBFOX3__g.chr17:77144245C>T	RBFOX3		g.chr17:77144245C>T	Intron	SNP	No	8	4	4	1	0	0.667	0.75	0.875	0	0.6	0	1	0	1	1
PTPRN2__g.chr7:158045057G>A	PTPRN2		g.chr7:158045057G>A	Intron	SNP	No	8	5	3	0	0.5	0.333	0.75	0.6	0.75	0	0.5	0.833	0	0.5	0
PTDSS2__g.chr11:494141T>C	PTDSS2		g.chr11:494141T>C	IGR	SNP	No	8	3	5	0	0	0.5	0.5	0	0.571	0.538	0.333	0.222	0.571	0.357	0
PTDSS2__g.chr11:494138C>G	PTDSS2		g.chr11:494138C>G	IGR	SNP	No	8	3	5	0	0	0.429	0.6	0	0.571	0.538	0.333	0.222	0.556	0.417	0
POU3F3__g.chr2:105478376A>G	POU3F3		g.chr2:105478376A>G	IGR	SNP	No	8	5	3	0.714	0.5	0.5	0	0.429	0.6	0.5	0.667	0	0	0	0.667
POU2F2__g.chr19:42656690_42656691delCT	POU2F2		g.chr19:42656690_42656691delCT	Intron	DEL	No	8	4	4	0.5	0.5	0	0.333	0.857	0	0.667	0	1	0.5	0.667	0
PLA2G4C__g.chr19:48578375C>T	PLA2G4C		g.chr19:48578375C>T	Intron	SNP	No	8	4	4	0.5	0.667	0	0.5	0	1	0	1	0.667	0.5	0.333	0
PCDH15__g.chr10:56909824G>C	PCDH15		g.chr10:56909824G>C	Intron	SNP	No	8	4	4	0.5	0.5	0	0	0.4	0.8	0	0	0.667	0.5	0.6	0.429
PBXIP1__g.chr1:154919565A>G	PBXIP1		g.chr1:154919565A>G	Intron	SNP	No	8	3	5	0	0	0	0.6	0.5	0.571	1	0.8	0.667	0.375	0.667	0
PADI4__g.chr1:17664329C>G	PADI4		g.chr1:17664329C>G	Intron	SNP	No	8	4	4	0.5	0	0.5	1	0.5	0	0.8	1	0.667	0.667	0	0
OSBP2__g.chr22:31287589G>A	OSBP2		g.chr22:31287589G>A	Intron	SNP	No	8	4	4	0.6	0.5	0	0.5	0	0.667	0.6	0.4	1	0	0.4	0
NTNG2__g.chr9:135118077delG	NTNG2		g.chr9:135118077delG	3'UTR	DEL	No	8	4	4	0.667	0.5	0.333	0	0.6	0	0.6	0	0.75	0.5	0.75	0
NTN1__g.chr17:9130349C>T	NTN1		g.chr17:9130349C>T	Intron	SNP	No	8	4	4	0.75	0.5	0.5	0	0.25	0	0.286	0	0.667	0.6	0	0.333
NFRKB__g.chr11:129751157T>C	NFRKB		g.chr11:129751157T>C	Intron	SNP	No	8	3	5	1	0	0	0.5	0	0.625	0.429	0.571	0.714	0.75	0.5	0
MYT1L__g.chr2:1830127T>C	MYT1L		g.chr2:1830127T>C	Intron	SNP	No	8	4	4	0.333	0.5	0.4	0	0	0.667	0.333	0.556	0	0.833	0	0.5
MYRFL__g.chr12:70346442A>G	MYRFL		g.chr12:70346442A>G	Intron	SNP	No	8	4	4	0	1	0	0.6	0.5	1	0.4	0.667	0	0.5	0	0.6
MEX3D__g.chr19:1561585C>T	MEX3D		g.chr19:1561585C>T	Intron	SNP	No	8	4	4	0	0	0.667	0.667	0.25	1	0.5	0	0.6	0	0.333	0.6
MDGA1__g.chr6:37612100T>C	MDGA1		g.chr6:37612100T>C	Intron	SNP	No	8	4	4	0	0.667	1	0	1	0.375	0	0	0.6	0.333	0.667	0.667
MBOAT1__g.chr6:20212662T>G	MBOAT1		g.chr6:20212662T>G	5'Flank	SNP	No	8	4	4	0.333	0.429	0	0	0.714	0.222	1	0	0.5	0.833	0	0.6
MARCH1__g.chr4:165129428G>A	2016-03-01		g.chr4:165129428G>A	Intron	SNP	No	8	4	4	0	1	0.5	0	0.833	0.571	0.667	0	0.8	0.833	0.5	0
MAP7D1__g.chr1:36622870C>G	MAP7D1		g.chr1:36622870C>G	Intron	SNP	No	8	4	4	0	0.5	0	0.5	1	0.667	0.5	0	0.667	0.75	0.333	0
MAML3__g.chr4:141009443T>G	MAML3		g.chr4:141009443T>G	Intron	SNP	No	8	5	3	0.6	0.6	1	0	0.75	0.714	0.8	0	0	0.5	0	1
LRMP__g.chr12:25245753G>A	LRMP		g.chr12:25245753G>A	Intron	SNP	No	8	4	4	0.667	1	1	0	0.333	0	0	0.667	0.667	0.571	0.5	0
LLGL1__g.chr17:18133713G>T	LLGL1		g.chr17:18133713G>T	Intron	SNP	No	8	3	5	0	0	0.375	0.333	0.286	0	0	0.5	0.333	0.714	0.333	0.5
LINC00908__g.chr18:74272743T>A	LINC00908		g.chr18:74272743T>A	IGR	SNP	No	8	4	4	0	0.6	0.714	0.6	0.667	0	0.714	0.7	0	0.833	0.4	0
LINC00907__g.chr18:40025574C>A	LINC00907		g.chr18:40025574C>A	lincRNA	SNP	No	8	5	3	0.5	0.75	0	0.286	0.8	0.6	0	1	0.75	0.5	0	0
LINC00315__g.chr21:46721271C>T	LINC00315		g.chr21:46721271C>T	lincRNA	SNP	No	8	4	4	0.75	0.667	0.6	0	0.5	0	0	0.5	0.333	0	0.286	0.5
LINC00315__g.chr21:46721238G>A	LINC00315		g.chr21:46721238G>A	lincRNA	SNP	No	8	4	4	0.8	0.6	0.667	0	0.4	0	0	0.6	0.286	0	0.429	0.571
KIAA0513__g.chr16:85128559_85128560insGGGACACTCCC	KIAA0513		g.chr16:85128559_85128560insGGGACACTCCC	IGR	INS	No	8	2	6	0.6	0.667	0	0	0	0	1	0.667	1	0.833	0.5	1
KIAA0513__g.chr16:85128558_85128559insC	KIAA0513		g.chr16:85128558_85128559insC	IGR	INS	No	8	2	6	0.6	0.667	0	0	0	0	1	0.667	1	0.833	0.5	1
KCNN3__g.chr1:154807935G>A	KCNN3		g.chr1:154807935G>A	Intron	SNP	No	8	4	4	0	0.333	0.333	0.667	0	0.4	0	0	0.667	0.5	0.667	0.75
KCNC4__g.chr1:110765392A>G	KCNC4		g.chr1:110765392A>G	Intron	SNP	No	8	3	5	0.8	0	0	0	1	0.5	0.667	0.5	0	1	0.5	0.6
INPP4B__g.chr4:143352599T>A	INPP4B		g.chr4:143352599T>A	Intron	SNP	No	8	5	3	0.6	0.5	0.75	0	0.667	0.4	0	0.5	0.5	0	0.5	0
IL2RB__g.chr22:37541874A>T	IL2RB		g.chr22:37541874A>T	Intron	SNP	No	8	3	5	0.5	0	0	0	0.75	0.75	0	0.75	0.667	0.5	0.25	1
HPCAL1__g.chr2:10515582G>A	HPCAL1		g.chr2:10515582G>A	Intron	SNP	No	8	4	4	0.333	0.273	0.231	0.25	0	0.2	0.375	0.375	0.667	0.4	0	0
HPCAL1__g.chr2:10515564C>G	HPCAL1		g.chr2:10515564C>G	Intron	SNP	No	8	4	4	0.333	0.3	0.308	0.25	0	0.182	0.375	0.375	0.667	0.333	0	0
HMHA1__g.chr19:1085509_1085510insCCATCTCTCCTGTCTCTCC	HMHA1		g.chr19:1085509_1085510insCCATCTCTCCTGTCTCTCC	Intron	INS	No	8	2	6	0	0	0	0.6	0.5	0	0.429	1	1	0.5	0.3	0.222
GSDMA__g.chr17:38121706G>A	GSDMA		g.chr17:38121706G>A	Intron	SNP	No	8	4	4	0.6	0.5	0	0	1	0.333	1	0	0.6	0.4	0.6	0
GLTSCR1L__g.chr6:42830063A>T	GLTSCR1L		g.chr6:42830063A>T	Intron	SNP	No	8	4	4	0	0	0.333	0.6	0.333	0.5	0.5	0.6	0.5	0.667	0	0
GBX1__g.chr7:150847749A>G	GBX1		g.chr7:150847749A>G	Intron	SNP	No	8	4	4	0.5	0	0.75	0.6	0	0.667	0.75	0.75	1	0	0	0.375
GABBR2__g.chr9:101127332G>A	GABBR2		g.chr9:101127332G>A	Intron	SNP	No	8	4	4	0	0	0.375	1	0.5	0.667	0.333	0.4	0	0	0.25	0.5
FXR1__g.chr3:180678965A>G	FXR1		g.chr3:180678965A>G	Intron	SNP	No	8	6	2	0.444	0.455	0.333	0.667	0.5	1	0	0	0	0.75	0	0.375
FBXO41__g.chr2:73492220T>C	FBXO41		g.chr2:73492220T>C	Intron	SNP	No	8	6	2	0.5	0.286	0.6	1	0.375	0.375	0.5	0	0.75	0	0	0
FAM99B__g.chr11:1706454A>C	FAM99B		g.chr11:1706454A>C	RNA	SNP	No	8	4	4	0.4	0	0.75	0	0.5	0.667	0.5	0.5	0.5	0	0	0.417
FAM135B__g.chr8:139265690G>A	FAM135B		g.chr8:139265690G>A	Intron	SNP	No	8	3	5	0.75	0	0.4	0.75	0	0	0.833	1	0.833	0.667	0	1
FAM129B__g.chr9:130289232delT	FAM129B		g.chr9:130289232delT	Intron	DEL	No	8	4	4	0	0.462	0.833	0.462	0	0.455	0	0.5	0.5	0.714	0	0.4
FAM101A__g.chr12:124585152C>T	FAM101A		g.chr12:124585152C>T	Intron	SNP	No	8	6	2	0.667	0.5	0.5	1	0.5	0.444	0	0	0	0.333	0	0.571
FAIM2__g.chr12:50297001C>G	FAIM2		g.chr12:50297001C>G	Intron	SNP	No	8	3	5	0	0	0	0.5	0.5	0.667	0.667	0.833	0	0.75	1	0.4
EXD3__g.chr9:140209773C>A	EXD3		g.chr9:140209773C>A	Intron	SNP	No	8	3	5	0.667	0.667	0.667	0	0	0	0	0.625	0.4	0.667	1	0.667
ELAVL3__g.chr19:11564008_11564010delGGG	ELAVL3		g.chr19:11564008_11564010delGGG	3'UTR	DEL	Yes	8	4	4	0.8	0	0	0.6	0.6	0.429	1	0	0	0.75	0.667	0.571
EFCAB2__g.chr1:245134114A>C	EFCAB2		g.chr1:245134114A>C	Intron	SNP	No	8	4	4	0.857	0	0	0.6	0.667	1	0.545	1	0	0	1	0.8
DST__g.chr6:56708693T>G	DST		g.chr6:56708693T>G	5'Flank	SNP	No	8	4	4	0.75	0	0	0.778	1	0.833	0.333	0.286	0	0	0.5	0.75
DNMT1__g.chr19:10248270G>C	DNMT1		g.chr19:10248270G>C	Intron	SNP	No	8	3	5	0.2	0.429	0.625	0.571	0.2	0	0.5	0.429	0.5	0.889	0	0.6
CYB561D1__g.chr1:110041038_110041039delAG	CYB561D1		g.chr1:110041038_110041039delAG	3'UTR	DEL	No	8	5	3	0.571	0.6	0	0.5	0.833	0.222	0	0.6	0.4	0	0	0.4
CTA-392C11.2__g.chr8:40226192C>G	CTA-392C11.2		g.chr8:40226192C>G	lincRNA	SNP	No	8	6	2	1	1	1	0.571	0.8	1	0.4	0	0	0	0.667	0
COX11__g.chr17:53038138T>G	COX11		g.chr17:53038138T>G	IGR	SNP	No	8	3	5	0	0	0.4	0	0.286	0.333	0.25	0.667	0	0.375	0.375	0.667
CELF4__g.chr18:34931080G>A	CELF4		g.chr18:34931080G>A	Intron	SNP	Yes	8	5	3	0.333	0	0.6	0.667	0.667	1	0	0	0	0.5	0.6	0.6
CDHR3__g.chr7:105624891A>T	CDHR3		g.chr7:105624891A>T	Intron	SNP	No	8	5	3	1	0.833	0.75	0	0.4	0.667	0.667	0.667	0	0	1	0
CDH22__g.chr20:44881959G>A	CDH22		g.chr20:44881959G>A	5'Flank	SNP	No	8	3	5	0	0.667	0	0.667	0.4	0	0	1	0.5	1	1	0.333
CCBE1__g.chr18:57225978C>G	CCBE1		g.chr18:57225978C>G	Intron	SNP	No	8	5	3	0	0.4	0.727	0.667	0.667	0.667	0	0.6	0.833	0.75	0	0.2
CCBE1__g.chr18:57225977C>T	CCBE1		g.chr18:57225977C>T	Intron	SNP	No	8	5	3	0	0.4	0.727	0.667	0.667	0.667	0	0.6	0.857	0.75	0	0.2
CACNG2__g.chr22:37019918A>G	CACNG2		g.chr22:37019918A>G	Intron	SNP	No	8	4	4	1	0.667	0	0.667	0	0.5	0.5	0	0.571	0	0.667	0.75
C9orf50__g.chr9:132381513C>T	C9orf50		g.chr9:132381513C>T	Intron	SNP	No	8	5	3	0.625	0.571	0	0.333	0.4	0.4	0	0.4	0	0	0.5	0.667
C21orf49__g.chr21:34189124A>C	C21orf49		g.chr21:34189124A>C	Intron	SNP	No	8	3	5	0	1	0.75	0	1	0	0.5	1	0	1	0.556	0.667
BMP7__g.chr20:55809072G>A	BMP7		g.chr20:55809072G>A	Intron	SNP	No	8	5	3	0.286	1	0.667	0.571	0	0.375	0.75	0	0.5	0.286	0	0
BAGE2__g.chr21:11046852A>G	BAGE2		g.chr21:11046852A>G	RNA	SNP	No	8	4	4	0.833	0	0.8	0.8	0.667	0	0.75	0	0.4	0.429	0.4	0
ARSG__g.chr17:66303352G>A	ARSG		g.chr17:66303352G>A	De_novo_Start_InFrame	SNP	No	8	5	3	0.75	1	0.667	1	1	0	0.5	0	0.667	0	0.5	0
APMAP__g.chr20:24976338G>A	APMAP		g.chr20:24976338G>A	5'Flank	SNP	No	8	3	5	1	0	0.333	1	0	0	0	0.6	0.667	0.75	0.714	0.667
ALDH1L2__g.chr12:105418633T>C	ALDH1L2		g.chr12:105418633T>C	Intron	SNP	No	8	3	5	0	0	0.4	0	1	0.5	0.75	1	0	0.364	0.75	0.333
ADAMTS17__g.chr15:100515959T>A	ADAMTS17		g.chr15:100515959T>A	Intron	SNP	No	8	2	6	0	0	0	0.333	0	0.6	1	0.4	0.667	0.333	1	0.429
ZNF333__g.chr19:14828832T>C	ZNF333		g.chr19:14828832T>C	Intron	SNP	No	7	4	3	0.75	0	0	0.667	0.5	0.4	0	0.667	0	0.5	0.8	0
ZFYVE28__g.chr4:2374659A>C	ZFYVE28		g.chr4:2374659A>C	Intron	SNP	No	7	4	3	0.5	0	0.429	0.4	0.5	0	0	0	0.333	0	0.5	0.75
WNT3A__g.chr1:228203268C>G	WNT3A		g.chr1:228203268C>G	Intron	SNP	No	7	3	4	0.667	0	1	0.6	0	0	0.667	1	0	0	0.5	1
WDR61__g.chr15:78585898T>C	WDR61		g.chr15:78585898T>C	Intron	SNP	No	7	4	3	0.333	0	0	0.8	0.6	0.667	0	1	0	0	1	0.5
WDR25__g.chr14:100998187T>C	WDR25		g.chr14:100998187T>C	IGR	SNP	No	7	4	3	0	1	0.75	0.429	0	0.857	0	0	0	0.667	1	0.75
VEGFC__g.chr4:177648812_177648813insAA	VEGFC		g.chr4:177648812_177648813insAA	Intron	INS	No	7	3	4	0.667	0.833	0	0	0	0.25	0	0.8	0.667	0	0.4	0.714
Unknown__g.chrhs37d5:34669928A>G	Unknown		g.chrhs37d5:34669928A>G	IGR	SNP	No	7	4	3	0.4	0.667	0	0.5	0.667	0	0.333	0.667	0	0.667	0	0
Unknown__g.chrhs37d5:30906090C>T	Unknown		g.chrhs37d5:30906090C>T	IGR	SNP	No	7	4	3	0.211	0	0.35	0.333	0.227	0.083	0.211	0.143	0.286	0.13	0.176	0.217
Unknown__g.chrhs37d5:30559003C>T	Unknown		g.chrhs37d5:30559003C>T	IGR	SNP	No	7	4	3	0.143	0.5	0.188	0.273	0.4	0.429	0.375	0.286	0.188	0	0.167	0.385
Unknown__g.chrhs37d5:29868437C>A	Unknown		g.chrhs37d5:29868437C>A	IGR	SNP	No	7	3	4	0.2	0.5	0	0.273	0.375	0	0	0.714	0.308	0.281	0.357	0.133
Unknown__g.chrhs37d5:29276027A>T	Unknown		g.chrhs37d5:29276027A>T	IGR	SNP	No	7	3	4	0.5	0.6	0.4	0	0	0	0	1	0.667	0.714	0.833	0
Unknown__g.chrhs37d5:28264379A>G	Unknown		g.chrhs37d5:28264379A>G	IGR	SNP	No	7	5	2	0.4	0.571	0	0.5	1	0.375	0	0	0.5	0	0	0.4
Unknown__g.chrhs37d5:27333324T>C	Unknown		g.chrhs37d5:27333324T>C	IGR	SNP	No	7	3	4	0	0.4	0.5	0	0.5	0	0.75	0	0.571	0.667	0.667	0
Unknown__g.chrhs37d5:26593854A>G	Unknown		g.chrhs37d5:26593854A>G	IGR	SNP	No	7	4	3	0.667	0	0.286	0	0.286	0.333	0	0	0.6	0.273	0.667	0
Unknown__g.chrhs37d5:26593851G>A	Unknown		g.chrhs37d5:26593851G>A	IGR	SNP	No	7	4	3	0.667	0	0.286	0	0.286	0.333	0	0	0.75	0.429	0.667	0
Unknown__g.chrhs37d5:25450908G>T	Unknown		g.chrhs37d5:25450908G>T	IGR	SNP	No	7	3	4	0	0	1	1	0.8	0	0.75	0.5	0.5	0	0	0.429
Unknown__g.chrhs37d5:24065338A>G	Unknown		g.chrhs37d5:24065338A>G	IGR	SNP	No	7	5	2	0.5	0.5	0.5	0.714	0	0.4	1	0	0	1	0	0
Unknown__g.chrhs37d5:23891658C>T	Unknown		g.chrhs37d5:23891658C>T	IGR	SNP	No	7	4	3	0.8	0.4	1	0.667	0	0	0	0	0.778	1	0.5	0
Unknown__g.chrhs37d5:23890447C>G	Unknown		g.chrhs37d5:23890447C>G	IGR	SNP	No	7	6	1	0.8	1	0.889	1	1	1	0	0	0	1	0	0
Unknown__g.chrhs37d5:22873890T>G	Unknown		g.chrhs37d5:22873890T>G	IGR	SNP	No	7	3	4	0.833	0	0	0	1	0.833	0.8	0	0.333	0.667	0	0.875
Unknown__g.chrhs37d5:21448254G>A	Unknown		g.chrhs37d5:21448254G>A	IGR	SNP	No	7	5	2	0.467	0.125	0.294	0.4	0.25	0.212	0	0.176	0.211	0.333	0.103	0.188
Unknown__g.chrhs37d5:21416221C>T	Unknown		g.chrhs37d5:21416221C>T	IGR	SNP	No	7	4	3	0.154	0.375	0	0.471	0.286	0.278	0	0.25	0.143	0.25	0	0.364
Unknown__g.chrhs37d5:19531033C>G	Unknown		g.chrhs37d5:19531033C>G	IGR	SNP	No	7	3	4	0.359	0.333	0	0.3	0	0	0	0	0.29	0.243	0.348	0.333
Unknown__g.chrhs37d5:18993894G>C	Unknown		g.chrhs37d5:18993894G>C	IGR	SNP	No	7	4	3	0	0.429	0.5	0	0.5	0.333	0	0	0.636	0.25	0	0.273
Unknown__g.chrGL000225.1:8977A>G	Unknown		g.chrGL000225.1:8977A>G	IGR	SNP	No	7	2	5	0.5	0.667	0	0	0	0	0.6	0	0.333	0.429	0.6	0.571
Unknown__g.chrGL000225.1:8976C>T	Unknown		g.chrGL000225.1:8976C>T	IGR	SNP	No	7	2	5	0.5	0.667	0	0	0	0	0.6	0	0.333	0.429	0.6	0.625
Unknown__g.chrGL000225.1:59607G>A	Unknown		g.chrGL000225.1:59607G>A	IGR	SNP	No	7	4	3	0.286	0.286	0	0	1	0.3	0.286	0.4	0	0.222	0	0
Unknown__g.chrGL000225.1:136202T>C	Unknown		g.chrGL000225.1:136202T>C	IGR	SNP	No	7	2	5	0.5	0	0.667	0	0	0	1	0.75	0.4	0	1	0.5
Unknown__g.chrGL000225.1:136173T>G	Unknown		g.chrGL000225.1:136173T>G	IGR	SNP	No	7	2	5	0.667	0	0.667	0	0	0	1	1	0.5	0	1	0.5
Unknown__g.chrGL000221.1:62536G>T	Unknown		g.chrGL000221.1:62536G>T	IGR	SNP	No	7	3	4	0	0.6	0.571	0	1	0	0	0	1	0.667	0.429	0.4
Unknown__g.chr9:83983154G>A	Unknown		g.chr9:83983154G>A	IGR	SNP	No	7	3	4	0.25	0	0	0.25	0	0.6	0.4	0	0.4	0.333	0.5	0
Unknown__g.chr9:139506766G>A	Unknown		g.chr9:139506766G>A	IGR	SNP	No	7	5	2	0.5	0	0.6	0.6	1	0.5	0.444	0	0	0	0	0.8
Unknown__g.chr9:138195905_138195908delTGGA	Unknown		g.chr9:138195905_138195908delTGGA	IGR	DEL	No	7	4	3	1	1	1	0	1	0	0	0	1	1	0.5	0
Unknown__g.chr9:136991034A>G	Unknown		g.chr9:136991034A>G	IGR	SNP	No	7	4	3	0.667	1	0	0.75	0.714	0	0.667	0	0.5	0	0.75	0
Unknown__g.chr8:43828244C>T	Unknown		g.chr8:43828244C>T	IGR	SNP	No	7	3	4	0.333	0	0.5	0	0	0.8	0	0.667	0.375	0.353	0.833	0
Unknown__g.chr8:2204088C>T	Unknown		g.chr8:2204088C>T	IGR	SNP	No	7	4	3	0.25	0	0.3	0	0.429	0.333	0.222	0	0	0.5	0.444	0
Unknown__g.chr8:142606937_142606938delCT	Unknown		g.chr8:142606937_142606938delCT	IGR	DEL	No	7	3	4	0.333	0	0.5	0	0	1	0.429	0.5	0	0.4	0	0.75
Unknown__g.chr7:98190607_98190608insTCTCTCTCTT	Unknown		g.chr7:98190607_98190608insTCTCTCTCTT	IGR	INS	No	7	3	4	0	0	0.778	0.4	0.4	0	0	1	0.455	0.5	0.571	0
Unknown__g.chr7:64552358A>C	Unknown		g.chr7:64552358A>C	IGR	SNP	No	7	2	5	0	0.5	0.5	0	0	0	0.5	0	0.6	0.333	0.4	0.333
Unknown__g.chr7:45171447T>C	Unknown		g.chr7:45171447T>C	IGR	SNP	No	7	4	3	0.75	0.4	0	0	0.875	0.286	0	0.333	0	0	0.5	0.5
Unknown__g.chr7:129977735G>A	Unknown		g.chr7:129977735G>A	IGR	SNP	No	7	4	3	0.778	0	0.5	0	0.571	0.857	0.667	0	0.667	0	0.4	0
Unknown__g.chr6:7012032C>A	Unknown		g.chr6:7012032C>A	IGR	SNP	No	7	3	4	0	0.5	0.75	0	0	0.5	0	0.5	1	0	1	0.75
Unknown__g.chr6:67883231_67883232insAGAAGC	Unknown		g.chr6:67883231_67883232insAGAAGC	IGR	INS	No	7	4	3	0.667	0.75	0	0.6	1	0	0	0	0.6	0.6	0.222	0
Unknown__g.chr6:5994992C>T	Unknown		g.chr6:5994992C>T	IGR	SNP	No	7	3	4	0.4	0	1	0	0.75	0	1	0	1	0.5	0	0.6
Unknown__g.chr6:40131989delA	Unknown		g.chr6:40131989delA	IGR	DEL	No	7	3	4	0.667	0.5	0.5	0	0	0	0.667	0.4	0.6	0	0.75	0
Unknown__g.chr6:40131980C>A	Unknown		g.chr6:40131980C>A	IGR	SNP	No	7	3	4	0.5	0.5	0.571	0	0	0	0.667	0.4	0.6	0	0.75	0
Unknown__g.chr6:40131977_40131978delCC	Unknown		g.chr6:40131977_40131978delCC	IGR	DEL	No	7	3	4	0.5	0.5	0.571	0	0	0	0.667	0.4	0.6	0	0.75	0
Unknown__g.chr6:32743744G>A	Unknown		g.chr6:32743744G>A	IGR	SNP	No	7	3	4	0	1	0.667	0	0.75	0	0.5	0	0	0.857	0.333	0.75
Unknown__g.chr6:10173355_10173357delGGA	Unknown		g.chr6:10173355_10173357delGGA	IGR	DEL	No	7	4	3	0.333	0.4	0	0	0.25	0.333	0.5	0	0.5	0	0	0.4
Unknown__g.chr5:60569133T>G	Unknown		g.chr5:60569133T>G	IGR	SNP	No	7	3	4	0.667	0.8	0.667	0	0	0	0.6	0.667	0.6	0.667	0	0
Unknown__g.chr5:49437404G>C	Unknown		g.chr5:49437404G>C	IGR	SNP	No	7	3	4	0.368	0	0.429	0	0	0.6	0.5	0	0	0.472	0.4	0.667
Unknown__g.chr5:154872338T>C	Unknown		g.chr5:154872338T>C	IGR	SNP	No	7	3	4	0	0.778	1	0.5	0	0	0.75	1	0	0.429	0.5	0
Unknown__g.chr4:3607199T>G	Unknown		g.chr4:3607199T>G	IGR	SNP	No	7	3	4	0.667	0	0	0	0.4	0.667	0.8	0	0.556	0	1	0.5
Unknown__g.chr4:35141772C>T	Unknown		g.chr4:35141772C>T	IGR	SNP	No	7	3	4	0.8	0	0.5	0	0	0.667	0.75	0.8	0.667	0	0.4	0
Unknown__g.chr4:1599307A>G	Unknown		g.chr4:1599307A>G	IGR	SNP	No	7	3	4	0	0	0.556	0	0.571	0.5	0.6	0	0.5	0.5	0.444	0
Unknown__g.chr3:181373642_181373643insCTCTC	Unknown		g.chr3:181373642_181373643insCTCTC	IGR	INS	No	7	4	3	1	0.5	0	0	0.75	1	0	0.667	0	1	0	0.5
Unknown__g.chr22:38809602A>C	Unknown		g.chr22:38809602A>C	IGR	SNP	No	7	2	5	0	0.714	0	0	0.8	0	0	0.5	1	0.4	0.6	0.714
Unknown__g.chr22:37612055T>C	Unknown		g.chr22:37612055T>C	IGR	SNP	No	7	4	3	0	0.667	0.4	1	0	0.333	0	0	0	0.6	0.429	0.375
Unknown__g.chr22:37612052_37612053insT	Unknown		g.chr22:37612052_37612053insT	IGR	INS	No	7	4	3	0	1	0.4	1	0	0.333	0	0	0	0.6	0.429	0.333
Unknown__g.chr22:37612042C>A	Unknown		g.chr22:37612042C>A	IGR	SNP	No	7	4	3	0	0.667	0.4	1	0	0.273	0	0	0	0.5	0.333	0.375
Unknown__g.chr21:15381378G>A	Unknown		g.chr21:15381378G>A	IGR	SNP	No	7	3	4	1	0	0.6	0	0.333	0	1	1	0	0.8	0.5	0
Unknown__g.chr20:10366404C>T	Unknown		g.chr20:10366404C>T	IGR	SNP	No	7	3	4	0	0	0.75	0	1	1	0	0.286	0.667	0.5	0	0.333
Unknown__g.chr2:90468342_90468350delAAGATGGTG	Unknown		g.chr2:90468342_90468350delAAGATGGTG	IGR	DEL	No	7	2	5	0	0	0.667	0.75	0	0	0.5	0	1	1	1	1
Unknown__g.chr2:130615442delC	Unknown		g.chr2:130615442delC	IGR	DEL	No	7	3	4	0.625	0	0.556	0	0	0.333	0	1	0	0.6	0.667	0.6
Unknown__g.chr2:118884149A>T	Unknown		g.chr2:118884149A>T	IGR	SNP	No	7	3	4	1	0	0	0.8	0	0.5	0	0.667	1	1	1	0
Unknown__g.chr18:74394007A>T	Unknown		g.chr18:74394007A>T	IGR	SNP	No	7	4	3	0	1	0	0.667	1	1	0.6	0.333	0	0	0	0.5
Unknown__g.chr18:28181769_28181773delCCCTT	Unknown		g.chr18:28181769_28181773delCCCTT	IGR	DEL	No	7	3	4	0.5	0	0	0.3	0	0.5	0.5	0.333	0	0	0.222	0.444
Unknown__g.chr17:6464058delC	Unknown		g.chr17:6464058delC	IGR	DEL	No	7	3	4	0.129	0	0.3	0.263	0	0.241	0.231	0.333	0.524	0	0	0.35
Unknown__g.chr17:48335925C>T	Unknown		g.chr17:48335925C>T	IGR	SNP	No	7	2	5	0	0.5	0	0	0.667	0	1	0	0.667	1	1	0.667
Unknown__g.chr17:47563873T>C	Unknown		g.chr17:47563873T>C	IGR	SNP	No	7	2	5	0.6	0	0	0.333	0	0	0.6	0.5	0.333	0.375	0	0.8
Unknown__g.chr16:89277937C>T	Unknown		g.chr16:89277937C>T	IGR	SNP	No	7	3	4	0.286	0	0	0.6	0.222	0	0.286	0.429	0	0.75	0	0.5
Unknown__g.chr16:88259198_88259199insG	Unknown		g.chr16:88259198_88259199insG	IGR	INS	No	7	3	4	0.333	0	0.333	0	0	0.5	0.333	0	0.714	0.667	0	0.5
Unknown__g.chr16:53572568C>T	Unknown		g.chr16:53572568C>T	IGR	SNP	No	7	4	3	0.333	1	0	0	0.625	0.364	0.667	0.714	0.5	0	0	0
Unknown__g.chr16:53572424_53572425insCCTCTCCCT	Unknown		g.chr16:53572424_53572425insCCTCTCCCT	IGR	INS	No	7	3	4	0.5	0	0	0	0.5	0.667	0.667	0.5	1	0	0	0.667
Unknown__g.chr16:32484962A>G	Unknown		g.chr16:32484962A>G	IGR	SNP	No	7	3	4	0	0.75	0.286	0	0	0.389	0.333	0.333	0	0.8	0.636	0
Unknown__g.chr16:29244995G>A	Unknown		g.chr16:29244995G>A	IGR	SNP	No	7	3	4	1	0	0	0	0.6	1	0	1	0.667	0.75	1	0
Unknown__g.chr15:21938082G>A	Unknown		g.chr15:21938082G>A	IGR	SNP	No	7	4	3	0.231	0.208	0.083	0	0.28	0.273	0.208	0	0.286	0.318	0.176	0.182
Unknown__g.chr15:20435200T>C	Unknown		g.chr15:20435200T>C	IGR	SNP	No	7	4	3	0	0	0.8	0.222	0.444	0.5	0.333	0	0.571	0	0.5	0
Unknown__g.chr15:20419780T>C	Unknown		g.chr15:20419780T>C	IGR	SNP	No	7	4	3	0.5	0	1	0	1	1	0	1	0.667	0	1	0
Unknown__g.chr15:102432123A>G	Unknown		g.chr15:102432123A>G	IGR	SNP	No	7	4	3	1	0	0	0.286	0.25	0.667	1	0.5	0.5	0	0	0
Unknown__g.chr14:97653071C>T	Unknown		g.chr14:97653071C>T	IGR	SNP	No	7	3	4	0.75	0.5	0	0	0	0.75	0	0.5	1	0	0.667	0.375
Unknown__g.chr14:24942559G>A	Unknown		g.chr14:24942559G>A	IGR	SNP	No	7	4	3	0.571	1	0.667	1	0	0	0	0.4	1	0	0.667	0
Unknown__g.chr14:23109721T>G	Unknown		g.chr14:23109721T>G	IGR	SNP	No	7	4	3	0	0	0.6	0.5	0.429	1	1	0	0	0.5	0.6	0
Unknown__g.chr14:102034933C>G	Unknown		g.chr14:102034933C>G	IGR	SNP	No	7	5	2	0.4	0	0.6	1	0.5	0.5	0.6	0	0	0	0	0.8
Unknown__g.chr14:100102576C>G	Unknown		g.chr14:100102576C>G	IGR	SNP	No	7	4	3	0	0	0.667	0.833	0.667	0.4	0.571	0	0	1	0	0.667
Unknown__g.chr13:31287190G>A	Unknown		g.chr13:31287190G>A	IGR	SNP	No	7	3	4	0	0	0.4	0	0.667	0.667	0	0.5	0.6	0.5	0	0.75
Unknown__g.chr12:84658531T>C	Unknown		g.chr12:84658531T>C	IGR	SNP	No	7	3	4	1	0	0	1	0	1	0.667	0	0.667	1	1	0
Unknown__g.chr12:38601013T>G	Unknown		g.chr12:38601013T>G	IGR	SNP	No	7	4	3	0.8	0.667	0	0.333	0	0.5	0	0	1	0	0.444	0.5
Unknown__g.chr12:33353100_33353101delGT	Unknown		g.chr12:33353100_33353101delGT	IGR	DEL	No	7	3	4	0	0.5	0	0	0.833	1	0.667	0.667	0	0.667	0	0.5
Unknown__g.chr12:33353085T>C	Unknown		g.chr12:33353085T>C	IGR	SNP	No	7	3	4	0	0.667	0	0	0.714	1	0.667	0.667	0	0.75	0	0.667
Unknown__g.chr12:32106859G>A	Unknown		g.chr12:32106859G>A	IGR	SNP	No	7	1	6	0	0	1	0	0	0	0.5	1	0.5	0.667	0.667	1
Unknown__g.chr12:29127520C>T	Unknown		g.chr12:29127520C>T	IGR	SNP	No	7	2	5	0.667	0.6	0	0	0	0	0.4	0.4	0.667	0.5	0.6	0
Unknown__g.chr12:169207T>C	Unknown		g.chr12:169207T>C	IGR	SNP	No	7	4	3	1	0	1	1	0	1	1	0	1	0	0.667	0
Unknown__g.chr12:169206C>A	Unknown		g.chr12:169206C>A	IGR	SNP	No	7	4	3	1	0	1	1	0	1	1	0	1	0	0.667	0
Unknown__g.chr12:169193T>G	Unknown		g.chr12:169193T>G	IGR	SNP	No	7	4	3	0.8	0	1	1	0	1	1	0	1	0	0.667	0
Unknown__g.chr12:169189A>G	Unknown		g.chr12:169189A>G	IGR	SNP	No	7	4	3	0.833	0	1	1	0	1	1	0	1	0	0.667	0
Unknown__g.chr12:169188C>T	Unknown		g.chr12:169188C>T	IGR	SNP	No	7	4	3	0.833	0	1	1	0	1	1	0	1	0	0.667	0
Unknown__g.chr12:133169007C>T	Unknown		g.chr12:133169007C>T	IGR	SNP	No	7	3	4	0.4	0.667	0	0	0.667	0	1	0.667	0.429	0	1	0
Unknown__g.chr12:133058066G>A	Unknown		g.chr12:133058066G>A	IGR	SNP	No	7	5	2	0.5	1	1	0	0.667	0.667	0	0.5	0	0.5	0	0
Unknown__g.chr12:117057743G>A	Unknown		g.chr12:117057743G>A	IGR	SNP	No	7	5	2	0	0.75	0.556	1	0.5	0.4	0	1	0	0	0	0.714
Unknown__g.chr11:8384529C>G	Unknown		g.chr11:8384529C>G	IGR	SNP	No	7	4	3	0	1	0.75	0.8	0	1	0.5	0	1	0	0	0.333
Unknown__g.chr11:55783531C>A	Unknown		g.chr11:55783531C>A	IGR	SNP	No	7	4	3	0.667	0	0	0.5	0.571	0.625	0	0	0.333	0.333	0.375	0
Unknown__g.chr11:129593221C>T	Unknown		g.chr11:129593221C>T	IGR	SNP	No	7	3	4	0.714	0	0.333	0	0	0.6	0.667	0	0.286	0.667	0	1
Unknown__g.chr11:116045561T>G	Unknown		g.chr11:116045561T>G	IGR	SNP	No	7	4	3	0.8	0	0.667	0	0.5	0.375	0	0.75	0.4	0.444	0	0
Unknown__g.chr11:110885554G>C	Unknown		g.chr11:110885554G>C	IGR	SNP	No	7	3	4	0.4	0	0.6	0	0.8	0	0.667	0.75	0	0.5	0	1
Unknown__g.chr11:110885528G>T	Unknown		g.chr11:110885528G>T	IGR	SNP	No	7	3	4	0.333	0	0.6	0	0.5	0	0.667	0.667	0	0.5	0	1
Unknown__g.chr10:8277847G>C	Unknown		g.chr10:8277847G>C	IGR	SNP	No	7	4	3	0	0.6	0	1	0.333	0.4	0	0	0.75	0.75	0.667	0
Unknown__g.chr10:5607759C>T	Unknown		g.chr10:5607759C>T	IGR	SNP	No	7	3	4	0	0	1	0.667	0.75	0	0.75	0	0	0.667	0.5	0.429
Unknown__g.chr10:30218081T>C	Unknown		g.chr10:30218081T>C	IGR	SNP	No	7	3	4	0.75	0	0.5	0.6	0	0	0	0.75	0.667	0.667	0	0.4
Unknown__g.chr10:30095057G>C	Unknown		g.chr10:30095057G>C	IGR	SNP	No	7	2	5	0	0	0.6	0	0.429	0	0	0.8	0.6	0.667	0.5	0.75
Unknown__g.chr10:25056538_25056539insTCCT	Unknown		g.chr10:25056538_25056539insTCCT	IGR	INS	No	7	6	1	0.5	1	0.6	1	0.333	1	0	0.571	0	0	0	0
Unknown__g.chr10:101343726T>G	Unknown		g.chr10:101343726T>G	IGR	SNP	No	7	2	5	0	0	0.4	0	0	0.667	0	0.25	0.5	1	0.286	0.75
Unknown__g.chr10:101343705C>T	Unknown		g.chr10:101343705C>T	IGR	SNP	No	7	2	5	0	0	0.5	0	0	0.667	0	0.25	0.6	1	0.286	0.667
Unknown__g.chr1:4533906G>C	Unknown		g.chr1:4533906G>C	IGR	SNP	No	7	3	4	0.5	0	0	0	0.667	1	0	0.333	0.4	0.75	0	0.4
Unknown__g.chr1:4107345G>T	Unknown		g.chr1:4107345G>T	IGR	SNP	No	7	5	2	0.333	0.3	0.364	0.333	0.286	0	0	0	0	0.333	0	0.286
Unknown__g.chr1:33921281G>C	Unknown		g.chr1:33921281G>C	IGR	SNP	No	7	4	3	0.333	0.5	0	0.75	0	0.75	0	0.667	0.5	0.429	0	0
Unknown__g.chr1:30703241G>C	Unknown		g.chr1:30703241G>C	IGR	SNP	No	7	3	4	0	0	0.5	0.667	0	0.375	0.571	0.5	0.444	0	0	0.333
Unknown__g.chr1:25053689G>A	Unknown		g.chr1:25053689G>A	IGR	SNP	No	7	4	3	0.4	0.667	0	0	0.714	0.8	0.5	1	0	0.75	0	0
Unknown__g.chr1:205442194C>T	Unknown		g.chr1:205442194C>T	IGR	SNP	No	7	2	5	0.4	0	0	0	0.667	0	0	0.667	0.667	0.5	1	0.5
Unknown__g.chr1:205441994A>G	Unknown		g.chr1:205441994A>G	IGR	SNP	No	7	3	4	0.833	0.6	0.5	0	0	0	0.6	0	0.5	0.5	0.5	0
Unknown__g.chr1:201231652A>G	Unknown		g.chr1:201231652A>G	IGR	SNP	No	7	3	4	0	0.75	0.75	0.5	0	0	0.8	0.333	0	0.4	0.5	0
Unknown__g.chr1:187982580C>T	Unknown		g.chr1:187982580C>T	IGR	SNP	No	7	4	3	0	0	1	0.667	1	0.5	0	0	0.571	1	0.5	0
Unknown__g.chr1:144585828C>T	Unknown		g.chr1:144585828C>T	IGR	SNP	No	7	3	4	0.667	0	0.6	0	0	0.5	0.333	0	0.75	0.5	0.5	0
TUSC5__g.chr17:1189544T>C	TUSC5		g.chr17:1189544T>C	Intron	SNP	No	7	4	3	0	1	0.833	0.75	0	0.75	1	0	0	0.5	0.667	0
TSPAN9__g.chr12:3241966C>T	TSPAN9		g.chr12:3241966C>T	Intron	SNP	No	7	3	4	0.667	0	0.5	0	0	0.6	0	0.5	0.667	0.5	0	1
TRPV3__g.chr17:3449646A>G	TRPV3		g.chr17:3449646A>G	Intron	SNP	No	7	3	4	0.667	1	0.333	0	0	0	0.5	0.667	0.4	0	0.5	0
TPK1__g.chr7:144434411C>G	TPK1		g.chr7:144434411C>G	Intron	SNP	No	7	3	4	1	0	1	0	0	0.667	0.667	0	0	0.5	0.667	1
TPK1__g.chr7:144434408A>G	TPK1		g.chr7:144434408A>G	Intron	SNP	No	7	3	4	1	0	1	0	0	0.667	0.667	0	0	0.5	0.667	1
TPK1__g.chr7:144434388A>G	TPK1		g.chr7:144434388A>G	Intron	SNP	No	7	3	4	1	0	1	0	0	0.667	0.667	0	0	0.5	0.667	1
TP73__g.chr1:3626518A>G	TP73		g.chr1:3626518A>G	Intron	SNP	No	7	3	4	0	0	0.6	0	0.5	0.571	0.75	0	1	1	0.667	0
TMEM181__g.chr6:159047087A>C	TMEM181		g.chr6:159047087A>C	Intron	SNP	No	7	4	3	1	1	0	0.667	0.5	0	0	1	0	0.4	0.667	0
TLL1__g.chr4:166946775G>A	TLL1		g.chr4:166946775G>A	Intron	SNP	No	7	2	5	0	0	0.667	0	0.667	0	0.429	0.75	0.667	0	0.5	0.75
TFF1__g.chr21:43786313C>T	TFF1		g.chr21:43786313C>T	Intron	SNP	No	7	3	4	0.5	0	0	0.667	0.429	0	0	0.583	0	0.75	0.286	0.286
TEN1__g.chr17:73993546C>T	TEN1		g.chr17:73993546C>T	Intron	SNP	No	7	4	3	0.667	0.75	0.5	1	0	0	0.667	0	0	0	0.75	0.667
SUPT3H__g.chr6:45208345G>A	SUPT3H		g.chr6:45208345G>A	Intron	SNP	No	7	4	3	0.25	1	0	0	0.667	0.667	0	0	0.667	0	0.857	0.444
SSPO__g.chr7:149514028T>G	SSPO		g.chr7:149514028T>G	RNA	SNP	No	7	3	4	1	0	0.5	0	0	1	0	1	1	0	0.75	0.667
SPRED2__g.chr2:65535085delC	SPRED2		g.chr2:65535085delC	IGR	DEL	No	7	3	4	0.6	0.176	0	0.5	0.75	0	0.214	0.5	0	0.6	0.368	0
SPAG17__g.chr1:118628854G>A	SPAG17		g.chr1:118628854G>A	Intron	SNP	No	7	4	3	0.833	0.6	0.75	0	1	0	0.667	0	0	0	0.4	0.4
SMIM5__g.chr17:73635744delG	SMIM5		g.chr17:73635744delG	5'UTR	DEL	No	7	4	3	0.333	0	0.2	0.8	0.5	0.375	0.333	0	0.571	0.444	0	0
SLC6A10P__g.chr16:32887528C>A	SLC6A10P		g.chr16:32887528C>A	RNA	SNP	No	7	1	6	1	0	0	0	0	0	1	1	0.833	0.714	0.5	0.5
SLC38A9__g.chr5:54990582_54990583insTCCTT	SLC38A9		g.chr5:54990582_54990583insTCCTT	Intron	INS	No	7	4	3	0	1	0.6	0.5	0	0.75	0	0.667	0.571	1	0	0
SLC35B4__g.chr7:133985196T>C	SLC35B4		g.chr7:133985196T>C	Intron	SNP	No	7	3	4	1	0.5	0.667	0	0	0	0.6	0	0.667	0.5	0.8	0
SLC12A8__g.chr3:124860034C>G	SLC12A8		g.chr3:124860034C>G	Intron	SNP	No	7	4	3	0.6	0	0.5	1	0	0.6	0	0	0	0.5	0.667	0.6
SHISA9__g.chr16:13297096A>G	SHISA9		g.chr16:13297096A>G	Intron	SNP	No	7	4	3	0.429	0	0	0.75	0.333	0.3	0	0	0.667	0.333	0.6	0
SH3D19__g.chr4:152103656T>C	SH3D19		g.chr4:152103656T>C	Intron	SNP	No	7	5	2	0	0.5	1	0.667	0.6	0.5	0	1	0	0	0.667	0
SEMA5B__g.chr3:122716372C>T	SEMA5B		g.chr3:122716372C>T	Intron	SNP	No	7	2	5	0	0	0.4	0	0.4	0	0.5	0.75	0	0.3	0.8	0.5
RTN4R__g.chr22:20249918T>C	RTN4R		g.chr22:20249918T>C	Intron	SNP	No	7	3	4	0	0.75	0	0	0.5	0.4	0.667	1	0	0.6	0	0.5
RREB1__g.chr6:7252556T>C	RREB1		g.chr6:7252556T>C	IGR	SNP	No	7	4	3	0	1	0.5	0	1	1	0	0	0.4	0	0.667	0.667
RREB1__g.chr6:7109097C>T	RREB1		g.chr6:7109097C>T	Intron	SNP	No	7	4	3	0.333	0	0.75	0.667	0.667	0	0	0.667	0.5	0.4	0	0
RPS6KA2__g.chr6:166868645G>A	RPS6KA2		g.chr6:166868645G>A	Intron	SNP	No	7	4	3	0.667	0	0.5	0.667	0.667	0	0.667	0	0.5	0.667	0	0
RP4-773N10.6__g.chr1:110649461A>G	RP4-773N10.6		g.chr1:110649461A>G	RNA	SNP	No	7	4	3	0.667	0	1	0	0.5	0.444	1	0.667	0	0	0.667	0
RP11-597A11.1__g.chr14:20084918A>G	RP11-597A11.1		g.chr14:20084918A>G	RNA	SNP	No	7	3	4	0.364	0.231	0	0.25	0.143	0	0.188	0.286	0.353	0.231	0.105	0.214
RP11-575H3.1__g.chr2:91765608G>T	RP11-575H3.1		g.chr2:91765608G>T	lincRNA	SNP	No	7	3	4	0.667	0	0	0.333	0	0.6	0	1	0.5	0.6	0	0.667
RP11-521D12.5__g.chr2:9908010C>T	RP11-521D12.5		g.chr2:9908010C>T	lincRNA	SNP	No	7	5	2	1	0.8	0.5	0.5	0	1	0	0	0	0	0.4	0.571
RP11-340E6.1__g.chr3:141420575A>G	RP11-340E6.1		g.chr3:141420575A>G	lincRNA	SNP	No	7	3	4	0.667	0	0.75	0.4	0	0	0	0.75	0	0.667	0.667	0.6
RP11-282I1.1__g.chr10:125220191C>T	RP11-282I1.1		g.chr10:125220191C>T	lincRNA	SNP	No	7	5	2	1	1	0	0.429	0.5	1	0	0	0	0.375	0	1
RP11-244H18.3__g.chr14:20105370G>T	RP11-244H18.3		g.chr14:20105370G>T	lincRNA	SNP	No	7	3	4	0.158	0.333	0.333	0	0	0.308	0.2	0	0.353	0.294	0.375	0.312
RP11-1084I9.1__g.chr15:26235112G>C	RP11-1084I9.1		g.chr15:26235112G>C	lincRNA	SNP	No	7	6	1	0.667	1	0.5	0.5	0.5	1	0	0.6	0	0	0	0
RNA5SP388__g.chr14:78643784T>C	RNA5SP388		g.chr14:78643784T>C	RNA	SNP	No	7	4	3	0	0.6	1	0.75	0	0.75	0	0.8	0.5	0.75	0	0
RN7SKP294__g.chr8:50245593C>A	RN7SKP294		g.chr8:50245593C>A	RNA	SNP	No	7	3	4	0	0	0.4	0	1	0.571	0.333	0	0.667	0	0.5	0.25
REEP1__g.chr2:86453264T>C	REEP1		g.chr2:86453264T>C	Intron	SNP	No	7	5	2	1	1	1	0	0.429	0.8	1	1	0	0	0	0
RBFOX3__g.chr17:77242844G>A	RBFOX3		g.chr17:77242844G>A	Intron	SNP	No	7	4	3	0	0.333	0.5	0.333	0	0.75	0.4	0.5	0	0	0.6	0
RBFOX1__g.chr16:7322952T>C	RBFOX1		g.chr16:7322952T>C	Intron	SNP	No	7	3	4	0.5	0	0.667	0	0	0.5	0	0.75	0	0.75	0.667	0.4
RBFOX1__g.chr16:7322920C>G	RBFOX1		g.chr16:7322920C>G	Intron	SNP	No	7	3	4	0	0	0.75	0	0.6	0.5	0	0.667	0	0.667	0.5	0.4
RAB30__g.chr11:82691952A>G	RAB30		g.chr11:82691952A>G	3'UTR	SNP	No	7	4	3	0.4	0.333	0.429	0	0.5	0	0	0	0.667	0.4	0	0.667
PTDSS2__g.chr11:494168_494191delGGCTGGGCTGGGCTGGGCTGGGCT	PTDSS2		g.chr11:494168_494191delGGCTGGGCTGGGCTGGGCTGGGCT	IGR	DEL	No	7	3	4	0	0	0.375	0.25	0	0.5	0	0.286	0.3	0.5	0.375	0
PRKCZ__g.chr1:2087167delG	PRKCZ		g.chr1:2087167delG	Intron	DEL	No	7	4	3	0.8	0.5	1	0	0	0.3	0	0	0.333	0.571	0	0.571
PRCP__g.chr11:82536795C>T	PRCP		g.chr11:82536795C>T	Intron	SNP	No	7	3	4	0.6	0.6	0	0	1	0	0	0.667	0.6	0.6	0.333	0
POGZ__g.chr1:151414924A>G	POGZ		g.chr1:151414924A>G	Intron	SNP	No	7	4	3	1	0.667	0.667	0	0	0.667	0	0	0	0.5	0.667	0.8
PLEKHM3__g.chr2:208834951A>C	PLEKHM3		g.chr2:208834951A>C	Intron	SNP	No	7	5	2	0	0.4	0.5	0.667	0.5	0.444	0	0.667	0	0	0.571	0
PLEKHM3__g.chr2:208834944_208834945insAA	PLEKHM3		g.chr2:208834944_208834945insAA	Intron	INS	No	7	5	2	0	0.5	0.5	0.667	0.5	0.444	0	0.667	0	0	0.5	0
PLB1__g.chr2:28825111G>A	PLB1		g.chr2:28825111G>A	Intron	SNP	No	7	5	2	0.667	0.429	0.8	0.6	0	1	0	0	0	0	0.5	0.667
PDS5B__g.chr13:33168050G>A	PDS5B		g.chr13:33168050G>A	Intron	SNP	No	7	2	5	0	0	0.5	0	0	0.4	0	1	0.5	0.667	1	1
PDE4D__g.chr5:58949650C>G	PDE4D		g.chr5:58949650C>G	Intron	SNP	No	7	4	3	1	0	0.5	0.667	0	0.6	1	0	0.667	0	1	0
PAX5__g.chr9:36986013C>T	PAX5		g.chr9:36986013C>T	Intron	SNP	No	7	2	5	0	0	0	0.4	0.833	0	0.667	0.667	0.4	0.375	0	1
OGFOD3__g.chr17:80355513C>T	OGFOD3		g.chr17:80355513C>T	Intron	SNP	No	7	3	4	0.667	0	0	1	0.75	0	0.667	0	0.6	1	0.75	0
OC90__g.chr8:133045176A>G	OC90		g.chr8:133045176A>G	Intron	SNP	No	7	5	2	0.5	0.308	0	0.667	0.375	0.636	0.5	0	0	0	0.222	0
NXPH4__g.chr12:57611285A>G	NXPH4		g.chr12:57611285A>G	Intron	SNP	No	7	4	3	0.8	0	1	0	0.667	0.5	0	0	0.6	0.75	0.5	0
NTRK3__g.chr15:88684455C>G	NTRK3		g.chr15:88684455C>G	Intron	SNP	No	7	4	3	0	0	0.6	0.6	0.75	1	0	0	0	0.5	0.667	1
NT5C3A__g.chr7:33075795C>T	NT5C3A		g.chr7:33075795C>T	Intron	SNP	No	7	4	3	0.6	0.75	1	0	1	0	0	0	0.667	0.667	0	0.667
NLRP1__g.chr17:5424042T>C	NLRP1		g.chr17:5424042T>C	Intron	SNP	No	7	5	2	0.667	1	0.625	0	0.667	0.571	0	0	0	0.8	0	0.5
NFATC1__g.chr18:77232204A>G	NFATC1		g.chr18:77232204A>G	Intron	SNP	No	7	3	4	0	0	0	0.375	0.364	0.75	0	0.6	0.333	0.5	0.25	0
NECAB1__g.chr8:91940238delT	NECAB1		g.chr8:91940238delT	Intron	DEL	No	7	4	3	0	0.286	0.4	0.667	0.286	0	0	0.667	0	0.333	0.375	0
NEB__g.chr2:152396712delT	NEB		g.chr2:152396712delT	Intron	DEL	No	7	4	3	0.6	0.909	0.308	0	0	0.533	0.4	0.571	0	0	0.4	0
NAMA__g.chr9:102127931G>A	NAMA		g.chr9:102127931G>A	lincRNA	SNP	No	7	3	4	0.5	0	0	0.6	0	0.75	1	0.5	0.625	0	0.667	0
MYT1L__g.chr2:1813194_1813195insA	MYT1L		g.chr2:1813194_1813195insA	Intron	INS	No	7	5	2	0.444	0	0.75	0.5	0.333	0.556	0	0.2	0	0.3	0.5	0
MYRF__g.chr11:61526071T>C	MYRF		g.chr11:61526071T>C	Intron	SNP	No	7	3	4	0.667	0.667	0	0.556	0	0	0	0.6	0.429	0	0.667	1
MYOM3__g.chr1:24408237A>G	MYOM3		g.chr1:24408237A>G	Intron	SNP	No	7	2	5	0	0	0	0.429	0	0.375	1	0.667	0	1	0.4	0.25
MSR1__g.chr8:16314239_16314250delAGGGAGGAAGGG	MSR1		g.chr8:16314239_16314250delAGGGAGGAAGGG	Intron	DEL	No	7	4	3	1	0.75	0.625	0.571	0	0	0	0	0.667	0.6	1	0
MSI2__g.chr17:55648320G>A	MSI2		g.chr17:55648320G>A	Intron	SNP	Yes	7	3	4	0	0	0.5	1	0	0.667	1	0	1	1	0	1
MLC1__g.chr22:50522677G>A	MLC1		g.chr22:50522677G>A	Intron	SNP	No	7	5	2	0.714	0	0.5	0.75	1	0.571	1	0	0	0.5	0	0
MICA__g.chr6:31368700G>C	MICA		g.chr6:31368700G>C	5'Flank	SNP	No	7	5	2	0.5	0.6	0.333	0	0.375	0.667	0	0.429	0.6	0	0	0
MEGF6__g.chr1:3421958_3421959delCG	MEGF6		g.chr1:3421958_3421959delCG	Intron	DEL	No	7	5	2	0.42	0	0.342	0.357	0.435	0.38	0.359	0	0.42	0	0	0
MCF2L__g.chr13:113736543C>T	MCF2L		g.chr13:113736543C>T	Intron	SNP	No	7	5	2	1	0.667	0	0.6	0.833	0.667	0	0	0	0	0.625	0.333
MAP7D1__g.chr1:36622903A>G	MAP7D1		g.chr1:36622903A>G	Intron	SNP	No	7	3	4	0	0.667	0	0	1	0.75	0.6	0	1	0.5	0.333	0
LYPD6B__g.chr2:149916356C>T	LYPD6B		g.chr2:149916356C>T	Intron	SNP	No	7	3	4	0.667	0	0.5	0	0.5	0	0.5	0.5	0.75	1	0	0
LSP1__g.chr11:1897836G>A	LSP1		g.chr11:1897836G>A	Intron	SNP	No	7	2	5	1	0	0	0	1	0	0.667	1	0.333	0.8	0	0.667
LRP1__g.chr12:57532749G>C	LRP1		g.chr12:57532749G>C	Intron	SNP	No	7	3	4	0.667	0	0	0	0.4	0.75	0.571	0.5	0	0.667	0	0.333
LINC00595__g.chr10:80026001G>C	LINC00595		g.chr10:80026001G>C	lincRNA	SNP	No	7	3	4	0.4	0	0	0.6	0	0.667	0.5	0.4	0	0	0.5	0.667
LGALS8__g.chr1:236703734T>C	LGALS8		g.chr1:236703734T>C	Intron	SNP	No	7	4	3	0.625	0.3	0	0	0.667	0.667	0.4	0	0	0.5	0.5	0
LAMA1__g.chr18:7016984T>C	LAMA1		g.chr18:7016984T>C	Intron	SNP	No	7	3	4	0.75	0	0	0.4	0	0.25	0	0	0.5	0.5	0.75	0.5
LAIR2__g.chr19:55013827T>C	LAIR2		g.chr19:55013827T>C	5'Flank	SNP	No	7	2	5	0	0.5	0	0	0	1	1	0.4	0	1	0.667	0.571
KIAA1109__g.chr4:123210503C>T	KIAA1109		g.chr4:123210503C>T	Intron	SNP	No	7	3	4	0	0.8	0.5	0	0.8	0	0	0.5	0.5	0	0.571	0.5
KCNJ12__g.chr17:21305544C>T	KCNJ12		g.chr17:21305544C>T	Intron	SNP	No	7	3	4	0	0.286	0.455	0	0	0.333	0.333	0.222	0	0	0.25	0.5
KB-1047C11.2__g.chr8:96312054A>G	KB-1047C11.2		g.chr8:96312054A>G	lincRNA	SNP	No	7	4	3	0.333	0.6	0.286	0	0.444	0	0	0	0.75	0.6	0.667	0
JUP__g.chr17:39911487G>A	JUP		g.chr17:39911487G>A	3'UTR	SNP	Yes	7	3	4	0.333	0	0	0.714	0	0.5	1	1	0	0.5	0.5	0
JPH3__g.chr16:87653907G>A	JPH3		g.chr16:87653907G>A	Intron	SNP	No	7	3	4	0.667	0.714	0	0	0.25	0	0	0.4	0	0.6	0.5	0.444
IRF2BPL__g.chr14:77495414C>T	IRF2BPL		g.chr14:77495414C>T	5'Flank	SNP	No	7	3	4	0	0.5	0	0.5	0	0.455	0	0.5	0.75	0.3	0.429	0
ING3__g.chr7:120615620C>T	ING3		g.chr7:120615620C>T	3'UTR	SNP	No	7	4	3	1	1	0	1	0	1	0.6	0.4	1	0	0	0
IGHD6-19__g.chr14:106359998T>G	IGHD6-19		g.chr14:106359998T>G	RNA	SNP	No	7	5	2	0.286	0	0.6	0.8	0.6	0.5	0	0	0.333	0	0	0.6
ICOSLG__g.chr21:45661528C>T	ICOSLG		g.chr21:45661528C>T	5'Flank	SNP	No	7	4	3	0.667	0	0.667	0	0.6	0.667	1	0	1	0.5	0	0
HDAC4__g.chr2:240014774A>G	HDAC4		g.chr2:240014774A>G	Intron	SNP	No	7	4	3	0.75	1	0.5	0.5	0	0	0	1	1	0	0.667	0
GRIN2B__g.chr12:13889070G>C	GRIN2B		g.chr12:13889070G>C	Intron	SNP	No	7	3	4	0.333	0	0	0	0.5	0.286	0.222	0.286	0	0.429	0	0.5
GPC6__g.chr13:95000735A>G	GPC6		g.chr13:95000735A>G	Intron	SNP	No	7	2	5	0	0	0	0.75	0.5	0	0.667	0.667	0.75	0.5	0	1
GINS2__g.chr16:85720788C>T	GINS2		g.chr16:85720788C>T	Intron	SNP	No	7	1	6	0	0	0	0	0.286	0	1	0.4	0.444	0.4	1	0.4
GINS2__g.chr16:85720780T>C	GINS2		g.chr16:85720780T>C	Intron	SNP	No	7	1	6	0	0	0	0	0.286	0	1	0.4	0.444	0.5	1	0.5
GATAD2A__g.chr19:19603692C>A	GATAD2A		g.chr19:19603692C>A	Intron	SNP	No	7	4	3	0	0.75	0.8	0.6	0.4	0	0.75	0	0.75	0	0	0.4
GALNT2__g.chr1:230248266G>A	GALNT2		g.chr1:230248266G>A	Intron	SNP	No	7	4	3	0.4	0	0.571	0	0.667	0.667	1	0	0	0	0.667	0.4
GABBR2__g.chr9:101127379G>A	GABBR2		g.chr9:101127379G>A	Intron	SNP	No	7	4	3	0	0	0.429	1	0.5	0.667	0	0.5	0	0	0.25	0.6
FGD3__g.chr9:95795859A>C	FGD3		g.chr9:95795859A>C	Intron	SNP	No	7	2	5	0	0	0	0.4	0.429	0	0	0.429	1	0.75	0.8	0.333
FARP1__g.chr13:98831595C>G	FARP1		g.chr13:98831595C>G	Intron	SNP	No	7	4	3	1	0.75	0	0.75	0	1	0	1	0	0.333	0.667	0
FAM73B__g.chr9:131823171C>T	FAM73B		g.chr9:131823171C>T	Intron	SNP	No	7	4	3	0.5	0.4	0.667	0	0	0.5	0	0.75	0.667	1	0	0
FAM19A5__g.chr22:48894501C>T	FAM19A5		g.chr22:48894501C>T	Intron	SNP	No	7	2	5	0	0	0	0	0.4	0.8	0.5	0.75	0.4	0.571	0	1
FAM120B__g.chr6:170667006C>T	FAM120B		g.chr6:170667006C>T	Intron	SNP	No	7	4	3	0.429	0.667	0.75	0.5	0	0	0	0	0.5	0.5	0.429	0
FAIM2__g.chr12:50270855T>G	FAIM2		g.chr12:50270855T>G	Intron	SNP	No	7	3	4	0.6	0	0	0.833	0	1	1	0.714	0	0	0.4	0.5
EVC__g.chr4:5753977G>T	EVC		g.chr4:5753977G>T	Intron	SNP	No	7	4	3	0	1	0.5	0	0.833	0.4	0.5	0	0	0.5	0	0.5
EIF5AL1__g.chr10:81270173A>G	EIF5AL1		g.chr10:81270173A>G	5'Flank	SNP	No	7	3	4	0.182	0.556	0	0.4	0.375	0	0.222	0	0	0.6	0.308	0.364
CYFIP2__g.chr5:156730811A>G	CYFIP2		g.chr5:156730811A>G	Intron	SNP	No	7	3	4	0.571	0	0.75	1	0	0	0.4	0	0.75	0	1	0.571
CYB5R1__g.chr1:202936456G>C	CYB5R1		g.chr1:202936456G>C	5'Flank	SNP	No	7	3	4	0.6	0	0	0.75	0.429	0	0.833	0	0.75	0.429	0.556	0
CTD-2014B16.3__g.chr14:66455515_66455521delTTTTTTT	CTD-2014B16.3		g.chr14:66455515_66455521delTTTTTTT	Intron	DEL	No	7	2	5	0	0.571	0	0	0.5	0	0	1	1	0.6	1	1
CSNK1G2__g.chr19:1968901C>G	CSNK1G2		g.chr19:1968901C>G	Intron	SNP	No	7	3	4	0	0	0.667	0.667	1	0	0	0.5	0	0.667	1	1
CPM__g.chr12:69283661G>A	CPM		g.chr12:69283661G>A	Intron	SNP	No	7	2	5	0	1	0	1	0	0	0.5	0.667	0	0.667	0.8	0.5
COX6C__g.chr8:100887350T>C	COX6C		g.chr8:100887350T>C	IGR	SNP	No	7	2	5	0.5	0	0	0	0.333	0	1	0.667	0.4	0.6	0	0.667
COL4A1__g.chr13:110827318T>C	COL4A1		g.chr13:110827318T>C	Intron	SNP	No	7	3	4	1	0.571	0	0.667	0	0	0.5	0	0	0.75	0.4	0.75
CEP112__g.chr17:63933006A>G	CEP112		g.chr17:63933006A>G	Intron	SNP	No	7	5	2	1	0	1	0.857	0.4	0.5	0	0	0.667	0	0.5	0
CELSR1__g.chr22:46896334C>T	CELSR1		g.chr22:46896334C>T	Intron	SNP	No	7	2	5	0	0.667	0	0.5	0	0	0	0.5	1	1	0.429	0.5
CDYL__g.chr6:4777353T>A	CDYL		g.chr6:4777353T>A	Intron	SNP	No	7	3	4	0	0	0.5	0.5	0	0.667	0.667	0.75	1	0	0	0.6
CDYL__g.chr6:4777343G>A	CDYL		g.chr6:4777343G>A	Intron	SNP	No	7	3	4	0	0	0.5	0.667	0	0.667	0.667	0.75	0.667	0	0	0.75
CCT6A__g.chr7:56124240A>G	CCT6A		g.chr7:56124240A>G	Intron	SNP	No	7	3	4	0	0.667	0.8	0	0.75	0	1	1	0	1	0.714	0
CCDC69__g.chr5:150603735C>G	CCDC69		g.chr5:150603735C>G	5'Flank	SNP	No	7	4	3	0.5	0	0.5	0	1	0.444	0	1	0.833	0	0	0.556
CCDC135__g.chr16:57748845T>C	CCDC135		g.chr16:57748845T>C	Intron	SNP	No	7	3	4	0.667	0	1	0	0.4	0	0.75	0.8	0	0.5	0	0.833
CCDC13__g.chr3:42753696delG	CCDC13		g.chr3:42753696delG	Intron	DEL	No	7	3	4	0.667	0	0	0	0.571	0.5	0.667	0.5	1	0.6	0	0
C2CD2__g.chr21:43321528A>G	C2CD2		g.chr21:43321528A>G	Intron	SNP	No	7	4	3	0	0.6	0.6	0	0.6	0.667	0.667	0.5	0	0.667	0	0
C16orf95__g.chr16:87229739A>G	C16orf95		g.chr16:87229739A>G	Intron	SNP	No	7	4	3	1	0	1	0	0.667	0.5	0	0	0.75	0	0.571	1
BZRAP1-AS1__g.chr17:56415396A>G	BZRAP1-AS1		g.chr17:56415396A>G	RNA	SNP	No	7	5	2	0.3	0.667	0	0.333	0.571	0.444	0	0	0.429	0.429	0	0
BRCA2__g.chr13:32915524C>A	BRCA2		g.chr13:32915524C>A	Intron	SNP	No	7	4	3	0.6	0.833	0.833	0	0	0.714	0	0	0	0.4	0.8	1
BAI1__g.chr8:143627041T>C	BAI1		g.chr8:143627041T>C	IGR	SNP	No	7	4	3	0.6	0	0.429	0	0.4	0.333	0	0.4	0	0	0.667	0.714
ATR__g.chr3:142282058A>G	ATR		g.chr3:142282058A>G	Intron	SNP	No	7	5	2	0.667	0.375	0.667	0	0.667	0.667	0	0	0	0	0.286	0.4
ASF1B__g.chr19:14231989G>A	ASF1B		g.chr19:14231989G>A	Intron	SNP	No	7	4	3	0.667	0	0.714	1	0.5	0	0.4	0	0	0	0.667	0.667
ARHGEF10L__g.chr1:18001669C>T	ARHGEF10L		g.chr1:18001669C>T	Intron	SNP	No	7	3	4	0	1	0	0.6	0	0.375	0.4	0.667	0.5	0	0	0.667
ARHGEF10L__g.chr1:17878782T>G	ARHGEF10L		g.chr1:17878782T>G	Intron	SNP	No	7	4	3	0.6	0	0.429	0	0.5	1	0	0.667	0	0.714	0	0.4
APOH__g.chr17:64227417C>T	APOH		g.chr17:64227417C>T	5'Flank	SNP	No	7	4	3	0.429	0.5	0	0	0.333	0.4	0.429	0	0.2	0.375	0	0.286
APLP2__g.chr11:129991360delT	APLP2		g.chr11:129991360delT	Intron	DEL	No	7	4	3	0.4	1	0.667	0	0	0.636	0	0	0	0.625	0.429	1
APBB2__g.chr4:40876385T>C	APBB2		g.chr4:40876385T>C	Intron	SNP	No	7	4	3	0	0	0.667	1	0.5	0.5	0.5	1	0.5	0	0	0
AP1B1P1__g.chr22:32521203C>T	AP1B1P1		g.chr22:32521203C>T	RNA	SNP	No	7	4	3	0	0.5	0.5	0.5	0	0.222	0	0	0	1	0.429	0.333
ALS2__g.chr2:202584588G>A	ALS2		g.chr2:202584588G>A	Intron	SNP	No	7	2	5	0.429	0	0	0	1	0	0.333	0	0.75	0.333	0.286	0.5
AL157883.1__g.chr9:78339637C>T	AL157883.1		g.chr9:78339637C>T	RNA	SNP	No	7	3	4	0	0.667	0	0.5	0	0.6	0	0.5	0.833	0.75	0	0.625
AFAP1__g.chr4:7898645C>A	AFAP1		g.chr4:7898645C>A	Intron	SNP	No	7	4	3	0	1	0	0.6	0.75	0.4	0.5	0.75	0	0	0.75	0
ADAR__g.chr1:154581254G>A	ADAR		g.chr1:154581254G>A	5'Flank	SNP	No	7	5	2	0.667	0	0.667	1	0.5	0.333	0	0.5	1	0	0	0
ADAM12__g.chr10:127883810T>C	ADAM12		g.chr10:127883810T>C	Intron	SNP	No	7	4	3	0	1	0.667	0	1	1	0	0	1	1	1	0
AC138647.1__g.chr8:142525816G>A	AC138647.1		g.chr8:142525816G>A	Intron	SNP	No	7	2	5	0	0	0.375	0.5	0	0	0.286	0.333	0.364	0	0.375	0.333
AC138647.1__g.chr8:142525808G>T	AC138647.1		g.chr8:142525808G>T	Intron	SNP	No	7	2	5	0	0	0.5	0.5	0	0	0.286	0.3	0.333	0	0.375	0.333
AC073325.1__g.chr7:45550085T>C	AC073325.1		g.chr7:45550085T>C	lincRNA	SNP	No	7	3	4	0.75	0	0	0.667	0	0.4	0.667	0	0.667	0	1	0.5
AC027612.6__g.chr2:91847689A>G	AC027612.6		g.chr2:91847689A>G	RNA	SNP	No	7	3	4	0	0	0.667	0	0.4	0.333	0	1	0.667	0.222	0.429	0
AC016735.2__g.chr2:43269180G>C	AC016735.2		g.chr2:43269180G>C	lincRNA	SNP	No	7	3	4	0.714	0	0	0	0.4	0.25	1	0.286	0.4	0	0	0.8
ABCA4__g.chr1:94571335T>C	ABCA4		g.chr1:94571335T>C	Intron	SNP	No	7	3	4	0	0.5	0.333	0.714	0	0	0.5	0.75	0.667	0.4	0	0
ZZEF1__g.chr17:3910613G>A	ZZEF1		g.chr17:3910613G>A	Intron	SNP	No	6	4	2	0	0	0.75	0.4	0.5	0.5	0	0.667	0	0	1	0
ZSWIM5__g.chr1:45716183_45716184delAG	ZSWIM5		g.chr1:45716183_45716184delAG	Intron	DEL	No	6	2	4	0	0	0	0	0.6	1	1	1	0	0.714	0.75	0
ZSCAN5A__g.chr19:56813899_56813902delCTCT	ZSCAN5A		g.chr19:56813899_56813902delCTCT	Intron	DEL	No	6	4	2	0.75	1	0.4	0.4	0	0	0	0.5	0	0	0.667	0
ZNF425__g.chr7:148809054A>G	ZNF425		g.chr7:148809054A>G	Intron	SNP	No	6	3	3	0.5	0	0.667	1	0	0	0	0	0	0.75	1	0.667
ZMIZ1__g.chr10:80859264C>G	ZMIZ1		g.chr10:80859264C>G	Intron	SNP	No	6	2	4	0.6	0	0	0	0	0.5	0	1	0.6	0.6	0.667	0
ZMAT4__g.chr8:40564730C>T	ZMAT4		g.chr8:40564730C>T	Intron	SNP	No	6	4	2	0	0.667	0.5	0.667	0	0.75	0.286	0.6	0	0	0	0
ZFYVE28__g.chr4:2374646C>T	ZFYVE28		g.chr4:2374646C>T	Intron	SNP	No	6	4	2	0.5	0	0.375	0.333	0.5	0	0	0	0	0	0.5	0.75
ZCCHC11__g.chr1:52943225C>A	ZCCHC11		g.chr1:52943225C>A	Intron	SNP	No	6	4	2	0.75	0	0	1	1	0.75	0	1	0	0	0	0.6
YTHDC2__g.chr5:112868440A>G	YTHDC2		g.chr5:112868440A>G	Intron	SNP	No	6	3	3	0.4	0	0	0.667	0	0.625	0	0	0.5	1	0.5	0
WNT3A__g.chr1:228224153T>G	WNT3A		g.chr1:228224153T>G	Intron	SNP	No	6	3	3	0	1	0	0.6	0.8	0	1	0.4	1	0	0	0
WIZ__g.chr19:15534396A>C	WIZ		g.chr19:15534396A>C	Intron	SNP	No	6	3	3	0	0	0.333	0.4	0.5	0	0.4	0	0.75	0	0	0.5
WDR81__g.chr17:1618262C>T	WDR81		g.chr17:1618262C>T	5'Flank	SNP	No	6	3	3	0.667	0.667	0	0.6	0	0	0.75	0.833	0	0.286	0	0
WDR81__g.chr17:1618250A>G	WDR81		g.chr17:1618250A>G	5'Flank	SNP	No	6	3	3	0.667	0.667	0	0.6	0	0	0.75	0.833	0	0.375	0	0
WDFY3__g.chr4:85887427C>G	WDFY3		g.chr4:85887427C>G	5'UTR	SNP	No	6	5	1	0.667	0.5	0.5	0.833	0.556	0	0	0	0	0	1	0
WBSCR27__g.chr7:73249519_73249524delCCTCTC	WBSCR27		g.chr7:73249519_73249524delCCTCTC	Intron	DEL	No	6	4	2	0	1	1	1	1	0	0	1	0.333	0	0	0
WBP4__g.chr13:41635301C>G	WBP4		g.chr13:41635301C>G	5'Flank	SNP	Yes	6	4	2	0.667	0	0.5	1	0	0.5	0	0	1	0.5	0	0
VWA8__g.chr13:42179009G>C	VWA8		g.chr13:42179009G>C	Intron	SNP	No	6	4	2	0.5	0.6	1	0	0.667	0	0	0	1	1	0	0
Unknown__g.chrY:59027776T>C	Unknown		g.chrY:59027776T>C	IGR	SNP	No	6	3	3	1	0	0	1	0	0.667	1	0	0.667	0	1	0
Unknown__g.chrhs37d5:9353549C>T	Unknown		g.chrhs37d5:9353549C>T	IGR	SNP	No	6	3	3	0.182	0	0.375	0.6	0	0.25	0.4	0	0.667	0.333	0	0
Unknown__g.chrhs37d5:8811718A>G	Unknown		g.chrhs37d5:8811718A>G	IGR	SNP	No	6	4	2	0.5	0	0	0.5	0.5	0.857	0	0	0.5	0	0.75	0
Unknown__g.chrhs37d5:8231228A>G	Unknown		g.chrhs37d5:8231228A>G	IGR	SNP	No	6	3	3	0	0.5	0	0	0.4	0.8	0	0.5	0	0	0.6	1
Unknown__g.chrhs37d5:6816632G>C	Unknown		g.chrhs37d5:6816632G>C	IGR	SNP	No	6	4	2	0	0.5	0.5	0.333	0	0.5	0	0.667	0	0.75	0	0
Unknown__g.chrhs37d5:6814567C>T	Unknown		g.chrhs37d5:6814567C>T	IGR	SNP	No	6	3	3	0.4	0	0.333	0	0	0.667	0	0.5	0	0.222	0.286	0.182
Unknown__g.chrhs37d5:6704455C>A	Unknown		g.chrhs37d5:6704455C>A	IGR	SNP	No	6	3	3	0.75	0	0	0.333	0.375	0	0	0.4	0.4	0	0	1
Unknown__g.chrhs37d5:6704435G>C	Unknown		g.chrhs37d5:6704435G>C	IGR	SNP	No	6	3	3	0.75	0	0	0.4	0.429	0	0	0.5	0.667	0	0	1
Unknown__g.chrhs37d5:499016G>A	Unknown		g.chrhs37d5:499016G>A	IGR	SNP	No	6	2	4	0	0	0.286	0	0	0.25	0.667	0.5	0	0	1	1
Unknown__g.chrhs37d5:499014T>A	Unknown		g.chrhs37d5:499014T>A	IGR	SNP	No	6	2	4	0	0	0.333	0	0	0.25	0.667	0.5	0	0	1	1
Unknown__g.chrhs37d5:35256493T>C	Unknown		g.chrhs37d5:35256493T>C	IGR	SNP	No	6	1	5	1	0	0	0	0	0	1	1	1	0.667	0	1
Unknown__g.chrhs37d5:34669926G>A	Unknown		g.chrhs37d5:34669926G>A	IGR	SNP	No	6	4	2	0.4	0.667	0	0.4	0.667	0	0.333	0.667	0	0	0	0
Unknown__g.chrhs37d5:34669921C>T	Unknown		g.chrhs37d5:34669921C>T	IGR	SNP	No	6	4	2	0.4	1	0	0.5	0.667	0	0.333	0.667	0	0	0	0
Unknown__g.chrhs37d5:32450609_32450611delCTC	Unknown		g.chrhs37d5:32450609_32450611delCTC	IGR	DEL	No	6	3	3	0.5	0.75	0	0	0	0.5	0	0	0.667	0.6	0.5	0
Unknown__g.chrhs37d5:30614201G>A	Unknown		g.chrhs37d5:30614201G>A	IGR	SNP	No	6	2	4	0	0	0	0	0.333	0.571	0	0.5	0.222	0.333	0	0.5
Unknown__g.chrhs37d5:29487386G>A	Unknown		g.chrhs37d5:29487386G>A	IGR	SNP	No	6	3	3	0	0.286	0.286	0	0.182	0.286	0.333	0.333	0	0.25	0	0
Unknown__g.chrhs37d5:28264401T>C	Unknown		g.chrhs37d5:28264401T>C	IGR	SNP	No	6	4	2	0.4	0.5	0	0.5	0	0.4	0	0	0.5	0	0	0.4
Unknown__g.chrhs37d5:28264398G>T	Unknown		g.chrhs37d5:28264398G>T	IGR	SNP	No	6	4	2	0.4	0.5	0	0.5	0	0.4	0	0	0.5	0	0	0.4
Unknown__g.chrhs37d5:26645900G>A	Unknown		g.chrhs37d5:26645900G>A	IGR	SNP	No	6	4	2	0.4	0.3	0.25	0	0.25	0.2	0.444	0	0	0.2	0.5	0
Unknown__g.chrhs37d5:24065361C>A	Unknown		g.chrhs37d5:24065361C>A	IGR	SNP	No	6	4	2	0.667	0.333	0	0.667	0	0.4	1	0	0	1	0	0
Unknown__g.chrhs37d5:23891667T>C	Unknown		g.chrhs37d5:23891667T>C	IGR	SNP	No	6	3	3	0.8	0.5	1	0	0	0	0	0	0.778	1	0.5	0
Unknown__g.chrhs37d5:23891662T>A	Unknown		g.chrhs37d5:23891662T>A	IGR	SNP	No	6	3	3	0.667	0.429	1	0	0	0	0	0	0.778	1	0.5	0
Unknown__g.chrhs37d5:23881608G>T	Unknown		g.chrhs37d5:23881608G>T	IGR	SNP	No	6	4	2	0.231	0.667	0	0	0.333	0.5	0	0.444	0.273	0	0.2	0
Unknown__g.chrhs37d5:23881585A>G	Unknown		g.chrhs37d5:23881585A>G	IGR	SNP	No	6	4	2	0.308	0.667	0	0	0.333	0.667	0	0.375	0.3	0	0.2	0
Unknown__g.chrhs37d5:23725293G>C	Unknown		g.chrhs37d5:23725293G>C	IGR	SNP	No	6	3	3	0	0	0.308	0.333	0	0.333	0.25	0.4	0.182	0	0.333	0.2
Unknown__g.chrhs37d5:22873904G>T	Unknown		g.chrhs37d5:22873904G>T	IGR	SNP	No	6	3	3	0.286	0	0	0	0.4	0.333	0.4	0	0	0.286	0	0.286
Unknown__g.chrhs37d5:19565748G>C	Unknown		g.chrhs37d5:19565748G>C	IGR	SNP	No	6	3	3	0.52	0.5	0	0	0.4	0	0	0	0.357	0.366	0	0.5
Unknown__g.chrhs37d5:19550549C>T	Unknown		g.chrhs37d5:19550549C>T	IGR	SNP	No	6	3	3	0.222	0	0	0	0.625	0.286	0.571	0	0.25	0	0	0.533
Unknown__g.chrhs37d5:19531753A>G	Unknown		g.chrhs37d5:19531753A>G	IGR	SNP	No	6	1	5	0.209	0	0	0	0	0	0.286	0	0.333	0.396	0.364	0.364
Unknown__g.chrhs37d5:18907700_18907701insGG	Unknown		g.chrhs37d5:18907700_18907701insGG	IGR	INS	No	6	3	3	1	0	0	1	0.5	0	0	0	0.5	0.5	0.857	0
Unknown__g.chrhs37d5:1703734T>C	Unknown		g.chrhs37d5:1703734T>C	IGR	SNP	No	6	3	3	0	0	0.207	0.194	0.216	0.241	0.13	0.105	0.207	0.333	0.256	0.171
Unknown__g.chrGL000237.1:13525T>C	Unknown		g.chrGL000237.1:13525T>C	IGR	SNP	No	6	4	2	0.6	0.5	0.333	0	0	0.3	0	0	0	0.308	0	0.286
Unknown__g.chrGL000231.1:19573G>A	Unknown		g.chrGL000231.1:19573G>A	IGR	SNP	No	6	2	4	0.5	0	0	0	0.333	0	0.5	0	0.375	0.444	0.4	0
Unknown__g.chrGL000225.1:8961G>A	Unknown		g.chrGL000225.1:8961G>A	IGR	SNP	No	6	2	4	0.417	0.667	0	0	0	0	0	0	0.429	0.5	0.5	0.571
Unknown__g.chrGL000225.1:78701G>A	Unknown		g.chrGL000225.1:78701G>A	IGR	SNP	No	6	4	2	0	0.5	0.5	0.5	0	0.286	0.429	0	0	0	0	0.357
Unknown__g.chrGL000225.1:65039T>C	Unknown		g.chrGL000225.1:65039T>C	IGR	SNP	No	6	3	3	0.273	0.333	0	0	0	0.235	0	0.182	0.273	0.375	0	0.294
Unknown__g.chrGL000225.1:65035C>A	Unknown		g.chrGL000225.1:65035C>A	IGR	SNP	No	6	3	3	0.214	0.308	0	0	0	0.235	0	0.167	0.273	0.412	0.182	0.278
Unknown__g.chrGL000225.1:65019G>A	Unknown		g.chrGL000225.1:65019G>A	IGR	SNP	No	6	3	3	0.235	0.364	0	0	0	0.222	0	0.167	0.333	0.375	0	0.278
Unknown__g.chrGL000225.1:53611C>T	Unknown		g.chrGL000225.1:53611C>T	IGR	SNP	No	6	2	4	0	0.667	0	0	0.5	0	0.75	0.4	0	0.25	0.333	0
Unknown__g.chrGL000225.1:52615A>G	Unknown		g.chrGL000225.1:52615A>G	IGR	SNP	No	6	3	3	0.429	0	0.286	0	0	0.6	0.333	0	1	0	0	0.714
Unknown__g.chrGL000220.1:69040G>A	Unknown		g.chrGL000220.1:69040G>A	IGR	SNP	No	6	2	4	0	0	0.3	0	0	0.4	0.25	0	0	0.444	0.857	0.25
Unknown__g.chrGL000220.1:68251G>A	Unknown		g.chrGL000220.1:68251G>A	IGR	SNP	No	6	3	3	0.4	0	0	0.4	0	0.5	0	0	0.429	0	0.5	0.5
Unknown__g.chrGL000216.1:138895A>C	Unknown		g.chrGL000216.1:138895A>C	IGR	SNP	No	6	3	3	0.222	0	0	0.286	0.286	0	0	0.5	0.273	0	0	0.4
Unknown__g.chrGL000214.1:131533G>A	Unknown		g.chrGL000214.1:131533G>A	IGR	SNP	No	6	3	3	0.167	0	0.833	0.222	0.2	0.364	0	0.333	0.263	0.19	0.231	0
Unknown__g.chrGL000214.1:118023C>G	Unknown		g.chrGL000214.1:118023C>G	IGR	SNP	No	6	3	3	0.4	0	0.5	0	0	1	0	0.286	0.5	0.429	0	0
Unknown__g.chrGL000205.1:32934A>G	Unknown		g.chrGL000205.1:32934A>G	IGR	SNP	No	6	4	2	0.5	0	0.4	0	0.417	0.5	0	0	0.5	0	0.333	0
Unknown__g.chrGL000205.1:115422G>A	Unknown		g.chrGL000205.1:115422G>A	IGR	SNP	No	6	4	2	0	0.6	0.6	0.5	0.5	0	0.4	0	0	0	0	0.25
Unknown__g.chrGL000194.1:1768G>A	Unknown		g.chrGL000194.1:1768G>A	IGR	SNP	No	6	3	3	0.25	0.222	0	0	0	0.286	0	0	0	0.8	0.455	0.25
Unknown__g.chrGL000193.1:105099A>T	Unknown		g.chrGL000193.1:105099A>T	IGR	SNP	No	6	2	4	1	0.8	0	0	0	0	0.333	0.667	0	1	0.4	0
Unknown__g.chr9:68344164_68344167delGAAG	Unknown		g.chr9:68344164_68344167delGAAG	IGR	DEL	No	6	1	5	0	0	0	0	0	1	1	1	1	1	1	0
Unknown__g.chr9:31135050_31135053delAGAG	Unknown		g.chr9:31135050_31135053delAGAG	IGR	DEL	No	6	3	3	0	0.571	0.714	0	0	0.8	0	0.6	0.667	0	0	0.667
Unknown__g.chr9:104571069A>G	Unknown		g.chr9:104571069A>G	IGR	SNP	No	6	4	2	1	0	1	1	0	1	0	0	0	0.75	0	1
Unknown__g.chr8:55273847T>C	Unknown		g.chr8:55273847T>C	IGR	SNP	No	6	2	4	0.75	0.667	0	0	0	0	0	0.5	0	0.4	0.667	0.75
Unknown__g.chr8:31245589C>T	Unknown		g.chr8:31245589C>T	IGR	SNP	No	6	5	1	0	0.4	1	1	0.75	0.571	0	0	0	0	0.667	0
Unknown__g.chr8:18934159C>T	Unknown		g.chr8:18934159C>T	IGR	SNP	No	6	3	3	0	1	0	0	1	0.75	0	0.667	0	1	0	0.667
Unknown__g.chr8:1699852C>G	Unknown		g.chr8:1699852C>G	IGR	SNP	No	6	5	1	0.667	0.667	0.5	0	0.667	0.75	0.5	0	0	0	0	0
Unknown__g.chr8:146291636delA	Unknown		g.chr8:146291636delA	IGR	DEL	No	6	3	3	0	0	0.308	0.333	0	0.25	0	0.333	0.3	0.143	0	0.222
Unknown__g.chr7:47998378_47998383delCCCTCT	Unknown		g.chr7:47998378_47998383delCCCTCT	IGR	DEL	No	6	2	4	0	0.375	0	0	0.667	0	0	0.667	0.5	0	0.667	0.5
Unknown__g.chr7:115072878C>T	Unknown		g.chr7:115072878C>T	IGR	SNP	No	6	2	4	0	0	0	0.5	0.667	0	0.5	0	0	0.833	1	1
Unknown__g.chr7:108441276C>T	Unknown		g.chr7:108441276C>T	IGR	SNP	No	6	3	3	0	0.75	0	1	0	0.5	1	0.8	0.8	0	0	0
Unknown__g.chr6:22520844A>T	Unknown		g.chr6:22520844A>T	IGR	SNP	No	6	3	3	0.6	0	0	0.5	0	0.444	0	0.5	0	0.5	0.333	0
Unknown__g.chr6:170772569_170772617delGGAGGCTGGGCCTGGTCTGGGGAGGCTGGGCCTGGTCTGGGGAGGCTGT	Unknown		g.chr6:170772569_170772617delGGAGGCTGGGCCTGGTCTGGGGAGGCTGGGCCTGGTCTGGGGAGGCTGT	IGR	DEL	No	6	2	4	0.667	0.444	0	0	0	0	1	0.625	0.692	0.875	0	0
Unknown__g.chr6:168690126G>A	Unknown		g.chr6:168690126G>A	IGR	SNP	No	6	3	3	0.4	0.429	0	0	1	0	1	0	0	0.333	0	0.5
Unknown__g.chr6:153002509C>A	Unknown		g.chr6:153002509C>A	IGR	SNP	No	6	4	2	0.667	0	0.5	0.667	0.667	0	0	0.5	0	0	1	0
Unknown__g.chr6:13346316delA	Unknown		g.chr6:13346316delA	IGR	DEL	No	6	5	1	0.8	0.625	0.667	0.75	0	0.6	0	0	0	1	0	0
Unknown__g.chr6:11862463C>T	Unknown		g.chr6:11862463C>T	IGR	SNP	No	6	3	3	0.5	0	0.75	0	0	0.75	0.5	0.667	0	0	0.667	0
Unknown__g.chr5:89327364C>T	Unknown		g.chr5:89327364C>T	IGR	SNP	No	6	3	3	0	1	0	0.5	0	0.556	0.5	0.667	0	0	0.6	0
Unknown__g.chr5:58209615G>A	Unknown		g.chr5:58209615G>A	IGR	SNP	No	6	3	3	0	0.333	0	0	0.5	0.625	1	0	0.6	0	0.4	0
Unknown__g.chr5:55331633G>C	Unknown		g.chr5:55331633G>C	IGR	SNP	No	6	3	3	0	0.667	0	0.8	0	1	0.667	0.5	0	0	0.5	0
Unknown__g.chr5:174777834_174777835insC	Unknown		g.chr5:174777834_174777835insC	IGR	INS	No	6	3	3	0.25	0	0.5	0.333	0	0.154	0.182	0.25	0.4	0.118	0	0.429
Unknown__g.chr5:172238020G>A	Unknown		g.chr5:172238020G>A	IGR	SNP	No	6	5	1	1	0	0.4	0.667	0.5	0.5	0	0	0	0.75	0	0
Unknown__g.chr5:105194768C>T	Unknown		g.chr5:105194768C>T	IGR	SNP	No	6	4	2	0	0.667	0	1	1	0.5	0	0	0	0.778	0.667	0
Unknown__g.chr4:8766598C>T	Unknown		g.chr4:8766598C>T	IGR	SNP	No	6	2	4	0.667	0	0	0.4	0	0	0.667	1	0	0.75	0.6	0
Unknown__g.chr4:43553101C>G	Unknown		g.chr4:43553101C>G	IGR	SNP	No	6	4	2	0	0.6	1	0.6	0	0.667	0.667	0	0.571	0	0	0
Unknown__g.chr4:3719705G>A	Unknown		g.chr4:3719705G>A	IGR	SNP	No	6	3	3	0.5	0	0	0	0.8	0.5	1	1	0	0	0.667	0
Unknown__g.chr4:190547907A>G	Unknown		g.chr4:190547907A>G	IGR	SNP	No	6	4	2	0.5	0	1	0	0.75	0.667	0	0	1	0.25	0	0
Unknown__g.chr4:188365049C>G	Unknown		g.chr4:188365049C>G	IGR	SNP	No	6	2	4	0	0	0	0	0.4	0.667	0.5	0	0	1	0.667	0.5
Unknown__g.chr4:183780422C>A	Unknown		g.chr4:183780422C>A	IGR	SNP	No	6	2	4	0	0	0.333	0.4	0	0	0.75	0.444	0	0.333	0	0.4
Unknown__g.chr3:74696300A>G	Unknown		g.chr3:74696300A>G	IGR	SNP	No	6	4	2	1	0	0	1	0.333	0.5	0	0.667	0	0	1	0
Unknown__g.chr3:196393110_196393111insA	Unknown		g.chr3:196393110_196393111insA	IGR	INS	No	6	5	1	0.429	0	0.625	0.667	1	1	0	0	0	0	0	0.667
Unknown__g.chr3:195357238G>A	Unknown		g.chr3:195357238G>A	IGR	SNP	No	6	1	5	0.667	0	0	0	0	0	0	0.333	1	0.5	0.5	0.25
Unknown__g.chr3:164119732A>G	Unknown		g.chr3:164119732A>G	IGR	SNP	No	6	3	3	0	0	0.667	0.5	0	0.667	0.833	0.75	0	0.75	0	0
Unknown__g.chr3:134507202C>T	Unknown		g.chr3:134507202C>T	IGR	SNP	No	6	3	3	1	0	0	0	0.75	0.667	1	1	0.5	0	0	0
Unknown__g.chr3:129068655C>T	Unknown		g.chr3:129068655C>T	IGR	SNP	No	6	2	4	0.4	0	0	0	0.8	0	0	0	0.5	0.333	0.857	1
Unknown__g.chr3:104397269C>A	Unknown		g.chr3:104397269C>A	IGR	SNP	No	6	4	2	0.667	0	0.667	1	0	0.625	0	0	0	0	0.667	1
Unknown__g.chr22:48712475G>C	Unknown		g.chr22:48712475G>C	IGR	SNP	No	6	4	2	0.75	0	0.667	0.5	0	0.75	0	0	0.6	0	0.667	0
Unknown__g.chr21:9844311C>T	Unknown		g.chr21:9844311C>T	IGR	SNP	No	6	2	4	0	1	0	0.5	0	0	1	0	0.5	1	0	0.5
Unknown__g.chr21:9544420C>G	Unknown		g.chr21:9544420C>G	IGR	SNP	No	6	2	4	0.429	0	0	0	0	0.667	0.667	0	0.5	0.667	0	0.5
Unknown__g.chr21:14424382G>A	Unknown		g.chr21:14424382G>A	IGR	SNP	No	6	3	3	0	0	0	0.429	0.75	0.333	0	0.25	0	0	0.222	0.333
Unknown__g.chr21:11109247G>A	Unknown		g.chr21:11109247G>A	IGR	SNP	No	6	2	4	0.5	0	0	1	0	0	0	0.286	1	0.667	0	1
Unknown__g.chr20:57206550A>G	Unknown		g.chr20:57206550A>G	IGR	SNP	No	6	2	4	0	0.875	0	0	0	0.5	0	1	0.667	0.5	0	0.5
Unknown__g.chr20:57206549C>G	Unknown		g.chr20:57206549C>G	IGR	SNP	No	6	2	4	0	0.875	0	0	0	0.5	0	1	0.667	0.5	0	0.5
Unknown__g.chr20:57206540A>G	Unknown		g.chr20:57206540A>G	IGR	SNP	No	6	2	4	0	0.857	0	0	0	0.571	0	1	0.4	0.5	0	0.5
Unknown__g.chr20:55578881G>C	Unknown		g.chr20:55578881G>C	IGR	SNP	No	6	3	3	0	0	0	1	0.5	0.667	0	0	0.4	0.6	0.667	0
Unknown__g.chr20:46821924G>A	Unknown		g.chr20:46821924G>A	IGR	SNP	No	6	1	5	0	0	0	0	0	1	0	0.75	0.75	0.571	0.667	0.667
Unknown__g.chr20:21843436G>A	Unknown		g.chr20:21843436G>A	IGR	SNP	No	6	5	1	0.667	0.667	0.571	0.5	0	0.667	0	0	0	1	0	0
Unknown__g.chr2:91776696G>A	Unknown		g.chr2:91776696G>A	IGR	SNP	No	6	4	2	0.333	0.667	0	0	0.333	0.5	0	0	0	0.75	0.6	0
Unknown__g.chr2:91751142_91751143insC	Unknown		g.chr2:91751142_91751143insC	IGR	INS	No	6	3	3	0.333	0	0	0	0.5	0.667	0.25	0	0	0.333	0	0.6
Unknown__g.chr2:6647376G>A	Unknown		g.chr2:6647376G>A	IGR	SNP	No	6	3	3	0.667	0.8	0.667	0	0	0	0	1	0.5	0	1	0
Unknown__g.chr2:20775614C>T	Unknown		g.chr2:20775614C>T	IGR	SNP	No	6	3	3	0.667	0	1	0	0	0.667	1	0	0.75	0	0.5	0
Unknown__g.chr19:8260412A>C	Unknown		g.chr19:8260412A>C	IGR	SNP	No	6	3	3	0.5	0	0.5	0	0.714	0	1	0	0.5	0	0.833	0
Unknown__g.chr19:42441672_42441675delACAT	Unknown		g.chr19:42441672_42441675delACAT	IGR	DEL	No	6	3	3	0	0	0.6	0.667	0	0.667	0	0.5	0.5	0.571	0	0
Unknown__g.chr19:37499652C>A	Unknown		g.chr19:37499652C>A	IGR	SNP	No	6	3	3	0.5	0.5	0	0	0.625	0	0	0	1	0.286	0	0.5
Unknown__g.chr18:76438582C>T	Unknown		g.chr18:76438582C>T	IGR	SNP	No	6	3	3	0.667	1	0	0	0	0.4	1	0	0.4	0	0.667	0
Unknown__g.chr18:60149862A>G	Unknown		g.chr18:60149862A>G	IGR	SNP	No	6	4	2	0	0.667	1	0.6	0.667	0.2	0	0	0	0.625	0.6	0
Unknown__g.chr18:49303271C>A	Unknown		g.chr18:49303271C>A	IGR	SNP	No	6	4	2	0.6	0.429	0	0.333	0	0.556	0	0	0	0.714	0.571	0
Unknown__g.chr18:11948009_11948010insG	Unknown		g.chr18:11948009_11948010insG	IGR	INS	No	6	2	4	1	0	0.6	0	0	0	0	1	0	0.8	0.5	0.667
Unknown__g.chr18:11934923G>A	Unknown		g.chr18:11934923G>A	IGR	SNP	No	6	5	1	0	0.5	1	0.75	0.75	0.429	0	0	0	0	0	0.5
Unknown__g.chr17:78231611C>T	Unknown		g.chr17:78231611C>T	IGR	SNP	No	6	4	2	0	0.667	0.5	0	0.4	0.6	0.333	0	0.5	0	0	0
Unknown__g.chr17:48396592C>T	Unknown		g.chr17:48396592C>T	IGR	SNP	No	6	4	2	0	0.286	0.375	0.571	0.429	0	0.625	0.333	0	0	0.2	0
Unknown__g.chr16:87907179G>A	Unknown		g.chr16:87907179G>A	IGR	SNP	No	6	3	3	1	0	0.75	0.667	0	0	0.667	0	0.667	0	0.667	0
Unknown__g.chr16:86491565C>T	Unknown		g.chr16:86491565C>T	IGR	SNP	No	6	2	4	0.5	0	0	0.5	0	0	1	1	0	1	0.667	0
Unknown__g.chr16:84558889C>T	Unknown		g.chr16:84558889C>T	IGR	SNP	No	6	2	4	0	0.5	0	0	0.75	0	0.75	0	0.667	0.75	0	0.8
Unknown__g.chr16:60691327A>C	Unknown		g.chr16:60691327A>C	IGR	SNP	No	6	3	3	0	0.667	0	0.75	0	1	0.667	0	0	0	0.75	0.667
Unknown__g.chr16:55871135A>G	Unknown		g.chr16:55871135A>G	IGR	SNP	No	6	4	2	0	0	1	1	0.667	0.333	0	0.75	0	0	0	0.667
Unknown__g.chr16:55010905_55010907delGCC	Unknown		g.chr16:55010905_55010907delGCC	IGR	DEL	No	6	3	3	0.4	0.154	0.2	0.333	0.267	0.2	0.118	0.5	0	0.533	0.462	0
Unknown__g.chr16:46395064A>G	Unknown		g.chr16:46395064A>G	IGR	SNP	No	6	2	4	0.25	0	0.4	0	0	0	0	0	0.455	0.341	0.467	0.5
Unknown__g.chr16:33405301G>C	Unknown		g.chr16:33405301G>C	IGR	SNP	No	6	3	3	0	0.375	0.167	0.214	0.278	0	0	0	0.4	0	0.231	0.273
Unknown__g.chr16:32877941_32877946delCCCCTC	Unknown		g.chr16:32877941_32877946delCCCCTC	IGR	DEL	No	6	3	3	0.4	0	0	1	0.5	0	0	1	0.286	0.333	0	0
Unknown__g.chr16:29245019C>T	Unknown		g.chr16:29245019C>T	IGR	SNP	No	6	3	3	1	0	0	0	0.6	1	0	1	0	0.667	1	0
Unknown__g.chr16:26386119G>A	Unknown		g.chr16:26386119G>A	IGR	SNP	No	6	4	2	0	0	0.5	0.667	0.667	1	0	0	1	0.333	0	0
Unknown__g.chr16:15051703A>G	Unknown		g.chr16:15051703A>G	IGR	SNP	No	6	3	3	0.333	0.222	0.182	0.118	0.111	0.25	0.235	0.231	0.208	0.19	0.133	0
Unknown__g.chr16:1184911G>A	Unknown		g.chr16:1184911G>A	IGR	SNP	No	6	2	4	0.75	0	0.5	0	0	0	0	0.5	1	0.667	0	0.625
Unknown__g.chr15:84862279C>A	Unknown		g.chr15:84862279C>A	IGR	SNP	No	6	3	3	0	0.25	0.333	0	0	0.5	0	0.667	0	0	0.5	0.75
Unknown__g.chr15:69957033A>G	Unknown		g.chr15:69957033A>G	IGR	SNP	No	6	2	4	0	0	0	0	0.667	0.667	0	0.667	0.5	0	0.6	1
Unknown__g.chr15:29949659T>A	Unknown		g.chr15:29949659T>A	IGR	SNP	No	6	3	3	0	0	0	1	1	0.5	0	0	0.75	0.5	0	0.667
Unknown__g.chr15:20552864G>A	Unknown		g.chr15:20552864G>A	IGR	SNP	No	6	3	3	0.5	0	0.667	0	0	1	0.5	0.286	0	0.8	0	0
Unknown__g.chr15:20149330_20149356delTGCCCAGCCCCCGTCGCCGCGGCTTTT	Unknown		g.chr15:20149330_20149356delTGCCCAGCCCCCGTCGCCGCGGCTTTT	IGR	DEL	No	6	3	3	0.667	0.429	0	0	0.667	0	1	0	0	0	0.5	0.6
Unknown__g.chr14:76598034C>G	Unknown		g.chr14:76598034C>G	IGR	SNP	No	6	3	3	0	0.75	0	0	0.5	0.833	1	0	0	0.8	0	0.75
Unknown__g.chr14:75114321G>C	Unknown		g.chr14:75114321G>C	IGR	SNP	No	6	4	2	0.75	0	0	0.8	0.6	1	0	0.5	0	0	0.5	0
Unknown__g.chr14:104894901C>T	Unknown		g.chr14:104894901C>T	IGR	SNP	No	6	4	2	0	1	0.667	0.667	0	0.75	0	0	0.5	0	0.75	0
Unknown__g.chr13:77328228A>G	Unknown		g.chr13:77328228A>G	IGR	SNP	No	6	4	2	0	0	1	0.667	0.667	1	0	0	0	0	0.6	1
Unknown__g.chr13:62732308G>T	Unknown		g.chr13:62732308G>T	IGR	SNP	No	6	3	3	0	0.5	0.5	0	0.75	0	0	0	0.4	0.5	0.6	0
Unknown__g.chr13:34613127G>A	Unknown		g.chr13:34613127G>A	IGR	SNP	No	6	3	3	0	0	0.667	0	0.5	0.667	0	1	0	1	0	1
Unknown__g.chr12:60888150A>G	Unknown		g.chr12:60888150A>G	IGR	SNP	No	6	3	3	0.4	0	0.667	0	0.667	0	0	1	0	0.4	0	0.5
Unknown__g.chr12:41036849C>T	Unknown		g.chr12:41036849C>T	IGR	SNP	No	6	4	2	0.5	0.75	0.8	0	0	0.6	0	0	0	0.5	0.667	0
Unknown__g.chr12:29127519_29127520insTGGGG	Unknown		g.chr12:29127519_29127520insTGGGG	IGR	INS	No	6	2	4	0.667	0.6	0	0	0	0	0	0.4	0.667	0.5	0.6	0
Unknown__g.chr12:14506956C>T	Unknown		g.chr12:14506956C>T	IGR	SNP	No	6	2	4	1	0	0	0	0	0.4	0.8	0.5	0	0.4	0	0.667
Unknown__g.chr11:67511763G>C	Unknown		g.chr11:67511763G>C	IGR	SNP	No	6	5	1	1	0.625	1	0.6	0	0.833	0	0	0	0	1	0
Unknown__g.chr11:51426461G>A	Unknown		g.chr11:51426461G>A	IGR	SNP	No	6	3	3	0	0	0.75	0.5	0	0.429	0	1	0	0.75	0	0.4
Unknown__g.chr11:119778929G>A	Unknown		g.chr11:119778929G>A	IGR	SNP	No	6	3	3	0	1	0	0	0.5	0.4	0.667	0.5	0	0	0	0.667
Unknown__g.chr10:86331069delC	Unknown		g.chr10:86331069delC	IGR	DEL	No	6	3	3	0.6	0.667	0.667	0	0	0	0.5	0	0	1	0.75	0
Unknown__g.chr10:86286129T>C	Unknown		g.chr10:86286129T>C	IGR	SNP	No	6	2	4	0.667	0	0	0	0.333	0	0.5	1	0	0.667	0.667	0
Unknown__g.chr10:85249106_85249107insCTT	Unknown		g.chr10:85249106_85249107insCTT	IGR	INS	No	6	4	2	0	0.667	0.667	0.667	0	0.6	0	0	0	0.5	0	0.6
Unknown__g.chr10:72677592A>C	Unknown		g.chr10:72677592A>C	IGR	SNP	No	6	3	3	0.667	1	0	0	1	0	1	0.4	0	0	0.4	0
Unknown__g.chr10:130803954A>G	Unknown		g.chr10:130803954A>G	IGR	SNP	No	6	3	3	0.667	0	0	1	0	1	0	0.667	0	0.667	1	0
Unknown__g.chr10:124110707C>T	Unknown		g.chr10:124110707C>T	IGR	SNP	No	6	2	4	0	0.5	0	0	0.5	0	0	0	0.75	0.75	0.4	0.8
Unknown__g.chr10:118945350G>A	Unknown		g.chr10:118945350G>A	IGR	SNP	No	6	3	3	1	0.667	0	0	0	0.4	0.667	0	1	0	0	0.4
Unknown__g.chr1:50865008A>G	Unknown		g.chr1:50865008A>G	IGR	SNP	No	6	2	4	0	0	0	0	0.667	1	0.667	0	1	0	0.75	0.75
Unknown__g.chr1:4533939T>C	Unknown		g.chr1:4533939T>C	IGR	SNP	No	6	3	3	0	0	0.5	0	0.667	1	0	0.429	0.333	0.667	0	0
Unknown__g.chr1:4533895C>A	Unknown		g.chr1:4533895C>A	IGR	SNP	No	6	3	3	0.5	0	0	0	1	1	0	0.5	0	0.75	0	0.4
Unknown__g.chr1:4533864_4533865insC	Unknown		g.chr1:4533864_4533865insC	IGR	INS	No	6	3	3	1	0	0	0	1	1	0	0.667	0	1	0	1
Unknown__g.chr1:24811495G>A	Unknown		g.chr1:24811495G>A	IGR	SNP	No	6	3	3	0	0	0.375	0.5	0	0.429	0	0	0.5	0	1	0.6
Unknown__g.chr1:24811494G>C	Unknown		g.chr1:24811494G>C	IGR	SNP	No	6	3	3	0	0	0.375	0.5	0	0.429	0	0	0.5	0	1	0.6
Unknown__g.chr1:242751061C>T	Unknown		g.chr1:242751061C>T	IGR	SNP	No	6	2	4	0.667	0	0	0.4	0	0	0	0.6	0	1	0.75	0.5
Unknown__g.chr1:234914923delA	Unknown		g.chr1:234914923delA	IGR	DEL	No	6	3	3	0.222	0	0.6	0	0	0.222	0	0.333	0	0.222	0.444	0
Unknown__g.chr1:228159945G>A	Unknown		g.chr1:228159945G>A	IGR	SNP	No	6	4	2	0	0.4	0	0.222	0.4	0.214	0	0	0.222	0	0.25	0
Unknown__g.chr1:206506535G>C	Unknown		g.chr1:206506535G>C	IGR	SNP	No	6	2	4	0.667	0	0	0	0	0.667	0	0.4	0.5	0.571	0.5	0
Unknown__g.chr1:203330230G>A	Unknown		g.chr1:203330230G>A	IGR	SNP	No	6	2	4	0	0.75	0	1	0	0	0.667	0.75	0	1	0.667	0
Unknown__g.chr1:190560021C>T	Unknown		g.chr1:190560021C>T	IGR	SNP	No	6	2	4	0.5	0	0	0	0	0.667	0.625	0.8	0.833	0	0	0.667
Unknown__g.chr1:158853108A>G	Unknown		g.chr1:158853108A>G	IGR	SNP	No	6	2	4	0.4	0	0.625	0	0	0	0	0.75	0	0.6	0.75	0.333
Unknown__g.chr1:10970184G>T	Unknown		g.chr1:10970184G>T	IGR	SNP	No	6	4	2	0	0	0.714	0.6	0.571	0.8	1	0	0.667	0	0	0
UGT2A1__g.chr4:70455579C>G	UGT2A1		g.chr4:70455579C>G	Intron	SNP	No	6	4	2	0.429	0	0.667	0	1	0.3	0	0	0.75	0	0.75	0
UBALD1__g.chr16:4659304C>T	UBALD1		g.chr16:4659304C>T	3'UTR	SNP	No	6	4	2	0.667	0.667	1	1	0	0	0	0	1	0	1	0
TUBA3E__g.chr2:130951098C>T	TUBA3E		g.chr2:130951098C>T	Intron	SNP	No	6	2	4	0	0	0.4	0	0	0.714	0	1	1	0	0.571	0.667
TSNARE1__g.chr8:143373005C>T	TSNARE1		g.chr8:143373005C>T	Intron	SNP	No	6	2	4	0	0	0.6	0	0.286	0	0	0.286	0.75	0.667	0	0.667
TRIM8__g.chr10:104404159_104404160insGGA	TRIM8		g.chr10:104404159_104404160insGGA	5'Flank	INS	No	6	2	4	0.333	0.182	0.667	0	0	0	0.375	0	0	0.4	0.75	0.5
TPSG1__g.chr16:1277895G>A	TPSG1		g.chr16:1277895G>A	5'Flank	SNP	No	6	2	4	0	0	0	0.333	0	0.375	0.25	0.286	0	0.286	0.4	0
TPSG1__g.chr16:1277888_1277889insC	TPSG1		g.chr16:1277888_1277889insC	5'Flank	INS	No	6	2	4	0	0	0	0.286	0	0.375	0.25	0.25	0	0.286	0.455	0
TPH2__g.chr12:72338628A>T	TPH2		g.chr12:72338628A>T	Intron	SNP	No	6	4	2	0.333	0.75	0.444	0	0	0.571	0	0	1	0.667	0	0
TMCC3__g.chr12:94989166A>G	TMCC3		g.chr12:94989166A>G	Intron	SNP	No	6	4	2	0	0	0.667	0.75	1	0.4	0	0	0.4	0	0.455	0
TEP1__g.chr14:20856479G>A	TEP1		g.chr14:20856479G>A	Intron	SNP	No	6	3	3	0	0	1	0	0.5	0.375	0	0.5	0	0.5	0	0.667
TCTEX1D2__g.chr3:196042784T>C	TCTEX1D2		g.chr3:196042784T>C	Intron	SNP	No	6	3	3	0	0.5	0	0.4	0	0.5	0.833	0	0	0.4	0.5	0
TBL1XR1__g.chr3:176804223T>C	TBL1XR1		g.chr3:176804223T>C	Intron	SNP	No	6	3	3	0.75	0.667	0	0	0	0.667	0	0.75	0	0.5	0	0.667
STAM__g.chr10:17747109delA	STAM		g.chr10:17747109delA	Intron	DEL	No	6	4	2	0	0.484	0.556	0.395	0.438	0	0.55	0	0	0	0.281	0
SRP68__g.chr17:74039205T>C	SRP68		g.chr17:74039205T>C	Intron	SNP	No	6	4	2	1	1	0.667	0	0.8	0	0	1	0	0	0	1
SRGAP2B__g.chr1:144015573G>C	SRGAP2B		g.chr1:144015573G>C	RNA	SNP	No	6	4	2	0.4	0	0.5	0	0.5	0.333	0	0	0	0	1	0.833
SRGAP2B__g.chr1:143916585delG	SRGAP2B		g.chr1:143916585delG	RNA	DEL	No	6	2	4	0.5	0	0	0.429	0	0	0.4	0	0.625	0.333	0	0.286
SLC9A3R1__g.chr17:72755753C>T	SLC9A3R1		g.chr17:72755753C>T	Intron	SNP	No	6	2	4	1	0	0	0	0	0.75	0.375	0	0.5	0.25	0	0.286
SLC38A10__g.chr17:79235788T>C	SLC38A10		g.chr17:79235788T>C	Intron	SNP	No	6	4	2	0.6	0	0.667	0.667	0.333	0	0	0	1	0.667	0	0
SLC35D1__g.chr1:67515309C>T	SLC35D1		g.chr1:67515309C>T	Intron	SNP	No	6	2	4	0	0.5	0	0	0	0.5	0.714	0.5	0	0.286	0.6	0
SHC3__g.chr9:91668951delT	SHC3		g.chr9:91668951delT	Intron	DEL	No	6	4	2	0	0.889	0.667	0	0.364	0.455	0	0	0	0	0.75	0.571
SHB__g.chr9:38008732G>A	SHB		g.chr9:38008732G>A	Intron	SNP	No	6	4	2	0	0.714	0.667	0.667	0.333	0	1	0	0	0	0	0.667
SHANK2__g.chr11:70500921G>A	SHANK2		g.chr11:70500921G>A	Intron	SNP	No	6	4	2	0	0.667	0.667	0	0.75	0.6	1	0.667	0	0	0	0
SHANK2__g.chr11:70482224T>C	SHANK2		g.chr11:70482224T>C	Intron	SNP	No	6	4	2	1	0.667	1	1	0	0	0	1	0	0	0.667	0
SDC1__g.chr2:20409322G>A	SDC1		g.chr2:20409322G>A	Intron	SNP	No	6	4	2	0	1	0.5	1	0.667	0	0	0.75	0	0.75	0	0
SBF1__g.chr22:50916252C>T	SBF1		g.chr22:50916252C>T	5'Flank	SNP	No	6	2	4	0	0	1	0	0	0.333	0.667	0.6	1	0.667	0	0
RXRA__g.chr9:137307147C>T	RXRA		g.chr9:137307147C>T	Intron	SNP	No	6	4	2	0.6	0	0	0.8	0.333	0.4	0.333	0	0	0.667	0	0
RPS6KA2__g.chr6:167185674A>G	RPS6KA2		g.chr6:167185674A>G	Intron	SNP	No	6	4	2	0.5	1	0.667	0	0	0.6	0	0	0	0	1	1
RP5-944M2.3__g.chr12:126932816G>A	RP5-944M2.3		g.chr12:126932816G>A	lincRNA	SNP	No	6	3	3	0	0.75	0	0	0.667	0.667	0	0	0.571	0.6	1	0
RP11-680G10.1__g.chr16:85394378G>A	RP11-680G10.1		g.chr16:85394378G>A	IGR	SNP	No	6	4	2	0.5	0.25	0	0.286	0	0.375	0.6	0.286	0	0	0	0
RP11-626H12.3__g.chr11:69912736delG	RP11-626H12.3		g.chr11:69912736delG	lincRNA	DEL	No	6	4	2	0	0.8	0.625	0	0.5	0.667	0	0.286	0.4	0	0	0
RP11-567M16.3__g.chr18:77407516G>A	RP11-567M16.3		g.chr18:77407516G>A	lincRNA	SNP	No	6	4	2	0	0	1	1	0.667	1	0	0	1	0	0.667	0
RP11-560A15.3__g.chr20:55690302G>A	RP11-560A15.3		g.chr20:55690302G>A	lincRNA	SNP	No	6	5	1	0.4	0.333	0.75	0.333	0	0.5	0	0	0	0	0	0.3
RP11-509A17.3__g.chr15:20562360C>T	RP11-509A17.3		g.chr15:20562360C>T	lincRNA	SNP	No	6	2	4	0.167	0	0.222	0.375	0.2	0	0.333	0	0.261	0	0.273	0.3
RP11-480I12.7__g.chr1:202843429G>C	RP11-480I12.7		g.chr1:202843429G>C	lincRNA	SNP	No	6	4	2	0	1	0.5	0	0.667	0.5	0	1	0	0	0	0.6
RP11-473M20.5__g.chr16:3090564C>T	RP11-473M20.5		g.chr16:3090564C>T	RNA	SNP	No	6	2	4	0	0.667	0	0.8	0	0	0.333	1	0	0	0.5	1
RP11-371F15.3__g.chr4:139786911A>G	RP11-371F15.3		g.chr4:139786911A>G	RNA	SNP	No	6	3	3	0	0	0.8	0	0.4	0.75	0.5	0	0	0.333	0.5	0
RP11-32B5.7__g.chr15:21968134G>A	RP11-32B5.7		g.chr15:21968134G>A	lincRNA	SNP	No	6	2	4	0.286	0	0.167	0	0	0.231	0.25	0.4	0.4	0.273	0	0
RP11-326N17.1__g.chr15:39048518A>G	RP11-326N17.1		g.chr15:39048518A>G	lincRNA	SNP	No	6	4	2	0.6	1	0	1	1	0	0	0.5	0	0	0	0.571
RP11-281O15.4__g.chr5:178400030G>A	RP11-281O15.4		g.chr5:178400030G>A	RNA	SNP	No	6	4	2	1	0	0.5	0.667	0	0.75	0	0	0	0.5	0	0.5
RP11-274B18.4__g.chr9:71175496C>A	RP11-274B18.4		g.chr9:71175496C>A	lincRNA	SNP	No	6	3	3	0	0	0	0.5	0.333	0.667	0	0.6	0.667	0.571	0	0
RP11-161M6.3__g.chr16:1040065C>T	RP11-161M6.3		g.chr16:1040065C>T	lincRNA	SNP	No	6	2	4	0	0.5	0.8	0	0	0	1	0	1	0.75	0.667	0
RP11-138I18.2__g.chr10:11724663_11724664insCTCCTCCTT	RP11-138I18.2		g.chr10:11724663_11724664insCTCCTCCTT	lincRNA	INS	No	6	4	2	0.4	0.75	0.556	0	0	0.5	0	0.4	0	0.8	0	0
RP11-1084I9.1__g.chr15:26244800_26244801insTTTTCCTCCTCCTCCTCCTCT	RP11-1084I9.1		g.chr15:26244800_26244801insTTTTCCTCCTCCTCCTCCTCT	lincRNA	INS	No	6	2	4	0.5	0.5	0	0	0	0	0.333	0	0	0.5	0.75	0.429
RP11-1084I9.1__g.chr15:26244787A>C	RP11-1084I9.1		g.chr15:26244787A>C	lincRNA	SNP	No	6	3	3	0.667	0.667	0	0	0.6	0	0.667	0	0	0.5	0	0.6
RORA__g.chr15:60940193C>T	RORA		g.chr15:60940193C>T	Intron	SNP	No	6	3	3	0	0.667	0	0.667	0.4	0	0	0.6	0.667	0	0	0.5
ROBO3__g.chr11:124739332delA	ROBO3		g.chr11:124739332delA	Intron	DEL	No	6	4	2	0.286	0.345	0	0	0.244	0.219	0.3	0	0	0	0	0.211
RNF220__g.chr1:44966905delG	RNF220		g.chr1:44966905delG	Intron	DEL	No	6	3	3	0	0	1	0	0.75	0.5	0	1	0	0.625	0	0.333
RIN3__g.chr14:93039223_93039233delTTTTTTTTTTT	RIN3		g.chr14:93039223_93039233delTTTTTTTTTTT	Intron	DEL	No	6	2	4	0	0.75	0	0.5	0	0	0.8	0	0.667	0	0.5	1
RBM47__g.chr4:40605501A>G	RBM47		g.chr4:40605501A>G	Intron	SNP	Yes	6	4	2	0.667	0.667	0.667	0	0	0.667	0	0	0	1	0.5	0
RBFOX1__g.chr16:7651591A>C	RBFOX1		g.chr16:7651591A>C	Intron	SNP	No	6	3	3	0	0	0	0.333	0.5	0.5	0.6	0	0	0.4	0	0.625
RASA4CP__g.chr7:44067371T>G	RASA4CP		g.chr7:44067371T>G	RNA	SNP	No	6	3	3	0.667	0	0	0.6	0.667	0	0	0.5	0	0.4	0	0.667
RALGPS2__g.chr1:178753846delT	RALGPS2		g.chr1:178753846delT	Intron	DEL	No	6	4	2	0.429	0	0	0.778	0.5	0.64	1	0	0	0	0.4	0
RAB3GAP1__g.chr2:135885177G>A	RAB3GAP1		g.chr2:135885177G>A	Intron	SNP	No	6	3	3	0	0.667	0	0	1	1	1	0	0.5	0	0.667	0
PYROXD2__g.chr10:100144009_100144010insGAC	PYROXD2		g.chr10:100144009_100144010insGAC	Intron	INS	No	6	3	3	0.286	0.25	0	0	0.5	0	0	0.4	0.667	0	0.667	0
PTPRG__g.chr3:62176763T>C	PTPRG		g.chr3:62176763T>C	Intron	SNP	No	6	2	4	0	0	0	0	0.667	0.667	0	0.667	0.667	0	0.6	0.833
PRKCA__g.chr17:64464818G>A	PRKCA		g.chr17:64464818G>A	Intron	SNP	No	6	3	3	1	0	1	0.6	0	0	1	0	0.6	1	0	0
PRKAG2__g.chr7:151381200A>G	PRKAG2		g.chr7:151381200A>G	Intron	SNP	No	6	3	3	1	0	0	0.333	0	1	0	1	0.6	0.667	0	0
PRDM16__g.chr1:3311792C>T	PRDM16		g.chr1:3311792C>T	Intron	SNP	No	6	5	1	0.667	0.75	0.6	0.5	0.429	0	0	0	0	0	0.5	0
PLEKHS1__g.chr10:115542348T>G	PLEKHS1		g.chr10:115542348T>G	3'UTR	SNP	No	6	6	0	1	0.5	0.667	0.5	0.75	0.667	0	0	0	0	0	0
PLEKHS1__g.chr10:115542338G>A	PLEKHS1		g.chr10:115542338G>A	3'UTR	SNP	No	6	6	0	1	0.667	0.667	0.5	0.75	0.667	0	0	0	0	0	0
PLEKHA7__g.chr11:17007062A>C	PLEKHA7		g.chr11:17007062A>C	Intron	SNP	No	6	3	3	1	0	0.333	0.4	0	0	0	0	0	0.75	0.5	0.667
PIEZO1__g.chr16:88830605G>C	PIEZO1		g.chr16:88830605G>C	Intron	SNP	No	6	2	4	0	0	0.667	0.5	0	0	0	0.429	0	0.429	0.667	0.4
PIEZO1__g.chr16:88830604A>G	PIEZO1		g.chr16:88830604A>G	Intron	SNP	No	6	2	4	0	0	0.667	0.5	0	0	0	0.429	0	0.429	0.667	0.4
PHLDB3__g.chr19:44007786G>T	PHLDB3		g.chr19:44007786G>T	Intron	SNP	No	6	3	3	0	0.778	0	0.5	0	0.5	0	1	0	0.4	0.5	0
PHLDA3__g.chr1:201438449G>A	PHLDA3		g.chr1:201438449G>A	5'Flank	SNP	No	6	3	3	0.333	1	0	0	0	0.667	0	0	0	0.5	0.667	0.667
PHF2P2__g.chr13:19523734C>T	PHF2P2		g.chr13:19523734C>T	RNA	SNP	No	6	2	4	0	1	0	1	0	0	1	0	0.571	0	1	1
PGPEP1__g.chr19:18478389T>A	PGPEP1		g.chr19:18478389T>A	3'UTR	SNP	No	6	2	4	0.667	0	0.667	0	0	0	0.667	1	0.667	0.75	0	0
PEX10__g.chr1:2346099C>G	PEX10		g.chr1:2346099C>G	5'Flank	SNP	No	6	3	3	0.667	0	0	0	1	0.6	0	0	0	0.5	0.667	0.6
PCYT1A__g.chr3:196014366C>G	PCYT1A		g.chr3:196014366C>G	Intron	SNP	No	6	2	4	0.75	0	0	0	0	0.6	0	0.4	0.833	0	0.4	1
PCSK2__g.chr20:17240615G>A	PCSK2		g.chr20:17240615G>A	Intron	SNP	No	6	4	2	0	0.5	0.75	0	0.4	0.75	0	0	0	1	0	1
PALMD__g.chr1:100133510C>T	PALMD		g.chr1:100133510C>T	Intron	SNP	No	6	2	4	0	0	0	0	0.4	1	0.6	0.5	0.333	0	0	0.5
OPRD1__g.chr1:29181090G>C	OPRD1		g.chr1:29181090G>C	Intron	SNP	No	6	3	3	0.214	0	0	0.3	0.214	0.133	0	0.214	0	0.333	0.25	0.154
OPCML__g.chr11:132469073A>G	OPCML		g.chr11:132469073A>G	Intron	SNP	No	6	3	3	0	0	0.4	0	0.667	1	0.667	0	0.75	1	0	0
NRXN3__g.chr14:79432265A>G	NRXN3		g.chr14:79432265A>G	Intron	SNP	No	6	3	3	0.667	0	0	0.75	0.667	0	0	0.75	0	0.667	0	0.5
NOS3__g.chr7:150695195G>A	NOS3		g.chr7:150695195G>A	Intron	SNP	No	6	2	4	0	0	0	0.667	0	0.333	0.333	0.5	0.5	0.6	0	0
NOD1__g.chr7:30473023C>T	NOD1		g.chr7:30473023C>T	Intron	SNP	No	6	3	3	0	0.5	0	0	0.333	0.571	0.4	0	0	0.6	0	0.333
NBPF1__g.chr1:16914700A>G	NBPF1		g.chr1:16914700A>G	Intron	SNP	No	6	3	3	0.4	0	1	0	1	0	1	0	0	0	0.75	0.667
MYO3B__g.chr2:171094070A>G	MYO3B		g.chr2:171094070A>G	Intron	SNP	No	6	3	3	0.667	0	0	0.75	0	0.75	0	0.667	0	0.75	1	0
MXI1__g.chr10:111981923delA	MXI1		g.chr10:111981923delA	Intron	DEL	No	6	3	3	0.5	0	0.4	0.5	0	0	0	0	0	1	0.333	0.5
MXI1__g.chr10:111981917A>G	MXI1		g.chr10:111981917A>G	Intron	SNP	No	6	3	3	0.5	0	0.4	0.5	0	0	0	0	0	0.75	0.429	0.571
MUM1__g.chr19:1334233A>G	MUM1		g.chr19:1334233A>G	Intron	SNP	No	6	5	1	1	1	1	0	0.5	0.429	0	0	0	0	1	0
MUC12__g.chr7:100611292_100611293insCTGC	MUC12		g.chr7:100611292_100611293insCTGC	5'Flank	INS	No	6	3	3	0.333	0	0.375	0	0	0.333	0	0	0	0.75	0.714	0.714
MUC12__g.chr7:100611291A>T	MUC12		g.chr7:100611291A>T	5'Flank	SNP	No	6	3	3	0.333	0	0.375	0	0	0.333	0	0	0	0.75	0.667	0.714
MRPL45__g.chr17:36462291C>T	MRPL45		g.chr17:36462291C>T	Intron	SNP	No	6	2	4	0	0.8	0	0	0	0.75	1	0	1	0.5	0.5	0
MLC1__g.chr22:50520217G>T	MLC1		g.chr22:50520217G>T	Intron	SNP	No	6	4	2	1	0.5	0.75	0	0.444	0	0	0	0	0	0.556	0.667
MIR3156-3__g.chr21:14780604G>T	MIR3156-3		g.chr21:14780604G>T	RNA	SNP	No	6	3	3	0	0.429	0.5	0	0	0.5	0	0.571	0.4	0	0.5	0
MAT1A__g.chr10:82030827G>A	MAT1A		g.chr10:82030827G>A	IGR	SNP	No	6	3	3	0	0	0.75	0	0.5	0.75	0.5	0.8	0	0	0	0.6
MAD1L1__g.chr7:1949745C>T	MAD1L1		g.chr7:1949745C>T	Intron	SNP	No	6	2	4	0	0	0.375	0.667	0	0	0.6	1	0.667	0.667	0	0
LTBP2__g.chr14:74992997A>C	LTBP2		g.chr14:74992997A>C	Intron	SNP	No	6	3	3	0.714	0	0.556	0	0.571	0	0.667	0.5	0	0	0.5	0
LRSAM1__g.chr9:130245545G>C	LRSAM1		g.chr9:130245545G>C	Intron	SNP	No	6	3	3	0.8	0	0	0	0.833	1	0	0	0.286	1	0	0.5
LINC00937__g.chr12:8544350A>G	LINC00937		g.chr12:8544350A>G	lincRNA	SNP	No	6	2	4	0	0	0	0	0.5	0.5	0.5	0.375	0.75	0	0	0.375
LINC00842__g.chr10:47095137G>A	LINC00842		g.chr10:47095137G>A	lincRNA	SNP	No	6	4	2	0.5	0	1	0.75	0	0.667	0	0	1	0.8	0	0
LINC00323__g.chr21:42511678C>A	LINC00323		g.chr21:42511678C>A	RNA	SNP	No	6	4	2	0	0	0.286	0.6	0.5	0.667	0	0	0	0.75	0	0.333
LDHB__g.chr12:21814682A>G	LDHB		g.chr12:21814682A>G	Intron	SNP	No	6	4	2	1	0.286	0	0.5	0	0.75	0	0.5	1	0	0	0
KLK7__g.chr19:51482181_51482182delGA	KLK7		g.chr19:51482181_51482182delGA	Intron	DEL	No	6	3	3	0	0	0.667	1	1	0	0.6	0	0	0.333	1	0
KLK7__g.chr19:51482164_51482165insGA	KLK7		g.chr19:51482164_51482165insGA	Intron	INS	No	6	3	3	0	0	0.667	1	1	0	0.5	0	0	0.333	1	0
KISS1__g.chr1:204162212T>C	KISS1		g.chr1:204162212T>C	Intron	SNP	No	6	1	5	0	0	0	1	0	0	1	0.667	0	1	0.5	0.75
KIFC3__g.chr16:57808602_57808603delTT	KIFC3		g.chr16:57808602_57808603delTT	Intron	DEL	No	6	4	2	0.333	0	1	0.4	0	0.6	0	0.667	0.75	0	0	0
KIF5B__g.chr10:32307662T>C	KIF5B		g.chr10:32307662T>C	Intron	SNP	No	6	4	2	0.6	0.75	0	0	0.667	0.667	0	0	1	0.667	0	0
KIF16B__g.chr20:16355254C>T	KIF16B		g.chr20:16355254C>T	Intron	SNP	No	6	4	2	0.4	0.6	0	1	0	0.556	1	0	0	0.5	0	0
KIAA1211__g.chr4:57170179G>A	KIAA1211		g.chr4:57170179G>A	Intron	SNP	No	6	3	3	0.75	0	0	0	1	0.5	0.5	0	0	1	0	1
KCNQ2__g.chr20:62042756G>A	KCNQ2		g.chr20:62042756G>A	Intron	SNP	No	6	4	2	0.667	0	0	0.667	0.5	1	0	0.667	0	0.667	0	0
KB-1930G5.4__g.chr8:102453350T>C	KB-1930G5.4		g.chr8:102453350T>C	lincRNA	SNP	No	6	4	2	0	0.5	0.75	0.5	0	0.6	0	0	0	0.571	0	0.5
KB-1047C11.2__g.chr8:96312038T>C	KB-1047C11.2		g.chr8:96312038T>C	lincRNA	SNP	No	6	3	3	0.333	0.6	0	0	0.333	0	0	0	0.75	0.75	0.667	0
KANK2__g.chr19:11275397_11275406delTCCATCCATC	KANK2		g.chr19:11275397_11275406delTCCATCCATC	3'UTR	DEL	No	6	2	4	0.5	0	1	0	0	0	0	1	1	0.8	0	0.667
KANK2__g.chr19:11275394_11275395delCC	KANK2		g.chr19:11275394_11275395delCC	3'UTR	DEL	No	6	2	4	0.5	0	1	0	0	0	0	1	1	0.8	0	0.667
JPH3__g.chr16:87683389_87683390insAGGTTCATGGCCC	JPH3		g.chr16:87683389_87683390insAGGTTCATGGCCC	Intron	INS	No	6	3	3	0.4	0	0.667	0	0.5	0	0	0	0.571	0	1	0.75
ITGAM__g.chr16:31340909T>C	ITGAM		g.chr16:31340909T>C	Intron	SNP	No	6	3	3	0	0.5	0	0.6	0.286	0	0	0.6	0	0	1	0.4
IL26__g.chr12:68596031A>G	IL26		g.chr12:68596031A>G	Intron	SNP	No	6	4	2	0	0.286	0.667	0.667	0.5	0	0	0	0	0.5	0	1
IGSF21__g.chr1:18472050A>T	IGSF21		g.chr1:18472050A>T	Intron	SNP	No	6	4	2	0.5	0	0.75	0	0.5	0.6	0	1	0	0	0.333	0
HPCAL1__g.chr2:10515541C>T	HPCAL1		g.chr2:10515541C>T	Intron	SNP	No	6	3	3	0.4	0.375	0.364	0	0	0.2	0.429	0.375	1	0	0	0
HMGCS2__g.chr1:120292020_120292021delCT	HMGCS2		g.chr1:120292020_120292021delCT	Intron	DEL	No	6	3	3	0	0	1	0	1	0.833	0	0.667	0	0	0.667	0.5
HLA-F-AS1__g.chr6:29712036A>T	HLA-F-AS1		g.chr6:29712036A>T	RNA	SNP	No	6	2	4	0	0	1	0	0	0.5	0.75	0	0.75	0.6	0	0.5
HIVEP3__g.chr1:41992888_41992889delCA	HIVEP3		g.chr1:41992888_41992889delCA	Intron	DEL	No	6	3	3	0	0	0.667	0	0.5	0.375	0	0	0.556	0	0.667	0.5
HDLBP__g.chr2:242172408_242172409insGG	HDLBP		g.chr2:242172408_242172409insGG	Intron	INS	No	6	3	3	0	0	0.154	0.6	0.333	0.25	0.455	0.5	0	0.25	0	0
HAS1__g.chr19:52230116_52230117insT	HAS1		g.chr19:52230116_52230117insT	5'Flank	INS	No	6	3	3	0.727	0	0	0	0.429	0.667	0	0.75	0.5	0	0	0.6
GSE1__g.chr16:85647470G>C	GSE1		g.chr16:85647470G>C	Intron	SNP	No	6	1	5	0	1	0	0	0	0	1	0.75	0.667	0	1	1
GSAP__g.chr7:76978985_76978988delAGAG	GSAP		g.chr7:76978985_76978988delAGAG	Intron	DEL	No	6	5	1	0	0.8	0.8	1	0.75	1	0	0	0	0	0	0.6
GRIN2D__g.chr19:48899436delG	GRIN2D		g.chr19:48899436delG	Intron	DEL	No	6	3	3	0.429	0.5	0	0	0	0.5	0	0	0.667	0.667	1	0
GRID1__g.chr10:87767044C>T	GRID1		g.chr10:87767044C>T	Intron	SNP	No	6	2	4	0	0	0	0	0.5	1	0.75	0.333	0	0.6	0.5	0
GOLGA8A__g.chr15:34806962G>C	GOLGA8A		g.chr15:34806962G>C	Intron	SNP	No	6	2	4	0	0	0	0	0.5	0.667	1	0.667	1	1	0	0
GDF10__g.chr10:48439000C>T	GDF10		g.chr10:48439000C>T	5'Flank	SNP	No	6	3	3	0	0.4	1	0	0	0.5	0.5	0	1	0	0.75	0
GAS7__g.chr17:9878663_9878664insCT	GAS7		g.chr17:9878663_9878664insCT	Intron	INS	No	6	3	3	0	0	0	0.667	1	0.5	1	0	0	1	0	0.75
FRMD4A__g.chr10:13693650G>A	FRMD4A		g.chr10:13693650G>A	Intron	SNP	No	6	3	3	0.75	0	0	0.75	0	0.333	0	0	0	0.667	0.333	0.667
FKBP15__g.chr9:115961420delA	FKBP15		g.chr9:115961420delA	Intron	DEL	No	6	4	2	0.571	0.5	0.8	0	0	0.636	0	0	0	0.625	0	0.667
FAR2__g.chr12:29409729G>A	FAR2		g.chr12:29409729G>A	Intron	SNP	No	6	4	2	0.5	0	0	0.6	0.667	0.667	0	0.667	0	0	1	0
F13A1__g.chr6:6175357G>T	F13A1		g.chr6:6175357G>T	Intron	SNP	No	6	2	4	1	0	0	0	0.6	0	0	1	0	0.667	0.5	0.75
EML1__g.chr14:100402828G>T	EML1		g.chr14:100402828G>T	Intron	SNP	No	6	3	3	0	0	0.333	0	0.5	0.5	0	0	1	0.75	0.333	0
EML1__g.chr14:100402815G>A	EML1		g.chr14:100402815G>A	Intron	SNP	No	6	3	3	0	0	0.333	0	0.5	0.5	0	0	0.75	0.75	0.429	0
EFNA2__g.chr19:1295171C>T	EFNA2		g.chr19:1295171C>T	Intron	SNP	No	6	3	3	0	0.8	0	0.8	0	1	0	0	0.4	0	0.8	0.5
DYNC2H1__g.chr11:103326831G>A	DYNC2H1		g.chr11:103326831G>A	Intron	SNP	No	6	1	5	1	0	0	0	0	0	0.667	0	0.75	1	0.6	1
DUXA__g.chr19:57674178C>G	DUXA		g.chr19:57674178C>G	Intron	SNP	No	6	3	3	0	0	0.6	0	1	0.667	0	1	0	0	1	0.667
DPP10__g.chr2:116283830A>G	DPP10		g.chr2:116283830A>G	Intron	SNP	No	6	2	4	0	0	0.333	0	0	0.5	0.75	0.667	0.4	0	0.4	0
DOK7__g.chr4:3499225A>T	DOK7		g.chr4:3499225A>T	Intron	SNP	No	6	3	3	0	0.5	0	0.429	0	0.6	0	0	0.75	0.6	0.375	0
DOK7__g.chr4:3499218C>G	DOK7		g.chr4:3499218C>G	Intron	SNP	No	6	3	3	0	0.5	0	0.429	0	0.6	0	0	0.75	0.6	0.375	0
DNAJC11__g.chr1:6711941C>T	DNAJC11		g.chr1:6711941C>T	Intron	SNP	No	6	3	3	0	0.571	0.75	0.5	0	0	0	0	0.667	0.6	0	0.75
DGCR14__g.chr22:19120867T>C	DGCR14		g.chr22:19120867T>C	3'UTR	SNP	Yes	6	3	3	0	0	0.6	0.6	0	0.75	0	0	0.333	0.714	0.75	0
CYP26C1__g.chr10:94820341C>T	CYP26C1		g.chr10:94820341C>T	5'Flank	SNP	No	6	4	2	0.667	1	0	0.75	1	0	0.75	0	0	0	0.667	0
CTD-3049M7.1__g.chr15:94402440T>G	CTD-3049M7.1		g.chr15:94402440T>G	lincRNA	SNP	No	6	3	3	0.5	0	0	1	0	0.75	0	0	0.667	1	0.857	0
CPAMD8__g.chr19:17124698_17124699delCT	CPAMD8		g.chr19:17124698_17124699delCT	Intron	DEL	No	6	3	3	1	0	0.5	0	1	0	1	0	0.667	0	0.625	0
CPAMD8__g.chr19:17124695_17124696delTT	CPAMD8		g.chr19:17124695_17124696delTT	Intron	DEL	No	6	3	3	1	0	0.571	0	1	0	1	0	0.667	0	0.625	0
CORO2B__g.chr15:68926123G>C	CORO2B		g.chr15:68926123G>C	Intron	SNP	No	6	4	2	0.667	0	1	1	1	0	0	0	0	0.667	0.5	0
COL4A1__g.chr13:110941774C>T	COL4A1		g.chr13:110941774C>T	Intron	SNP	No	6	2	4	0.667	0	0	0	1	0	0.5	0	0.714	0.6	1	0
COL27A1__g.chr9:117012464C>T	COL27A1		g.chr9:117012464C>T	Intron	SNP	No	6	2	4	0	0	0	0.429	0	1	0.4	0.75	0	0.4	0	1
CNTFR__g.chr9:34591425G>A	CNTFR		g.chr9:34591425G>A	5'Flank	SNP	No	6	2	4	0	0	1	0	0.4	0	0.5	0.667	0.333	0.667	0	0
CHST9__g.chr18:24765505G>A	CHST9		g.chr18:24765505G>A	5'Flank	SNP	No	6	3	3	1	0	0.5	0	0	0.4	0.5	0	0	0	0.6	0.75
CEP112__g.chr17:63955571C>T	CEP112		g.chr17:63955571C>T	Intron	SNP	No	6	2	4	0.667	0	0	0	0.5	0	0.5	0	0	0.5	0.833	0.667
CDH4__g.chr20:59828857A>T	CDH4		g.chr20:59828857A>T	Intron	SNP	No	6	2	4	0	0	0.75	0	0	0.571	0	0.5	1	0	1	1
CDC34__g.chr19:537421C>T	CDC34		g.chr19:537421C>T	Intron	SNP	No	6	3	3	0.6	1	0	0	0	1	0.667	1	0	0	0.5	0
CDC34__g.chr19:537414G>A	CDC34		g.chr19:537414G>A	Intron	SNP	No	6	3	3	0.6	0.667	0	0	0	1	0.667	1	0	0	0.571	0
CCDC57__g.chr17:80088832T>C	CCDC57		g.chr17:80088832T>C	Intron	SNP	No	6	2	4	0	0	0	0.667	0	0.571	0	0	0.333	0.333	1	1
CCDC33__g.chr15:74531418A>G	CCDC33		g.chr15:74531418A>G	Intron	SNP	No	6	4	2	0.571	0	0.75	0	1	0.5	0	0	0	1	0	0.667
CACNA1C__g.chr12:2533178A>G	CACNA1C		g.chr12:2533178A>G	Intron	SNP	No	6	4	2	0	0.6	0.5	0.5	1	0	0	0	0	0	0.6	0.4
C6orf99__g.chr6:159289385C>A	C6orf99		g.chr6:159289385C>A	5'Flank	SNP	No	6	3	3	0.3	0.375	0	0	0.308	0.2	0.182	0.25	0.333	0.133	0.333	0
C1orf64__g.chr1:16331838C>T	C1orf64		g.chr1:16331838C>T	Intron	SNP	No	6	3	3	0	0.8	0.8	0	0	0.5	0.667	0.667	0	0.5	0	0
BRINP3__g.chr1:190227429C>T	BRINP3		g.chr1:190227429C>T	Intron	SNP	No	6	4	2	0.667	0.667	1	0	0.667	0	1	0	0	0.5	0	0
BMP7__g.chr20:55809047T>C	BMP7		g.chr20:55809047T>C	Intron	SNP	No	6	3	3	0	0	0.667	0.571	0	0.375	0.75	0	0.4	0.286	0	0
BLK__g.chr8:11415184C>G	BLK		g.chr8:11415184C>G	Intron	SNP	No	6	4	2	1	0.667	0	0.667	0	0.75	0	0	0	0	0.5	1
BEND7__g.chr10:13492854G>T	BEND7		g.chr10:13492854G>T	Intron	SNP	No	6	2	4	0	0.6	0	0.571	0	0	0	0.667	1	0.667	0	0.5
BCAR1__g.chr16:75268523C>T	BCAR1		g.chr16:75268523C>T	Intron	SNP	No	6	3	3	0	0.75	1	0	0	0.571	0	0	0.667	0.6	0	0.6
BANP__g.chr16:88097738G>T	BANP		g.chr16:88097738G>T	Intron	SNP	No	6	4	2	0	0.667	0.75	0.222	0.5	0	0	0	0	0.286	0.429	0
B4GALT1__g.chr9:33163523C>G	B4GALT1		g.chr9:33163523C>G	Intron	SNP	No	6	3	3	0	0	0.857	0.4	0	0.75	0	0.667	0	0	0.667	0.75
B4GALNT3__g.chr12:672517G>A	B4GALNT3		g.chr12:672517G>A	3'UTR	SNP	No	6	3	3	0.6	0	0	0.4	0	0.5	0	0	0.667	0.5	0.667	0
AZI1__g.chr17:79168463G>C	AZI1		g.chr17:79168463G>C	Intron	SNP	No	6	3	3	0.4	0.5	0	0.667	0	0	0	0	0.5	0.455	0	0.667
AUTS2__g.chr7:69952187C>T	AUTS2		g.chr7:69952187C>T	Intron	SNP	No	6	2	4	0	1	0	0	0	0.833	0.667	0	0.667	0.75	0.6	0
ATP6V0A4__g.chr7:138458757C>G	ATP6V0A4		g.chr7:138458757C>G	5'UTR	SNP	No	6	3	3	0.8	0.333	0	1	0	0	0.429	0.667	0	0	0	0.8
ATP1A3__g.chr19:42483759G>A	ATP1A3		g.chr19:42483759G>A	Intron	SNP	No	6	2	4	0.667	0	0	0	0	0.75	0.5	0	0.4	0	0.5	0.667
ARNTL2__g.chr12:27564244delA	ARNTL2		g.chr12:27564244delA	Intron	DEL	No	6	3	3	0	0.75	1	0	0	1	1	0	1	0	0	0.667
AP000345.4__g.chr22:23853965delT	AP000345.4		g.chr22:23853965delT	lincRNA	DEL	No	6	4	2	0	0.5	1	1	0.714	0	0	1	0.333	0	0	0
AOAH__g.chr7:36641019_36641020insTCT	AOAH		g.chr7:36641019_36641020insTCT	Intron	INS	No	6	3	3	0.6	1	0.5	0	0	0	0	0	0.6	0	0.667	1
AOAH__g.chr7:36641010_36641019delAGGCACCAGA	AOAH		g.chr7:36641010_36641019delAGGCACCAGA	Intron	DEL	No	6	3	3	0.6	1	0.444	0	0	0	0	0	0.6	0	0.5	1
AOAH__g.chr7:36641007delA	AOAH		g.chr7:36641007delA	Intron	DEL	No	6	3	3	0.6	1	0.5	0	0	0	0	0	0.6	0	0.5	1
ADGB__g.chr6:147054596G>T	ADGB		g.chr6:147054596G>T	Intron	SNP	No	6	4	2	0.4	0	0.667	0	0.6	1	0	0	0	0.5	0.4	0
ADAR__g.chr1:154581231G>C	ADAR		g.chr1:154581231G>C	5'Flank	SNP	No	6	5	1	0.667	0	0.667	1	0.5	0.4	0	0.667	0	0	0	0
ADAMTSL1__g.chr9:18592374A>G	ADAMTSL1		g.chr9:18592374A>G	Intron	SNP	No	6	3	3	0	0	0.444	0	0.5	0.667	0.5	0	0	0	0.667	1
ACOT4__g.chr14:74059363A>C	ACOT4		g.chr14:74059363A>C	Intron	SNP	No	6	3	3	0	1	0.75	1	0	0	1	0	0.8	0	0	0.5
AC139099.3__g.chr17:81180273C>T	AC139099.3		g.chr17:81180273C>T	RNA	SNP	No	6	4	2	0.357	0.389	0.217	0.222	0.2	0.19	0.273	0	0.167	0.154	0	0.286
AC139099.3__g.chr17:81180259C>G	AC139099.3		g.chr17:81180259C>G	RNA	SNP	No	6	4	2	0.357	0.389	0.174	0.222	0.214	0.2	0.273	0	0.174	0.154	0	0.286
AC061992.2__g.chr17:76338899A>G	AC061992.2		g.chr17:76338899A>G	lincRNA	SNP	No	6	3	3	0	0	0.667	0.5	0	1	0	0.667	0	1	0	0.375
ABTB2__g.chr11:34191317A>C	ABTB2		g.chr11:34191317A>C	Intron	SNP	No	6	2	4	0	0	0.6	0	1	0	0	0.4	0	0.5	0.286	0.667
ZSCAN5A__g.chr19:56813950_56813964delCCCTTTTCTTCCTCT	ZSCAN5A		g.chr19:56813950_56813964delCCCTTTTCTTCCTCT	Intron	DEL	No	5	2	3	0	1	0.4	0	0	0	0	0.333	0	0	0.75	1
ZIC1__g.chr3:147138944G>A	ZIC1		g.chr3:147138944G>A	IGR	SNP	No	5	3	2	0.333	0	0	0.667	0	0.833	0.667	0.5	0	0	0	0
ZC3H3__g.chr8:144615317G>A	ZC3H3		g.chr8:144615317G>A	Intron	SNP	No	5	2	3	0	1	0.4	0	0	0	0.6	0.286	0	0.571	0	0
ZAN__g.chr7:100363358G>A	ZAN		g.chr7:100363358G>A	RNA	SNP	No	5	4	1	0.75	0.667	0	0	0.667	0.8	1	0	0	0	0	0
Z97055.1__g.chr22:44298894G>A	Z97055.1		g.chr22:44298894G>A	RNA	SNP	No	5	3	2	1	0	0	0	0.667	0.75	0	0	1	0	0	1
XXbac-BPG27H4.8__g.chr6:30815303T>C	XXbac-BPG27H4.8		g.chr6:30815303T>C	lincRNA	SNP	No	5	3	2	0.6	1	0	0	0	0.571	0	0	0	0.4	0.667	0
WWP2__g.chr16:69868059T>G	WWP2		g.chr16:69868059T>G	Intron	SNP	No	5	3	2	0	0.8	0	0	0.667	0.4	0	0	0.5	0	0	0.5
WSCD1__g.chr17:5786878G>T	WSCD1		g.chr17:5786878G>T	Intron	SNP	No	5	2	3	0.667	0	0	0.5	0	0	0.667	0	1	0	1	0
WDR64__g.chr1:241935152C>T	WDR64		g.chr1:241935152C>T	Intron	SNP	No	5	2	3	0	0	0	0	0.75	0.4	0.75	0	0	0.333	0.6	0
WBSCR17__g.chr7:71176297C>T	WBSCR17		g.chr7:71176297C>T	Intron	SNP	No	5	2	3	0.5	1	0	0	0	0	0.667	0	0.75	0	0	0.667
VAV2__g.chr9:136648999_136649004delGTTTTT	VAV2		g.chr9:136648999_136649004delGTTTTT	Intron	DEL	No	5	2	3	0	0.5	0.4	0	0	0	0	0.4	0	0.6	0.875	0
VAPB__g.chr20:56964263_56964264insTGCGTGCG	VAPB		g.chr20:56964263_56964264insTGCGTGCG	5'UTR	INS	No	5	1	4	0	0	0.667	0	0	0	0.75	0.333	0	0.6	0.333	0
USP6NL__g.chr10:11653201C>T	USP6NL		g.chr10:11653201C>T	Intron	SNP	No	5	2	3	0	0	1	0	0	0.667	0.75	0.6	0	0	0.333	0
USF2__g.chr19:35759604A>G	USF2		g.chr19:35759604A>G	5'Flank	SNP	No	5	1	4	0	0	0	0.5	0	0	0.571	0.667	0.6	0	1	0
Unknown__g.chrY:59027752G>A	Unknown		g.chrY:59027752G>A	IGR	SNP	No	5	2	3	1	0	0	1	0	0	1	0	0.667	0	1	0
Unknown__g.chrX:61718750C>T	Unknown		g.chrX:61718750C>T	IGR	SNP	No	5	2	3	0.333	0	0	0	0.333	0	0	0	0.25	0.31	0.273	0
Unknown__g.chrhs37d5:9499088C>A	Unknown		g.chrhs37d5:9499088C>A	IGR	SNP	No	5	3	2	0.667	0	0	0.667	0	0.667	0.6	0	0	1	0	0
Unknown__g.chrhs37d5:9350525A>G	Unknown		g.chrhs37d5:9350525A>G	IGR	SNP	No	5	3	2	0	1	0.5	0	0	0.6	0	0	0	0.333	0	0.667
Unknown__g.chrhs37d5:8812389C>T	Unknown		g.chrhs37d5:8812389C>T	IGR	SNP	No	5	2	3	0.333	0.429	0	0	0	0	0.333	0	0.25	0	0	0.222
Unknown__g.chrhs37d5:8721266G>A	Unknown		g.chrhs37d5:8721266G>A	IGR	SNP	No	5	2	3	0	0	0	0.4	0	0.286	0	0	0.429	0	0.667	0.333
Unknown__g.chrhs37d5:7553005G>A	Unknown		g.chrhs37d5:7553005G>A	IGR	SNP	No	5	3	2	0	0.222	0	0	0.571	0.667	0.4	0	0	0	0.429	0
Unknown__g.chrhs37d5:6816158C>A	Unknown		g.chrhs37d5:6816158C>A	IGR	SNP	No	5	3	2	0	0	0.286	0	0.286	0.333	0	0	0.333	0	0	0.5
Unknown__g.chrhs37d5:6813552A>T	Unknown		g.chrhs37d5:6813552A>T	IGR	SNP	No	5	2	3	0.667	0	0	0	0.667	0	0	0.667	0.75	0	0.667	0
Unknown__g.chrhs37d5:5701197C>T	Unknown		g.chrhs37d5:5701197C>T	IGR	SNP	No	5	2	3	0.4	0	0.286	0	0	0	1	0.6	0.6	0	0	0
Unknown__g.chrhs37d5:5701192C>G	Unknown		g.chrhs37d5:5701192C>G	IGR	SNP	No	5	2	3	0.4	0	0.25	0	0	0	1	0.6	0.6	0	0	0
Unknown__g.chrhs37d5:5701188A>G	Unknown		g.chrhs37d5:5701188A>G	IGR	SNP	No	5	2	3	0.4	0	0.25	0	0	0	1	0.6	0.6	0	0	0
Unknown__g.chrhs37d5:5200100G>A	Unknown		g.chrhs37d5:5200100G>A	IGR	SNP	No	5	1	4	0	0.167	0.286	0	0	0	0.5	0	0	0.333	0.3	0.25
Unknown__g.chrhs37d5:4189521C>T	Unknown		g.chrhs37d5:4189521C>T	IGR	SNP	No	5	3	2	0	0.667	0	1	0	0.4	0	0	0	0.667	0	0.5
Unknown__g.chrhs37d5:35182155C>A	Unknown		g.chrhs37d5:35182155C>A	IGR	SNP	No	5	2	3	0	1	0.5	0	0	0	0	0	0.75	0.5	1	0
Unknown__g.chrhs37d5:35182148G>T	Unknown		g.chrhs37d5:35182148G>T	IGR	SNP	No	5	2	3	0	1	0.5	0	0	0	0	0	1	0.5	1	0
Unknown__g.chrhs37d5:30614205T>C	Unknown		g.chrhs37d5:30614205T>C	IGR	SNP	No	5	2	3	0	0	0	0	0.286	0.571	0	0.5	0.222	0	0	0.5
Unknown__g.chrhs37d5:29480899G>C	Unknown		g.chrhs37d5:29480899G>C	IGR	SNP	No	5	3	2	0	0	0.333	0	0.429	0.5	0	0	0.333	0	0	0.8
Unknown__g.chrhs37d5:29480890A>G	Unknown		g.chrhs37d5:29480890A>G	IGR	SNP	No	5	3	2	0	0	0.3	0	0.375	0.5	0	0	0.333	0	0	0.8
Unknown__g.chrhs37d5:29480872G>A	Unknown		g.chrhs37d5:29480872G>A	IGR	SNP	No	5	3	2	0	0	0.333	0	0.333	0.6	0	0	0.375	0	0	0.5
Unknown__g.chrhs37d5:29371540C>A	Unknown		g.chrhs37d5:29371540C>A	IGR	SNP	No	5	3	2	0.226	0	0.214	0	0.222	0	0	0	0	0	0.4	0.462
Unknown__g.chrhs37d5:29093843T>C	Unknown		g.chrhs37d5:29093843T>C	IGR	SNP	No	5	3	2	0.533	0	1	1	0	0	0	0	0.625	0.25	0	0
Unknown__g.chrhs37d5:27922115_27922126delGGAATGGAATCA	Unknown		g.chrhs37d5:27922115_27922126delGGAATGGAATCA	IGR	DEL	No	5	1	4	0.4	0	0	0	0	0	0	0.333	0.333	0.333	0.25	0
Unknown__g.chrhs37d5:27922111_27922113delAAA	Unknown		g.chrhs37d5:27922111_27922113delAAA	IGR	DEL	No	5	1	4	0.4	0	0	0	0	0	0	0.333	0.333	0.333	0.25	0
Unknown__g.chrhs37d5:27904255C>T	Unknown		g.chrhs37d5:27904255C>T	IGR	SNP	No	5	1	4	0.3	0	0	0	0	0	0	0	0.333	0.5	0.5	0.4
Unknown__g.chrhs37d5:27716201G>T	Unknown		g.chrhs37d5:27716201G>T	IGR	SNP	No	5	3	2	0	0.75	0.667	0	0	0.429	0.8	0	0	0.4	0	0
Unknown__g.chrhs37d5:27366229C>T	Unknown		g.chrhs37d5:27366229C>T	IGR	SNP	No	5	2	3	0	0.2	0.375	0	0	0.385	0.133	0.25	0.154	0.333	0	0.273
Unknown__g.chrhs37d5:2731413C>T	Unknown		g.chrhs37d5:2731413C>T	IGR	SNP	No	5	2	3	0	0	0.333	0	0	0.4	0	0.4	0.4	0	0	0.375
Unknown__g.chrhs37d5:26992534T>G	Unknown		g.chrhs37d5:26992534T>G	IGR	SNP	No	5	2	3	0.333	0.4	0	0	0	0	0	0	0.727	0.378	0.3	0
Unknown__g.chrhs37d5:26991067T>C	Unknown		g.chrhs37d5:26991067T>C	IGR	SNP	No	5	1	4	0.111	0.333	0.2	0	0.118	0	0	0.375	0.32	0	0.278	0.333
Unknown__g.chrhs37d5:2692690G>A	Unknown		g.chrhs37d5:2692690G>A	IGR	SNP	No	5	2	3	0	0	0.4	0	0	0.375	0.25	0	0.25	0	0.375	0
Unknown__g.chrhs37d5:26828593T>C	Unknown		g.chrhs37d5:26828593T>C	IGR	SNP	No	5	2	3	0.667	0	0	0	1	0	0	0	0	0.4	1	1
Unknown__g.chrhs37d5:26783365C>A	Unknown		g.chrhs37d5:26783365C>A	IGR	SNP	No	5	3	2	0	0	1	0.667	0	1	0	1	0	0	0	1
Unknown__g.chrhs37d5:26535150T>A	Unknown		g.chrhs37d5:26535150T>A	IGR	SNP	No	5	1	4	0.159	0	0	0.5	0	0	0	1	0.375	0.2	0.364	0.6
Unknown__g.chrhs37d5:26187670G>A	Unknown		g.chrhs37d5:26187670G>A	IGR	SNP	No	5	3	2	0	0.667	0	0	0.4	0.222	0	1	0	0	0	0.5
Unknown__g.chrhs37d5:26187669C>T	Unknown		g.chrhs37d5:26187669C>T	IGR	SNP	No	5	2	3	0	0	0	1	0	0.444	0.333	0	0	1	0	0.5
Unknown__g.chrhs37d5:26125849T>C	Unknown		g.chrhs37d5:26125849T>C	IGR	SNP	No	5	2	3	0.25	0	0.227	0	0	0.125	0.235	0.211	0.154	0.217	0.077	0
Unknown__g.chrhs37d5:25851593G>T	Unknown		g.chrhs37d5:25851593G>T	IGR	SNP	No	5	1	4	0	0.231	0	0	0.19	0	0.16	0.231	0.136	0.238	0.263	0.304
Unknown__g.chrhs37d5:25679430C>G	Unknown		g.chrhs37d5:25679430C>G	IGR	SNP	No	5	4	1	0	0.4	0	1	0.6	0.4	0	0	0.667	0	0	0
Unknown__g.chrhs37d5:25678993A>G	Unknown		g.chrhs37d5:25678993A>G	IGR	SNP	No	5	2	3	0.286	0	0	0	0	0.5	0.571	0.75	0.333	0	0	0
Unknown__g.chrhs37d5:25678989G>A	Unknown		g.chrhs37d5:25678989G>A	IGR	SNP	No	5	2	3	0.25	0	0	0	0	0.5	0.5	0.75	0.333	0	0	0
Unknown__g.chrhs37d5:25678657G>A	Unknown		g.chrhs37d5:25678657G>A	IGR	SNP	No	5	2	3	0.125	0.333	0.4	0	0	0	0.286	0.286	0	0	0	0.375
Unknown__g.chrhs37d5:25450900G>C	Unknown		g.chrhs37d5:25450900G>C	IGR	SNP	No	5	3	2	0	0	1	0.5	0.8	0	0	0.5	0	0	0	0.333
Unknown__g.chrhs37d5:2537652delT	Unknown		g.chrhs37d5:2537652delT	IGR	DEL	No	5	3	2	0.4	0.556	0	0	0	0.429	0	0	0	0.556	0	0.364
Unknown__g.chrhs37d5:252310T>C	Unknown		g.chrhs37d5:252310T>C	IGR	SNP	No	5	2	3	0.667	0.4	0	0	0	0	0	0	0.286	0	0.222	0.429
Unknown__g.chrhs37d5:252292C>A	Unknown		g.chrhs37d5:252292C>A	IGR	SNP	No	5	2	3	0.4	0.4	0	0	0	0	0	0	0.286	0	0.222	0.429
Unknown__g.chrhs37d5:23983332T>A	Unknown		g.chrhs37d5:23983332T>A	IGR	SNP	No	5	3	2	0	0.5	0.75	0	0	0.5	0	0	1	0	0	1
Unknown__g.chrhs37d5:23983314G>A	Unknown		g.chrhs37d5:23983314G>A	IGR	SNP	No	5	3	2	0	0.5	0.75	0	0	0.5	0	0	1	0	0	1
Unknown__g.chrhs37d5:23882433C>G	Unknown		g.chrhs37d5:23882433C>G	IGR	SNP	No	5	3	2	0.5	0.333	0.5	0	0	0	0	0	0	0.4	0.333	0
Unknown__g.chrhs37d5:23882429G>A	Unknown		g.chrhs37d5:23882429G>A	IGR	SNP	No	5	3	2	0.444	0.333	0.429	0	0	0	0	0	0	0.4	0.286	0
Unknown__g.chrhs37d5:23881757C>T	Unknown		g.chrhs37d5:23881757C>T	IGR	SNP	No	5	2	3	0.308	0	0.286	0	0	0	0.286	0.25	0	0.333	0	0
Unknown__g.chrhs37d5:23881579C>A	Unknown		g.chrhs37d5:23881579C>A	IGR	SNP	No	5	3	2	0.182	0.667	0	0	0.333	0.714	0	0.375	0.3	0	0.2	0
Unknown__g.chrhs37d5:23881569G>A	Unknown		g.chrhs37d5:23881569G>A	IGR	SNP	No	5	3	2	0.182	0.667	0	0	0.375	0.667	0	0.375	0.455	0	0.176	0
Unknown__g.chrhs37d5:23881562delC	Unknown		g.chrhs37d5:23881562delC	IGR	DEL	No	5	3	2	0	0.5	0	0	0.375	0.571	0	0.333	0.455	0	0.2	0
Unknown__g.chrhs37d5:23881540A>C	Unknown		g.chrhs37d5:23881540A>C	IGR	SNP	No	5	3	2	0	0.6	0	0	0.429	0.714	0	0.333	0.444	0	0.2	0
Unknown__g.chrhs37d5:23881532C>A	Unknown		g.chrhs37d5:23881532C>A	IGR	SNP	No	5	3	2	0	0.6	0	0	0.5	0.429	0	0.333	0.444	0	0.2	0
Unknown__g.chrhs37d5:23880809G>A	Unknown		g.chrhs37d5:23880809G>A	IGR	SNP	No	5	3	2	0.108	0.345	0.154	0.167	0.207	0.37	0.24	0.167	0	0	0.292	0.167
Unknown__g.chrhs37d5:23725241G>A	Unknown		g.chrhs37d5:23725241G>A	IGR	SNP	No	5	1	4	0.167	0	0.2	0	0.167	0.312	0.333	0	0.25	0.25	0	0.25
Unknown__g.chrhs37d5:23708006G>A	Unknown		g.chrhs37d5:23708006G>A	IGR	SNP	No	5	1	4	0	0	0.4	0	0	0	0.5	0	0.375	0.4	0	0.6
Unknown__g.chrhs37d5:22873829T>C	Unknown		g.chrhs37d5:22873829T>C	IGR	SNP	No	5	3	2	0	0	0	0.5	0.75	0.5	0	0	0	0	1	0.8
Unknown__g.chrhs37d5:22831102G>C	Unknown		g.chrhs37d5:22831102G>C	IGR	SNP	No	5	3	2	0	0.375	0.333	0	0	0.333	0	0.375	0.2	0	0	0.5
Unknown__g.chrhs37d5:22755386G>A	Unknown		g.chrhs37d5:22755386G>A	IGR	SNP	No	5	2	3	0.5	0.286	0	0	0	0	0.25	0	0.3	0	0	0.333
Unknown__g.chrhs37d5:21513317G>A	Unknown		g.chrhs37d5:21513317G>A	IGR	SNP	No	5	2	3	0.6	0	0	0	0	0.5	0	0	0.222	0.35	0.556	0
Unknown__g.chrhs37d5:21479621G>A	Unknown		g.chrhs37d5:21479621G>A	IGR	SNP	No	5	1	4	0	0	0.31	0	0	0	0	0	0.37	0.377	0.391	0.524
Unknown__g.chrhs37d5:21438181C>T	Unknown		g.chrhs37d5:21438181C>T	IGR	SNP	No	5	1	4	0	0	0.6	0	0	0	0	0.286	0.25	0.417	0	0.25
Unknown__g.chrhs37d5:20742022A>C	Unknown		g.chrhs37d5:20742022A>C	IGR	SNP	No	5	2	3	0	0	0	0.5	0.667	0	1	0	0	0.571	0	1
Unknown__g.chrhs37d5:20295462G>A	Unknown		g.chrhs37d5:20295462G>A	IGR	SNP	No	5	3	2	0.353	0.214	0	0	0.333	0	0.16	0.316	0	0	0	0.5
Unknown__g.chrhs37d5:19841765G>T	Unknown		g.chrhs37d5:19841765G>T	IGR	SNP	No	5	3	2	0.167	0.333	0.231	0	0.176	0.263	0.154	0	0.235	0	0.333	0.118
Unknown__g.chrhs37d5:19565742C>A	Unknown		g.chrhs37d5:19565742C>A	IGR	SNP	No	5	2	3	0.5	0.5	0	0	0	0	0	0	0.357	0.314	0	0.5
Unknown__g.chrhs37d5:19549401C>G	Unknown		g.chrhs37d5:19549401C>G	IGR	SNP	No	5	4	1	0.4	1	0.5	0	0	0.5	1	0	0	0	0	0
Unknown__g.chrhs37d5:19549400C>T	Unknown		g.chrhs37d5:19549400C>T	IGR	SNP	No	5	4	1	0.4	1	0.667	0	0	0.5	1	0	0	0	0	0
Unknown__g.chrhs37d5:19549397C>T	Unknown		g.chrhs37d5:19549397C>T	IGR	SNP	No	5	4	1	0.4	1	0.667	0	0	0.5	1	0	0	0	0	0
Unknown__g.chrhs37d5:19531709A>G	Unknown		g.chrhs37d5:19531709A>G	IGR	SNP	No	5	2	3	0.221	0.154	0	0	0.375	0	0.333	0	0.276	0.074	0.07	0.235
Unknown__g.chrhs37d5:18903593C>A	Unknown		g.chrhs37d5:18903593C>A	IGR	SNP	No	5	3	2	0	0.667	0.667	0	0.4	0	0	0.571	0	0.4	0	0
Unknown__g.chrhs37d5:18865241C>A	Unknown		g.chrhs37d5:18865241C>A	IGR	SNP	No	5	3	2	0	0	0.333	0	0.4	0.333	0.333	0	0	0	0	0.5
Unknown__g.chrhs37d5:1819842A>G	Unknown		g.chrhs37d5:1819842A>G	IGR	SNP	No	5	3	2	0.5	0	0.5	0.333	0	0.133	0	0.3	0	0.429	0	0
Unknown__g.chrhs37d5:1441001A>G	Unknown		g.chrhs37d5:1441001A>G	IGR	SNP	No	5	3	2	0.222	0.222	0	0.429	0	0	0	0.286	0.308	0.08	0	0.167
Unknown__g.chrhs37d5:1191281G>C	Unknown		g.chrhs37d5:1191281G>C	IGR	SNP	No	5	2	3	1	0	0	0	0	0.667	1	0	0.5	0	0.667	0
Unknown__g.chrhs37d5:1146055C>A	Unknown		g.chrhs37d5:1146055C>A	IGR	SNP	No	5	3	2	0.667	0.667	0	0	0	0.5	0	1	0	0.667	0	0
Unknown__g.chrGL000237.1:12002C>T	Unknown		g.chrGL000237.1:12002C>T	IGR	SNP	No	5	2	3	0	0.333	0	0	0	0.333	0	0	0.5	0.286	0.25	0
Unknown__g.chrGL000232.1:31008C>A	Unknown		g.chrGL000232.1:31008C>A	IGR	SNP	No	5	3	2	0.667	0	0.667	0.75	0	0	0	0	0	0.75	0	0.667
Unknown__g.chrGL000226.1:968C>G	Unknown		g.chrGL000226.1:968C>G	IGR	SNP	No	5	1	4	0.2	0	0	1	0	0	0	0.667	0.385	0.455	0.6	0
Unknown__g.chrGL000226.1:959C>T	Unknown		g.chrGL000226.1:959C>T	IGR	SNP	No	5	1	4	0.2	0	0	1	0	0	0	0.5	0.385	0.455	0.6	0
Unknown__g.chrGL000225.1:9429T>G	Unknown		g.chrGL000225.1:9429T>G	IGR	SNP	No	5	2	3	0	0.4	0	0	0.5	0	0	0.333	0.25	0	0	0.25
Unknown__g.chrGL000225.1:9192C>A	Unknown		g.chrGL000225.1:9192C>A	IGR	SNP	No	5	1	4	0	0	0	0	0.5	0	0	1	0.625	0	0.75	0.5
Unknown__g.chrGL000225.1:65026G>A	Unknown		g.chrGL000225.1:65026G>A	IGR	SNP	No	5	2	3	0.176	0.364	0	0	0	0.211	0	0.154	0.333	0.375	0	0.278
Unknown__g.chrGL000225.1:54053C>T	Unknown		g.chrGL000225.1:54053C>T	IGR	SNP	No	5	4	1	0	0.5	0.375	0	0.75	0.389	0	0	0	0	0	0.5
Unknown__g.chrGL000225.1:54038G>A	Unknown		g.chrGL000225.1:54038G>A	IGR	SNP	No	5	5	0	0.333	0.5	0.333	0	1	0.389	0	0	0	0	0	0
Unknown__g.chrGL000225.1:52625A>G	Unknown		g.chrGL000225.1:52625A>G	IGR	SNP	No	5	2	3	0.5	0	0.286	0	0	0	0.462	0	1	0	0	0.333
Unknown__g.chrGL000225.1:52619C>T	Unknown		g.chrGL000225.1:52619C>T	IGR	SNP	No	5	2	3	0.5	0	0.286	0	0	0	0.417	0	1	0	0	0.286
Unknown__g.chrGL000225.1:30773C>T	Unknown		g.chrGL000225.1:30773C>T	IGR	SNP	No	5	4	1	0.333	0	0.4	0.5	1	0	0	0	0	0.4	0	0
Unknown__g.chrGL000224.1:8538A>T	Unknown		g.chrGL000224.1:8538A>T	IGR	SNP	No	5	2	3	0	0	0.222	0	0.286	0	0.231	0	0.222	0.417	0.182	0
Unknown__g.chrGL000224.1:8528A>G	Unknown		g.chrGL000224.1:8528A>G	IGR	SNP	No	5	2	3	0.286	0	0.2	0	0.286	0	0.231	0	0.222	0.429	0.167	0
Unknown__g.chrGL000224.1:31895G>A	Unknown		g.chrGL000224.1:31895G>A	IGR	SNP	No	5	3	2	0	0.25	0.5	0	0	0.333	0.333	0	0.5	0	0	0
Unknown__g.chrGL000224.1:203G>A	Unknown		g.chrGL000224.1:203G>A	IGR	SNP	No	5	2	3	0	0.667	0	0	0	0.667	0	0.5	0	0.4	0.4	0
Unknown__g.chrGL000220.1:68956G>A	Unknown		g.chrGL000220.1:68956G>A	IGR	SNP	No	5	3	2	0.5	0	0.6	0	0	0.375	0	0	0	0	0.5	0.25
Unknown__g.chrGL000220.1:68426A>G	Unknown		g.chrGL000220.1:68426A>G	IGR	SNP	No	5	2	3	0.4	0	0	0	0.6	0	0.5	0.429	0	0	0	0.5
Unknown__g.chrGL000220.1:68312_68347delGATCCCCCACCTCCCTCCCAGACGGGGCGGCTGGCC	Unknown		g.chrGL000220.1:68312_68347delGATCCCCCACCTCCCTCCCAGACGGGGCGGCTGGCC	IGR	DEL	No	5	2	3	0.667	0	0	0	0.2	0.286	0	0	0.333	0	0.375	0.6
Unknown__g.chrGL000220.1:68297_68308delGTCGGGCGGGGA	Unknown		g.chrGL000220.1:68297_68308delGTCGGGCGGGGA	IGR	DEL	No	5	2	3	1	0	0	0	0.154	0.4	0	0	0.286	0	0.429	0.5
Unknown__g.chrGL000220.1:59771G>A	Unknown		g.chrGL000220.1:59771G>A	IGR	SNP	No	5	1	4	0	0	0	0	1	0	1	0.6	0.667	1	0	0
Unknown__g.chrGL000218.1:20671C>T	Unknown		g.chrGL000218.1:20671C>T	IGR	SNP	No	5	3	2	0.333	0	0.25	0	0.5	0	0	0	0	0.4	1	0
Unknown__g.chrGL000216.1:138852G>A	Unknown		g.chrGL000216.1:138852G>A	IGR	SNP	No	5	3	2	0	0	0	0.25	0.5	0.222	0	0.429	0.364	0	0	0
Unknown__g.chrGL000194.1:2106G>C	Unknown		g.chrGL000194.1:2106G>C	IGR	SNP	No	5	1	4	0	0.286	0	0	0	0	0.5	0	0.364	0.4	0.333	0
Unknown__g.chrGL000193.1:105088A>T	Unknown		g.chrGL000193.1:105088A>T	IGR	SNP	No	5	2	3	1	0.8	0	0	0	0	0.333	0.667	0	0	0.4	0
Unknown__g.chr9:74884103T>C	Unknown		g.chr9:74884103T>C	IGR	SNP	No	5	2	3	0	0	0	0.4	0.667	0	0	0.286	0.5	0.333	0	0
Unknown__g.chr9:66494170C>T	Unknown		g.chr9:66494170C>T	IGR	SNP	No	5	2	3	0	0	0	0.667	0	0.75	0	0.333	0.5	0	0.75	0
Unknown__g.chr9:45350547T>C	Unknown		g.chr9:45350547T>C	IGR	SNP	No	5	3	2	1	0	0.75	1	0	0	0	0.667	0	0	0.667	0
Unknown__g.chr9:31135149_31135150insGCCATCT	Unknown		g.chr9:31135149_31135150insGCCATCT	IGR	INS	No	5	3	2	0	0.6	0.75	0	0	0.667	0	0	0.5	0	0	1
Unknown__g.chr9:22880463C>G	Unknown		g.chr9:22880463C>G	IGR	SNP	No	5	3	2	0	0.5	0.667	0	1	0	0	1	0.667	0	0	0
Unknown__g.chr9:138272456C>T	Unknown		g.chr9:138272456C>T	IGR	SNP	No	5	3	2	1	0	0.667	0.5	0	0	0.667	0	0.333	0	0	0
Unknown__g.chr9:104571076C>T	Unknown		g.chr9:104571076C>T	IGR	SNP	No	5	3	2	0	0	1	1	0	1	0	0	0	0.75	0	1
Unknown__g.chr8:9312131T>C	Unknown		g.chr8:9312131T>C	IGR	SNP	No	5	2	3	0	0.5	0	0.667	0	0	0.667	0	0	0.667	0	0.286
Unknown__g.chr8:76119987G>A	Unknown		g.chr8:76119987G>A	IGR	SNP	No	5	2	3	0.667	0	0	0	0	0.75	0.5	0.5	1	0	0	0
Unknown__g.chr8:72059040G>A	Unknown		g.chr8:72059040G>A	IGR	SNP	No	5	1	4	0	0	0	0	1	0	0	0.25	0.222	0.5	0	0.429
Unknown__g.chr8:57757769T>C	Unknown		g.chr8:57757769T>C	IGR	SNP	No	5	3	2	0.5	0.75	0.333	0	0	0	0	0	0.5	0.8	0	0
Unknown__g.chr8:55678538A>C	Unknown		g.chr8:55678538A>C	IGR	SNP	No	5	2	3	0	0.5	0	0	0	0.5	0	0.8	1	0.571	0	0
Unknown__g.chr8:144174304A>G	Unknown		g.chr8:144174304A>G	IGR	SNP	No	5	3	2	1	0	0	1	0.75	0	1	0.75	0	0	0	0
Unknown__g.chr8:144174303T>G	Unknown		g.chr8:144174303T>G	IGR	SNP	No	5	3	2	1	0	0	1	0.75	0	1	0.75	0	0	0	0
Unknown__g.chr8:142651835G>A	Unknown		g.chr8:142651835G>A	IGR	SNP	No	5	2	3	0	0	0.333	0	0	0.273	0.286	0	0.25	0.4	0	0
Unknown__g.chr8:131540586G>T	Unknown		g.chr8:131540586G>T	IGR	SNP	No	5	3	2	0.5	0.667	1	0	0	0	0	0.286	0	0	0.5	0
Unknown__g.chr7:99588225G>A	Unknown		g.chr7:99588225G>A	IGR	SNP	No	5	2	3	1	0	0	0	1	0	1	0.4	0.667	0	0	0
Unknown__g.chr7:75819975G>A	Unknown		g.chr7:75819975G>A	IGR	SNP	No	5	2	3	0	1	0	0	0	1	0.667	0.667	1	0	0	0
Unknown__g.chr7:73002191C>T	Unknown		g.chr7:73002191C>T	IGR	SNP	No	5	1	4	0	0	0	0	0.667	0	0.5	0	0.667	0.75	0	0.667
Unknown__g.chr7:46445909C>T	Unknown		g.chr7:46445909C>T	IGR	SNP	No	5	3	2	0.8	0	0	0.6	0.667	0	0.667	0	0.75	0	0	0
Unknown__g.chr7:150292255C>T	Unknown		g.chr7:150292255C>T	IGR	SNP	No	5	2	3	0	0.667	1	0	0	0	1	0	0	0.333	1	0
Unknown__g.chr7:100992176C>T	Unknown		g.chr7:100992176C>T	IGR	SNP	No	5	3	2	0	0	0	1	0.667	0.667	0	0.5	0	1	0	0
Unknown__g.chr6:9759508C>G	Unknown		g.chr6:9759508C>G	IGR	SNP	No	5	2	3	1	0.5	0	0	0	0	1	0	1	0.5	0	0
Unknown__g.chr6:4225537T>C	Unknown		g.chr6:4225537T>C	IGR	SNP	No	5	4	1	0.5	1	1	0	0	1	0	0	0.667	0	0	0
Unknown__g.chr6:30384411C>T	Unknown		g.chr6:30384411C>T	IGR	SNP	No	5	3	2	0.667	0	0	0	0.667	1	0	0	0.5	0	0	0.333
Unknown__g.chr6:29769717T>C	Unknown		g.chr6:29769717T>C	IGR	SNP	No	5	3	2	0	0	0.714	0.4	0	0.75	0	0.6	0	0	0.75	0
Unknown__g.chr6:29747910A>G	Unknown		g.chr6:29747910A>G	IGR	SNP	No	5	1	4	0	1	0	0	0	0	0.75	0	0.667	0.5	0	0.75
Unknown__g.chr6:29747899C>G	Unknown		g.chr6:29747899C>G	IGR	SNP	No	5	1	4	0	1	0	0	0	0	0.75	0	0.667	0.5	0	0.75
Unknown__g.chr6:29747873A>G	Unknown		g.chr6:29747873A>G	IGR	SNP	No	5	1	4	0	1	0	0	0	0	0.75	0	1	0.5	0	0.75
Unknown__g.chr6:29747872G>A	Unknown		g.chr6:29747872G>A	IGR	SNP	No	5	1	4	0	1	0	0	0	0	0.75	0	1	0.5	0	0.75
Unknown__g.chr6:29127469G>C	Unknown		g.chr6:29127469G>C	IGR	SNP	No	5	2	3	0	0	0	1	0	0.75	0	0	0.75	0	0.6	0.333
Unknown__g.chr6:25153276G>A	Unknown		g.chr6:25153276G>A	IGR	SNP	No	5	3	2	0.667	0.75	0	0	0	1	0	0.875	0	0	0.667	0
Unknown__g.chr6:22033284_22033286delTTG	Unknown		g.chr6:22033284_22033286delTTG	IGR	DEL	No	5	3	2	0	0.75	0.75	1	0	0	0.286	0	0	0	1	0
Unknown__g.chr6:171029933C>T	Unknown		g.chr6:171029933C>T	IGR	SNP	No	5	2	3	0.333	0	0.333	0	0	0	0.667	0.5	0	0.5	0	0
Unknown__g.chr6:171029891G>C	Unknown		g.chr6:171029891G>C	IGR	SNP	No	5	2	3	0.333	0	0.286	0	0	0	0.4	0.5	0	0.4	0	0
Unknown__g.chr6:167806346_167806347insAGTTCC	Unknown		g.chr6:167806346_167806347insAGTTCC	IGR	INS	No	5	2	3	0.667	0	0	0	0.667	0	0	0.75	0.333	1	0	0
Unknown__g.chr6:167806345_167806346insCACACCT	Unknown		g.chr6:167806345_167806346insCACACCT	IGR	INS	No	5	2	3	0.667	0	0	0	0.667	0	0	0.667	0.333	1	0	0
Unknown__g.chr6:159342305A>T	Unknown		g.chr6:159342305A>T	IGR	SNP	No	5	2	3	0.5	0	0	0.667	0	0	0	0.364	0.5	0.6	0	0
Unknown__g.chr5:70963145_70963146insTTCC	Unknown		g.chr5:70963145_70963146insTTCC	IGR	INS	No	5	1	4	0	0.75	0	0	0	0	0	0.667	0	0.5	0.667	0.6
Unknown__g.chr5:50694104C>T	Unknown		g.chr5:50694104C>T	IGR	SNP	No	5	2	3	0.667	0	0	0.4	0	0	0	0.667	0	0.667	0.5	0
Unknown__g.chr5:174777794C>T	Unknown		g.chr5:174777794C>T	IGR	SNP	No	5	1	4	0	0	0.6	0	0	0	0.5	0.5	0.714	0	0	0.667
Unknown__g.chr5:138004941G>A	Unknown		g.chr5:138004941G>A	IGR	SNP	No	5	2	3	1	0	0	0	1	0	1	0	1	0	0.5	0
Unknown__g.chr5:119106013G>A	Unknown		g.chr5:119106013G>A	IGR	SNP	No	5	1	4	0	0	0	0.6	0	0	0	0.4	0.833	1	0.667	0
Unknown__g.chr4:99694650_99694652delGAA	Unknown		g.chr4:99694650_99694652delGAA	IGR	DEL	No	5	4	1	1	1	1	1	0	0	0	0	0	0	1	0
Unknown__g.chr4:76047775_76047778delAGAA	Unknown		g.chr4:76047775_76047778delAGAA	IGR	DEL	No	5	3	2	1	0	0	0	1	0.667	0	0	0	0	0.625	1
Unknown__g.chr4:49226835G>A	Unknown		g.chr4:49226835G>A	IGR	SNP	No	5	2	3	0	0	0	0.667	1	0	0.667	0	0.667	0	0	0.667
Unknown__g.chr4:3719693_3719694insGCGCTGACTTCTCCCCGA	Unknown		g.chr4:3719693_3719694insGCGCTGACTTCTCCCCGA	IGR	INS	No	5	2	3	0.5	0	0	0	0.75	0	1	1	0	0	0.75	0
Unknown__g.chr4:24329827C>T	Unknown		g.chr4:24329827C>T	IGR	SNP	No	5	2	3	0	0	0.5	0	0.667	0	1	0	1	0.5	0	0
Unknown__g.chr4:2050017C>T	Unknown		g.chr4:2050017C>T	IGR	SNP	No	5	3	2	0.8	0	1	0.75	0	0	0	0.5	1	0	0	0
Unknown__g.chr4:183934517_183934539delCTCTTCCTCTTCTCCTCCTTCTC	Unknown		g.chr4:183934517_183934539delCTCTTCCTCTTCTCCTCCTTCTC	IGR	DEL	No	5	1	4	0.25	0	0	0	0	0	0.4	0	0	0.308	0.353	0.333
Unknown__g.chr4:168502870delG	Unknown		g.chr4:168502870delG	IGR	DEL	No	5	3	2	0	0	0.667	0.667	0	1	0.4	0	0	0	0	1
Unknown__g.chr4:161037514_161037515insG	Unknown		g.chr4:161037514_161037515insG	IGR	INS	No	5	3	2	0.667	0	0.6	0	0	0.5	0	0.667	1	0	0	0
Unknown__g.chr4:159217983T>C	Unknown		g.chr4:159217983T>C	IGR	SNP	No	5	2	3	0	0	1	0	0	1	0	0	0	0.4	1	0.667
Unknown__g.chr4:1521154G>C	Unknown		g.chr4:1521154G>C	IGR	SNP	No	5	3	2	1	0	0.6	0	0	0.75	0	0.4	1	0	0	0
Unknown__g.chr4:113040097_113040098insGGGGGAA	Unknown		g.chr4:113040097_113040098insGGGGGAA	IGR	INS	No	5	2	3	0.667	0	0	0	0	1	0	0	1	1	1	0
Unknown__g.chr3:195919711G>A	Unknown		g.chr3:195919711G>A	IGR	SNP	No	5	2	3	1	0	0	0	0.571	0	0	0	0.5	0	0.375	0.667
Unknown__g.chr3:127262570C>T	Unknown		g.chr3:127262570C>T	IGR	SNP	No	5	4	1	0.4	1	0	1	0	0.667	0	0	0.667	0	0	0
Unknown__g.chr22:50241860delC	Unknown		g.chr22:50241860delC	IGR	DEL	No	5	2	3	0.857	0	0.667	0	0	0	0	0	0.5	0	0.4	0.4
Unknown__g.chr22:44824036G>C	Unknown		g.chr22:44824036G>C	IGR	SNP	No	5	3	2	1	0	0.5	0	0	0.625	0	0.6	0	0.75	0	0
Unknown__g.chr22:43146433C>T	Unknown		g.chr22:43146433C>T	IGR	SNP	No	5	3	2	0	0	0	0.5	0.6	0.4	0	1	0	0	0	1
Unknown__g.chr22:39506893_39506897delCTCCC	Unknown		g.chr22:39506893_39506897delCTCCC	IGR	DEL	No	5	2	3	0	0	0	0	0.333	1	0	1	0	1	0.667	0
Unknown__g.chr22:32714680C>A	Unknown		g.chr22:32714680C>A	IGR	SNP	No	5	5	0	0.667	0.5	0.6	0	0.75	0.667	0	0	0	0	0	0
Unknown__g.chr22:20169094G>T	Unknown		g.chr22:20169094G>T	IGR	SNP	No	5	3	2	0.667	0	0.6	0.2	0.222	0	0.3	0	0.5	0	0	0
Unknown__g.chr22:17067287T>C	Unknown		g.chr22:17067287T>C	IGR	SNP	No	5	3	2	0.8	0.5	0.667	0	0	0	0.5	0	0	0.6	0	0
Unknown__g.chr21:42441979G>A	Unknown		g.chr21:42441979G>A	IGR	SNP	No	5	3	2	0	0	0.667	0.6	0	1	0.6	0.5	0	0	0	0
Unknown__g.chr21:36479191G>A	Unknown		g.chr21:36479191G>A	IGR	SNP	No	5	3	2	1	0	0.429	0	0	0.833	0	0.6	0	0.333	0	0
Unknown__g.chr21:11154527C>T	Unknown		g.chr21:11154527C>T	IGR	SNP	No	5	4	1	0.3	0.222	0	0	0.4	0.375	0	0	0.25	0	0	0
Unknown__g.chr20:60674276G>A	Unknown		g.chr20:60674276G>A	IGR	SNP	No	5	4	1	0.6	0.5	0.4	0.667	0	0	0	0	0	0.375	0	0
Unknown__g.chr20:59781138C>G	Unknown		g.chr20:59781138C>G	IGR	SNP	No	5	2	3	0	0	0.5	0	0	1	1	0	0	0.667	0	0.667
Unknown__g.chr20:59781124C>T	Unknown		g.chr20:59781124C>T	IGR	SNP	No	5	2	3	0	0	0.5	0	0	1	1	0	0	0.667	0	0.667
Unknown__g.chr20:56007094T>C	Unknown		g.chr20:56007094T>C	IGR	SNP	No	5	2	3	0	0	0	0	0.333	0.4	0	0	0.5	0	0.5	0.25
Unknown__g.chr20:43471112G>A	Unknown		g.chr20:43471112G>A	IGR	SNP	No	5	3	2	0	0	1	0.571	0.667	0	0	0.8	0	0.5	0	0
Unknown__g.chr20:36517381A>G	Unknown		g.chr20:36517381A>G	IGR	SNP	No	5	2	3	0	0	0	0	0.8	0.6	0.75	0	0	0.5	0.6	0
Unknown__g.chr2:91797063G>A	Unknown		g.chr2:91797063G>A	IGR	SNP	No	5	1	4	0	0	0	0	0	0.429	0.25	0.571	0.333	0.286	0	0
Unknown__g.chr2:91751213C>T	Unknown		g.chr2:91751213C>T	IGR	SNP	No	5	3	2	0.5	0	0	0	0.5	0.667	0.333	0	0	0	0	0.625
Unknown__g.chr2:90472965C>T	Unknown		g.chr2:90472965C>T	IGR	SNP	No	5	2	3	0.667	0	0	0.5	0	0	0	1	0	0.75	0.75	0
Unknown__g.chr2:43185843_43185844delTC	Unknown		g.chr2:43185843_43185844delTC	IGR	DEL	No	5	2	3	0	0	0.6	0	0	0.667	0.5	0	0.5	0	1	0
Unknown__g.chr2:241790258T>C	Unknown		g.chr2:241790258T>C	IGR	SNP	No	5	3	2	0.667	0.75	0	0.6	0	0	0	0.429	0	0	0	0.4
Unknown__g.chr2:241790249C>T	Unknown		g.chr2:241790249C>T	IGR	SNP	No	5	3	2	0.667	0.75	0	0.6	0	0	0	0.429	0	0	0	0.4
Unknown__g.chr2:240523906G>A	Unknown		g.chr2:240523906G>A	IGR	SNP	No	5	2	3	1	1	0	0	0	0	0	0	0	1	1	0.6
Unknown__g.chr2:18038948T>C	Unknown		g.chr2:18038948T>C	IGR	SNP	No	5	2	3	0	0	0.667	0.5	0	0	0.667	0	0	0.4	0.667	0
Unknown__g.chr2:174543152_174543153insAG	Unknown		g.chr2:174543152_174543153insAG	IGR	INS	No	5	2	3	0	0	0.75	0.667	0	0	0	0.667	0	0	0.5	0.667
Unknown__g.chr2:174543149_174543150insG	Unknown		g.chr2:174543149_174543150insG	IGR	INS	No	5	2	3	0	0	0.75	0.667	0	0	0	0.667	0	0	0.429	0.667
Unknown__g.chr2:152171759T>A	Unknown		g.chr2:152171759T>A	IGR	SNP	No	5	3	2	0	0	0	1	1	1	1	0	0	0	1	0
Unknown__g.chr2:127525165_127525166insCT	Unknown		g.chr2:127525165_127525166insCT	IGR	INS	No	5	2	3	1	0	0	0	0.429	0	0.75	0	0	0	1	0.8
Unknown__g.chr2:119953289_119953290insGGAA	Unknown		g.chr2:119953289_119953290insGGAA	IGR	INS	No	5	2	3	0	0	0.75	1	0	0	0	0	1	0	0.333	0.6
Unknown__g.chr2:114045710G>A	Unknown		g.chr2:114045710G>A	IGR	SNP	No	5	3	2	0	0.5	0.75	0.333	0	0	0	0.375	0	0.75	0	0
Unknown__g.chr2:100879474C>T	Unknown		g.chr2:100879474C>T	IGR	SNP	No	5	2	3	0	0.667	0	0	0	1	0.667	0	0	0	0.4	1
Unknown__g.chr19:34075136G>A	Unknown		g.chr19:34075136G>A	IGR	SNP	No	5	1	4	0	0.667	0	0	0	0	0	0	0.667	0.8	0.667	0.75
Unknown__g.chr19:1691030T>C	Unknown		g.chr19:1691030T>C	IGR	SNP	No	5	3	2	0.833	0.75	0	0	0.3	0	0.667	0	0	0.833	0	0
Unknown__g.chr19:1679430G>T	Unknown		g.chr19:1679430G>T	IGR	SNP	No	5	2	3	0.286	0.4	0	0	0	0	0.5	0.667	1	0	0	0
Unknown__g.chr18:77144856C>T	Unknown		g.chr18:77144856C>T	IGR	SNP	No	5	4	1	0.75	0	1	0.5	0	0.8	0	0	0	0.833	0	0
Unknown__g.chr18:76217356C>T	Unknown		g.chr18:76217356C>T	IGR	SNP	No	5	2	3	0.4	0	0	0	1	0	0	1	0	0.667	0.5	0
Unknown__g.chr18:60149875G>T	Unknown		g.chr18:60149875G>T	IGR	SNP	No	5	3	2	0	0	1	0.6	0.667	0.2	0	0	0	0.714	0.5	0
Unknown__g.chr18:57457880T>C	Unknown		g.chr18:57457880T>C	IGR	SNP	No	5	2	3	1	0	0.75	0	0	0	0	0.5	0	0.75	0	1
Unknown__g.chr18:44872584C>T	Unknown		g.chr18:44872584C>T	IGR	SNP	No	5	3	2	0.667	0	0.5	0	0	0.75	0	0.6	0	0.667	0	0
Unknown__g.chr17:67377092A>G	Unknown		g.chr17:67377092A>G	IGR	SNP	No	5	2	3	0	0	0	0.286	0	1	0	0.4	0.6	0	0.5	0
Unknown__g.chr17:55770777_55770778insCTGCCT	Unknown		g.chr17:55770777_55770778insCTGCCT	IGR	INS	No	5	3	2	0	0	1	1	0	0.667	0.8	1	0	0	0	0
Unknown__g.chr17:55770749G>T	Unknown		g.chr17:55770749G>T	IGR	SNP	No	5	3	2	0	0	1	1	0	0.667	0.75	1	0	0	0	0
Unknown__g.chr17:53412699delC	Unknown		g.chr17:53412699delC	IGR	DEL	No	5	2	3	1	0	0	0.6	0	0	0	0	0	1	0.75	0.6
Unknown__g.chr17:42615342T>G	Unknown		g.chr17:42615342T>G	IGR	SNP	No	5	2	3	1	1	0	0	0	0	0	0	0.75	0.4	0.4	0
Unknown__g.chr17:3876148A>C	Unknown		g.chr17:3876148A>C	IGR	SNP	No	5	2	3	0	1	0.333	0	0	0	0	0.6	0.333	0.5	0	0
Unknown__g.chr17:21871716G>T	Unknown		g.chr17:21871716G>T	IGR	SNP	No	5	3	2	0.667	1	0.667	0	0	0	1	1	0	0	0	0
Unknown__g.chr17:21250105_21250106delAG	Unknown		g.chr17:21250105_21250106delAG	IGR	DEL	No	5	2	3	0.333	0	0	0.4	0	0	0.333	0.667	0	0.667	0	0
Unknown__g.chr17:20658379_20658380insGGTGGG	Unknown		g.chr17:20658379_20658380insGGTGGG	IGR	INS	No	5	1	4	0.333	0	0	0	0	0	0.4	1	0.286	1	0	0
Unknown__g.chr17:17284942C>T	Unknown		g.chr17:17284942C>T	IGR	SNP	No	5	2	3	0	0	0.667	0.5	0	0	1	0	1	0	0.5	0
Unknown__g.chr16:87914772G>A	Unknown		g.chr16:87914772G>A	IGR	SNP	No	5	4	1	0.667	0.75	0	0.4	0	0.8	0	0	0	0	0.5	0
Unknown__g.chr16:48903324G>T	Unknown		g.chr16:48903324G>T	IGR	SNP	No	5	3	2	0	0	0.5	0	1	0.6	0	0	0	0.6	0	0.286
Unknown__g.chr16:47976472T>C	Unknown		g.chr16:47976472T>C	IGR	SNP	No	5	3	2	0	1	0	0.5	0	0.75	0.667	0	1	0	0	0
Unknown__g.chr16:46388530C>T	Unknown		g.chr16:46388530C>T	IGR	SNP	No	5	3	2	0.208	0	0	0.385	0.286	0	0	0	0.4	0.188	0.75	0
Unknown__g.chr16:46388499T>A	Unknown		g.chr16:46388499T>A	IGR	SNP	No	5	2	3	0.25	0	0	0.538	0	0	0	0	0.455	0.333	0.625	0.2
Unknown__g.chr16:46387488C>T	Unknown		g.chr16:46387488C>T	IGR	SNP	No	5	3	2	0.339	0	0	0.235	0	0.286	0	0.25	0.171	0.303	0	0
Unknown__g.chr16:33405332C>T	Unknown		g.chr16:33405332C>T	IGR	SNP	No	5	3	2	0	0.375	0.167	0.214	0.25	0	0	0	0.333	0	0.2	0.231
Unknown__g.chr16:32350792G>A	Unknown		g.chr16:32350792G>A	IGR	SNP	No	5	3	2	0.333	0	0.5	0	0	0.286	0.5	0	0	0	0.667	0
Unknown__g.chr16:23756216delG	Unknown		g.chr16:23756216delG	IGR	DEL	No	5	2	3	0.667	0	0	0	1	0	0	1	0.6	0	0.5	0
Unknown__g.chr15:88819059T>G	Unknown		g.chr15:88819059T>G	IGR	SNP	No	5	3	2	1	0.4	0.667	0	0	0	1	0	0	0	0.75	0
Unknown__g.chr15:21010225A>G	Unknown		g.chr15:21010225A>G	IGR	SNP	No	5	2	3	0	0	0.667	0	0	0.25	0	0	0.6	0	0.4	0.333
Unknown__g.chr15:20446562C>T	Unknown		g.chr15:20446562C>T	IGR	SNP	No	5	4	1	0.75	0	1	1	0	0.5	0	0	0	0	0	0.5
Unknown__g.chr15:20445031G>C	Unknown		g.chr15:20445031G>C	IGR	SNP	No	5	2	3	0	0.5	0	0	0	0.333	0.667	0	0	0.4	0.375	0
Unknown__g.chr14:95841687C>T	Unknown		g.chr14:95841687C>T	IGR	SNP	No	5	2	3	0.8	0	0	0	0	0.667	1	0	0.6	0	0	0.8
Unknown__g.chr14:71151044C>T	Unknown		g.chr14:71151044C>T	IGR	SNP	No	5	3	2	0.667	0	0.6	1	0	0	0	0.5	0.5	0	0	0
Unknown__g.chr14:28314659C>G	Unknown		g.chr14:28314659C>G	IGR	SNP	No	5	3	2	0	0.75	0	1	0	0.667	0	0.667	0	0	0.667	0
Unknown__g.chr14:19476379T>C	Unknown		g.chr14:19476379T>C	IGR	SNP	No	5	3	2	0.4	0	0	0.667	0	0.667	0	0	0	0.5	0.5	0
Unknown__g.chr14:19476377G>T	Unknown		g.chr14:19476377G>T	IGR	SNP	No	5	3	2	0.4	0	0	0.667	0	0.667	0	0	0	0.5	0.5	0
Unknown__g.chr13:62620973G>A	Unknown		g.chr13:62620973G>A	IGR	SNP	No	5	1	4	1	0	0	0	0	0	0.5	0	0.75	1	0	0.667
Unknown__g.chr13:59573098T>C	Unknown		g.chr13:59573098T>C	IGR	SNP	No	5	2	3	0	0	1	0	0.6	0	0	1	1	0.5	0	0
Unknown__g.chr13:37746154_37746155insA	Unknown		g.chr13:37746154_37746155insA	IGR	INS	No	5	1	4	0	0	0	0	1	0	0	0.75	0.667	0.5	0	1
Unknown__g.chr13:33660933C>T	Unknown		g.chr13:33660933C>T	IGR	SNP	No	5	2	3	0.75	1	0	0	0	0	0	1	0	1	1	0
Unknown__g.chr13:25222882delC	Unknown		g.chr13:25222882delC	IGR	DEL	No	5	3	2	1	0	1	0	0.333	0	0.5	0	0	0	0.667	0
Unknown__g.chr12:30702165C>T	Unknown		g.chr12:30702165C>T	IGR	SNP	No	5	3	2	0	0	0.5	0.4	0	0.333	0	0	0.75	0.333	0	0
Unknown__g.chr12:169223C>T	Unknown		g.chr12:169223C>T	IGR	SNP	No	5	3	2	1	0	1	0	0	1	0	0	1	0	0.667	0
Unknown__g.chr12:132645618T>C	Unknown		g.chr12:132645618T>C	IGR	SNP	No	5	2	3	0	0	0	0	0.75	1	1	0.8	0	0	1	0
Unknown__g.chr12:131923548A>G	Unknown		g.chr12:131923548A>G	IGR	SNP	No	5	3	2	0	0	0.667	0	0.667	0.333	0	0	0	0.286	0	0.667
Unknown__g.chr12:117087697T>C	Unknown		g.chr12:117087697T>C	IGR	SNP	No	5	3	2	0	0.5	0.5	0	0.75	0	0	0	0.667	0	0	0.333
Unknown__g.chr12:114605157A>G	Unknown		g.chr12:114605157A>G	IGR	SNP	No	5	3	2	0	0	1	0	0.333	1	0	0	0.667	0	0.75	0
Unknown__g.chr12:114428643C>T	Unknown		g.chr12:114428643C>T	IGR	SNP	No	5	2	3	0	0	0	0	0.75	1	0.667	0	0	0	0.4	1
Unknown__g.chr11:71098215G>A	Unknown		g.chr11:71098215G>A	IGR	SNP	No	5	3	2	0	0.5	0	0.6	0.5	0	0	0	0.5	0	1	0
Unknown__g.chr11:70953650A>G	Unknown		g.chr11:70953650A>G	IGR	SNP	No	5	3	2	1	0.667	0	0	0	1	0	0	0.333	1	0	0
Unknown__g.chr11:67608277A>G	Unknown		g.chr11:67608277A>G	IGR	SNP	No	5	4	1	0	0	0.667	0.5	0.667	0.4	0	0	0	0.429	0	0
Unknown__g.chr11:34007250G>A	Unknown		g.chr11:34007250G>A	IGR	SNP	No	5	3	2	0	0	1	1	0	0.5	0	1	0.667	0	0	0
Unknown__g.chr11:24357650C>A	Unknown		g.chr11:24357650C>A	IGR	SNP	No	5	2	3	0	0	1	0	0	1	0	0	1	0.75	0	0.5
Unknown__g.chr11:129593215G>A	Unknown		g.chr11:129593215G>A	IGR	SNP	No	5	3	2	0.571	0	0.333	0	0	0.6	0	0	0.333	1	0	0
Unknown__g.chr11:119932930G>C	Unknown		g.chr11:119932930G>C	IGR	SNP	No	5	2	3	0.667	0.5	0	0	0	0	0.5	1	0	0	0	0.667
Unknown__g.chr10:91606141G>A	Unknown		g.chr10:91606141G>A	IGR	SNP	No	5	2	3	0	1	0	0	1	0	0	0.5	0.25	0	0.5	0
Unknown__g.chr10:91606136G>A	Unknown		g.chr10:91606136G>A	IGR	SNP	No	5	2	3	0	1	0	0	1	0	0	0.5	0.333	0	0.5	0
Unknown__g.chr10:48319273T>C	Unknown		g.chr10:48319273T>C	IGR	SNP	No	5	2	3	0	0.6	0.667	0	0	0	0.4	0	0	0.714	0	0.4
Unknown__g.chr10:45243814A>G	Unknown		g.chr10:45243814A>G	IGR	SNP	No	5	2	3	0	0	0	0	1	0.5	1	0.5	0	0	1	0
Unknown__g.chr10:121313621G>A	Unknown		g.chr10:121313621G>A	IGR	SNP	No	5	2	3	0	0	0	0	1	1	0.75	0	0	0	0.667	1
Unknown__g.chr10:119545101C>T	Unknown		g.chr10:119545101C>T	IGR	SNP	No	5	2	3	0	0	0.667	0.571	0	0	0	1	0.667	0.5	0	0
Unknown__g.chr10:102489537C>A	Unknown		g.chr10:102489537C>A	IGR	SNP	No	5	1	4	0	0	0	0	0	0.75	0	0.429	0.5	0.4	0.5	0
Unknown__g.chr1:79156014_79156015insCT	Unknown		g.chr1:79156014_79156015insCT	IGR	INS	No	5	3	2	1	1	0	0	0	0.375	0	0	0	0	0.5	0.4
Unknown__g.chr1:79156013T>C	Unknown		g.chr1:79156013T>C	IGR	SNP	No	5	3	2	1	1	0	0	0	0.286	0	0	0	0	0.5	0.4
Unknown__g.chr1:54947622C>T	Unknown		g.chr1:54947622C>T	IGR	SNP	No	5	2	3	0	0	1	0	1	0	0	0.833	0	0.714	1	0
Unknown__g.chr1:48030249C>T	Unknown		g.chr1:48030249C>T	IGR	SNP	No	5	2	3	0	0	0.667	0	1	0	0.286	0	0	0.5	0.5	0
Unknown__g.chr1:4533996A>G	Unknown		g.chr1:4533996A>G	IGR	SNP	No	5	3	2	0.5	0	0.667	0	0	0.75	0	0	0.4	0.75	0	0
Unknown__g.chr1:33536374_33536376delGAA	Unknown		g.chr1:33536374_33536376delGAA	IGR	DEL	No	5	1	4	0	0	0	0	0	0.286	0	0.667	0	0.714	0.5	1
Unknown__g.chr1:31129069C>T	Unknown		g.chr1:31129069C>T	IGR	SNP	No	5	2	3	0	0	1	1	0	0	0	0.75	0	0	0.667	0.6
Unknown__g.chr1:31129065C>T	Unknown		g.chr1:31129065C>T	IGR	SNP	No	5	2	3	0	0	1	1	0	0	0	0.75	0	0	0.667	0.6
Unknown__g.chr1:228164584A>G	Unknown		g.chr1:228164584A>G	IGR	SNP	No	5	3	2	0.5	0	0	0.6	0.375	0	0	0	0	0.6	1	0
Unknown__g.chr1:228160010C>T	Unknown		g.chr1:228160010C>T	IGR	SNP	No	5	4	1	0	0.667	0	0.3	0.4	0.222	0	0	0.2	0	0.4	0
Unknown__g.chr1:228159987C>T	Unknown		g.chr1:228159987C>T	IGR	SNP	No	5	4	1	0	0.667	0	0.273	0.333	0.222	0	0	0.182	0	0.25	0
Unknown__g.chr1:228159977A>C	Unknown		g.chr1:228159977A>C	IGR	SNP	No	5	4	1	0	0.667	0	0.333	0.333	0.3	0	0	0.182	0	0.25	0
Unknown__g.chr1:226539353T>C	Unknown		g.chr1:226539353T>C	IGR	SNP	No	5	2	3	0	0	0.75	0.667	0	0	0.75	0.429	0.667	0	0	0
Unknown__g.chr1:225945558A>T	Unknown		g.chr1:225945558A>T	IGR	SNP	No	5	2	3	0	0.667	0	0	0	0.3	0	0.667	0.375	0	0.429	0
Unknown__g.chr1:209414886A>C	Unknown		g.chr1:209414886A>C	IGR	SNP	No	5	4	1	1	0	1	0	0.5	1	0	0	0	0	0.4	0
Unknown__g.chr1:206506515G>A	Unknown		g.chr1:206506515G>A	IGR	SNP	No	5	2	3	0.667	0	0	0	0	1	0	0.4	0.5	0.5	0	0
Unknown__g.chr1:161414838G>A	Unknown		g.chr1:161414838G>A	IGR	SNP	No	5	4	1	0.25	0	0	0.444	0.5	0.3	0	0	0	0.25	0	0
Unknown__g.chr1:158853092T>G	Unknown		g.chr1:158853092T>G	IGR	SNP	No	5	1	4	0	0	0.571	0	0	0	0	0.75	0	0.5	0.75	0.286
Unknown__g.chr1:158853090T>A	Unknown		g.chr1:158853090T>A	IGR	SNP	No	5	1	4	0	0	0.571	0	0	0	0	0.75	0	0.5	0.75	0.286
Unknown__g.chr1:143491718G>A	Unknown		g.chr1:143491718G>A	IGR	SNP	No	5	1	4	0.182	0.25	0	0.143	0.143	0.2	0.5	0	0.25	0.231	0	0.308
Unknown__g.chr1:10972185G>A	Unknown		g.chr1:10972185G>A	IGR	SNP	No	5	4	1	0	1	0.667	0.5	1	0	0	0	0	0	0.5	0
UNC5B__g.chr10:73004522A>G	UNC5B		g.chr10:73004522A>G	Intron	SNP	No	5	4	1	1	0.667	1	0	0.667	0	0	0	0	0	0	1
UBE2Z__g.chr17:46993667T>G	UBE2Z		g.chr17:46993667T>G	Intron	SNP	No	5	2	3	0	0	0.364	0	0	0.4	0.429	0.133	0	0.308	0.357	0
UBE2O__g.chr17:74416021C>T	UBE2O		g.chr17:74416021C>T	Intron	SNP	No	5	3	2	0	0.5	0.5	0	0	1	0	0	1	0	0	0.6
TTC39C__g.chr18:21644089_21644090insTT	TTC39C		g.chr18:21644089_21644090insTT	Intron	INS	No	5	2	3	0	0	0.517	0	0	0.412	0.4	0.333	0	0	0.391	0
TRPM4__g.chr19:49685709_49685720delCCATCCATCCAT	TRPM4		g.chr19:49685709_49685720delCCATCCATCCAT	Intron	DEL	No	5	2	3	0	0	0	0.616	0.606	0	0	0.552	0.61	0.217	0	0
TRIM56__g.chr7:100729466G>A	TRIM56		g.chr7:100729466G>A	Intron	SNP	No	5	3	2	0.667	0	0	1	1	0	1	0	0	0	0.667	0
TRIM42__g.chr3:140396869C>T	TRIM42		g.chr3:140396869C>T	5'Flank	SNP	No	5	3	2	0	0.6	0	0	1	0.25	0	0	0	0	0.667	0.4
TNS3__g.chr7:47540878A>G	TNS3		g.chr7:47540878A>G	Intron	SNP	No	5	2	3	0	0	1	0	0	0.667	0	0	1	0	1	1
TMEM181__g.chr6:158986806G>T	TMEM181		g.chr6:158986806G>T	Intron	SNP	No	5	3	2	0.667	0.5	0	0	0	0.667	0	0	0.4	0	0	0.667
TMEM178B__g.chr7:141100243G>A	TMEM178B		g.chr7:141100243G>A	Intron	SNP	No	5	1	4	0	0	0.667	0	0	0	0	1	0.75	0.667	0	1
TMEM132B__g.chr12:126013709C>T	TMEM132B		g.chr12:126013709C>T	Intron	SNP	No	5	2	3	0.75	0	0.667	0	0	0	0	0.6	0.25	0	0	0.4
TMEM119__g.chr12:108992082G>A	TMEM119		g.chr12:108992082G>A	5'Flank	SNP	No	5	2	3	0	0	0	0	0.5	1	0	0.5	0.6	0	0	0.667
TMCC3__g.chr12:94989115C>A	TMCC3		g.chr12:94989115C>A	Intron	SNP	No	5	3	2	0	0	0	0.75	1	0.333	0	0	0.5	0	0.556	0
TLN2__g.chr15:62947994A>G	TLN2		g.chr15:62947994A>G	Intron	SNP	No	5	4	1	0	0.5	0	0.5	0.667	0.4	0	0	0.667	0	0	0
TEX26__g.chr13:31513622T>C	TEX26		g.chr13:31513622T>C	Intron	SNP	No	5	3	2	1	0	0	1	0	0.4	0	0	0	0	0.667	0.625
TBC1D3B__g.chr17:34491235G>A	TBC1D3B		g.chr17:34491235G>A	IGR	SNP	No	5	3	2	0.227	0.423	0.3	0.174	0.095	0.154	0.125	0.333	0	0.2	0.2	0.308
TBC1D16__g.chr17:77997466A>C	TBC1D16		g.chr17:77997466A>C	Intron	SNP	No	5	1	4	0	0	1	0	0	0	0.667	0	0.6	0.667	1	0
TBC1D16__g.chr17:77997461C>G	TBC1D16		g.chr17:77997461C>G	Intron	SNP	No	5	1	4	0	0	1	0	0	0	0.667	0	0.6	0.667	1	0
TBC1D16__g.chr17:77997456G>C	TBC1D16		g.chr17:77997456G>C	Intron	SNP	No	5	1	4	0	0	1	0	0	0	0.75	0	0.6	0.667	1	0
TBC1D16__g.chr17:77997448G>A	TBC1D16		g.chr17:77997448G>A	Intron	SNP	No	5	1	4	0	0	1	0	0	0	0.75	0	0.6	0.667	1	0
SYCP1__g.chr1:115494398A>G	SYCP1		g.chr1:115494398A>G	Intron	SNP	No	5	2	3	0	0.75	0	0	0	0.6	0	0.75	0.667	0.667	0	0
STX8__g.chr17:9409034G>C	STX8		g.chr17:9409034G>C	Intron	SNP	No	5	3	2	0	1	0.5	0	0	1	0	0	0	0	1	0.4
STAB2__g.chr12:104138507G>T	STAB2		g.chr12:104138507G>T	Intron	SNP	No	5	2	3	1	0.667	0	0	0	0	0	0	1	1	1	0
SRGAP2B__g.chr1:144015565G>T	SRGAP2B		g.chr1:144015565G>T	RNA	SNP	No	5	3	2	0.5	0	0.667	0	0.5	0	0	0	0	0	1	0.833
SRGAP2B__g.chr1:144014345C>T	SRGAP2B		g.chr1:144014345C>T	RNA	SNP	No	5	1	4	0	0	0	0	0.4	0	0.667	0	0.5	0.667	0.333	0
SPAM1__g.chr7:123612794T>G	SPAM1		g.chr7:123612794T>G	IGR	SNP	No	5	2	3	0	0	0	0.5	0.5	0	0	0	0	0.714	1	1
SOX8__g.chr16:1029361T>C	SOX8		g.chr16:1029361T>C	5'Flank	SNP	No	5	3	2	1	0.333	0	0	0	1	0	0	0	0	1	0.6
SOX5__g.chr12:24102666_24102669delCTCT	SOX5		g.chr12:24102666_24102669delCTCT	5'Flank	DEL	No	5	4	1	0.571	0.263	0.667	0	0	0.462	0	0.273	0	0	0	0
SORCS2__g.chr4:7207947C>T	SORCS2		g.chr4:7207947C>T	Intron	SNP	No	5	2	3	0	0	0	0	0.5	1	1	0	0.667	0.333	0	0
SNW1__g.chr14:78226714G>T	SNW1		g.chr14:78226714G>T	Intron	SNP	Yes	5	2	3	0	1	0	0	0	0.8	0	0	0	0.667	0.667	0.667
SNW1__g.chr14:78182442A>G	SNW1		g.chr14:78182442A>G	IGR	SNP	Yes	5	2	3	0	0.333	0	0	0.5	0	0.5	0	0.667	0	1	0
SMYD5__g.chr2:73446657A>G	SMYD5		g.chr2:73446657A>G	Intron	SNP	No	5	1	4	1	0	0	0	0	0	1	0	0.5	1	1	0
SMOC2__g.chr6:169003547G>T	SMOC2		g.chr6:169003547G>T	Intron	SNP	No	5	4	1	1	0	1	0	1	0.5	0	0	1	0	0	0
SMG7__g.chr1:183442324A>C	SMG7		g.chr1:183442324A>C	Intron	SNP	No	5	4	1	0	0.6	0.5	1	0	0.667	0	0	0	0	0.6	0
SMG6__g.chr17:2082366C>T	SMG6		g.chr17:2082366C>T	Intron	SNP	No	5	2	3	1	0.5	0	0	0	0	1	0	1	0	0	1
SLC28A1__g.chr15:85431566C>T	SLC28A1		g.chr15:85431566C>T	Intron	SNP	No	5	2	3	0	0	0.5	1	0	0	0.667	0	0	0.5	0	0.667
SLC20A2__g.chr8:42310054A>G	SLC20A2		g.chr8:42310054A>G	Intron	SNP	No	5	1	4	0.75	0	0	0	0	0	0.667	0.667	0.5	0	0	1
SLC12A8__g.chr3:124930982T>G	SLC12A8		g.chr3:124930982T>G	Intron	SNP	No	5	3	2	0.5	0	0.667	0	0.5	0	0	0	1	0	0	1
SLC12A8__g.chr3:124930970T>G	SLC12A8		g.chr3:124930970T>G	Intron	SNP	No	5	3	2	0.5	0	0.667	0	0.5	0	0	0	1	0	0	0.667
SIPA1L3__g.chr19:38661480G>A	SIPA1L3		g.chr19:38661480G>A	Intron	SNP	No	5	1	4	0.667	0	0	0	0	0	1	0.5	0.5	0	0	0.4
SFXN5__g.chr2:73167944T>C	SFXN5		g.chr2:73167944T>C	IGR	SNP	No	5	3	2	0.5	0	0.5	0.5	0	0	0	0	1	0	0	0.4
SEPT11__g.chr4:77911218C>T	2016-09-11		g.chr4:77911218C>T	Intron	SNP	No	5	4	1	0	1	0	0.7	0.5	0.5	0	0	0	0.5	0	0
SELPLG__g.chr12:109020608C>T	SELPLG		g.chr12:109020608C>T	Intron	SNP	No	5	2	3	0	0	0.667	0	0.75	0	0.5	0	0	0.6	0	0.5
SCYL1__g.chr11:65296540C>T	SCYL1		g.chr11:65296540C>T	Intron	SNP	No	5	2	3	0	0	0	1	0.75	0	0	0.667	1	0	0	0.5
SCUBE1__g.chr22:43608975A>G	SCUBE1		g.chr22:43608975A>G	Intron	SNP	No	5	1	4	0	0	0	0	0	1	0	0.4	0.667	1	0	1
SCMH1__g.chr1:41540636G>A	SCMH1		g.chr1:41540636G>A	Intron	SNP	No	5	2	3	0	0	0	0	0.5	0.75	0	0	0	0.667	0.6	0.6
SCCPDH__g.chr1:246918966A>G	SCCPDH		g.chr1:246918966A>G	Intron	SNP	No	5	4	1	0.667	0	0.6	0	0.556	0.375	0	0	0	0	0.4	0
SBF2__g.chr11:10154970C>T	SBF2		g.chr11:10154970C>T	Intron	SNP	No	5	2	3	0	0	0	1	0	0.429	0.667	0	0	0	0.286	0.6
SASH1__g.chr6:148828300T>G	SASH1		g.chr6:148828300T>G	Intron	SNP	No	5	2	3	0	0	0.667	0	0	0.667	0.75	0	0	1	0	1
SAMD11__g.chr1:868928_868929insG	SAMD11		g.chr1:868928_868929insG	Intron	INS	No	5	3	2	0	1	1	0	1	0	0	0	0	0.667	0	0.667
RSRC1__g.chr3:157841151C>T	RSRC1		g.chr3:157841151C>T	Intron	SNP	No	5	3	2	0.5	0.667	0	0	0	0.6	0	1	1	0	0	0
RPTOR__g.chr17:78791344G>T	RPTOR		g.chr17:78791344G>T	Intron	SNP	No	5	2	3	0.385	0	0	0	0	0.4	0.286	0.385	0	0	0.333	0
RP4-559A3.7__g.chr1:226093362T>C	RP4-559A3.7		g.chr1:226093362T>C	Intron	SNP	No	5	2	3	1	0	0	0	0.833	0	1	0	1	0	0	0.333
RP13-612N21.1__g.chr4:107364384_107364385insTTCC	RP13-612N21.1		g.chr4:107364384_107364385insTTCC	lincRNA	INS	No	5	2	3	0	0	1	0	0.5	0	0	0.667	0	1	0.5	0
RP11-760D2.11__g.chr7:56559068C>G	RP11-760D2.11		g.chr7:56559068C>G	lincRNA	SNP	No	5	1	4	0	0	0	0	0	0.429	0.667	1	1	1	0	0
RP11-71E19.1__g.chr3:125993666C>T	RP11-71E19.1		g.chr3:125993666C>T	lincRNA	SNP	No	5	3	2	0.857	0	0.222	0	0.5	0	0	0	0	0.75	0	1
RP11-71E19.1__g.chr3:125993665_125993666insA	RP11-71E19.1		g.chr3:125993665_125993666insA	lincRNA	INS	No	5	3	2	0.857	0	0.222	0	0.5	0	0	0	0	0.75	0	1
RP11-439L8.3__g.chr1:31972756T>C	RP11-439L8.3		g.chr1:31972756T>C	lincRNA	SNP	No	5	2	3	0.667	0	0	0	0.75	0	0	0	0	0.667	0.667	0.667
RP11-42I10.1__g.chr16:48686644T>G	RP11-42I10.1		g.chr16:48686644T>G	lincRNA	SNP	No	5	2	3	0	0	0	0.667	0	1	0.4	0	0	1	0.667	0
RP11-371F15.3__g.chr4:139871973C>T	RP11-371F15.3		g.chr4:139871973C>T	RNA	SNP	No	5	3	2	0.6	0	1	0	0	0.5	0	0.5	0	0	0.75	0
RP11-371F15.3__g.chr4:139774419A>G	RP11-371F15.3		g.chr4:139774419A>G	RNA	SNP	No	5	2	3	0	1	0	0.5	0	0	1	0	0	0.75	0.667	0
RP11-360K13.1__g.chr11:96506902C>T	RP11-360K13.1		g.chr11:96506902C>T	lincRNA	SNP	No	5	2	3	0	1	0	0	0.4	0	0.667	0	0.5	0	0.5	0
RP11-305P22.9__g.chr20:61712719A>T	RP11-305P22.9		g.chr20:61712719A>T	lincRNA	SNP	No	5	2	3	0	0	0.667	0	0.75	0	0	0.667	0.4	0.667	0	0
RP11-302L19.3__g.chr6:170490944C>T	RP11-302L19.3		g.chr6:170490944C>T	lincRNA	SNP	No	5	2	3	0	0.667	0	0.5	0	0	0.6	0	0	0	0.6	0.75
RP11-285C1.2__g.chr4:154004198T>C	RP11-285C1.2		g.chr4:154004198T>C	lincRNA	SNP	No	5	3	2	0	0	0.556	0	0.5	0.5	0	0	0	1	0.5	0
RP11-282I1.1__g.chr10:125220256C>A	RP11-282I1.1		g.chr10:125220256C>A	lincRNA	SNP	No	5	1	4	0	1	0	0	0	0	0.667	0.667	0.667	0.6	0	0
RP11-238K6.1__g.chr8:138972642C>T	RP11-238K6.1		g.chr8:138972642C>T	lincRNA	SNP	No	5	3	2	0	0	0.286	0	0.571	0.714	0	0	0	0.333	0.429	0
RP11-191L9.4__g.chr22:48135552G>C	RP11-191L9.4		g.chr22:48135552G>C	lincRNA	SNP	No	5	2	3	0.667	0	0	0.5	0	0	0	0.667	0.429	0.75	0	0
RP11-173D3.1__g.chr15:20332802C>T	RP11-173D3.1		g.chr15:20332802C>T	lincRNA	SNP	No	5	1	4	0	0	0	0.667	0	0	0.5	0	0.5	0.5	0.667	0
RP11-15I11.3__g.chr1:212405455A>T	RP11-15I11.3		g.chr1:212405455A>T	lincRNA	SNP	No	5	0	5	0	0	0	0	0	0	1	0.667	1	1	0	1
RP11-156P1.2__g.chr17:45063506delG	RP11-156P1.2		g.chr17:45063506delG	Intron	DEL	No	5	0	5	0	0	0	0	0	0	0.667	0.667	0	1	0.667	0.667
RP11-117D22.2__g.chr1:53832114C>G	RP11-117D22.2		g.chr1:53832114C>G	lincRNA	SNP	No	5	3	2	0	1	0.667	0	0.4	0	0	0	1	0	0	0.667
RP11-1094H24.4__g.chr17:48125019G>T	RP11-1094H24.4		g.chr17:48125019G>T	lincRNA	SNP	No	5	3	2	0.429	0	0.333	0	0	0.286	0	0	0	0.5	0.5	0
RP11-1055B8.4__g.chr17:79360826C>T	RP11-1055B8.4		g.chr17:79360826C>T	lincRNA	SNP	No	5	3	2	0	0	0.625	0	0.5	0.4	0.667	0	0	0	0	0.5
RP11-1038A11.3__g.chr12:5489483G>A	RP11-1038A11.3		g.chr12:5489483G>A	lincRNA	SNP	No	5	3	2	0	1	1	0.6	0	0	0	0.667	0	0	0	1
RP11-1020M18.10__g.chr12:52812123G>A	RP11-1020M18.10		g.chr12:52812123G>A	RNA	SNP	No	5	3	2	0	1	0	0.667	1	0	0	0	0.5	0	0	0.75
RNU1-65P__g.chr10:85763541G>A	RNU1-65P		g.chr10:85763541G>A	RNA	SNP	No	5	2	3	0	0	0	0	0.6	1	0	0.75	0	0	0.8	0.75
RNF150__g.chr4:142134793T>G	RNF150		g.chr4:142134793T>G	5'Flank	SNP	No	5	3	2	0.75	0.833	0	0	0	0.6	0	0.333	0	0	0	0.667
RMI2__g.chr16:11428905T>A	RMI2		g.chr16:11428905T>A	Intron	SNP	No	5	2	3	1	0	0	0.5	0	0	0.667	0	0	0.5	0.4	0
RIPK1__g.chr6:3073711G>C	RIPK1		g.chr6:3073711G>C	Intron	SNP	No	5	3	2	0.5	0.667	0.6	0	0	0	0.5	0	0	0	0	0.8
RBM48__g.chr7:92161516G>A	RBM48		g.chr7:92161516G>A	Intron	SNP	No	5	3	2	0.8	0	0.6	0	0	0.75	0.5	0	0	1	0	0
RAP1GAP2__g.chr17:2704113delT	RAP1GAP2		g.chr17:2704113delT	Intron	DEL	No	5	1	4	0	0	0	0.75	0	0	0.75	0	0.5	0.667	0	0.714
RAN__g.chr12:131355412G>A	RAN		g.chr12:131355412G>A	5'Flank	SNP	No	5	1	4	0	0	0.667	0	0	0	0.5	0	0.4	0	0.6	0.667
RABGAP1L__g.chr1:174671596delA	RABGAP1L		g.chr1:174671596delA	Intron	DEL	No	5	3	2	0	1	1	0	0	0.5	0	0	0	0	0.8	0.4
PXDNL__g.chr8:52359454_52359455insTA	PXDNL		g.chr8:52359454_52359455insTA	Intron	INS	No	5	3	2	0.5	0.429	0	0	0	0.417	0	0	0.273	0	0	0.556
PVRL2__g.chr19:45347911C>A	PVRL2		g.chr19:45347911C>A	5'Flank	SNP	No	5	2	3	0	0	0.5	0	0.4	0	0.5	0.667	0	0.667	0	0
PTPRN2__g.chr7:157745071_157745126delAGGGTGGGTAGTGTGCATCCCTGAGACGGGGTGGGGGACACGGGGGGAGACAGGCG	PTPRN2		g.chr7:157745071_157745126delAGGGTGGGTAGTGTGCATCCCTGAGACGGGGTGGGGGACACGGGGGGAGACAGGCG	Intron	DEL	No	5	3	2	0	0	0.583	0	0.643	0.5	0.615	0.364	0	0	0	0
PTP4A3__g.chr8:142427390A>G	PTP4A3		g.chr8:142427390A>G	Intron	SNP	No	5	1	4	0	0	0	0	0	0.75	0.4	0	0.5	0	0.4	0.429
PRKAG2__g.chr7:151527749G>C	PRKAG2		g.chr7:151527749G>C	Intron	SNP	No	5	3	2	0.6	0	0.75	0	0.667	0	0	0	0.571	0	0	0.667
PRIM2__g.chr6:57421685T>C	PRIM2		g.chr6:57421685T>C	Intron	SNP	No	5	3	2	0	1	0	0	1	1	0	0	0.667	1	0	0
PRIM2__g.chr6:57421681T>C	PRIM2		g.chr6:57421681T>C	Intron	SNP	No	5	3	2	0	1	0	0	1	1	0	0	0.75	1	0	0
PRIM2__g.chr6:57421671T>G	PRIM2		g.chr6:57421671T>G	Intron	SNP	No	5	3	2	0	1	0	0	1	1	0	0	0.667	1	0	0
POTEJ__g.chr2:131404043delT	POTEJ		g.chr2:131404043delT	Intron	DEL	No	5	4	1	0.8	0.667	0	0	0.714	0.667	0	0	0	0.714	0	0
PNPLA3__g.chr22:44317639C>G	PNPLA3		g.chr22:44317639C>G	5'Flank	SNP	No	5	3	2	0.667	0	1	1	0	0	1	0.75	0	0	0	0
PMEPA1__g.chr20:56282491A>G	PMEPA1		g.chr20:56282491A>G	Intron	SNP	No	5	3	2	0	0.667	0	0	1	0.667	0	0	0.4	0	0	0.667
PLEKHB1__g.chr11:73367729T>C	PLEKHB1		g.chr11:73367729T>C	Intron	SNP	No	5	1	4	0	0	0	0	0.5	0	0	1	1	1	0.667	0
PLEKHA7__g.chr11:16863907C>T	PLEKHA7		g.chr11:16863907C>T	Intron	SNP	No	5	4	1	0	0	1	0.75	0.333	0.75	0	0	0	0	0	0.75
PIBF1__g.chr13:73590241T>A	PIBF1		g.chr13:73590241T>A	3'UTR	SNP	No	5	3	2	0.75	1	0	0	0.667	0	0	0.8	0	0	0.5	0
PIBF1__g.chr13:73590240delT	PIBF1		g.chr13:73590240delT	3'UTR	DEL	No	5	3	2	0.75	1	0	0	0.667	0	0	0.8	0	0	0.5	0
PHF5A_p.Y36C_g.chr22:41863588T>C	PHF5A	p.Y36C	g.chr22:41863588T>C	Missense_Mutation	SNP	Yes	5	4	1	0.556	0.566	0.522	0.368	0	0	0	0.47	0	0	0	0.062
PES1__g.chr22:30978073C>T	PES1		g.chr22:30978073C>T	Intron	SNP	No	5	1	4	0	0	0	0	0	1	0	1	0.5	0.4	0	0.4
PEBP4__g.chr8:22775855G>A	PEBP4		g.chr8:22775855G>A	Intron	SNP	No	5	3	2	0.667	0	0.667	0.5	0	0	0.667	0	0	0.5	0	0
PDGFRL__g.chr8:17462807A>G	PDGFRL		g.chr8:17462807A>G	Intron	SNP	No	5	3	2	0	0	0.667	0	0.667	0.667	0	0.429	0	0	0.75	0
PDE4DIP__g.chr1:145040054A>G	PDE4DIP		g.chr1:145040054A>G	Intron	SNP	No	5	3	2	1	0	0	0.667	0	0.75	0	0.667	0	0	0	0.667
PDE1C__g.chr7:31978054G>A	PDE1C		g.chr7:31978054G>A	Intron	SNP	No	5	4	1	0.5	0.667	0	0.75	0	0.4	0	0	0.333	0	0	0
PDE1C__g.chr7:31978031T>C	PDE1C		g.chr7:31978031T>C	Intron	SNP	No	5	4	1	0.5	0.5	0	0.75	0	0.5	0	0	0.5	0	0	0
P2RX3__g.chr11:57106389G>A	P2RX3		g.chr11:57106389G>A	Intron	SNP	No	5	3	2	0	0	0.4	0	1	0.5	0	0.75	0	0	0	0.5
OPCML__g.chr11:133085950G>A	OPCML		g.chr11:133085950G>A	Intron	SNP	No	5	1	4	1	0	0	0	0	0	0.667	1	0	0.667	0	1
OGDHL__g.chr10:50951858G>A	OGDHL		g.chr10:50951858G>A	Intron	SNP	No	5	2	3	0	0.333	0	0	0	0.556	0	0	0.5	0.5	0.375	0
OAZ2__g.chr15:64984111C>T	OAZ2		g.chr15:64984111C>T	Intron	SNP	No	5	4	1	0.5	0.667	0	0	0.667	0.5	0	0	0	0	0.5	0
NXN__g.chr17:837408G>A	NXN		g.chr17:837408G>A	Intron	SNP	No	5	3	2	1	0	1	0	0	0.667	0	0	0.667	0	1	0
NXN__g.chr17:837381T>C	NXN		g.chr17:837381T>C	Intron	SNP	No	5	3	2	1	0	0.667	0	0	0.667	0	0	0.667	0	1	0
NTN3__g.chr16:2520967C>T	NTN3		g.chr16:2520967C>T	5'Flank	SNP	No	5	2	3	0.4	0	0	1	0	0	0.8	0	0	0.667	0.6	0
NPIPA8__g.chr16:18441715G>T	NPIPA8		g.chr16:18441715G>T	5'Flank	SNP	No	5	1	4	0.118	0.118	0	0	0.211	0	0.421	0	0.294	0.273	0.188	0.312
NOTCH2NL__g.chr1:145267038G>A	NOTCH2NL		g.chr1:145267038G>A	Intron	SNP	No	5	3	2	0.4	0	0.4	0	0	0.222	0.333	0	0	0	0.333	0
NOS1__g.chr12:117689580A>T	NOS1		g.chr12:117689580A>T	Intron	SNP	No	5	4	1	0.5	0	0	1	1	1	0.75	0	0	0	0	0
NME5__g.chr5:137474285_137474286delTT	NME5		g.chr5:137474285_137474286delTT	Intron	DEL	No	5	2	3	0	0.21	0.207	0	0	0	0	0	0	0.379	0.217	0.221
NLRC5__g.chr16:57046423C>T	NLRC5		g.chr16:57046423C>T	Intron	SNP	No	5	3	2	0.667	0	0	0	0.667	1	0	0	0	0.375	0.667	0
NFIC__g.chr19:3468503T>C	NFIC		g.chr19:3468503T>C	3'UTR	SNP	No	5	3	2	0.333	0	0	0	1	0.625	0	0	0	0	0.5	0.6
NFASC__g.chr1:204980907G>A	NFASC		g.chr1:204980907G>A	Intron	SNP	No	5	2	3	0	1	0	0	1	0	0	1	0	1	0.667	0
NEFH__g.chr22:29881468G>A	NEFH		g.chr22:29881468G>A	Intron	SNP	No	5	3	2	0	0.75	1	0.4	0	0	0	0.6	0	0	0	1
NEBL__g.chr10:21329425A>C	NEBL		g.chr10:21329425A>C	Intron	SNP	No	5	2	3	0	0.667	0	0	0.667	0	0	0.5	1	0	0.75	0
NASP__g.chr1:46082701G>T	NASP		g.chr1:46082701G>T	Intron	SNP	No	5	3	2	0	0.75	0.4	0	0	0.5	0.5	0	0	0	0	1
MYO9A__g.chr15:72378960A>G	MYO9A		g.chr15:72378960A>G	Intron	SNP	No	5	4	1	0.5	0.75	0	0.625	0	0.5	0	0	0.4	0	0	0
MYO5B__g.chr18:47374601G>A	MYO5B		g.chr18:47374601G>A	Intron	SNP	No	5	2	3	0	0.8	0	0	0.75	0	0	0.4	0	0.857	0	0.8
MUC12__g.chr7:100611279delT	MUC12		g.chr7:100611279delT	5'Flank	DEL	No	5	2	3	0.333	0	0.333	0	0	0	0	0	0	0.75	0.8	0.8
MTOR__g.chr1:11310676delT	MTOR		g.chr1:11310676delT	Intron	DEL	No	5	2	3	0.667	0	0	0.5	0	0	0	0.5	0	1	0.5	0
MSI2__g.chr17:55533005T>C	MSI2		g.chr17:55533005T>C	Intron	SNP	Yes	5	2	3	0	0.429	0	0	0	0.5	0.5	0	0	0	1	0.5
MMEL1__g.chr1:2522204G>T	MMEL1		g.chr1:2522204G>T	3'UTR	SNP	No	5	2	3	1	0	0	0	1	0	0.5	0	0	0	1	0.5
MLC1__g.chr22:50520191G>A	MLC1		g.chr22:50520191G>A	Intron	SNP	No	5	3	2	1	0	0.75	0	0.444	0	0	0	0	0	0.5	0.667
MKL1__g.chr22:40818133_40818138delAGGCAG	MKL1		g.chr22:40818133_40818138delAGGCAG	Intron	DEL	No	5	3	2	0	0	0	0.4	0.75	0.6	0	0	1	0	0.667	0
MEGF6__g.chr1:3494720G>A	MEGF6		g.chr1:3494720G>A	Intron	SNP	No	5	3	2	0	0.5	0.5	1	0	0	0	0.429	0.667	0	0	0
MED27__g.chr9:134782748G>C	MED27		g.chr9:134782748G>C	Intron	SNP	No	5	4	1	0.667	1	1	0	0.6	0	0.667	0	0	0	0	0
MDM4__g.chr1:204530505A>G	MDM4		g.chr1:204530505A>G	Intron	SNP	No	5	4	1	1	0	1	1	0	0.667	0.75	0	0	0	0	0
MAP4K5__g.chr14:50999181C>T	MAP4K5		g.chr14:50999181C>T	5'UTR	SNP	No	5	3	2	0.5	0.4	0	0.667	0	0	0	0	0.5	0	0	1
MAATS1__g.chr3:119446441A>G	MAATS1		g.chr3:119446441A>G	Intron	SNP	No	5	2	3	0	0	1	1	0	0	0.5	1	0	0	0	0.667
LRP5__g.chr11:68101356C>T	LRP5		g.chr11:68101356C>T	Intron	SNP	No	5	2	3	0.667	0	0	0	1	0	0.667	0	0	0.75	0	1
LINC00908__g.chr18:74272834A>G	LINC00908		g.chr18:74272834A>G	IGR	SNP	No	5	2	3	0	0	0.571	1	0	0	0.667	0.571	0	0.75	0	0
LINC00842__g.chr10:47095114G>C	LINC00842		g.chr10:47095114G>C	lincRNA	SNP	No	5	3	2	0.5	0	1	0.75	0	0	0	0	1	0.75	0	0
LINC00174__g.chr7:65844713G>A	LINC00174		g.chr7:65844713G>A	lincRNA	SNP	No	5	1	4	0	0	0	0	0.333	0	0.667	1	0	1	0	0.5
LARGE__g.chr22:33805341T>C	LARGE		g.chr22:33805341T>C	Intron	SNP	No	5	2	3	0.75	0	0	0	0	0.5	0.667	0	0.75	0	0.75	0
LAMC1__g.chr1:183025719A>G	LAMC1		g.chr1:183025719A>G	Intron	SNP	No	5	2	3	0	0	0.5	0	0.5	0	0	0	0	1	0.8	0.4
KNCN__g.chr1:47011687C>G	KNCN		g.chr1:47011687C>G	IGR	SNP	No	5	3	2	1	0	0	0	0.5	0.333	0.8	0	0.667	0	0	0
KMT2C__g.chr7:151932876G>T	KMT2C		g.chr7:151932876G>T	Intron	SNP	No	5	3	2	0.167	0.286	0	0.385	0.3	0.125	0	0.2	0.364	0	0	0.412
KLF13__g.chr15:31621634T>C	KLF13		g.chr15:31621634T>C	Intron	SNP	No	5	2	3	0	0	0.833	0.667	0	0	1	0.5	0.75	0	0	0
KLF13__g.chr15:31621633C>T	KLF13		g.chr15:31621633C>T	Intron	SNP	No	5	2	3	0	0	0.833	0.667	0	0	1	0.5	0.75	0	0	0
KISS1R__g.chr19:921840delC	KISS1R		g.chr19:921840delC	IGR	DEL	No	5	2	3	0	0	0	0.667	0.667	0	1	0	0	0.667	1	0
KIF1A__g.chr2:241751689C>T	KIF1A		g.chr2:241751689C>T	Intron	SNP	No	5	3	2	0	0.667	0	0	1	0.5	0	0	0	0.4	0	1
KCNIP1__g.chr5:170031290A>G	KCNIP1		g.chr5:170031290A>G	Intron	SNP	No	5	3	2	0.667	0.333	0	0	0.8	0	0	0	0.375	1	0	0
KCNIP1__g.chr5:169916141A>G	KCNIP1		g.chr5:169916141A>G	Intron	SNP	No	5	3	2	0	0	1	0	0.571	0.667	0	1	1	0	0	0
KCNH2__g.chr7:150653071C>T	KCNH2		g.chr7:150653071C>T	Intron	SNP	No	5	4	1	0.5	1	0.5	0	0	1	0	0	0	1	0	0
KCNH1__g.chr1:210904969G>C	KCNH1		g.chr1:210904969G>C	Intron	SNP	No	5	3	2	0	1	0	0	0.667	1	0.75	0	0	1	0	0
JUND__g.chr19:18392358delC	JUND		g.chr19:18392358delC	5'UTR	DEL	No	5	3	2	0.6	0.714	0	0	0	0.429	0	0.667	0	0	0.8	0
IYD__g.chr6:150693405G>T	IYD		g.chr6:150693405G>T	Intron	SNP	No	5	2	3	0	0	0	0	0.667	0.778	0	1	0.625	0.667	0	0
ITPKC__g.chr19:41241975G>T	ITPKC		g.chr19:41241975G>T	Intron	SNP	No	5	2	3	1	0	0.714	0	0	0	0	0.8	1	0	1	0
ITPKC__g.chr19:41241971C>T	ITPKC		g.chr19:41241971C>T	Intron	SNP	No	5	2	3	0.667	0	0.6	0	0	0	0	0.8	1	0	1	0
ITGB2__g.chr21:46334010T>C	ITGB2		g.chr21:46334010T>C	Intron	SNP	No	5	3	2	0	1	0.5	0	0	0.667	0	0.6	0	1	0	0
ITGA2__g.chr5:52368247delC	ITGA2		g.chr5:52368247delC	Intron	DEL	No	5	1	4	0	0	0	1	0	0	0	1	0.75	0	0.667	0.667
ISX__g.chr22:35461728C>T	ISX		g.chr22:35461728C>T	5'Flank	SNP	No	5	3	2	0.6	0	0	0	1	1	1	0	0	0.5	0	0
IQCJ-SCHIP1__g.chr3:159430411A>G	IQCJ-SCHIP1		g.chr3:159430411A>G	Intron	SNP	No	5	3	2	0.5	0	0.667	0	0.714	0	0	0.667	0	0	0	0.4
INSC__g.chr11:15260841T>G	INSC		g.chr11:15260841T>G	Intron	SNP	No	5	2	3	0.667	0	0	0	0.286	0	0	1	0	0.4	1	0
INS-IGF2__g.chr11:2184848G>T	INS-IGF2		g.chr11:2184848G>T	5'Flank	SNP	No	5	2	3	0	0	0	0.6	0.571	0	0	1	0	0.667	0	0.667
IMPDH1__g.chr7:128043113C>G	IMPDH1		g.chr7:128043113C>G	Intron	SNP	No	5	2	3	0.4	0	0.667	0	0	0	0.667	0.75	0	0.6	0	0
IGSF3__g.chr1:117137370G>A	IGSF3		g.chr1:117137370G>A	Intron	SNP	No	5	3	2	0.6	0	0	0	0.5	0.6	0	0	0.571	0	0	0.4
IFI27L1__g.chr14:94563755G>C	IFI27L1		g.chr14:94563755G>C	Intron	SNP	No	5	1	4	0	0.75	0	0	0	0	0.5	0	0.5	0	0.8	0.4
HSPD1__g.chr2:198359267_198359268insCT	HSPD1		g.chr2:198359267_198359268insCT	Intron	INS	No	5	3	2	0.75	0.667	0	0	0.5	0	0.667	0	0	0	0.75	0
HPSE2__g.chr10:100554776_100554777insGAAGGAAG	HPSE2		g.chr10:100554776_100554777insGAAGGAAG	Intron	INS	No	5	3	2	0	0.5	0.667	0	0	0.667	0	0	0.8	0	1	0
HOXD3__g.chr2:177016012C>T	HOXD3		g.chr2:177016012C>T	5'UTR	SNP	No	5	2	3	0	1	0	0	0	1	0	0.8	0	0.6	0	0.667
HNF1B__g.chr17:36054473A>G	HNF1B		g.chr17:36054473A>G	Intron	SNP	No	5	2	3	0	0	0	1	0.8	0	0	0.4	0.5	0	0.833	0
HLA-G__g.chr6:29794317G>A	HLA-G		g.chr6:29794317G>A	5'Flank	SNP	No	5	3	2	0.667	0	0	1	1	0	0	0.5	0	0	0	0.667
HGFAC__g.chr4:3451856C>T	HGFAC		g.chr4:3451856C>T	IGR	SNP	No	5	2	3	0.333	0.667	0	0	0	0	0	0.667	0	0.75	0.5	0
HERC6__g.chr4:89358213_89358214delTT	HERC6		g.chr4:89358213_89358214delTT	Intron	DEL	No	5	3	2	0	0.278	0.227	0	0	0.289	0	0	0	0.219	0	0.333
HERC2P3__g.chr15:20613691A>G	HERC2P3		g.chr15:20613691A>G	RNA	SNP	No	5	4	1	0	0	0.444	0.25	0.333	0.25	0	0.273	0	0	0	0
HEBP2__g.chr6:138724028T>C	HEBP2		g.chr6:138724028T>C	5'Flank	SNP	No	5	4	1	1	0.5	0	0	0.6	0.5	0	0	0	0.333	0	0
H6PD__g.chr1:9295155C>T	H6PD		g.chr1:9295155C>T	Intron	SNP	No	5	2	3	0.5	0.4	0	0	0	0	0.6	0.429	0.75	0	0	0
GUCY1B2__g.chr13:51590472_51590473insA	GUCY1B2		g.chr13:51590472_51590473insA	RNA	INS	No	5	2	3	0.271	0	0.21	0	0	0	0.219	0	0	0	0.245	0.262
GRK5__g.chr10:121054142T>C	GRK5		g.chr10:121054142T>C	Intron	SNP	No	5	2	3	0	0.75	0	0.4	0	0	0	0	0.4	0.333	0	0.5
GRID1__g.chr10:87751938delA	GRID1		g.chr10:87751938delA	Intron	DEL	No	5	5	0	0.625	0.8	0.7	0	0.667	0.889	0	0	0	0	0	0
GPRC6A__g.chr6:117127312C>A	GPRC6A		g.chr6:117127312C>A	Intron	SNP	No	5	3	2	0.5	0.4	0	0	1	0	0	0	0.6	1	0	0
GNG7__g.chr19:2599063G>T	GNG7		g.chr19:2599063G>T	Intron	SNP	No	5	1	4	0	1	0	0	0	0	0.5	0.5	1	0	0.5	0
GNB1L__g.chr22:19787497C>T	GNB1L		g.chr22:19787497C>T	Intron	SNP	No	5	3	2	0.5	0	0	0	1	0.667	0.4	0.5	0	0	0	0
GKN1__g.chr2:69207357T>C	GKN1		g.chr2:69207357T>C	Intron	SNP	No	5	4	1	0.5	0	0.6	0.5	0	0.333	0	0	0.8	0	0	0
GGT2__g.chr22:21570517C>T	GGT2		g.chr22:21570517C>T	Intron	SNP	No	5	2	3	0.5	0	0	0.333	0	0	0	0.3	0	0.4	0.375	0
GCK__g.chr7:44214459T>C	GCK		g.chr7:44214459T>C	Intron	SNP	No	5	2	3	0	0	0	0.714	0.571	0	0	0.5	0	0.6	0	0.75
GADD45G__g.chr9:92218027C>G	GADD45G		g.chr9:92218027C>G	5'Flank	SNP	No	5	2	3	0	0	1	0	0.5	0	0	1	0	0.75	0.5	0
GABBR2__g.chr9:101127437C>T	GABBR2		g.chr9:101127437C>T	Intron	SNP	No	5	3	2	0	0	0.4	1	0.6	0	0	0.6	0	0	0	0.5
FUCA1__g.chr1:24179048G>C	FUCA1		g.chr1:24179048G>C	Intron	SNP	No	5	2	3	0	0	0.8	0	0.5	0	0.5	0.286	0	0.8	0	0
FRMD4A__g.chr10:14424904G>A	FRMD4A		g.chr10:14424904G>A	Intron	SNP	No	5	3	2	0.5	0.6	0	0.667	0	0	0	0	0	0	0.833	0.875
FNBP1L__g.chr1:93914381C>G	FNBP1L		g.chr1:93914381C>G	Intron	SNP	No	5	3	2	0	0	1	1	0	1	0	0	0	1	0.667	0
FLT3LG__g.chr19:49978489C>T	FLT3LG		g.chr19:49978489C>T	Intron	SNP	No	5	2	3	0	0	0.8	0.667	0	0	0	0.5	0.75	0	0.5	0
FGFR2__g.chr10:123333323C>T	FGFR2		g.chr10:123333323C>T	Intron	SNP	No	5	2	3	0	0	0	0.5	0	0.5	0.6	0	0	0	0.4	0.833
FGFR2__g.chr10:123311974G>A	FGFR2		g.chr10:123311974G>A	Intron	SNP	No	5	1	4	0	0	0	0	0.4	0	0	1	0	0.5	0.8	0.4
FGD2__g.chr6:36981086C>T	FGD2		g.chr6:36981086C>T	Intron	SNP	No	5	3	2	0.8	0	0.667	0	1	0	0.667	0	1	0	0	0
FER1L5__g.chr2:97354677_97354678delCT	FER1L5		g.chr2:97354677_97354678delCT	RNA	DEL	No	5	1	4	0	0	0.5	0	0	0	0	0.667	0.8	0	0.5	0.75
FCGBP__g.chr19:40397658G>A	FCGBP		g.chr19:40397658G>A	Intron	SNP	No	5	3	2	0.25	0	0	0	0.5	0.273	0	0.6	0	0	0	0.5
FAM83G__g.chr17:18896212A>G	FAM83G		g.chr17:18896212A>G	Intron	SNP	No	5	3	2	0	0	0	0.5	0.5	1	0.75	0	1	0	0	0
FAM81B__g.chr5:94756352G>A	FAM81B		g.chr5:94756352G>A	Intron	SNP	No	5	3	2	0	0	1	0.5	0	0.667	1	0	0	1	0	0
FAM81B__g.chr5:94756351T>C	FAM81B		g.chr5:94756351T>C	Intron	SNP	No	5	3	2	0	0	1	0.5	0	0.667	1	0	0	1	0	0
FAM207A__g.chr21:46391635T>C	FAM207A		g.chr21:46391635T>C	Intron	SNP	No	5	3	2	0	1	0	0.6	0	0.8	0.5	0	1	0	0	0
FAM184B__g.chr4:17768575G>A	FAM184B		g.chr4:17768575G>A	Intron	SNP	No	5	2	3	0	0.75	0.667	0	0	0	0.833	0	0	0.8	0.6	0
ESPNP__g.chr1:17038327delA	ESPNP		g.chr1:17038327delA	RNA	DEL	No	5	3	2	0.25	0	0.417	0	0.5	0	0	0.375	0	0.333	0	0
ESPNP__g.chr1:17022568C>T	ESPNP		g.chr1:17022568C>T	RNA	SNP	No	5	3	2	0.5	0.6	0	0.75	0	0	0	0	0.8	0	0	0.286
ESCO2__g.chr8:27661066_27661067insAC	ESCO2		g.chr8:27661066_27661067insAC	3'UTR	INS	No	5	2	3	0	0	0.545	0	0	0.5	0	0	0	0.75	0.636	0.429
EPHB1__g.chr3:134674865_134674866delCT	EPHB1		g.chr3:134674865_134674866delCT	Intron	DEL	No	5	3	2	0	0	0.6	0.5	0	1	0	0	0	0.5	0	0.667
EPB41L4B__g.chr9:112082900delT	EPB41L4B		g.chr9:112082900delT	5'UTR	DEL	No	5	4	1	0.6	0	1	0.5	0.5	0	0	0.4	0	0	0	0
ELP3__g.chr8:28043134A>G	ELP3		g.chr8:28043134A>G	Intron	SNP	No	5	1	4	0	0	0	0.4	0	0	0	0.75	0.5	0.667	0	0.5
DYNLRB2__g.chr16:80575310G>C	DYNLRB2		g.chr16:80575310G>C	Intron	SNP	No	5	2	3	0	0.333	0	0	0	0.462	0	0.5	0	0.667	0.375	0.154
DUSP8__g.chr11:1594451G>T	DUSP8		g.chr11:1594451G>T	5'Flank	SNP	No	5	3	2	0.6	0	0	0	0.6	0.667	0.5	0	0	0	0	1
DUSP8__g.chr11:1594448_1594450delGGC	DUSP8		g.chr11:1594448_1594450delGGC	5'Flank	DEL	No	5	3	2	0.6	0	0	0	0.6	0.667	0.5	0	0	0	0	1
DSCAML1__g.chr11:117667244C>T	DSCAML1		g.chr11:117667244C>T	Intron	SNP	No	5	3	2	0	0.5	0	0	0.5	1	0	0	0.5	0	0	1
DPYSL2__g.chr8:26444875C>T	DPYSL2		g.chr8:26444875C>T	Intron	SNP	No	5	3	2	0.5	0	0.5	0	0	0.6	0.667	0	0	0	0.4	0
DPYSL2__g.chr8:26444852T>C	DPYSL2		g.chr8:26444852T>C	Intron	SNP	No	5	3	2	0.5	0	0.5	0	0	0.6	0.667	0	0	0	0.4	0
DOC2B__g.chr17:15056T>C	DOC2B		g.chr17:15056T>C	Intron	SNP	No	5	4	1	0.4	0	0.667	0	0.5	1	0	0	0	0.667	0	0
DNAJB1__g.chr19:14629451G>C	DNAJB1		g.chr19:14629451G>C	5'Flank	SNP	No	5	3	2	0	0	0	0.5	0.8	0.4	0	0.333	0.5	0	0	0
DNAH17__g.chr17:76479449C>T	DNAH17		g.chr17:76479449C>T	Intron	SNP	No	5	4	1	1	1	0	0.667	0	0.75	0	0	0	0	0	0.75
DLG1__g.chr3:197023833_197023834insC	DLG1		g.chr3:197023833_197023834insC	Intron	INS	No	5	3	2	0	0.5	0.5	0	0.667	0	0.5	0	0	0.333	0	0
DGKG__g.chr3:186073482T>C	DGKG		g.chr3:186073482T>C	Intron	SNP	No	5	2	3	0	0.667	0	0.667	0	0	0	0	0.667	1	0.4	0
CUX1__g.chr7:101760287T>C	CUX1		g.chr7:101760287T>C	Intron	SNP	No	5	2	3	0.5	0	0.5	0	0	0	0	1	1	1	0	0
CTD-2130O13.1__g.chr18:45103232A>G	CTD-2130O13.1		g.chr18:45103232A>G	lincRNA	SNP	No	5	3	2	0.429	0	0	0.667	0	0.4	0	0	0	0.333	0.25	0
CTCF__g.chr16:67596482C>G	CTCF		g.chr16:67596482C>G	5'UTR	SNP	No	5	4	1	0	0.625	0.75	0.5	0	0.5	0	1	0	0	0	0
CTB-180A7.3__g.chr19:6350692_6350694delAGG	CTB-180A7.3		g.chr19:6350692_6350694delAGG	RNA	DEL	No	5	3	2	0.5	0	0	0	0.667	0.8	0.75	0	0	0	0.667	0
CT60__g.chr15:21147578G>A	CT60		g.chr15:21147578G>A	lincRNA	SNP	No	5	4	1	0.5	0.667	0	0.5	0.75	0	0	0	0	0	0	1
CPAMD8__g.chr19:17124750C>T	CPAMD8		g.chr19:17124750C>T	Intron	SNP	No	5	3	2	0	0	0.5	0	0.75	0.333	1	0	0	0	0.7	0
CORO2B__g.chr15:68926115G>A	CORO2B		g.chr15:68926115G>A	Intron	SNP	No	5	3	2	0	0	1	1	1	0	0	0	0	0.667	0.667	0
CNTLN__g.chr9:17295223T>C	CNTLN		g.chr9:17295223T>C	Intron	SNP	No	5	2	3	0.5	0	0	0	0	1	0	0.5	1	0	1	0
CNGB3__g.chr8:87606923_87606924insTTTGTTTG	CNGB3		g.chr8:87606923_87606924insTTTGTTTG	Intron	INS	No	5	2	3	0.5	0	0	0	0	0.667	0.4	0	0.667	0	0	0.5
CLIC6__g.chr21:36065090G>A	CLIC6		g.chr21:36065090G>A	Intron	SNP	No	5	3	2	0.5	0	0	0.667	0.75	0	1	0	0	0.429	0	0
CLEC16A__g.chr16:11066097G>C	CLEC16A		g.chr16:11066097G>C	Intron	SNP	No	5	3	2	0	0	0.5	0.5	0	0.5	0.75	0	0	0	1	0
CHEK2P2__g.chr15:20495202delA	CHEK2P2		g.chr15:20495202delA	RNA	DEL	No	5	3	2	0	0.571	0.625	0	0	0.4	0.538	0	0	0	0.214	0
CEP112__g.chr17:63955629G>T	CEP112		g.chr17:63955629G>T	Intron	SNP	No	5	1	4	1	0	0	0	0	0	0.5	0	0	0.5	0.8	0.667
CENPF__g.chr1:214813072T>C	CENPF		g.chr1:214813072T>C	Intron	SNP	No	5	3	2	0	0	0	1	0.714	1	0	0	0	0.667	0.667	0
CENPF__g.chr1:214813061A>G	CENPF		g.chr1:214813061A>G	Intron	SNP	No	5	3	2	0	0	0	1	0.714	1	0	0	0	1	0.667	0
CELA3B__g.chr1:22309966A>G	CELA3B		g.chr1:22309966A>G	Intron	SNP	No	5	1	4	0	0	0	0	0	0.286	0.5	0.333	0	0.286	0.222	0
CDHR3__g.chr7:105597065delG	CDHR3		g.chr7:105597065delG	Intron	DEL	No	5	2	3	0	0.5	0	0	0.667	0	0.75	0.4	0	1	0	0
CDH4__g.chr20:59986177_59986180delTCCA	CDH4		g.chr20:59986177_59986180delTCCA	Intron	DEL	No	5	3	2	0.667	0.667	0	0	0	0.5	0	0	1	0.5	0	0
CDH13__g.chr16:83266135C>T	CDH13		g.chr16:83266135C>T	Intron	SNP	No	5	2	3	1	0	0	0	0	1	0.6	0	0	1	1	0
CDC42EP1__g.chr22:37956345G>A	CDC42EP1		g.chr22:37956345G>A	5'Flank	SNP	No	5	3	2	0.75	0.5	0	0.8	0	0	1	1	0	0	0	0
CCNG2__g.chr4:78326643G>A	CCNG2		g.chr4:78326643G>A	Intron	SNP	No	5	2	3	1	0	0	0	1	0	1	0.667	0	1	0	0
CCNB2__g.chr15:59415893_59415894delGG	CCNB2		g.chr15:59415893_59415894delGG	Intron	DEL	No	5	2	3	0	0	0	0.314	0.338	0	0	1	0	0	0.667	0.75
CCDC144NL__g.chr17:20747064T>C	CCDC144NL		g.chr17:20747064T>C	Intron	SNP	No	5	3	2	0	0	0.6	0.8	0	0.5	0	0	0.857	0	0	1
CCDC144NL__g.chr17:20747059G>A	CCDC144NL		g.chr17:20747059G>A	Intron	SNP	No	5	3	2	0	0	0.6	0.8	0	0.5	0	0	0.857	0	0	1
CALCOCO2__g.chr17:46914842A>T	CALCOCO2		g.chr17:46914842A>T	Intron	SNP	No	5	3	2	0	0	0.667	1	0	0.667	0	0	0	1	0	1
CACNA1B__g.chr9:140782937C>T	CACNA1B		g.chr9:140782937C>T	Intron	SNP	No	5	2	3	0.75	0.667	0	0	0	0	0	0	0	1	1	1
CACNA1B__g.chr9:140782909C>G	CACNA1B		g.chr9:140782909C>G	Intron	SNP	No	5	2	3	0.75	0.667	0	0	0	0	0	0	0	0.667	1	1
CACNA1A__g.chr19:13504196G>A	CACNA1A		g.chr19:13504196G>A	Intron	SNP	No	5	2	3	0.667	0	1	0	0	0	0	0	0.667	0.8	0	0.5
C2orf88__g.chr2:190861666G>C	C2orf88		g.chr2:190861666G>C	Intron	SNP	No	5	3	2	0	0	0.4	0	0.6	1	0.4	0.75	0	0	0	0
C21orf37__g.chr21:18808522G>A	C21orf37		g.chr21:18808522G>A	5'Flank	SNP	No	5	3	2	0	0	0.333	0	0.4	0.667	0	0	0	1	0.667	0
C21orf37__g.chr21:18808518A>G	C21orf37		g.chr21:18808518A>G	5'Flank	SNP	No	5	3	2	0	0	0.333	0	0.4	0.667	0	0	0	1	0.667	0
C1orf227__g.chr1:213009179_213009182delAAAA	C1orf227		g.chr1:213009179_213009182delAAAA	Intron	DEL	No	5	1	4	0	0	0.485	0	0	0	0.897	0.48	0.487	0	0.868	0
C1orf158__g.chr1:12819711T>G	C1orf158		g.chr1:12819711T>G	Intron	SNP	No	5	3	2	0	0.667	0	0	1	0.75	0	0.8	0	0	0	0.5
C11orf96__g.chr11:43957082T>A	C11orf96		g.chr11:43957082T>A	Intron	SNP	No	5	2	3	0	0	0.333	0	0.6	0	0	0.5	0.5	0.75	0	0
BIRC5__g.chr17:76223355C>T	BIRC5		g.chr17:76223355C>T	IGR	SNP	No	5	2	3	0.5	0	0	0	0	0.667	0.5	0	0	0.5	0	0.667
BHLHA15__g.chr7:97840145_97840146delAG	BHLHA15		g.chr7:97840145_97840146delAG	5'Flank	DEL	No	5	3	2	1	0	0.667	0	1	0	1	0	0	0	0	0.75
BDKRB2__g.chr14:96685804T>C	BDKRB2		g.chr14:96685804T>C	Intron	SNP	No	5	3	2	0.75	0.6	0	0.75	0	0	0.5	0	1	0	0	0
BCRP2__g.chr22:21460310C>T	BCRP2		g.chr22:21460310C>T	RNA	SNP	No	5	2	3	0	0	0.667	0	0	1	0.667	0.4	0	0.667	0	0
BCL2__g.chr18:60925401G>A	BCL2		g.chr18:60925401G>A	Intron	SNP	No	5	4	1	0	1	0.667	0	0.5	1	0	0	0	0	0	0.667
BCL11B__g.chr14:99703968C>T	BCL11B		g.chr14:99703968C>T	Intron	SNP	No	5	3	2	0	1	0	1	0	0.333	0	1	0	0	1	0
BATF__g.chr14:76016353_76016354insCTTCCTTCCTTTTTTTCCTTTCTTATTCCTTTCTTCCTTT	BATF		g.chr14:76016353_76016354insCTTCCTTCCTTTTTTTCCTTTCTTATTCCTTTCTTCCTTT	IGR	INS	No	5	4	1	0.75	0.6	1	0	0	1	0	0	0	0	0	0.5
BANP__g.chr16:88049060G>A	BANP		g.chr16:88049060G>A	Intron	SNP	No	5	3	2	0.667	0	0.222	0	0	0.5	0.667	0	0	0	0	0.4
BAI1__g.chr8:143544677delG	BAI1		g.chr8:143544677delG	Intron	DEL	No	5	2	3	0.5	0	0	0	0.5	0	0	0.5	0	0.833	0	0.8
BAGE2__g.chr21:11080276A>G	BAGE2		g.chr21:11080276A>G	RNA	SNP	No	5	3	2	0.667	0	0.5	0.4	0	0	0	0	0	0.4	0.75	0
BAALC__g.chr8:104183613_104183614insGAGGAAGGAAGGAAAG	BAALC		g.chr8:104183613_104183614insGAGGAAGGAAGGAAAG	Intron	INS	No	5	2	3	0.667	0	0	0	0	0.4	0.75	0	0	0.333	0	0.667
ATP8A2__g.chr13:26312479_26312481delCCC	ATP8A2		g.chr13:26312479_26312481delCCC	Intron	DEL	No	5	2	3	0.5	0	0	0	0	0.5	0	1	1	0.667	0	0
ATP8A2__g.chr13:26312472_26312475delCCCC	ATP8A2		g.chr13:26312472_26312475delCCCC	Intron	DEL	No	5	2	3	0.5	0	0	0	0	0.5	0	1	1	0.667	0	0
ASTN2__g.chr9:120006847_120006866delAGGAAGGGAGGGAGGGAGGG	ASTN2		g.chr9:120006847_120006866delAGGAAGGGAGGGAGGGAGGG	Intron	DEL	No	5	2	3	0	0	0.5	0	0.429	0	0	0	0.429	0	0.75	0.6
ASPSCR1__g.chr17:79934742T>C	ASPSCR1		g.chr17:79934742T>C	5'Flank	SNP	No	5	3	2	0.6	0	0.3	0	0	0.286	0	0.333	0	0	0	0.5
ASIC2__g.chr17:31938138T>C	ASIC2		g.chr17:31938138T>C	Intron	SNP	No	5	2	3	0	0.667	0	0	0.4	0	0	0	0.444	0	0.667	0.667
APMAP__g.chr20:24960245C>A	APMAP		g.chr20:24960245C>A	Intron	SNP	No	5	2	3	0	0	0	0.5	0	0.667	0	0.4	0	0.6	1	0
AP4E1__g.chr15:51289395T>C	AP4E1		g.chr15:51289395T>C	Intron	SNP	No	5	1	4	0	0	0	0	0	0.6	0.667	0	0	1	0.5	0.429
ANO3__g.chr11:26357538delG	ANO3		g.chr11:26357538delG	Intron	DEL	No	5	1	4	0	0	0	0	0.6	0	0	0	0.667	0.5	0.5	0.5
ANKRD44__g.chr2:197880891G>A	ANKRD44		g.chr2:197880891G>A	Intron	SNP	No	5	3	2	0.4	1	0	0	0	0.667	0	0	0	1	1	0
ALLC__g.chr2:3704830G>T	ALLC		g.chr2:3704830G>T	5'Flank	SNP	No	5	1	4	0	0	0.4	0	0	0	0.667	0	0.8	0	0.667	0.4
ALG9__g.chr11:111699224C>T	ALG9		g.chr11:111699224C>T	Intron	SNP	No	5	0	5	0	0	0	0	0	0	1	1	0	0.75	1	0.75
ALDH1L1__g.chr3:125833143_125833144delAC	ALDH1L1		g.chr3:125833143_125833144delAC	Intron	DEL	No	5	3	2	0.25	0.5	0.75	0	0	0	0	0	0	0	0.667	1
AL589743.1__g.chr14:19671750T>C	AL589743.1		g.chr14:19671750T>C	lincRNA	SNP	No	5	3	2	0.4	0	0.4	0	0.286	0	0	0	0	1	0.286	0
AGPAT9__g.chr4:84527107delG	AGPAT9		g.chr4:84527107delG	IGR	DEL	No	5	3	2	0	0	0.667	0.5	0.5	0	0	0.667	0	0	0	0.833
AGBL4__g.chr1:49129148G>A	AGBL4		g.chr1:49129148G>A	Intron	SNP	No	5	2	3	0	0	0.5	0	0	0.417	0	0	0.2	0.4	0.4	0.571
AGBL1__g.chr15:87010051T>C	AGBL1		g.chr15:87010051T>C	Intron	SNP	No	5	2	3	0	0	0.5	0	0.667	0	1	0.714	0	0	0.5	0
AGAP1__g.chr2:236619196G>A	AGAP1		g.chr2:236619196G>A	Intron	SNP	No	5	2	3	0.4	0	0	0	0	0.5	0	0.333	0	0.75	0	0.5
AFAP1L2__g.chr10:116064954G>T	AFAP1L2		g.chr10:116064954G>T	Intron	SNP	No	5	3	2	0.833	0	0	0.455	0	0.714	0	0	0.833	0.5	0	0
ADHFE1__g.chr8:67357262A>G	ADHFE1		g.chr8:67357262A>G	Intron	SNP	No	5	2	3	0.5	0	1	0	0	0	0.6	0	1	0.75	0	0
ADD3__g.chr10:111860201G>A	ADD3		g.chr10:111860201G>A	Intron	SNP	No	5	2	3	0	0.375	0	0.667	0	0	0	0.5	0	0	0.667	0.4
ADAMTS2__g.chr5:178609060T>C	ADAMTS2		g.chr5:178609060T>C	Intron	SNP	No	5	2	3	0	0	0	0.667	0.429	0	0	0	0.667	0.5	1	0
ACSS1__g.chr20:24991289G>A	ACSS1		g.chr20:24991289G>A	Intron	SNP	No	5	1	4	0	0	0	0	0	0.75	0.667	0	0.5	0.667	0.667	0
ACSM1__g.chr16:20635117C>G	ACSM1		g.chr16:20635117C>G	Intron	SNP	No	5	2	3	0	1	0	0	0	1	0.5	0	1	0.667	0	0
ACSF3__g.chr16:89171544A>G	ACSF3		g.chr16:89171544A>G	Intron	SNP	No	5	3	2	0.286	0.667	0	0	0.286	0	0	0	0.3	0	0.5	0
ACER2__g.chr9:19423712G>A	ACER2		g.chr9:19423712G>A	Intron	SNP	No	5	2	3	0	0	1	0	0	0.6	0	0	0.667	1	0	1
AC093627.8__g.chr7:76797_76798insC	AC093627.8		g.chr7:76797_76798insC	lincRNA	INS	No	5	2	3	0	0	0.75	0	1	0	1	0	0.4	0.667	0	0
AC093627.8__g.chr7:76795_76796insT	AC093627.8		g.chr7:76795_76796insT	lincRNA	INS	No	5	2	3	0	0	0.75	0	1	0	1	0	0.4	0.667	0	0
AC079354.1__g.chr2:202978199_202978200delTT	AC079354.1		g.chr2:202978199_202978200delTT	Intron	DEL	No	5	3	2	0	0.309	0.232	0	0.237	0	0	0	0	0.28	0	0.226
AC068858.1__g.chr11:45001043A>G	AC068858.1		g.chr11:45001043A>G	lincRNA	SNP	No	5	2	3	0	0	0	0	0.667	0.6	0	1	1	0	0	0.4
AC019294.1__g.chr15:76028937C>T	AC019294.1		g.chr15:76028937C>T	5'Flank	SNP	No	5	3	2	0	0	0.273	0.286	0	0.364	0.2	0.333	0.273	0	0	0
AC019294.1__g.chr15:76028933T>G	AC019294.1		g.chr15:76028933T>G	5'Flank	SNP	No	5	3	2	0	0	0.273	0.286	0	0.3	0.2	0.333	0.273	0	0	0
AC016735.2__g.chr2:43269128C>T	AC016735.2		g.chr2:43269128C>T	lincRNA	SNP	No	5	3	2	0.833	0	0	0	0.5	0.4	1	0	0	0	0	0.75
AC009531.2__g.chr7:35297958C>A	AC009531.2		g.chr7:35297958C>A	lincRNA	SNP	No	5	4	1	0	0.75	1	0	0.667	0.4	0	0	1	0	0	0
AC009499.1__g.chr2:34140856C>A	AC009499.1		g.chr2:34140856C>A	lincRNA	SNP	No	5	1	4	0	0.571	0	0	0	0	1	0.667	0.5	0	0	0.5
AC009229.5__g.chr2:38469162A>G	AC009229.5		g.chr2:38469162A>G	lincRNA	SNP	No	5	3	2	1	0.6	0	1	0	0	0	0	0.667	0.5	0	0
AC008088.4__g.chr17:20436910T>C	AC008088.4		g.chr17:20436910T>C	lincRNA	SNP	No	5	3	2	0.4	0.429	0.4	0	0	0	0	0.286	0	0	0.286	0
AC002539.2__g.chr17:67944668G>A	AC002539.2		g.chr17:67944668G>A	RNA	SNP	No	5	1	4	0	0	0	0	0	0.333	0.75	0.375	0	0.25	0.333	0
AC002539.2__g.chr17:67944664_67944665delGA	AC002539.2		g.chr17:67944664_67944665delGA	RNA	DEL	No	5	1	4	0	0	0	0	0	0.333	0.75	0.375	0	0.25	0.333	0
ABTB2__g.chr11:34191312_34191313insC	ABTB2		g.chr11:34191312_34191313insC	Intron	INS	No	5	2	3	0	0	0.6	0	1	0	0	0.4	0	0	0.286	0.667
ABLIM1__g.chr10:116303789C>T	ABLIM1		g.chr10:116303789C>T	Intron	SNP	No	5	2	3	0	0.5	0.286	0	0	0	1	0.5	0	0	0.6	0
ABCC4__g.chr13:95953202C>A	ABCC4		g.chr13:95953202C>A	Intron	SNP	No	5	2	3	0	0	0	0.5	0	0.5	0	0.667	0	0	0.333	0.4
ZSCAN5C__g.chr19:56721531G>A	ZSCAN5C		g.chr19:56721531G>A	IGR	SNP	No	4	3	1	1	0	0.75	1	0	0	0	0	0	0	1	0
ZSCAN5A__g.chr19:56756418T>C	ZSCAN5A		g.chr19:56756418T>C	Intron	SNP	No	4	1	3	0	0	0	0	0	0.6	0.75	0	0	0.667	0	0.4
ZNF98__g.chr19:22701642C>T	ZNF98		g.chr19:22701642C>T	Intron	SNP	No	4	2	2	0.6	0	0.667	0	0	0	0	0	0	0.667	0	1
ZNF815P__g.chr7:5873138T>C	ZNF815P		g.chr7:5873138T>C	RNA	SNP	No	4	2	2	0.2	0.182	0.176	0.381	0.174	0.353	0.136	0.136	0.182	0.227	0.318	0.2
ZNF625__g.chr19:12261748G>A	ZNF625		g.chr19:12261748G>A	Intron	SNP	No	4	4	0	0.286	0.667	0.833	0	0	0.5	0	0	0	0	0	0
ZNF415__g.chr19:53632445A>G	ZNF415		g.chr19:53632445A>G	Intron	SNP	No	4	1	3	0	0	0	0.333	0	0	0	0.3	0	0.222	0	0.286
ZNF414__g.chr19:8572739T>A	ZNF414		g.chr19:8572739T>A	IGR	SNP	No	4	2	2	0.667	0	0	0	0	1	0.667	0	0	0	0	0.667
ZFP64__g.chr20:50809241delT	ZFP64		g.chr20:50809241delT	5'Flank	DEL	No	4	2	2	0	0.5	0	0.571	0	0	0	0	0	0.6	0.429	0
ZFP64__g.chr20:50668578G>A	ZFP64		g.chr20:50668578G>A	3'UTR	SNP	No	4	3	1	0.4	0	1	0	0.5	0	0	0	0	0	0	0.75
ZC3H7B__g.chr22:41697219A>C	ZC3H7B		g.chr22:41697219A>C	5'Flank	SNP	No	4	2	2	0	0	0.667	0	0	0.5	0	0	1	0	0	0.75
ZC3H12C__g.chr11:109964568C>T	ZC3H12C		g.chr11:109964568C>T	Intron	SNP	No	4	2	2	0.667	1	0	0	0	0	0.4	0	0	0	1	0
ZBTB46__g.chr20:62397078_62397079insAGCCTGAAA	ZBTB46		g.chr20:62397078_62397079insAGCCTGAAA	Intron	INS	No	4	2	2	0	0	1	0	1	0	0	0	0.667	0.75	0	0
ZBTB12__g.chr6:31864885_31864886insC	ZBTB12		g.chr6:31864885_31864886insC	IGR	INS	No	4	4	0	0	0.462	0	0.462	0.537	0.463	0	0	0	0	0	0
Y_RNA__g.chr4:146880597G>A	Y_RNA		g.chr4:146880597G>A	RNA	SNP	No	4	2	2	0.333	0.375	0	0	0	0	0.5	0	0.333	0	0	0
Y_RNA__g.chr20:48539066C>G	Y_RNA		g.chr20:48539066C>G	RNA	SNP	No	4	2	2	0	0.667	1	0	0	0	0	0	0	0	1	0.571
Y_RNA__g.chr11:33220276C>G	Y_RNA		g.chr11:33220276C>G	RNA	SNP	No	4	0	4	0	0	0	0	0	0	0.5	0.5	0	0	0.75	0.667
XXbac-BPG181B23.7__g.chr6:31363489G>A	XXbac-BPG181B23.7		g.chr6:31363489G>A	lincRNA	SNP	No	4	2	2	1	1	0	0	0	0	1	0	0	0	0.667	0
WNK2__g.chr9:95980332C>T	WNK2		g.chr9:95980332C>T	Intron	SNP	No	4	2	2	0.333	0	0	0	0.6	0	0	0	1	0.429	0	0
WDR37__g.chr10:1125769A>C	WDR37		g.chr10:1125769A>C	Intron	SNP	No	4	1	3	0	0	0	0	0	0.5	0	0	0	1	0.5	0.4
WBSCR27__g.chr7:73254463delG	WBSCR27		g.chr7:73254463delG	Intron	DEL	No	4	2	2	0	0.523	0.192	0	0.249	0	0	0	0.257	0	0.245	0
WBP2NL__g.chr22:42406820G>A	WBP2NL		g.chr22:42406820G>A	Intron	SNP	No	4	1	3	0.667	0	0	0	0	0	0	1	0	1	1	0
WASH3P__g.chr15:102515149G>A	WASH3P		g.chr15:102515149G>A	RNA	SNP	No	4	2	2	0	0	0.667	0	0.75	0	0	0	0	0.667	0.25	0
WASH2P__g.chr2:114349250G>A	WASH2P		g.chr2:114349250G>A	RNA	SNP	No	4	2	2	0	0	0	0.667	0	0.5	0	0	0.333	1	0	0
VPS35__g.chr16:46711541A>G	VPS35		g.chr16:46711541A>G	Intron	SNP	No	4	3	1	0	0.6	0	1	0	0.75	0	0	0.6	0	0	0
VAV2__g.chr9:136773201C>T	VAV2		g.chr9:136773201C>T	Intron	SNP	No	4	1	3	0	0	0	0.667	0	0	0.667	0	0	1	0.4	0
UTS2R__g.chr17:80334716_80334717insG	UTS2R		g.chr17:80334716_80334717insG	IGR	INS	No	4	1	3	0	0	0	0	0	0.714	0	0.5	0	0	0.5	0.556
UTRN__g.chr6:144681226_144681230delCCCTC	UTRN		g.chr6:144681226_144681230delCCCTC	Intron	DEL	No	4	1	3	0	0	0.667	0	0	0	1	0	0	0.667	0.4	0
UPK3B__g.chr7:76630144A>G	UPK3B		g.chr7:76630144A>G	Intron	SNP	No	4	1	3	0	0	0	0.8	0	0	0.6	0.667	0	0	0	0.429
Unknown__g.chrX:61691794T>C	Unknown		g.chrX:61691794T>C	IGR	SNP	No	4	3	1	0.652	0.2	0.421	0	0.333	0	0	0	0.2	0.465	0	0
Unknown__g.chrhs37d5:9499075A>T	Unknown		g.chrhs37d5:9499075A>T	IGR	SNP	No	4	2	2	0.667	0	0	0	0	0.667	0.667	0	0	1	0	0
Unknown__g.chrhs37d5:8812399C>T	Unknown		g.chrhs37d5:8812399C>T	IGR	SNP	No	4	3	1	0	0	0.429	0	0.5	0.5	0	0	0	0	0	0.286
Unknown__g.chrhs37d5:8811738G>A	Unknown		g.chrhs37d5:8811738G>A	IGR	SNP	No	4	2	2	0.444	0	0	0	0	0.571	0	0	0.5	0	0.5	0
Unknown__g.chrhs37d5:8021728A>G	Unknown		g.chrhs37d5:8021728A>G	IGR	SNP	No	4	2	2	0.417	0	0.2	0.6	0	0	0	0.6	0	0.243	0	0
Unknown__g.chrhs37d5:6816958C>A	Unknown		g.chrhs37d5:6816958C>A	IGR	SNP	No	4	3	1	0.25	0.222	0	0	0	0.25	0.4	0	0	0	0	0
Unknown__g.chrhs37d5:6816957C>A	Unknown		g.chrhs37d5:6816957C>A	IGR	SNP	No	4	3	1	0.25	0.222	0	0	0	0.25	0.4	0	0	0	0	0
Unknown__g.chrhs37d5:6816707_6816708delGG	Unknown		g.chrhs37d5:6816707_6816708delGG	IGR	DEL	No	4	2	2	0	0	0	0.667	0	0.75	0	0.667	0.4	0	0	0
Unknown__g.chrhs37d5:6815587C>G	Unknown		g.chrhs37d5:6815587C>G	IGR	SNP	No	4	2	2	0	0	0	0	0.667	0.5	1	0	0	0.6	0	0
Unknown__g.chrhs37d5:5701200C>T	Unknown		g.chrhs37d5:5701200C>T	IGR	SNP	No	4	1	3	0.4	0	0	0	0	0	1	0.556	0.6	0	0	0
Unknown__g.chrhs37d5:4340100C>A	Unknown		g.chrhs37d5:4340100C>A	IGR	SNP	No	4	1	3	0.5	0	0	0	0	0	0	0	0.625	0.4	0.5	0
Unknown__g.chrhs37d5:4340080C>T	Unknown		g.chrhs37d5:4340080C>T	IGR	SNP	No	4	1	3	0.4	0	0	0	0	0	0	0	0.625	0.444	0.5	0
Unknown__g.chrhs37d5:4340076T>C	Unknown		g.chrhs37d5:4340076T>C	IGR	SNP	No	4	1	3	0.4	0	0	0	0	0	0	0	0.625	0.444	0.5	0
Unknown__g.chrhs37d5:4340060_4340068delCTCCATCCG	Unknown		g.chrhs37d5:4340060_4340068delCTCCATCCG	IGR	DEL	No	4	1	3	0.5	0	0	0	0	0	0	0	0.625	0.444	0.571	0
Unknown__g.chrhs37d5:4340057delC	Unknown		g.chrhs37d5:4340057delC	IGR	DEL	No	4	1	3	0.5	0	0	0	0	0	0	0	0.667	0.4	0.571	0
Unknown__g.chrhs37d5:4340027T>C	Unknown		g.chrhs37d5:4340027T>C	IGR	SNP	No	4	1	3	0.4	0	0	0	0	0	0	0	0.6	0.6	0.6	0
Unknown__g.chrhs37d5:4340019_4340020insTTCTG	Unknown		g.chrhs37d5:4340019_4340020insTTCTG	IGR	INS	No	4	1	3	0.4	0	0	0	0	0	0	0	0.75	0.5	1	0
Unknown__g.chrhs37d5:3682673G>C	Unknown		g.chrhs37d5:3682673G>C	IGR	SNP	No	4	1	3	0.364	0	0	0	0	0	0	0	0.571	0.3	1	0
Unknown__g.chrhs37d5:35256524T>C	Unknown		g.chrhs37d5:35256524T>C	IGR	SNP	No	4	1	3	1	0	0	0	0	0	1	0	1	0	1	0
Unknown__g.chrhs37d5:35256514T>C	Unknown		g.chrhs37d5:35256514T>C	IGR	SNP	No	4	1	3	1	0	0	0	0	0	1	0	1	0	1	0
Unknown__g.chrhs37d5:35230330G>A	Unknown		g.chrhs37d5:35230330G>A	IGR	SNP	No	4	1	3	0	0	0	0	0.188	0.333	0	0	0	0.25	0.25	0.4
Unknown__g.chrhs37d5:35182139G>C	Unknown		g.chrhs37d5:35182139G>C	IGR	SNP	No	4	2	2	0	1	0.6	0	0	0	0	0	1	0	1	0
Unknown__g.chrhs37d5:35182132G>T	Unknown		g.chrhs37d5:35182132G>T	IGR	SNP	No	4	2	2	0	1	0.6	0	0	0	0	0	1	0	1	0
Unknown__g.chrhs37d5:35182131T>C	Unknown		g.chrhs37d5:35182131T>C	IGR	SNP	No	4	2	2	0	1	0.6	0	0	0	0	0	1	0	1	0
Unknown__g.chrhs37d5:35182129C>A	Unknown		g.chrhs37d5:35182129C>A	IGR	SNP	No	4	2	2	0	1	0.75	0	0	0	0	0	1	0	1	0
Unknown__g.chrhs37d5:35182124C>A	Unknown		g.chrhs37d5:35182124C>A	IGR	SNP	No	4	2	2	0	1	0.75	0	0	0	0	0	1	0	1	0
Unknown__g.chrhs37d5:35182118T>C	Unknown		g.chrhs37d5:35182118T>C	IGR	SNP	No	4	1	3	0	0	0.75	0	0	0	0	0	1	0.5	1	0
Unknown__g.chrhs37d5:34545834C>A	Unknown		g.chrhs37d5:34545834C>A	IGR	SNP	No	4	2	2	0.571	0	0	0	0	0.5	0.5	0.75	0	0	0	0
Unknown__g.chrhs37d5:33785516C>T	Unknown		g.chrhs37d5:33785516C>T	IGR	SNP	No	4	1	3	0.375	0	0	0	0	0	0	0.6	0	0.455	0.5	0
Unknown__g.chrhs37d5:33785510G>C	Unknown		g.chrhs37d5:33785510G>C	IGR	SNP	No	4	1	3	0.429	0	0	0	0	0	0	0.75	0	0.545	0.5	0
Unknown__g.chrhs37d5:33785503T>A	Unknown		g.chrhs37d5:33785503T>A	IGR	SNP	No	4	1	3	0.875	0	0	0	0	0	0	0.75	0	0.917	1	0
Unknown__g.chrhs37d5:33785498_33785499insAG	Unknown		g.chrhs37d5:33785498_33785499insAG	IGR	INS	No	4	1	3	0.714	0	0	0	0	0	0	0.75	0	0.917	1	0
Unknown__g.chrhs37d5:33785493G>A	Unknown		g.chrhs37d5:33785493G>A	IGR	SNP	No	4	1	3	0.6	0	0	0	0	0	0	0.75	0	0.636	0.429	0
Unknown__g.chrhs37d5:31796553A>G	Unknown		g.chrhs37d5:31796553A>G	IGR	SNP	No	4	3	1	0	1	0	1	0.667	0	0	0	0	0	0.286	0
Unknown__g.chrhs37d5:30081332T>C	Unknown		g.chrhs37d5:30081332T>C	IGR	SNP	No	4	1	3	0	0	0	0	0	0.667	0	0	0.3	0.211	0	0.556
Unknown__g.chrhs37d5:29868526C>G	Unknown		g.chrhs37d5:29868526C>G	IGR	SNP	No	4	1	3	0.227	0	0	0	0	0	0	0.6	0	0.375	0	0.286
Unknown__g.chrhs37d5:29599306delG	Unknown		g.chrhs37d5:29599306delG	IGR	DEL	No	4	1	3	0.5	0	0	0	0	0	0	0.4	0.429	0.5	0	0
Unknown__g.chrhs37d5:29491342C>G	Unknown		g.chrhs37d5:29491342C>G	IGR	SNP	No	4	2	2	0.286	0	1	0	0	0	0	0	0	0.333	0.5	0
Unknown__g.chrhs37d5:29481673C>T	Unknown		g.chrhs37d5:29481673C>T	IGR	SNP	No	4	1	3	0	0.286	0	0	0	0	0	0.222	0	0.556	0	0.286
Unknown__g.chrhs37d5:29481665C>T	Unknown		g.chrhs37d5:29481665C>T	IGR	SNP	No	4	1	3	0	0.286	0	0	0	0	0	0.222	0	0.556	0	0.286
Unknown__g.chrhs37d5:29481657C>A	Unknown		g.chrhs37d5:29481657C>A	IGR	SNP	No	4	1	3	0	0.333	0	0	0	0	0	0.222	0	0.556	0	0.286
Unknown__g.chrhs37d5:29481652T>A	Unknown		g.chrhs37d5:29481652T>A	IGR	SNP	No	4	1	3	0	0.333	0	0	0	0	0	0.222	0	0.556	0	0.286
Unknown__g.chrhs37d5:29477385C>G	Unknown		g.chrhs37d5:29477385C>G	IGR	SNP	No	4	2	2	0	0	0.667	1	0	0	0	0	0.333	0	0.667	0
Unknown__g.chrhs37d5:28889951C>T	Unknown		g.chrhs37d5:28889951C>T	IGR	SNP	No	4	2	2	0	0	0	0	0.667	0.5	0	0.667	0	0	0.5	0
Unknown__g.chrhs37d5:27950085_27950099delGAATGGAATGGACTG	Unknown		g.chrhs37d5:27950085_27950099delGAATGGAATGGACTG	IGR	DEL	No	4	2	2	0.333	0	0.167	0	0	0.25	0	0	0.571	0.333	0	0
Unknown__g.chrhs37d5:27717510G>A	Unknown		g.chrhs37d5:27717510G>A	IGR	SNP	No	4	1	3	0.071	0	0.111	0.231	0.095	0.095	0.217	0	0.238	0	0.238	0.125
Unknown__g.chrhs37d5:27717508T>C	Unknown		g.chrhs37d5:27717508T>C	IGR	SNP	No	4	3	1	0.214	0.217	0.105	0.143	0	0.25	0	0.125	0.136	0.214	0.182	0
Unknown__g.chrhs37d5:27295128A>G	Unknown		g.chrhs37d5:27295128A>G	IGR	SNP	No	4	1	3	0.267	0	0	0	0	0	0	0	0.222	0.4	0.286	0
Unknown__g.chrhs37d5:26991121delA	Unknown		g.chrhs37d5:26991121delA	IGR	DEL	No	4	0	4	0.122	0.2	0	0	0.125	0	0	0.286	0.32	0.194	0.278	0.25
Unknown__g.chrhs37d5:26887315G>A	Unknown		g.chrhs37d5:26887315G>A	IGR	SNP	No	4	2	2	0	1	0	0	0	1	0	1	0	0.667	0	0
Unknown__g.chrhs37d5:26871129A>G	Unknown		g.chrhs37d5:26871129A>G	IGR	SNP	No	4	2	2	0	0.6	0	0	0	0.267	0	0	0.429	0	0	0.5
Unknown__g.chrhs37d5:26783406G>A	Unknown		g.chrhs37d5:26783406G>A	IGR	SNP	No	4	2	2	0.667	0	0	0	0	1	0	1	0	0	0	1
Unknown__g.chrhs37d5:26783372A>G	Unknown		g.chrhs37d5:26783372A>G	IGR	SNP	No	4	2	2	0	0	1	0	0	1	0	1	0	0	0	1
Unknown__g.chrhs37d5:26781211A>G	Unknown		g.chrhs37d5:26781211A>G	IGR	SNP	No	4	0	4	0	0	0	0	0	0	0	0.5	0.286	0.667	0	0.667
Unknown__g.chrhs37d5:26187699A>T	Unknown		g.chrhs37d5:26187699A>T	IGR	SNP	No	4	2	2	0	0	0	0	0.5	0.5	0	1	0	0	0	0.5
Unknown__g.chrhs37d5:26126426G>C	Unknown		g.chrhs37d5:26126426G>C	IGR	SNP	No	4	2	2	0	0	0.5	0.667	0	0	0.667	0	0.5	0	0	0
Unknown__g.chrhs37d5:26126420T>C	Unknown		g.chrhs37d5:26126420T>C	IGR	SNP	No	4	2	2	0	0	0.5	0.667	0	0	0.667	0	0.5	0	0	0
Unknown__g.chrhs37d5:26125844G>A	Unknown		g.chrhs37d5:26125844G>A	IGR	SNP	No	4	2	2	0.25	0	0.217	0	0.074	0.125	0.235	0.235	0.148	0.2	0.087	0
Unknown__g.chrhs37d5:25974804C>T	Unknown		g.chrhs37d5:25974804C>T	IGR	SNP	No	4	2	2	0.5	0	0	0.6	0	0	0	0	0.429	0.368	0	0
Unknown__g.chrhs37d5:25974794C>T	Unknown		g.chrhs37d5:25974794C>T	IGR	SNP	No	4	2	2	0.7	0	0	0.5	0	0	0	0	0.667	0.667	0	0
Unknown__g.chrhs37d5:25970914C>T	Unknown		g.chrhs37d5:25970914C>T	IGR	SNP	No	4	2	2	0.455	0	0	0	0.4	0	0	0	0.8	0.192	0	1
Unknown__g.chrhs37d5:25970911A>C	Unknown		g.chrhs37d5:25970911A>C	IGR	SNP	No	4	2	2	0.455	0	0	0	0.4	0	0	0	0.8	0.172	0	1
Unknown__g.chrhs37d5:25903722G>A	Unknown		g.chrhs37d5:25903722G>A	IGR	SNP	No	4	2	2	0.5	0.25	0	0	0	0	0	0.154	0.444	0	0	0.375
Unknown__g.chrhs37d5:25175770C>T	Unknown		g.chrhs37d5:25175770C>T	IGR	SNP	No	4	2	2	0.5	0	0	0	0	0.429	0	0.286	0	0	0	1
Unknown__g.chrhs37d5:24679811_24679812insGC	Unknown		g.chrhs37d5:24679811_24679812insGC	IGR	INS	No	4	3	1	0	0	0.5	0.5	0.25	0	0	0	0	0.714	0	0
Unknown__g.chrhs37d5:24679805_24679807delTGC	Unknown		g.chrhs37d5:24679805_24679807delTGC	IGR	DEL	No	4	3	1	0	0	0.5	0.5	0.25	0	0	0	0	0.714	0	0
Unknown__g.chrhs37d5:24679794A>C	Unknown		g.chrhs37d5:24679794A>C	IGR	SNP	No	4	3	1	0	0	0.5	0.4	0.25	0	0	0	0	0.625	0	0
Unknown__g.chrhs37d5:24679788G>A	Unknown		g.chrhs37d5:24679788G>A	IGR	SNP	No	4	3	1	0	0	0.4	0.286	0.222	0	0	0	0	0.625	0	0
Unknown__g.chrhs37d5:23891721T>C	Unknown		g.chrhs37d5:23891721T>C	IGR	SNP	No	4	4	0	0.75	0.571	0.667	0	0	0.286	0	0	0	0	0	0
Unknown__g.chrhs37d5:23891715T>C	Unknown		g.chrhs37d5:23891715T>C	IGR	SNP	No	4	4	0	0.75	0.571	0.667	0	0	0.286	0	0	0	0	0	0
Unknown__g.chrhs37d5:23890421delC	Unknown		g.chrhs37d5:23890421delC	IGR	DEL	No	4	4	0	0	1	0.7	0	1	1	0	0	0	0	0	0
Unknown__g.chrhs37d5:23881595G>A	Unknown		g.chrhs37d5:23881595G>A	IGR	SNP	No	4	3	1	0	0.667	0	0	0.333	0.571	0	0.2	0.273	0	0.188	0
Unknown__g.chrhs37d5:23726449C>A	Unknown		g.chrhs37d5:23726449C>A	IGR	SNP	No	4	2	2	0	0.1	0.231	0	0	0.238	0.211	0.167	0.2	0	0.214	0
Unknown__g.chrhs37d5:23724534G>A	Unknown		g.chrhs37d5:23724534G>A	IGR	SNP	No	4	2	2	0	0.333	0	0	0.5	0	0	0	0.273	0.286	0	0
Unknown__g.chrhs37d5:23639310A>G	Unknown		g.chrhs37d5:23639310A>G	IGR	SNP	No	4	2	2	0	0	0	0	0.75	0.667	0	0.667	0	0	0	1
Unknown__g.chrhs37d5:22873807C>A	Unknown		g.chrhs37d5:22873807C>A	IGR	SNP	No	4	3	1	0	0	0	0.4	0.667	0.5	0	0	0	0	0	0.5
Unknown__g.chrhs37d5:22873798C>A	Unknown		g.chrhs37d5:22873798C>A	IGR	SNP	No	4	3	1	0	0	0	0.4	0.667	0.5	0	0	0	0	0	0.5
Unknown__g.chrhs37d5:22821732A>G	Unknown		g.chrhs37d5:22821732A>G	IGR	SNP	No	4	2	2	0	0.5	0.333	0	0	0	0	0	0.25	0	0	0.286
Unknown__g.chrhs37d5:22686866G>T	Unknown		g.chrhs37d5:22686866G>T	IGR	SNP	No	4	1	3	0	0	0	0	0.4	0	0.5	0.333	0.333	0	0	0
Unknown__g.chrhs37d5:22686737C>T	Unknown		g.chrhs37d5:22686737C>T	IGR	SNP	No	4	3	1	0	0	0	1	0.667	0.5	0	0.5	0	0	0	0
Unknown__g.chrhs37d5:22600461A>G	Unknown		g.chrhs37d5:22600461A>G	IGR	SNP	No	4	1	3	0.4	0	0	0	0	0	0	0.667	0	0.5	0	0.286
Unknown__g.chrhs37d5:22600447C>G	Unknown		g.chrhs37d5:22600447C>G	IGR	SNP	No	4	1	3	0.4	0	0	0	0	0	0	0.6	0	0.4	0	0.286
Unknown__g.chrhs37d5:22599833G>A	Unknown		g.chrhs37d5:22599833G>A	IGR	SNP	No	4	2	2	0.667	0	0	0	0.5	0	0	0	0.4	0	0	0.5
Unknown__g.chrhs37d5:22599831G>C	Unknown		g.chrhs37d5:22599831G>C	IGR	SNP	No	4	2	2	0.667	0	0	0	0.5	0	0	0	0.4	0	0	0.5
Unknown__g.chrhs37d5:22598523G>C	Unknown		g.chrhs37d5:22598523G>C	IGR	SNP	No	4	2	2	0	1	0.75	0	0	0	0	0	0	0.333	1	0
Unknown__g.chrhs37d5:22598513A>G	Unknown		g.chrhs37d5:22598513A>G	IGR	SNP	No	4	2	2	0	1	0.667	0	0	0	0	0	0	0.333	1	0
Unknown__g.chrhs37d5:22483064G>C	Unknown		g.chrhs37d5:22483064G>C	IGR	SNP	No	4	2	2	0.305	0	0	0	0	0.6	0.6	0	0	0.226	0	0
Unknown__g.chrhs37d5:22242574C>G	Unknown		g.chrhs37d5:22242574C>G	IGR	SNP	No	4	2	2	0	0.4	0	0	0.4	0	0	0	0	0.4	0.222	0
Unknown__g.chrhs37d5:22172180A>G	Unknown		g.chrhs37d5:22172180A>G	IGR	SNP	No	4	2	2	0	0	0	0	0.5	0.222	0	0	0.214	0	0.25	0
Unknown__g.chrhs37d5:22015491C>A	Unknown		g.chrhs37d5:22015491C>A	IGR	SNP	No	4	3	1	1	0	0.5	0	0	0.75	0.667	0	0	0	0	0
Unknown__g.chrhs37d5:21992510C>G	Unknown		g.chrhs37d5:21992510C>G	IGR	SNP	No	4	1	3	0	0	0	0.333	0	0	0	0	0.4	0	0.5	0.25
Unknown__g.chrhs37d5:21710961C>G	Unknown		g.chrhs37d5:21710961C>G	IGR	SNP	No	4	2	2	0	1	0	1	0	0	0.667	0	0.6	0	0	0
Unknown__g.chrhs37d5:21513511C>T	Unknown		g.chrhs37d5:21513511C>T	IGR	SNP	No	4	2	2	0	0	0.25	0	0.25	0	0.6	0	0	0	0.333	0
Unknown__g.chrhs37d5:21483652G>C	Unknown		g.chrhs37d5:21483652G>C	IGR	SNP	No	4	1	3	0.125	0.217	0.2	0.108	0.172	0.125	0.273	0.211	0.17	0.203	0.105	0.125
Unknown__g.chrhs37d5:21418032C>T	Unknown		g.chrhs37d5:21418032C>T	IGR	SNP	No	4	2	2	0	0	0.222	0	0	0.214	0.5	0.286	0	0	0	0
Unknown__g.chrhs37d5:21418015C>A	Unknown		g.chrhs37d5:21418015C>A	IGR	SNP	No	4	2	2	0	0	0.25	0	0	0.231	0.5	0.333	0	0	0	0
Unknown__g.chrhs37d5:21417987G>A	Unknown		g.chrhs37d5:21417987G>A	IGR	SNP	No	4	2	2	0	0	0.25	0	0	0.231	0.4	0.333	0	0	0	0
Unknown__g.chrhs37d5:21279415A>G	Unknown		g.chrhs37d5:21279415A>G	IGR	SNP	No	4	1	3	0.4	0	0	0	0	0	0	1	0	0	0.6	1
Unknown__g.chrhs37d5:20855845_20855846insTGGAG	Unknown		g.chrhs37d5:20855845_20855846insTGGAG	IGR	INS	No	4	4	0	0.286	0.667	0	0	0.333	0.286	0	0	0	0	0	0
Unknown__g.chrhs37d5:19993825C>T	Unknown		g.chrhs37d5:19993825C>T	IGR	SNP	No	4	1	3	0	0	0.5	0	0	0	0.6	0	1	0	0.429	0
Unknown__g.chrhs37d5:19664696G>T	Unknown		g.chrhs37d5:19664696G>T	IGR	SNP	No	4	1	3	0	0	0	0	0	0.286	0	0.4	0.5	0.5	0	0
Unknown__g.chrhs37d5:19565959C>G	Unknown		g.chrhs37d5:19565959C>G	IGR	SNP	No	4	3	1	0	0	0.357	0.231	0	0.75	0	0	0.209	0	0	0
Unknown__g.chrhs37d5:19550530A>G	Unknown		g.chrhs37d5:19550530A>G	IGR	SNP	No	4	1	3	0	0	0	0	0.667	0	0.571	0	0.286	0	0	0.4
Unknown__g.chrhs37d5:19369378A>C	Unknown		g.chrhs37d5:19369378A>C	IGR	SNP	No	4	2	2	0.263	0	0.375	0	0	0	0	0	0.2	0.13	0.364	0.444
Unknown__g.chrhs37d5:19323561A>G	Unknown		g.chrhs37d5:19323561A>G	IGR	SNP	No	4	1	3	0	0	0	0	0	0.5	0	0	1	0.8	0.375	0
Unknown__g.chrhs37d5:19064787G>T	Unknown		g.chrhs37d5:19064787G>T	IGR	SNP	No	4	2	2	0	0	0.4	0	0	0.667	0	0	1	0	0	0.5
Unknown__g.chrhs37d5:19064619A>G	Unknown		g.chrhs37d5:19064619A>G	IGR	SNP	No	4	3	1	0.375	0.75	0	0	0	0.667	0	0	0	0	0	1
Unknown__g.chrhs37d5:19034412C>A	Unknown		g.chrhs37d5:19034412C>A	IGR	SNP	No	4	2	2	0	0	0.667	0	0.667	0	1	0	1	0	0	0
Unknown__g.chrhs37d5:19034397C>G	Unknown		g.chrhs37d5:19034397C>G	IGR	SNP	No	4	2	2	0	0	0.571	0	0.667	0	1	0	1	0	0	0
Unknown__g.chrhs37d5:18907694_18907695delGT	Unknown		g.chrhs37d5:18907694_18907695delGT	IGR	DEL	No	4	2	2	0.6	0	0.286	0	0	0	0	0	0	0.286	0.714	0
Unknown__g.chrhs37d5:18907684A>T	Unknown		g.chrhs37d5:18907684A>T	IGR	SNP	No	4	2	2	0.5	0	0.5	0	0	0	0	0	0	0.438	0.429	0
Unknown__g.chrhs37d5:18902131G>A	Unknown		g.chrhs37d5:18902131G>A	IGR	SNP	No	4	3	1	0.263	0.333	0.316	0	0	0.143	0	0.273	0	0	0	0
Unknown__g.chrhs37d5:18865223T>A	Unknown		g.chrhs37d5:18865223T>A	IGR	SNP	No	4	3	1	0.429	0.333	0	0	0.429	0.167	0	0	0	0	0.333	0
Unknown__g.chrhs37d5:18858713G>A	Unknown		g.chrhs37d5:18858713G>A	IGR	SNP	No	4	2	2	0	0	0.8	0	0	1	0	0	0	0.667	0	0.75
Unknown__g.chrhs37d5:18858632G>A	Unknown		g.chrhs37d5:18858632G>A	IGR	SNP	No	4	2	2	0	0	0.714	0	0	1	0	0	0	0.667	0	0.667
Unknown__g.chrhs37d5:18858628C>T	Unknown		g.chrhs37d5:18858628C>T	IGR	SNP	No	4	2	2	0	0	0.625	0	0	1	0	0	0	0.667	0	0.667
Unknown__g.chrhs37d5:18430635T>G	Unknown		g.chrhs37d5:18430635T>G	IGR	SNP	No	4	2	2	0	1	0	0	0	1	0.333	0.5	0	0	0	0
Unknown__g.chrhs37d5:17228285A>T	Unknown		g.chrhs37d5:17228285A>T	IGR	SNP	No	4	2	2	0.316	0	0	0.375	0	0	0	0	0.333	0	0	0.286
Unknown__g.chrhs37d5:17225021T>G	Unknown		g.chrhs37d5:17225021T>G	IGR	SNP	No	4	2	2	0.217	0	0.4	0	0	0	0	0	0	0.226	0	1
Unknown__g.chrhs37d5:15857843A>C	Unknown		g.chrhs37d5:15857843A>C	IGR	SNP	No	4	2	2	1	0	1	0	0	0	0.667	0	0	0	0.667	0
Unknown__g.chrhs37d5:13151092A>G	Unknown		g.chrhs37d5:13151092A>G	IGR	SNP	No	4	2	2	0.054	0.231	0.077	0	0.207	0	0	0	0.245	0.185	0.074	0.235
Unknown__g.chrhs37d5:11567894G>A	Unknown		g.chrhs37d5:11567894G>A	IGR	SNP	No	4	1	3	0	0.5	0	0	0	0	0	0.571	0.6	0	0	1
Unknown__g.chrGL000237.1:2785A>T	Unknown		g.chrGL000237.1:2785A>T	IGR	SNP	No	4	2	2	0.25	0	0	0	0.286	0	0	0	0.333	0	0	0.4
Unknown__g.chrGL000237.1:17390G>A	Unknown		g.chrGL000237.1:17390G>A	IGR	SNP	No	4	3	1	0	0	0.6	0	0.375	0.6	0	0	0	0	0.5	0
Unknown__g.chrGL000237.1:17389T>C	Unknown		g.chrGL000237.1:17389T>C	IGR	SNP	No	4	3	1	0	0	0.6	0	0.375	0.6	0	0	0	0	0.5	0
Unknown__g.chrGL000229.1:16213G>A	Unknown		g.chrGL000229.1:16213G>A	IGR	SNP	No	4	2	2	0	0	0	0.667	0	0.5	0	0	0	0	0.4	1
Unknown__g.chrGL000225.1:9436T>C	Unknown		g.chrGL000225.1:9436T>C	IGR	SNP	No	4	2	2	0	0.4	0	0	0.5	0	0	0.286	0.25	0	0	0
Unknown__g.chrGL000225.1:9402G>A	Unknown		g.chrGL000225.1:9402G>A	IGR	SNP	No	4	1	3	0	0.5	0	0	0	0	0	0.4	0.429	0	0	0.25
Unknown__g.chrGL000225.1:9199T>C	Unknown		g.chrGL000225.1:9199T>C	IGR	SNP	No	4	0	4	0	0	0	0	0	0	0	1	0.556	0	0.75	0.5
Unknown__g.chrGL000225.1:9184A>G	Unknown		g.chrGL000225.1:9184A>G	IGR	SNP	No	4	0	4	0	0	0	0	0	0	0	1	0.667	0	0.75	0.5
Unknown__g.chrGL000225.1:9183C>T	Unknown		g.chrGL000225.1:9183C>T	IGR	SNP	No	4	0	4	0	0	0	0	0	0	0	1	0.667	0	0.75	0.5
Unknown__g.chrGL000225.1:89696C>T	Unknown		g.chrGL000225.1:89696C>T	IGR	SNP	No	4	1	3	0	0	0	0.4	0	0	0	0	0.429	0	0.364	0.5
Unknown__g.chrGL000225.1:79413G>A	Unknown		g.chrGL000225.1:79413G>A	IGR	SNP	No	4	2	2	0	0	0	0.273	0	0.5	0	0.333	0	0	0	0.333
Unknown__g.chrGL000225.1:72726G>A	Unknown		g.chrGL000225.1:72726G>A	IGR	SNP	No	4	2	2	0	0.444	0.286	0	0	0.154	0	0.222	0	0	0	0.333
Unknown__g.chrGL000225.1:65040G>T	Unknown		g.chrGL000225.1:65040G>T	IGR	SNP	No	4	3	1	0.273	0.333	0	0	0	0.267	0	0.167	0.2	0	0	0.294
Unknown__g.chrGL000225.1:63727G>A	Unknown		g.chrGL000225.1:63727G>A	IGR	SNP	No	4	2	2	0	1	0	0	0.5	0	0.333	0	0.4	0	0	0
Unknown__g.chrGL000225.1:63721C>T	Unknown		g.chrGL000225.1:63721C>T	IGR	SNP	No	4	2	2	0	1	0	0	0.5	0	0.333	0	0.4	0	0	0
Unknown__g.chrGL000225.1:59689G>A	Unknown		g.chrGL000225.1:59689G>A	IGR	SNP	No	4	2	2	0	0	0.5	0	0	0.714	0	0	1	0	0.75	0
Unknown__g.chrGL000225.1:59659_59660insCTCTCCTCACTTTC	Unknown		g.chrGL000225.1:59659_59660insCTCTCCTCACTTTC	IGR	INS	No	4	2	2	0.25	0	0	0	0	0.714	0	0.5	0	0	0.75	0
Unknown__g.chrGL000225.1:59598G>A	Unknown		g.chrGL000225.1:59598G>A	IGR	SNP	No	4	2	2	0.286	0	0.333	0	0	0	0.25	0	0	0.444	0	0
Unknown__g.chrGL000225.1:59391C>G	Unknown		g.chrGL000225.1:59391C>G	IGR	SNP	No	4	2	2	0.333	0	0.286	0	0	0	0.4	1	0	0	0	0
Unknown__g.chrGL000225.1:57872C>T	Unknown		g.chrGL000225.1:57872C>T	IGR	SNP	No	4	2	2	0	0	0.286	0	0	0.4	0	0	0.375	0	0.375	0
Unknown__g.chrGL000225.1:57868G>A	Unknown		g.chrGL000225.1:57868G>A	IGR	SNP	No	4	2	2	0	0	0.286	0	0	0.4	0	0	0.375	0	0.375	0
Unknown__g.chrGL000225.1:57858C>T	Unknown		g.chrGL000225.1:57858C>T	IGR	SNP	No	4	2	2	0	0	0.286	0	0	0.4	0	0	0.375	0	0.25	0
Unknown__g.chrGL000225.1:53849G>A	Unknown		g.chrGL000225.1:53849G>A	IGR	SNP	No	4	2	2	0.333	1	0	0	0	0	0	0.333	0	0.4	0	0
Unknown__g.chrGL000225.1:37329A>G	Unknown		g.chrGL000225.1:37329A>G	IGR	SNP	No	4	1	3	0	0	0.4	0	0	0	1	0.667	0.4	0	0	0
Unknown__g.chrGL000225.1:30793C>T	Unknown		g.chrGL000225.1:30793C>T	IGR	SNP	No	4	3	1	0.333	0	0	0.6	1	0	0	0	0	0.5	0	0
Unknown__g.chrGL000225.1:30757A>C	Unknown		g.chrGL000225.1:30757A>C	IGR	SNP	No	4	4	0	0.286	0	0.4	0.5	0.667	0	0	0	0	0	0	0
Unknown__g.chrGL000225.1:30742G>A	Unknown		g.chrGL000225.1:30742G>A	IGR	SNP	No	4	4	0	0.286	0	0.4	0.5	0.714	0	0	0	0	0	0	0
Unknown__g.chrGL000225.1:185585G>C	Unknown		g.chrGL000225.1:185585G>C	IGR	SNP	No	4	2	2	0	0.4	0.4	0	0	0	0	0	0	0.5	0	1
Unknown__g.chrGL000225.1:185576G>A	Unknown		g.chrGL000225.1:185576G>A	IGR	SNP	No	4	2	2	0	0.4	0.4	0	0	0	0	0	0	0.571	0	1
Unknown__g.chrGL000225.1:185569G>A	Unknown		g.chrGL000225.1:185569G>A	IGR	SNP	No	4	2	2	0	0.4	0.4	0	0	0	0	0	0	0.571	0	1
Unknown__g.chrGL000225.1:185566C>A	Unknown		g.chrGL000225.1:185566C>A	IGR	SNP	No	4	2	2	0	0.4	0.4	0	0	0	0	0	0	0.571	0	1
Unknown__g.chrGL000225.1:185565C>G	Unknown		g.chrGL000225.1:185565C>G	IGR	SNP	No	4	2	2	0	0.4	0.4	0	0	0	0	0	0	0.571	0	1
Unknown__g.chrGL000225.1:1316T>G	Unknown		g.chrGL000225.1:1316T>G	IGR	SNP	No	4	2	2	0	0.6	0	0.6	0	0	0	0	1	0	0.667	0
Unknown__g.chrGL000225.1:1315T>C	Unknown		g.chrGL000225.1:1315T>C	IGR	SNP	No	4	2	2	0	0.6	0	0.6	0	0	0	0	1	0	0.667	0
Unknown__g.chrGL000225.1:1242T>G	Unknown		g.chrGL000225.1:1242T>G	IGR	SNP	No	4	2	2	0.333	0	0.333	0	0	0	0	0	0.667	0	0.5	0
Unknown__g.chrGL000224.1:67348A>G	Unknown		g.chrGL000224.1:67348A>G	IGR	SNP	No	4	2	2	0	1	0	1	0	0	0	0	0.667	0	1	0
Unknown__g.chrGL000220.1:68958C>G	Unknown		g.chrGL000220.1:68958C>G	IGR	SNP	No	4	2	2	0	0	0.6	0	0	0.375	0	0	0	0	0.5	0.25
Unknown__g.chrGL000220.1:31325C>T	Unknown		g.chrGL000220.1:31325C>T	IGR	SNP	No	4	2	2	0	0.222	0	0	0.333	0	0.231	0	0	0.143	0.333	0
Unknown__g.chrGL000219.1:178778C>T	Unknown		g.chrGL000219.1:178778C>T	IGR	SNP	No	4	2	2	0	0.333	0	0	0	0.667	0.429	0	0	0.556	0	0
Unknown__g.chrGL000218.1:73334G>T	Unknown		g.chrGL000218.1:73334G>T	IGR	SNP	No	4	3	1	0	0	0.375	0	0.4	0.333	0.5	0	0	0.2	0	0
Unknown__g.chrGL000216.1:68918T>C	Unknown		g.chrGL000216.1:68918T>C	IGR	SNP	No	4	2	2	0	0	1	0	1	0	0	0	1	1	0	0
Unknown__g.chrGL000216.1:68914T>A	Unknown		g.chrGL000216.1:68914T>A	IGR	SNP	No	4	2	2	0	0	1	0	1	0	0	0	1	1	0	0
Unknown__g.chrGL000216.1:68909A>T	Unknown		g.chrGL000216.1:68909A>T	IGR	SNP	No	4	2	2	0	0	1	0	1	0	0	0	1	1	0	0
Unknown__g.chrGL000216.1:68884G>A	Unknown		g.chrGL000216.1:68884G>A	IGR	SNP	No	4	2	2	0	0	1	0	1	0	0	0	1	1	0	0
Unknown__g.chrGL000216.1:138856T>G	Unknown		g.chrGL000216.1:138856T>G	IGR	SNP	No	4	2	2	0	0	0	0.25	0.5	0.2	0	0.429	0.364	0	0	0
Unknown__g.chrGL000214.1:79170C>T	Unknown		g.chrGL000214.1:79170C>T	IGR	SNP	No	4	2	2	0	0.429	0	0	0	0.286	0	0.286	0.182	0	0.143	0.222
Unknown__g.chrGL000195.1:92417A>T	Unknown		g.chrGL000195.1:92417A>T	IGR	SNP	No	4	2	2	0.4	0	0	0	0	0.286	0	0.385	0	0	0	0.273
Unknown__g.chrGL000195.1:92373A>T	Unknown		g.chrGL000195.1:92373A>T	IGR	SNP	No	4	1	3	0.333	0	0	0	0	0	0	0.267	0	0.333	0	0.333
Unknown__g.chrGL000194.1:1368C>T	Unknown		g.chrGL000194.1:1368C>T	IGR	SNP	No	4	2	2	0.75	0	0	1	0	0	0	0	0	1	0	1
Unknown__g.chrGL000194.1:11183G>T	Unknown		g.chrGL000194.1:11183G>T	IGR	SNP	No	4	3	1	0.333	0	0.385	0.333	0	0.2	0	0.2	0	0.4	0	0
Unknown__g.chrGL000193.1:91442G>A	Unknown		g.chrGL000193.1:91442G>A	IGR	SNP	No	4	1	3	0.286	0	0	0	0	0	1	1	0	0.429	0	0
Unknown__g.chrGL000193.1:91423T>C	Unknown		g.chrGL000193.1:91423T>C	IGR	SNP	No	4	1	3	0.286	0	0	0	0	0	1	0.667	0	0.333	0	0
Unknown__g.chrGL000193.1:3272G>A	Unknown		g.chrGL000193.1:3272G>A	IGR	SNP	No	4	1	3	0	0.5	0	0	0	0	0	1	0	0	1	0.75
Unknown__g.chrGL000193.1:2950delC	Unknown		g.chrGL000193.1:2950delC	IGR	DEL	No	4	3	1	0.4	0.667	0	0	0	0.5	0	0	0	0	0	0.5
Unknown__g.chr9:92862479A>G	Unknown		g.chr9:92862479A>G	IGR	SNP	No	4	2	2	0	0	0.5	0	0	1	0	0.667	0	0	0.75	0
Unknown__g.chr9:88036266T>A	Unknown		g.chr9:88036266T>A	IGR	SNP	No	4	2	2	0	0	0	0.667	0.667	0	0	0	1	0	0	0.667
Unknown__g.chr9:69634426G>T	Unknown		g.chr9:69634426G>T	IGR	SNP	No	4	4	0	1	0.5	0	0	0.667	0.75	0	0	0	0	0	0
Unknown__g.chr9:67273546T>C	Unknown		g.chr9:67273546T>C	IGR	SNP	No	4	4	0	0.222	0.429	0.375	0	0	0.286	0	0	0	0	0	0
Unknown__g.chr9:47213077G>A	Unknown		g.chr9:47213077G>A	IGR	SNP	No	4	3	1	0	0	0.75	0.571	0	0.5	0	0	0	0.5	0	0
Unknown__g.chr9:46872143A>G	Unknown		g.chr9:46872143A>G	IGR	SNP	No	4	1	3	0	0	0	0	0	0.5	0.333	0.4	0	0.571	0	0
Unknown__g.chr9:46872137C>T	Unknown		g.chr9:46872137C>T	IGR	SNP	No	4	1	3	0	0	0	0	0	0.5	0.429	0.333	0	0.571	0	0
Unknown__g.chr9:46872105C>T	Unknown		g.chr9:46872105C>T	IGR	SNP	No	4	1	3	0	0	0	0	0	0.5	0.333	0.333	0	0.571	0	0
Unknown__g.chr9:46872096T>G	Unknown		g.chr9:46872096T>G	IGR	SNP	No	4	1	3	0	0	0	0	0	0.5	0.286	0.333	0	0.571	0	0
Unknown__g.chr9:46872095T>C	Unknown		g.chr9:46872095T>C	IGR	SNP	No	4	1	3	0	0	0	0	0	0.5	0.286	0.333	0	0.571	0	0
Unknown__g.chr9:45450113T>G	Unknown		g.chr9:45450113T>G	IGR	SNP	No	4	1	3	0	0.667	0	0	0	0	0	0	0.333	0.5	0.6	0
Unknown__g.chr9:45372324G>A	Unknown		g.chr9:45372324G>A	IGR	SNP	No	4	2	2	0.667	0	0	0	0	0.6	0.5	0	0	0	0.286	0
Unknown__g.chr9:45350567G>A	Unknown		g.chr9:45350567G>A	IGR	SNP	No	4	3	1	1	0	0.5	1	0	0	0	0.667	0	0	0	0
Unknown__g.chr9:44127689C>T	Unknown		g.chr9:44127689C>T	IGR	SNP	No	4	1	3	0	0	0	0	0	0.667	1	0	0	1	0	1
Unknown__g.chr9:43600554G>A	Unknown		g.chr9:43600554G>A	IGR	SNP	No	4	2	2	0.571	0.455	0	0	0	0	0.5	0	0	0	0	0.286
Unknown__g.chr9:34828056T>C	Unknown		g.chr9:34828056T>C	IGR	SNP	No	4	1	3	0	0	0	0	1	0	0	0.6	0.667	0	0	0.667
Unknown__g.chr9:2711938delT	Unknown		g.chr9:2711938delT	IGR	DEL	No	4	3	1	0	1	0	0	1	1	0	0	0	0	0	1
Unknown__g.chr9:23682669G>A	Unknown		g.chr9:23682669G>A	IGR	SNP	No	4	2	2	0	0	0	1	1	0	0	0.667	1	0	0	0
Unknown__g.chr9:2352672A>G	Unknown		g.chr9:2352672A>G	IGR	SNP	No	4	4	0	0	0.4	0.5	1	0.571	0	0	0	0	0	0	0
Unknown__g.chr9:136992985_136992986delTG	Unknown		g.chr9:136992985_136992986delTG	IGR	DEL	No	4	3	1	0	0.75	1	0	0.6	0	0	0	0	0	0	0.667
Unknown__g.chr9:131988750_131988751insTCT	Unknown		g.chr9:131988750_131988751insTCT	IGR	INS	No	4	2	2	0	0	1	0	1	0	0	0.5	0	0.667	0	0
Unknown__g.chr9:122843678G>A	Unknown		g.chr9:122843678G>A	IGR	SNP	No	4	2	2	0	0	0	0	0.5	0.75	1	0	0.667	0	0	0
Unknown__g.chr9:105882234G>A	Unknown		g.chr9:105882234G>A	IGR	SNP	No	4	1	3	0	0	1	0	0	0	0	0.4	0	1	0	0.6
Unknown__g.chr9:104571118A>G	Unknown		g.chr9:104571118A>G	IGR	SNP	No	4	2	2	0	0	1	0	0	1	0	0.667	0	0.75	0	0
Unknown__g.chr8:95312839C>T	Unknown		g.chr8:95312839C>T	IGR	SNP	No	4	1	3	0	0	0	0	0.667	0	0.75	0	0	0.571	0.4	0
Unknown__g.chr8:74106865T>C	Unknown		g.chr8:74106865T>C	IGR	SNP	No	4	3	1	0	0	0.5	1	0	1	0	0	0	0.667	0	0
Unknown__g.chr8:68261074T>C	Unknown		g.chr8:68261074T>C	IGR	SNP	No	4	1	3	0	0	0	0	0.5	0	0	0.5	0	0	0.4	0.5
Unknown__g.chr8:43794002G>C	Unknown		g.chr8:43794002G>C	IGR	SNP	No	4	2	2	0.214	0	0	0	0.286	0	0	0	0.208	0.109	0.294	0
Unknown__g.chr8:40984040C>T	Unknown		g.chr8:40984040C>T	IGR	SNP	No	4	2	2	0	0	0.6	0.75	0	0	0.4	0	0	0	0.667	0
Unknown__g.chr8:18266011A>G	Unknown		g.chr8:18266011A>G	IGR	SNP	No	4	4	0	1	1	1	0	1	0	0	0	0	0	0	0
Unknown__g.chr8:18266001C>T	Unknown		g.chr8:18266001C>T	IGR	SNP	No	4	4	0	1	1	1	0	1	0	0	0	0	0	0	0
Unknown__g.chr8:144469983C>T	Unknown		g.chr8:144469983C>T	IGR	SNP	No	4	3	1	0.4	0.6	0	0	0.429	0	0	0	0.333	0	0	0
Unknown__g.chr8:144075281C>T	Unknown		g.chr8:144075281C>T	IGR	SNP	No	4	2	2	0.667	0	0.5	0	0	0	0	0	0.5	0.4	0	0
Unknown__g.chr8:143199825G>A	Unknown		g.chr8:143199825G>A	IGR	SNP	No	4	2	2	0	0	0	0	0.667	0.6	0	0	0	0.667	0	0.25
Unknown__g.chr8:134943118T>G	Unknown		g.chr8:134943118T>G	IGR	SNP	No	4	2	2	0.333	0	0.8	0	0	0	0	0	0	0.8	0.667	0
Unknown__g.chr8:129797217A>C	Unknown		g.chr8:129797217A>C	IGR	SNP	No	4	2	2	0.667	0	0.667	0	0	0	0	0	1	0	0	0.667
Unknown__g.chr8:125939881G>T	Unknown		g.chr8:125939881G>T	IGR	SNP	No	4	2	2	0.75	0.667	0	0	0	0	0	0	0.667	0.6	0	0
Unknown__g.chr8:12379169A>G	Unknown		g.chr8:12379169A>G	IGR	SNP	No	4	2	2	0	0	0.75	0	0	0.667	0.667	0	0	0	0.667	0
Unknown__g.chr8:117457741T>A	Unknown		g.chr8:117457741T>A	IGR	SNP	No	4	2	2	0.6	0	0	0	0	0.667	0	1	0	0	1	0
Unknown__g.chr8:109135552C>T	Unknown		g.chr8:109135552C>T	IGR	SNP	No	4	2	2	0.4	0.4	0	0	0	0	0	0	0	0.75	0.667	0
Unknown__g.chr8:108147454T>C	Unknown		g.chr8:108147454T>C	IGR	SNP	No	4	3	1	0.6	0.667	0	0.75	0	0	0.714	0	0	0	0	0
Unknown__g.chr8:108147425C>T	Unknown		g.chr8:108147425C>T	IGR	SNP	No	4	3	1	0.5	0.667	0	0.75	0	0	1	0	0	0	0	0
Unknown__g.chr7:68544052C>A	Unknown		g.chr7:68544052C>A	IGR	SNP	No	4	2	2	0	0.667	0	0.5	0	0	0.667	0	0.667	0	0	0
Unknown__g.chr7:65253228G>A	Unknown		g.chr7:65253228G>A	IGR	SNP	No	4	1	3	0	0	0	0.333	0	0	0	0.5	0	0.333	0	0.375
Unknown__g.chr7:64045941T>G	Unknown		g.chr7:64045941T>G	IGR	SNP	No	4	3	1	0	0	0.75	0	1	1	0	0	0	0	0	0.667
Unknown__g.chr7:39836043C>T	Unknown		g.chr7:39836043C>T	IGR	SNP	No	4	2	2	0	0	0.75	0	0	0.5	0	0	0.4	0.667	0	0
Unknown__g.chr7:34342784G>A	Unknown		g.chr7:34342784G>A	IGR	SNP	No	4	3	1	0	0.75	0	0.6	0	0.5	0	0.75	0	0	0	0
Unknown__g.chr7:143447481_143447484delGTTA	Unknown		g.chr7:143447481_143447484delGTTA	IGR	DEL	No	4	1	3	0	0	0	0	0	0.333	0	0.4	0.25	0	0.5	0
Unknown__g.chr7:129171041delT	Unknown		g.chr7:129171041delT	IGR	DEL	No	4	3	1	0.5	1	0	0	0.4	0	0	0	0	0.5	0	0
Unknown__g.chr6:7012141C>T	Unknown		g.chr6:7012141C>T	IGR	SNP	No	4	2	2	0	0.5	0	0	0	0.667	0	0	0	0	1	0.667
Unknown__g.chr6:58777508T>C	Unknown		g.chr6:58777508T>C	IGR	SNP	No	4	2	2	0.417	0	0	0	0.6	0	0	0	0.4	0.2	1	0
Unknown__g.chr6:58777502T>C	Unknown		g.chr6:58777502T>C	IGR	SNP	No	4	2	2	0.5	0	0	0	0.75	0	0	0	0.444	0.2	1	0
Unknown__g.chr6:43903147G>A	Unknown		g.chr6:43903147G>A	IGR	SNP	No	4	1	3	0	0	0	1	0	0	1	0.5	0	1	0	0
Unknown__g.chr6:43903128_43903129insCCAC	Unknown		g.chr6:43903128_43903129insCCAC	IGR	INS	No	4	1	3	0	0	0	1	0	0	1	0.5	0	1	0	0
Unknown__g.chr6:37526224A>G	Unknown		g.chr6:37526224A>G	IGR	SNP	No	4	3	1	0	0	1	0.667	0.4	0	0	1	0	0	0	0
Unknown__g.chr6:37526220G>A	Unknown		g.chr6:37526220G>A	IGR	SNP	No	4	3	1	0	0	1	0.667	0.333	0	0	1	0	0	0	0
Unknown__g.chr6:33519972delA	Unknown		g.chr6:33519972delA	IGR	DEL	No	4	2	2	1	1	0	0	0	0	0	0	0	1	1	0
Unknown__g.chr6:131646909C>T	Unknown		g.chr6:131646909C>T	IGR	SNP	No	4	1	3	0.6	0	0	0	0	0	0	0	1	0.667	0	0.4
Unknown__g.chr6:115063381G>A	Unknown		g.chr6:115063381G>A	IGR	SNP	No	4	2	2	0	0.6	0	0	0	0.429	0.333	0	0	0.5	0	0
Unknown__g.chr6:114075828A>G	Unknown		g.chr6:114075828A>G	IGR	SNP	No	4	1	3	0	0	0.5	0	0	0	0	0.4	0	0.667	0	1
Unknown__g.chr6:106838192C>T	Unknown		g.chr6:106838192C>T	IGR	SNP	No	4	0	4	0	0	0	0	0	0	0	0.667	1	0.444	0	0.25
Unknown__g.chr5:63691564G>A	Unknown		g.chr5:63691564G>A	IGR	SNP	No	4	3	1	0	0	0	0.667	0.667	0.833	0	0	0	0	0	0.75
Unknown__g.chr5:62803241C>T	Unknown		g.chr5:62803241C>T	IGR	SNP	No	4	3	1	0.5	0	0	1	0.75	0	0	0	0	0	0.5	0
Unknown__g.chr5:53746910_53746911insC	Unknown		g.chr5:53746910_53746911insC	IGR	INS	No	4	4	0	0.667	0	0.75	0	1	0.667	0	0	0	0	0	0
Unknown__g.chr5:166485647T>G	Unknown		g.chr5:166485647T>G	IGR	SNP	No	4	3	1	0.5	0	1	0	1	0	0	0	0.667	0	0	0
Unknown__g.chr5:157339039T>C	Unknown		g.chr5:157339039T>C	IGR	SNP	No	4	2	2	0	0	0	0	0.75	0.667	0	0	0	1	1	0
Unknown__g.chr5:157339036G>A	Unknown		g.chr5:157339036G>A	IGR	SNP	No	4	2	2	0	0	0	0	0.75	0.667	0	0	0	1	1	0
Unknown__g.chr5:157306257_157306258insGCACTGTTGGA	Unknown		g.chr5:157306257_157306258insGCACTGTTGGA	IGR	INS	No	4	3	1	0	1	1	0	0	0.75	0	0	0	0	0.75	0
Unknown__g.chr5:151006737G>A	Unknown		g.chr5:151006737G>A	IGR	SNP	No	4	3	1	0	0	0.667	0.667	0	1	0	0	0.667	0	0	0
Unknown__g.chr5:136841740T>G	Unknown		g.chr5:136841740T>G	IGR	SNP	No	4	3	1	0.5	0	0	0.5	0.5	0	0.4	0	0	0	0	0
Unknown__g.chr5:135166723T>C	Unknown		g.chr5:135166723T>C	IGR	SNP	No	4	3	1	0	1	0	1	0.75	0	0	0	0	0	1	0
Unknown__g.chr5:124249031T>C	Unknown		g.chr5:124249031T>C	IGR	SNP	No	4	2	2	0	0.667	0	0	0	0.5	0	1	0	0.5	0	0
Unknown__g.chr4:67036062C>T	Unknown		g.chr4:67036062C>T	IGR	SNP	No	4	1	3	0.5	0	0	0	0	0	0.667	0	0	0	0.667	1
Unknown__g.chr4:65537555C>G	Unknown		g.chr4:65537555C>G	IGR	SNP	No	4	2	2	1	0	0	0	0	0.4	0.6	0	0	0	0.667	0
Unknown__g.chr4:49514930C>A	Unknown		g.chr4:49514930C>A	IGR	SNP	No	4	1	3	0	0	0	0	1	0	0.5	0	0.4	0	0	1
Unknown__g.chr4:3269525G>A	Unknown		g.chr4:3269525G>A	IGR	SNP	No	4	1	3	0	0	0	0	0	1	0.667	0	0.5	0	0	1
Unknown__g.chr4:189811357A>G	Unknown		g.chr4:189811357A>G	IGR	SNP	No	4	2	2	0	1	0.667	0	0	0	0	0.667	1	0	0	0
Unknown__g.chr4:177301945G>C	Unknown		g.chr4:177301945G>C	IGR	SNP	No	4	3	1	0	0.8	0	0	0.667	0.8	0	0	0	0.667	0	0
Unknown__g.chr4:1540319G>A	Unknown		g.chr4:1540319G>A	IGR	SNP	No	4	1	3	0	0	0	0	1	0	0	1	0.5	0.5	0	0
Unknown__g.chr4:112639972A>G	Unknown		g.chr4:112639972A>G	IGR	SNP	No	4	1	3	0	0	0	0	0	0.571	0.75	0	1	1	0	0
Unknown__g.chr3:82558328C>T	Unknown		g.chr3:82558328C>T	IGR	SNP	No	4	1	3	0	0	0	0	0.667	0	1	0	0.667	0	0	0.4
Unknown__g.chr3:197304279C>T	Unknown		g.chr3:197304279C>T	IGR	SNP	No	4	2	2	0	0	0	0.75	0	0.571	0	0	0	0.5	0	1
Unknown__g.chr3:195828368C>T	Unknown		g.chr3:195828368C>T	IGR	SNP	No	4	2	2	1	0	0	0.667	0	0	0	0	1	0	0	0.667
Unknown__g.chr3:181373702T>G	Unknown		g.chr3:181373702T>G	IGR	SNP	No	4	2	2	0	0	0	0	0.8	1	0	0	0.667	0	0.75	0
Unknown__g.chr3:162705233A>G	Unknown		g.chr3:162705233A>G	IGR	SNP	No	4	1	3	0	0	0	0	1	0	0	0.667	0	1	0	1
Unknown__g.chr3:162705194_162705195insC	Unknown		g.chr3:162705194_162705195insC	IGR	INS	No	4	1	3	0	0	0	0	1	0	0	1	0	1	0	1
Unknown__g.chr3:162705185A>T	Unknown		g.chr3:162705185A>T	IGR	SNP	No	4	1	3	0	0	0	0	1	0	0	1	0	1	0	1
Unknown__g.chr3:155759211C>T	Unknown		g.chr3:155759211C>T	IGR	SNP	No	4	1	3	1	0	0	0	0	0	0	0.75	0.5	0	0.8	0
Unknown__g.chr3:125488444G>A	Unknown		g.chr3:125488444G>A	IGR	SNP	No	4	1	3	0	0	0	0	0	0.75	1	0.667	0	1	0	0
Unknown__g.chr3:102970388_102970390delTTT	Unknown		g.chr3:102970388_102970390delTTT	IGR	DEL	No	4	1	3	0	0	0	0	0.6	0	0.5	0	1	0	0.667	0
Unknown__g.chr22:45054561G>A	Unknown		g.chr22:45054561G>A	IGR	SNP	No	4	2	2	0.5	0	0	0	0	0.4	0	1	0.6	0	0	0
Unknown__g.chr22:43146409T>C	Unknown		g.chr22:43146409T>C	IGR	SNP	No	4	2	2	0	0	0	0	0.5	0.6	0	1	0	0	0	1
Unknown__g.chr22:40102301C>T	Unknown		g.chr22:40102301C>T	IGR	SNP	No	4	2	2	0	0	0	1	0	0.667	1	0	1	0	0	0
Unknown__g.chr22:27787718delG	Unknown		g.chr22:27787718delG	IGR	DEL	No	4	1	3	0	1	0	0	0	0	0.75	0.667	0	0	1	0
Unknown__g.chr22:25041809A>G	Unknown		g.chr22:25041809A>G	IGR	SNP	No	4	3	1	0	0.25	0.444	0.182	0	0.286	0	0.4	0	0	0	0
Unknown__g.chr22:20502477T>C	Unknown		g.chr22:20502477T>C	IGR	SNP	No	4	3	1	0.13	0	0.222	0.357	0.227	0	0	0.13	0.154	0.2	0	0.235
Unknown__g.chr22:20502476G>A	Unknown		g.chr22:20502476G>A	IGR	SNP	No	4	3	1	0.13	0	0.222	0.308	0.227	0	0	0.13	0.154	0.2	0	0.235
Unknown__g.chr22:16347994C>A	Unknown		g.chr22:16347994C>A	IGR	SNP	No	4	3	1	0.25	0.2	0.214	0.222	0.167	0.111	0.182	0	0	0	0	0.273
Unknown__g.chr21:48103414A>T	Unknown		g.chr21:48103414A>T	IGR	SNP	No	4	2	2	0.4	0	0	0	0	0.444	0	0.4	0.8	0	0	0
Unknown__g.chr21:44766369G>A	Unknown		g.chr21:44766369G>A	IGR	SNP	No	4	3	1	0	0.8	1	0	0	1	0	0	0	0	0	0.667
Unknown__g.chr21:24183300_24183301insAGGG	Unknown		g.chr21:24183300_24183301insAGGG	IGR	INS	No	4	3	1	0.4	0	0	1	0.667	0	0	0.667	0	0	0	0
Unknown__g.chr21:11110437C>T	Unknown		g.chr21:11110437C>T	IGR	SNP	No	4	2	2	0.667	0	0	0	0.4	0	0	0	0	0.6	0	0.286
Unknown__g.chr21:11109224C>T	Unknown		g.chr21:11109224C>T	IGR	SNP	No	4	2	2	0.667	0	0	1	0	0	0	0.5	0	0.8	0	0
Unknown__g.chr21:10899335C>T	Unknown		g.chr21:10899335C>T	IGR	SNP	No	4	2	2	0	0.5	0	0	0	0.222	0.222	0	0	0.333	0	0
Unknown__g.chr21:10786170_10786172delATG	Unknown		g.chr21:10786170_10786172delATG	IGR	DEL	No	4	3	1	0.667	0.667	1	0	0	0	0	1	0	0	0	0
Unknown__g.chr21:10786167_10786168delGG	Unknown		g.chr21:10786167_10786168delGG	IGR	DEL	No	4	3	1	0.667	0.667	1	0	0	0	0	1	0	0	0	0
Unknown__g.chr20:59781126_59781128delCCC	Unknown		g.chr20:59781126_59781128delCCC	IGR	DEL	No	4	1	3	0	0	0	0	0	1	1	0	0	0.667	0	0.667
Unknown__g.chr20:52133451C>T	Unknown		g.chr20:52133451C>T	IGR	SNP	No	4	3	1	0	0	0.5	0	1	1	1	0	0	0	0	0
Unknown__g.chr20:47227406C>T	Unknown		g.chr20:47227406C>T	IGR	SNP	No	4	2	2	0.667	0	1	0	0	0	0.667	0	0	0.667	0	0
Unknown__g.chr20:47227382C>T	Unknown		g.chr20:47227382C>T	IGR	SNP	No	4	2	2	0.667	0	0	0	0.429	0	0.4	0	0	0	0.5	0
Unknown__g.chr20:32486751G>A	Unknown		g.chr20:32486751G>A	IGR	SNP	No	4	2	2	1	0	0	1	0	0	1	0	0	0	1	0
Unknown__g.chr20:287529T>C	Unknown		g.chr20:287529T>C	IGR	SNP	No	4	2	2	0	0	1	0	0	1	0	1	0	0.25	0	0
Unknown__g.chr20:21649573T>C	Unknown		g.chr20:21649573T>C	IGR	SNP	No	4	1	3	0	0	1	0	0	0	0.667	0	0	0.667	0	0.429
Unknown__g.chr2:91783052G>A	Unknown		g.chr2:91783052G>A	IGR	SNP	No	4	2	2	0	0	0.75	0	0	0.286	0	0.4	0.667	0	0	0
Unknown__g.chr2:91777289G>A	Unknown		g.chr2:91777289G>A	IGR	SNP	No	4	1	3	0	0.167	0.25	0	0	0.143	0.2	0.357	0.227	0.118	0.154	0.222
Unknown__g.chr2:6962318A>G	Unknown		g.chr2:6962318A>G	IGR	SNP	No	4	2	2	0	0	0	0	1	0.667	0.667	0	0	0	0	0.667
Unknown__g.chr2:5862734G>C	Unknown		g.chr2:5862734G>C	IGR	SNP	No	4	1	3	0	0	0	0	0	0.667	0	0	0	1	0.4	0.75
Unknown__g.chr2:49499200_49499201insCCTCCCTTCCTTCCCTCCTTCCTT	Unknown		g.chr2:49499200_49499201insCCTCCCTTCCTTCCCTCCTTCCTT	IGR	INS	No	4	2	2	1	0	0.571	0	0	0	0.286	0	0	0	0.8	0
Unknown__g.chr2:3172686A>G	Unknown		g.chr2:3172686A>G	IGR	SNP	No	4	3	1	1	0	0.667	0	1	0	0	0	0.667	0	0	0
Unknown__g.chr2:2682208C>T	Unknown		g.chr2:2682208C>T	IGR	SNP	No	4	2	2	1	0	0	0	1	0	0.5	0	0	0	0	1
Unknown__g.chr2:241108915A>G	Unknown		g.chr2:241108915A>G	IGR	SNP	No	4	2	2	0.286	0	0	0	1	0	0	0	0	0.6	0.75	0
Unknown__g.chr2:241108912G>C	Unknown		g.chr2:241108912G>C	IGR	SNP	No	4	2	2	0.286	0	0	0	1	0	0	0	0	0.6	0.75	0
Unknown__g.chr2:240617792T>A	Unknown		g.chr2:240617792T>A	IGR	SNP	No	4	2	2	0	0	0	0	0.429	0.6	0	0	0	0.667	0	0.5
Unknown__g.chr2:239862383G>A	Unknown		g.chr2:239862383G>A	IGR	SNP	No	4	4	0	0	0	0.5	0.75	0.333	1	0	0	0	0	0	0
Unknown__g.chr2:237532892G>C	Unknown		g.chr2:237532892G>C	IGR	SNP	No	4	3	1	1	0	1	0	1	0	0	0	0.8	0	0	0
Unknown__g.chr2:235814319G>A	Unknown		g.chr2:235814319G>A	IGR	SNP	No	4	3	1	0	0.667	0	0.5	0	0.667	1	0	0	0	0	0
Unknown__g.chr2:235814308_235814309insAG	Unknown		g.chr2:235814308_235814309insAG	IGR	INS	No	4	3	1	0	0.667	0	0.5	0	0.5	1	0	0	0	0	0
Unknown__g.chr2:235814301A>G	Unknown		g.chr2:235814301A>G	IGR	SNP	No	4	3	1	0	1	0	0.5	0	0.5	1	0	0	0	0	0
Unknown__g.chr2:235814299_235814300insAA	Unknown		g.chr2:235814299_235814300insAA	IGR	INS	No	4	3	1	0	1	0	0.5	0	0.5	1	0	0	0	0	0
Unknown__g.chr2:231493489G>T	Unknown		g.chr2:231493489G>T	IGR	SNP	No	4	2	2	0	0	0	1	0.75	0	0.667	0	0.667	0	0	0
Unknown__g.chr2:223837271A>G	Unknown		g.chr2:223837271A>G	IGR	SNP	No	4	2	2	0	0	0	0.667	0	1	1	0	0	1	0	0
Unknown__g.chr2:219623734G>A	Unknown		g.chr2:219623734G>A	IGR	SNP	No	4	2	2	0	0	0	0	1	1	0	0	1	0	0	0.4
Unknown__g.chr2:20353216G>A	Unknown		g.chr2:20353216G>A	IGR	SNP	No	4	2	2	0	0	0	1	0.667	0	0	0	1	0	0.667	0
Unknown__g.chr2:19799991T>C	Unknown		g.chr2:19799991T>C	IGR	SNP	No	4	3	1	1	1	0	0	1	0	0	0	1	0	0	0
Unknown__g.chr2:152171750A>T	Unknown		g.chr2:152171750A>T	IGR	SNP	No	4	3	1	0	0	0	1	1	1	1	0	0	0	0	0
Unknown__g.chr2:139629804C>T	Unknown		g.chr2:139629804C>T	IGR	SNP	No	4	1	3	0.667	0	0	0	0	0	0	0.667	0.5	0	0.667	0
Unknown__g.chr2:130057018T>C	Unknown		g.chr2:130057018T>C	IGR	SNP	No	4	2	2	0.667	0	0	1	0	0	0.5	0	1	0	0	0
Unknown__g.chr2:130057009A>G	Unknown		g.chr2:130057009A>G	IGR	SNP	No	4	2	2	0.667	0	0	1	0	0	0.5	0	1	0	0	0
Unknown__g.chr2:10671640T>C	Unknown		g.chr2:10671640T>C	IGR	SNP	No	4	2	2	0.667	0.8	0	0	0	0	0	0	0	1	0.5	0
Unknown__g.chr19:8235803T>G	Unknown		g.chr19:8235803T>G	IGR	SNP	No	4	3	1	0	0.667	0.5	0	1	0	0	0	0.667	0	0	0
Unknown__g.chr19:57428281C>T	Unknown		g.chr19:57428281C>T	IGR	SNP	No	4	2	2	0	0	1	0	0.4	0	1	0	0	0	1	0
Unknown__g.chr19:51245832delC	Unknown		g.chr19:51245832delC	IGR	DEL	No	4	2	2	1	0	0	0	0	1	1	0	0	0	0	0.667
Unknown__g.chr19:34052436delG	Unknown		g.chr19:34052436delG	IGR	DEL	No	4	3	1	0	1	0.571	0.571	0	0	0	0	0	0.375	0	0
Unknown__g.chr19:23115645delT	Unknown		g.chr19:23115645delT	IGR	DEL	No	4	1	3	0	0	0	0	0	0.333	0	0	1	0.667	1	0
Unknown__g.chr19:18525879C>T	Unknown		g.chr19:18525879C>T	IGR	SNP	No	4	2	2	0	0.4	0.5	0	0	0	0	0	0	0.667	0	0.6
Unknown__g.chr19:10143348C>T	Unknown		g.chr19:10143348C>T	IGR	SNP	No	4	3	1	1	1	0.833	0	0	0	0	0	0	0.333	0	0
Unknown__g.chr18:76593083G>C	Unknown		g.chr18:76593083G>C	IGR	SNP	No	4	1	3	0	1	0	0	0	0	0.667	0	0	0.667	0	1
Unknown__g.chr18:49660016_49660017insG	Unknown		g.chr18:49660016_49660017insG	IGR	INS	No	4	2	2	0	0.8	0	0	0	0.571	0	1	0.75	0	0	0
Unknown__g.chr18:49456972A>G	Unknown		g.chr18:49456972A>G	IGR	SNP	No	4	3	1	1	0	1	0	0.6	0	0	0	0	1	0	0
Unknown__g.chr18:41798522_41798545delCCAGGAGGTCGAAGCTGCAGTAAG	Unknown		g.chr18:41798522_41798545delCCAGGAGGTCGAAGCTGCAGTAAG	IGR	DEL	No	4	3	1	0.667	0	0	1	0	1	1	0	0	0	0	0
Unknown__g.chr18:29555256G>T	Unknown		g.chr18:29555256G>T	IGR	SNP	No	4	3	1	0.6	0	0.667	0	0	0.5	0	0	0	0	0.667	0
Unknown__g.chr17:78138690T>A	Unknown		g.chr17:78138690T>A	IGR	SNP	No	4	3	1	0	0	0.4	0	1	0.667	0	1	0	0	0	0
Unknown__g.chr17:75828018A>G	Unknown		g.chr17:75828018A>G	IGR	SNP	No	4	1	3	0	0	0.667	0	0	0	0.667	0	1	0.5	0	0
Unknown__g.chr17:75802567C>T	Unknown		g.chr17:75802567C>T	IGR	SNP	No	4	2	2	0	0	1	0.333	0	0	0	0	0	0.333	0.571	0
Unknown__g.chr17:71317467G>A	Unknown		g.chr17:71317467G>A	IGR	SNP	No	4	3	1	0	0	1	0	0.5	0.667	0	0	0	0	1	0
Unknown__g.chr17:70472838G>A	Unknown		g.chr17:70472838G>A	IGR	SNP	No	4	2	2	0.308	0.3	0	0	0	0.133	0	0.222	0	0	0	0.333
Unknown__g.chr17:66149606G>A	Unknown		g.chr17:66149606G>A	IGR	SNP	No	4	2	2	0	0	0.286	0	0.4	0	0	0.4	0	0	0	0.667
Unknown__g.chr17:43658895C>T	Unknown		g.chr17:43658895C>T	IGR	SNP	No	4	3	1	1	0	0	1	0	0.667	0	0	0	0	0.667	0
Unknown__g.chr17:36765398C>T	Unknown		g.chr17:36765398C>T	IGR	SNP	No	4	3	1	1	0	1	0	0.667	0	0.5	0	0	0	0	0
Unknown__g.chr17:18300978G>A	Unknown		g.chr17:18300978G>A	IGR	SNP	No	4	2	2	0	0	0.75	0	0	1	0.4	0	0	0	0.4	0
Unknown__g.chr17:18300973C>A	Unknown		g.chr17:18300973C>A	IGR	SNP	No	4	2	2	0	0	0.667	0	0	1	0.4	0	0	0	0.5	0
Unknown__g.chr17:1593876A>G	Unknown		g.chr17:1593876A>G	IGR	SNP	No	4	1	3	0.333	0	0	0	0	0	0.5	0	0	0	0.5	0.375
Unknown__g.chr17:1209363A>G	Unknown		g.chr17:1209363A>G	IGR	SNP	No	4	1	3	0.667	0	0	0	0	0	0.5	0	1	0	0.5	0
Unknown__g.chr16:89146714G>A	Unknown		g.chr16:89146714G>A	IGR	SNP	No	4	3	1	0	0.667	0	1	1	0	0	0	0	0.667	0	0
Unknown__g.chr16:85463270C>T	Unknown		g.chr16:85463270C>T	IGR	SNP	No	4	3	1	0.667	0	0	0	0.6	0.6	0	0	0	0	0.286	0
Unknown__g.chr16:85446985T>A	Unknown		g.chr16:85446985T>A	IGR	SNP	No	4	1	3	0	0	0.286	0	0	0	0	0.4	0	0.364	0.667	0
Unknown__g.chr16:82509929T>C	Unknown		g.chr16:82509929T>C	IGR	SNP	No	4	4	0	0	0.333	0.3	1	0	0.4	0	0	0	0	0	0
Unknown__g.chr16:79690924_79690925delTC	Unknown		g.chr16:79690924_79690925delTC	IGR	DEL	No	4	2	2	0	0	0.75	0.667	0	0	0	0	0	1	0.667	0
Unknown__g.chr16:70106827G>A	Unknown		g.chr16:70106827G>A	IGR	SNP	No	4	2	2	1	0.667	0	0	0	0	0	0	0	0.667	0	0.667
Unknown__g.chr16:51663483C>T	Unknown		g.chr16:51663483C>T	IGR	SNP	No	4	3	1	0.429	0	0	0	0.4	0.5	1	0	0	0	0	0
Unknown__g.chr16:50448380_50448387delTTTTTTTT	Unknown		g.chr16:50448380_50448387delTTTTTTTT	IGR	DEL	No	4	3	1	1	0	1	0	0	0.75	0	0	1	0	0	0
Unknown__g.chr16:46396781C>T	Unknown		g.chr16:46396781C>T	IGR	SNP	No	4	3	1	0.423	0	0.294	0.556	0	0	0	0	0.214	0.11	0	0
Unknown__g.chr16:33733240A>G	Unknown		g.chr16:33733240A>G	IGR	SNP	No	4	2	2	0	0	0.333	0	0	0.4	0.25	0	0	0	0	0.5
Unknown__g.chr16:23756218_23756228delTGTTGTTGTTG	Unknown		g.chr16:23756218_23756228delTGTTGTTGTTG	IGR	DEL	No	4	1	3	0	0	0	0	1	0	0	1	0.6	0	0.5	0
Unknown__g.chr16:17897977G>T	Unknown		g.chr16:17897977G>T	IGR	SNP	No	4	2	2	0	0	0.4	0	0	0.667	0	0	0	1	0	1
Unknown__g.chr16:1328432A>T	Unknown		g.chr16:1328432A>T	IGR	SNP	No	4	2	2	0	0	0.714	0	0.667	0	0	0.571	0	0	0.667	0
Unknown__g.chr16:11492116C>G	Unknown		g.chr16:11492116C>G	IGR	SNP	No	4	1	3	0	0	0	1	0	0	0	0	1	1	1	0
[truncated: 9,942 more rows]
