# Supplementary material for: Splicing modulators act at the branch point adenosine binding pocket defined by the PHF5A–SF3b complex
Source: Nat Commun. 2017 May 25;8:15522. doi: 10.1038/ncomms15522 (PMC5458519; doi:10.1038/ncomms15522)
Supplement: Supplementary Data 2 — Curated Splicing Related Gene List. [file ncomms15522-s3.xlsx]

## Sheet: Sheet1
v4 vs. v3
removed 4 genes with ?, and no spliceosomeDB annotation. Total of

## Sheet: GR2006_Barbosa_S6
Table S6 - Human splicing factors and splicing related proteins
Method:
254 human splicing factors and splicing-related proteins were initially identified in a splicing factors database (Relogio 2005), in the literature (Black 2003; Burge et al. 1999; Hartmuth et al. 2002; Jurica and Moore 2003; Neubauer et al. 1998; Rappsilber et al. 2002; Zhou et al. 2002) and by searching SwissProt (Boeckmann et al. 2003) (v47.2, http://us.expasy.org/sprot/) with appropriate keywo…
Functional Group	SwissProt Accession	Description
U1 + U2 snRNP	P09012	U1 small nuclear ribonucleoprotein A (U1 snRNP A protein)
U1 + U2 snRNP	P08579	U2 small nuclear ribonucleoprotein B"
U1 + U2 snRNP	P09234	U1 small nuclear ribonucleoprotein C (U1-C)
U1 + U2 snRNP	P08621	U1 small nuclear ribonucleoprotein 70 kDa (U1 snRNP 70 kDa) (snRNP70) (U1-70K)
U1 + U2 snRNP	O75400	Formin binding protein 3 (Huntingtin yeast partner A) (Huntingtin-interacting protein HYPA/FBP11) (Fas-ligand associated factor 1) (NY-REN-6 antigen) (HSPC225)
U1 + U2 snRNP	Q8NCZ1	Hypothetical protein DKFZp434O1520
U1 + U2 snRNP	P09661	U2 small nuclear ribonucleoprotein A' (U2 snRNP-A')
U1 + U2 snRNP	Q15459	Splicing factor 3 subunit 1 (Spliceosome associated protein 114) (SAP 114) (SF3a120)
U1 + U2 snRNP	Q15428	Splicing factor 3A subunit 2 (Spliceosome associated protein 62) (SAP 62) (SF3a66)
U1 + U2 snRNP	Q12874	Splicing factor 3A subunit 3 (Spliceosome associated protein 61) (SAP 61) (SF3a60)
U1 + U2 snRNP	O75533	Splicing factor 3B subunit 1 (Spliceosome associated protein 155) (SAP 155) (SF3b155) (Pre-mRNA splicing factor SF3b 155 kDa subunit)
U1 + U2 snRNP	Q13435	Splicing factor 3B subunit 2 (Spliceosome associated protein 145) (SAP 145) (SF3b150) (Pre-mRNA splicing factor SF3b 145 kDa subunit)
U1 + U2 snRNP	Q15393	Splicing factor 3B subunit 3 (Spliceosome associated protein 130) (SAP 130) (SF3b130) (Pre-mRNA splicing factor SF3b 130 kDa subunit)
U1 + U2 snRNP	Q15427	Splicing factor 3B subunit 4 (Spliceosome associated protein 49) (SAP 49) (SF3b50) (Pre-mRNA splicing factor SF3b 49 kDa subunit)
U1 + U2 snRNP	Q9Y3B4	Pre-mRNA branch site protein p14 (CGI-110) (HSPC175) (Ht006)
U4/U6 snRNP	O43395	U4/U6 small nuclear ribonucleoprotein Prp3 (Pre-mRNA splicing factor 3) (U4/U6 snRNP 90 kDa protein) (hPrp3)
U4/U6 snRNP	O43172	U4/U6 small nuclear ribonucleoprotein Prp4 (U4/U6 snRNP 60 kDa protein) (WD splicing factor Prp4) (hPrp4).
U4/U6 snRNP	O43447	Peptidyl-prolyl cis-trans isomerase H (EC 5.2.1.8) (PPIase H) (Rotamase H) (U-snRNP-associated cyclophilin SnuCyp-20) (USA-CYP) (Small nuclear ribonucleoprotein particle-specific cyclophilin H) (CypH)
U5 snRNP	O95320	U5 snRNP-specific 40 kDa protein
U5 snRNP	O75643	U5 small nuclear ribonucleoprotein 200 kDa helicase (U5 snRNP-specific 200 kDa protein) (U5-200KD)
U5 snRNP	Q15029	116 kDa U5 small nuclear ribonucleoprotein component (U5 snRNP- specific protein, 116 kDa) (U5-116 kDa)
U5 snRNP	O94906	U5 snRNP-associated 102 kDa protein (U5-102 kDa protein)
U5 snRNP	O43188	Prp28, U5 snRNP 100 kDa protein
U5 snRNP	O14834	Spliceosomal U5 snRNP-specific 15 kDa protein (DIM1 protein homolog) (Thioredoxin-like U5 snRNP protein U5-15kD)
U5 snRNP	O14547	PRP8 protein
U4/U6.U5 tri-snRNP	O43290	SART-1 (Squamous cell carcinoma antigen RECOGNISED BY T cells) (U4/U6.U5 TRI-snRNP-associated 110 kDa protein)
U4/U6.U5 tri-snRNP	P55769	NHP2-like protein 1 (High mobility group-like nuclear protein 2 homolog 1) ([U4/U6.U5] tri-snRNP 15.5 kDa protein) (OTK27)
U4/U6.U5 tri-snRNP	Q96RK9	U4/U6.U5 tri-snRNP-associated 65 kDa protein
U11 + U12 snRNP	Q9UDW3	Hypothetical protein (U11/U12 snRNP 20K) (Em:AC005529.5 protein) (LOC55954 protein)
U11 + U12 snRNP	Q9BV90	U11/U12 snRNP 25K protein (Minus-99 protein)
U11 + U12 snRNP	Q96TA6	MADP-1 protein (U11/U12 snRNP 31K)
U11 + U12 snRNP	Q16560	U1-snRNP binding protein homolog (U11/U12 snRNP 35K, isoform a).
U11 + U12 snRNP	Q6IEG0	U11/U12 snRNP 48K
U11 + U12 snRNP	Q96LT9	Hypothetical protein FLJ25070 (U11/U12 snRNP 65K) (RNA recognition protein) (Novel protein)
Sm	P14678	Small nuclear ribonucleoprotein associated proteins B and B' (snRNP-B) (Sm protein B/B') (Sm-B/Sm-B') (SmB/SmB')
Sm	P14648	Small nuclear ribonucleoprotein associated protein N (snRNP-N) (Sm protein N) (Sm-N) (SmN) (Sm-D) (Tissue-specific splicing protein)
Sm	P13641	Small nuclear ribonucleoprotein Sm D1 (snRNP core protein D1) (Sm-D1) (Sm-D autoantigen)
Sm	P43330	Small nuclear ribonucleoprotein Sm D2 (snRNP core protein D2) (Sm-D2)
Sm	P43331	Small nuclear ribonucleoprotein Sm D3 (snRNP core protein D3) (Sm-D3)
Sm	P08578	Small nuclear ribonucleoprotein E (snRNP-E) (Sm protein E) (Sm-E) (SmE)
Sm	Q15356	Small nuclear ribonucleoprotein F (snRNP-F) (Sm protein F) (Sm-F) (SmF)
Sm	Q15357	Small nuclear ribonucleoprotein G (snRNP-G) (Sm protein G) (Sm-G) (SmG)
Sm	O15116	U6 snRNA-associated Sm-like protein LSm1
Sm	Q9Y333	U6 snRNA-associated Sm-like protein LSm2 (Small nuclear ribonuclear protein D homolog) (G7b) (SnRNP core SM-like protein SM-x5)
Sm	Q9Y4Z1	U6 snRNA-associated Sm-like protein LSm3 (MDS017)
Sm	Q9Y4Z0	U6 snRNA-associated Sm-like protein LSm4 (Glycine-rich protein) (GRP)
Sm	Q9Y4Y9	U6 snRNA-associated Sm-like protein LSm5
Sm	Q9Y4Y8	U6 snRNA-associated Sm-like protein LSm6
Sm	Q9UK45	U6 snRNA-associated Sm-like protein LSm7
Sm	O95777	U6 snRNA-associated Sm-like protein LSm8
Sm	Q969L4	U7 snRNA-associated Sm-like protein LSm10
Sm	Q8N4M0	Hypothetical protein
U2AF	P26368	Splicing factor U2AF 65 kDa subunit (U2 auxiliary factor 65 kDa subunit) (U2 snRNP auxiliary factor large subunit) (hU2AF(65))
U2AF	Q01081	Splicing factor U2AF 35 kDa subunit (U2 auxiliary factor 35 kDa subunit) (U2 snRNP auxiliary factor small subunit)
U2AF	Q8WU68	U2 AUXILIARY FACTOR 26
U2AF	Q15695	U2 small nuclear ribonucleoprotein auxiliary factor 35 kDa subunit related-protein 1
U2AF	Q15696	U2 small nuclear ribonucleoprotein auxiliary factor 35 kDa subunit related-protein 2
SR	Q9UQ35	RNA binding protein
SR	Q15410	Nucleic acid binding protein (Fragment).
SR	Q01130	Splicing factor, arginine/serine-rich 2 (Splicing factor SC35) (SC-35) (Splicing component, 35 kDa) (PR264 protein)
SR	Q9BRL6	Similar to splicing factor, arginine/serine-rich 2 (SC-35) (SRp46 splicing factor)
SR	P23152	Splicing factor, arginine/serine-rich 3 (Pre-mRNA splicing factor SRP20) (X16 protein).
SR	Q16629	Splicing factor, arginine/serine-rich 7 (Splicing factor 9G8)
SR	Q13242	Splicing factor, arginine/serine-rich 9 (Pre-mRNA splicing factor SRp30C)
SR	Q07955	Splicing factor, arginine/serine-rich 1 (pre-mRNA splicing factor SF2, P33 subunit) (Alternative splicing factor ASF-1)
SR	Q13243	Splicing factor, arginine/serine-rich 5 (Pre-mRNA splicing factor SRP40) (Delayed-early protein HRS)
SR	Q13247	Splicing factor, arginine/serine-rich 6 (Pre-mRNA splicing factor SRP55)
SR	Q08170	Splicing factor, arginine/serine-rich 4 (Pre-mRNA splicing factor SRP75) (SRP001LB)
SR	Q05519	Splicing factor arginine/serine-rich 11 (Arginine-rich 54 kDa nuclear protein) (p54)
SR	Q8WXA9	Splicing factor, arginine/serine-rich 12 (Serine-arginine-rich splicing regulatory protein 86) (SRrp86) (Splicing regulatory protein 508) (SRrp508)
SR	Q13595	Transformer-2 protein homolog (TRA-2 alpha)
SR	Q15815	Arginine/serine-rich splicing factor 10 (Transformer-2-beta) (HTRA2- beta) (Transformer 2 protein homolog) (Silica-induced protein 41) (RA301)
SR	Q9UNR9	Topoisomerase I-binding RS protein
hnRNP	Q13151	Heterogeneous nuclear ribonucleoprotein A0 (hnRNP A0)
hnRNP	P09651	Heterogeneous nuclear ribonucleoprotein A1 (Helix-destabilizing protein) (Single-strand binding protein) (hnRNP core protein A1)
hnRNP	P22626	Heterogeneous nuclear ribonucleoproteins A2/B1 (hnRNP A2 / hnRNP B1)
hnRNP	P51991	Heterogeneous nuclear ribonucleoprotein A3 (hnRNP A3) (D10S102)
hnRNP	P07910	Heterogeneous nuclear ribonucleoproteins C1/C2 (hnRNP C1 / hnRNP C2).
hnRNP	O60812	Heterogeneous nuclear ribonucleoprotein C-like dJ845O24.4 (hnRNP core protein C-like)
hnRNP	Q9UKM9	RNA-binding protein Raly (hnRNP associated with lethal yellow homolog) (Autoantigen p542)
hnRNP	Q8N1C2	LOC138046 protein
hnRNP	Q14103	Heterogeneous nuclear ribonucleoprotein D0 (hnRNP D0) (AU-rich element RNA-binding protein 1)
hnRNP	Q99729	Heterogeneous nuclear ribonucleoprotein A/B (hnRNP A/B) (APOBEC-1 binding protein 1) (ABBP-1)
hnRNP	O14979	JKTBP2 (Heterogeneous nuclear ribonucleoprotein D-like) (Hypothetical protein) (HNRPDL protein)
hnRNP	O43347	WUGSC:H_166H1.2 protein (Musashi)
hnRNP	Q96DH6	Musashi 2, isoform a.
hnRNP	Q15365	Poly(rC)-binding protein 1 (Alpha-CP1) (hnRNP-E1) (Nucleic acid binding protein SUB2.3)
hnRNP	Q15366	Poly(rC)-binding protein 2 (Alpha-CP2) (hnRNP-E2)
hnRNP	P57721	Poly(rC)-binding protein 3 (Alpha-CP3)
hnRNP	P57723	Poly(rC)-binding protein 4 (Alpha-CP4)
hnRNP	P52597	Heterogeneous nuclear ribonucleoprotein F (hnRNP F)
hnRNP	P31943	Heterogeneous nuclear ribonucleoprotein H (hnRNP H)
hnRNP	P55795	Heterogeneous nuclear ribonucleoprotein H' (hnRNP H') (FTP-3)
hnRNP	P31942	Heterogeneous nuclear ribonucleoprotein H3 (hnRNP H3) (hnRNP 2H9)
hnRNP	Q12849	G-rich sequence factor-1 (GRSF-1)
hnRNP	P38159	Heterogeneous nuclear ribonucleoprotein G (hnRNP G) (RNA binding motif protein, X chromosome) (Glycoprotein p43)
hnRNP	O75526	Testes specific heterogenous nuclear ribonucleoprotein G-T.
hnRNP	Q14011	Cold-inducible RNA-binding protein (Glycine-rich RNA-binding protein CIRP) (A18 hnRNP)
hnRNP	P98179	Putative RNA-binding protein 3 (RNA binding motif protein 3) (RNPL)
hnRNP	P26599	Polypyrimidine tract-binding protein 1 (PTB) (Heterogeneous nuclear ribonucleoprotein I) (hnRNP I) (57 kDa RNA-binding protein PPTB-1)
hnRNP	Q969N9	PTB-like protein L (Polypyrimidine tract binding protein 2)
hnRNP	O95758	Rod1
hnRNP	Q07244	Heterogeneous nuclear ribonucleoprotein K (hnRNP K) (DC-stretch binding protein) (CSBP)
hnRNP	P14866	Heterogeneous nuclear ribonucleoprotein L (hnRNP L).
hnRNP	Q8WVV9	Hypothetical protein
hnRNP	P52272	Heterogeneous nuclear ribonucleoprotein M (hnRNP M)
hnRNP	Q9H922	Myelin gene expression factor
hnRNP	O60506	Gry-rbp (hnRNP Q3)
hnRNP	O43390	Heterogeneous nuclear ribonucleoprotein R (hnRNP R)
hnRNP	Q00839	Heterogenous nuclear ribonucleoprotein U (hnRNP U) (Scaffold attachment factor A) (SAF-A)
hnRNP	O76022	E1B-55kDa-associated protein
hnRNP	Q8N3B3	Hypothetical protein DKFZp762N1910 (Fragment)
TIA	P31483	Nucleolysin TIA-1 (RNA-binding protein TIA-1) (p40-TIA-1) [Contains: Nucleolysin TIA-1 isoform p15 (p15-TIA-1)]
TIA	Q01085	Nucleolysin TIAR (TIA-1 related protein)
CELF/CUG-BP	Q92879	CUG triplet repeat RNA-binding protein 1 (CUG-BP1) (RNA-binding protein BRUNOL-2) (Deadenylation factor CUG-BP) (50 kDa Nuclear polyadenylated RNA-binding protein) (EDEN-BP)
CELF/CUG-BP	Q92950	Apoptosis-related RNA binding protein (ETR-3)
CELF/CUG-BP	Q9BZC0	CUG-BP and ETR-3 like factor 5
CELF/CUG-BP	Q9BZC1	CUG-BP and ETR-3 like factor 4
CELF/CUG-BP	Q9BZC2	CUG-BP and ETR-3 like factor 3
CELF/CUG-BP	Q96J87	BRUNO-like 6 RNA-binding protein (RNA-binding protein CELF6)
CLK	P49759	Protein kinase CLK1 (EC 2.7.1.-) (CLK)
CLK	P49760	Protein kinase CLK2 (EC 2.7.1.-) (CDC-like kinase 2)
CLK	P49761	Protein kinase CLK3 (EC 2.7.1.-) (CDC-like kinase 3)
CLK	Q9HAZ1	Protein serine threonine kinase Clk4
SRPK	Q96SB4	SRPK1a protein kinase
SRPK	P78362	Serine kinase SRPK2
SRPK	Q9UPE1	Serine/threonine-protein kinase 23 (EC 2.7.1.37) (Muscle-specific serine kinase 1) (MSSK-1)
hprp4	Q13523	Serine/threonine-protein kinase PRP4 homolog (EC 2.7.1.37) (PRP4 pre- mRNA processing factor 4 homolog) (PRP4 kinase)
CRK7	Q9NYV4	Cell division cycle 2-related protein kinase 7 (EC 2.7.1.37) (CDC2-related protein kinase 7) (CrkRS).
Skip	Q13575	Nuclear protein SkiP (Ski-interacting protein) (SNW1 protein) (Nuclear receptor coactivator NCoA-62).
NOVA	P51513	RNA-binding protein Nova-1 (Neuro-oncological ventral antigen 1) (Onconeural ventral antigen-1) (Paraneoplastic Ri antigen) (Ventral neuron-specific protein 1)
NOVA	Q9UNW9	RNA-binding protein Nova-2 (Neuro-oncological ventral antigen 2) (Astrocytic NOVA1-like RNA-binding protein)
DEAD	P17844	Probable RNA-dependent helicase p68 (DEAD-box protein p68) (DEAD-box protein 5)
DEAD	Q92841	Probable RNA-dependent helicase p72 (DEAD-box protein p72) (DEAD-box protein 17)
DEAD	Q9H5Z1	Probable ATP-dependent helicase DHX35 (DEAH-box protein 35)
DEAD	Q96EI0	DEAD (Asp-Glu-Ala-Asp) box polypeptide 46
DEAD	O00571	DEAD-box protein 3 (Helicase-like protein 2) (HLP2) (DEAD-box, X isoform)
DEAD	O15523	DEAD-box protein 3, Y-chromosomal
DEAD	P38919	Probable ATP-dependent helicase DDX48 (DEAD-box protein 48) (Eukaryotic initiation factor 4A-like NUK-34) (Nuclear matrix protein 265) (hNMP 265) (Eukaryotic translation initiation factor 4A isoform 3)
DEAD	Q6IPS3	DDX26B protein
DEAD	Q9UL03	Candidate tumor suppressor protein DICE1 (DEAD/H (Asp-Glu-Ala-Asp/His) box polypeptide 26) (OTTHUMP00000018439)
DEAD	O94894	KIAA0801 protein
DEAD	Q9UJV9	DEAD-box protein abstrakt homolog (DEAD-box protein 41)
DEAD	O43143	Putative pre-mRNA splicing factor RNA helicase (DEAH box protein 15) (ATP-dependent RNA helicase #46)
DEAD	Q13838	Spliceosome RNA helicase BAT1 (DEAD-box protein UAP56) (56 kDa U2AF65 associated protein) (ATP-dependent RNA helicase p47) (HLA-B associated transcript-1)
DEAD	O00148	ATP-dependent helicase DDX39 (DEAD-box protein 39) (Nuclear RNA helicase URH49)
DEAD	Q14562	ATP-dependent helicase DHX8 (RNA helicase HRH1) (DEAH-box protein 8)
DEAD	O60231	Putative pre-mRNA splicing factor RNA helicase (ATP-dependent RNA helicase #3) (DEAH-box protein 16)
DEAD	Q92620	Pre-mRNA splicing factor ATP-dependent RNA helicase PRP16 (EC 3.6.1.-) (ATP-dependent RNA helicase DHX38) (DEAH-box protein 38)
DEAD	Q08211	ATP-dependent RNA helicase A (Nuclear DNA helicase II) (NDH II) (DEAH-box protein 9)
DEAD	P42285	KIAA0052 protein
Cyclophilins	Q96BP3	Hypothetical protein KIAA0073 (EC 5.2.1.8) (Peptidyl-prolyl cis-trans isomerase) (PPIase) (Rotamase)
Cyclophilins	Q9H2H8	Cyclophilin-like protein PPIL3b
Cyclophilins	Q9Y3C6	Peptidyl-prolyl cis-trans isomerase like 1 (EC 5.2.1.8) (PPIase) (Rotamase) (CGI-124) (UNQ2425/PRO4984)
Cyclophilins	Q13356	Peptidyl-prolyl cis-trans isomerase like 2 (EC 5.2.1.8) (PPIase) (Rotamase) (Cyclophilin-60) (Cyclophilin-like protein Cyp-60)
Cyclophilins	Q9UNP9	Peptidyl-prolyl cis-trans isomerase E (EC 5.2.1.8) (PPIase E) (Rotamase E) (Cyclophilin E) (Cyclophilin 33)
HeatShock	P08107	Heat shock 70 kDa protein 1 (HSP70.1) (HSP70-1/HSP70-2)
HeatShock	P11142	Heat shock cognate 71 kDa protein
HeatShock	P11021	78 kDa glucose-regulated protein precursor (GRP 78) (Immunoglobulin heavy chain binding protein) (BiP) (Endoplasmic reticulum lumenal Ca(2+) binding protein grp78)
p52/p75	Q9UER6	Transcriptional coactivator p75
ELAV	P26378	ELAV-like protein 4 (Paraneoplastic encephalomyelitis antigen HuD) (Hu-antigen D)
ELAV	Q14576	ELAV-like protein 3 (Hu-antigen C) (HuC) (Paraneoplastic cerebellar degeneration-associated antigen) (Paraneoplastic limbic encephalitis antigen 21)
ELAV	Q12926	ELAV-like protein 2 (Hu-antigen B) (HuB) (ELAV-like neuronal protein 1) (Nervous system-specific RNA binding protein Hel-N1)
ELAV	Q15717	ELAV-like protein 1 (Hu-antigen R) (HuR)
P52/P100	P23246	Splicing factor, proline-and glutamine-rich (Polypyrimidine tract- binding protein-associated splicing factor) (PTB-associated splicing factor) (PSF) (DNA-binding P52/P100 complex, 100 kDa subunit)
P52/P100	Q15233	54 kDa nuclear RNA- and DNA-binding protein (p54(nrb)) (p54nrb) (55 kDa nuclear protein) (NMT55) (Non-POU domain-containing octamer- binding protein) (DNA-binding P52/P100 complex, 52 kDa subunit)
FUSE	Q92945	KSRP
FUSE	Q92946	FUSE binding protein 3 (Fragment)
ColdShock	P16989	DNA-binding protein A (Cold shock domain protein A) (Single-strand DNA binding protein NF-GMB)
ColdShock	P16991	Nuclease sensitive element binding protein 1 (Y box binding protein-1) (Y-box transcription factor) (YB-1) (CCAAT-binding transcription factor I subunit A) (CBF-A) (Enhancer factor I subunit A) (EFI-A) (DNA-binding protein B) (DBPB)
FBP	Q9NZA0	FBP-interacting repressor (Siah binding protein 1, FBP interacting repressor, pyrimidine tract binding splicing factor, Ro ribonucleoprotein-binding protein 1)
P32	Q07021	Complement component 1, Q subcomponent binding protein, mitochondrial precursor (Glycoprotein gC1qBP) (GC1q-R protein) (Hyaluronan-binding protein 1) (p32) (p33)
SNP70	Q9Y2W2	SH3 domain-binding protein SNP70 (NPW38-binding protein NPWBP) (Similar to WW domain binding protein 11)
CBP	P52298	Nuclear cap binding protein subunit 2 (20 kDa nuclear cap binding protein) (NCBP 20 kDa subunit) (CBP20) (NCBP interacting protein 1) (NIP1)
CBP	Q09161	80 kDa nuclear cap binding protein (NCBP 80 kDa subunit) (CBP80)
ALY	O43672	THO complex subunit 4 (Tho4) (Ally of AML-1 and LEF-1) (Transcriptional coactivator Aly/REF) (bZIP enhancing factor BEF)
SLU7	O95391	Step II splicing factor SLU7
PRP18	Q99633	Pre-mRNA splicing factor 18 (PRP18 homolog).
CA150	O14776	Putative transcription factor CA150
RDP	P18615	Negative elongation factor E (NELF-E) (RD protein).
ACIN	Q9UKV3	Apoptotic chromatin condensation inducer in the nucleus (Acinus).
ILF3	Q12906	Interleukin enhancer-binding factor 3
CRN	Q9BZJ0	Crooked neck-like protein 1 (Crooked neck homolog)
WTAP	Q15007	Wilms' tumor 1-associating protein (WT1-associated protein) (Putative pre-mRNA splicing regulator female-lethal(2D) homolog)
PRP17	O60508	Pre-mRNA splicing factor PRP17 (hPRP17) (Cell division cycle 40 homolog) (EH-binding protein 3)
Others	Q9ULR0	KIAA1160 protein
Others	O75937	DNAJC8 protein
Others	P35637	RNA-binding protein FUS (Oncogene FUS) (Oncogene TLS) (Translocated in liposarcoma protein) (POMp75) (75 kDa DNA-pairing protein)
Others	Q92804	TATA-binding protein associated factor 2N (RNA-binding protein 56) (TAFII68) (TAF(II)68)
Others	Q8N2M8	Splicing factor, arginine/serine-rich 16 (Suppressor of white-apricot homolog 2)
Others	Q14498	RNA-binding region containing protein 2 (Hepatocellular carcinoma protein 1) (Splicing factor HCC1)
Others	O43934	ET putative translation product
Others	O43670	Zinc finger protein 207
Others	Q9Y5S9	RNA-binding protein 8A (RNA binding motif protein 8A) (Ribonucleoprotein RBM8A) (RNA-binding protein Y14) (Binder of OVCA1-1) (BOV-1)
Others	Q8IYB3	Ser/Arg-related nuclear matrix protein
Others	Q15637	Splicing factor 1 (Zinc finger protein 162) (Transcription factor ZFM1) (Zinc finger gene in MEN1 locus) (Mammalian branch point binding protein mBBP) (BBP)
Others	O15042	Hypothetical protein KIAA0332 (U2-associated SR140 protein)
Others	P52756	RNA-binding protein 5 (RNA binding motif protein 5) (Putative tumor suppressor LUCA15) (G15 protein)
Others	Q16630	HPBRII-4 mRNA (HPBRII-7 protein)
Others	Q96T58	Msx2-interacting protein (SMART/HDAC1 associated repressor protein)
Others	Q96T37	Putative RNA-binding protein 15 (RNA binding motif protein 15) (One-twenty two protein)
Others	Q9P2S7	Cisplatin resistance-associated overexpressed protein
Others	Q06787	Fragile X mental retardation 1 protein (Protein FMR-1) (FMRP)
Others	O00425	Putative RNA binding protein KOC (Koc1)
Others	P29558	Single-stranded DNA-binding protein MSSP-1 (RNA binding motif, single-stranded interacting protein 1)
Others	O15355	Protein phosphatase 2C gamma isoform (EC 3.1.3.16) (PP2C-gamma) (Protein phosphatase magnesium-dependent 1 gamma) (Protein phosphatase 1C)
Others	O95926	Hypothetical protein DKFZp564O2082 (GCIP-interacting protein p29)
Others	Q96I25	Splicing factor 45 (45kDa splicing factor) (RNA binding motif protein 17)
Others	Q14152	Eukaryotic translation initiation factor 3 subunit 10 (eIF-3 theta) (eIF3 p167) (eIF3 p180) (eIF3 p185) (eIF3a)
Others	Q9P013	HSPC148
Others	Q9BQ61	Hypothetical protein
Others	Q9BXP5	Arsenite-resistance protein 2
Others	Q9BRD0	Hypothetical protein
Others	P20042	Eukaryotic translation initiation factor 2 subunit 2 (Eukaryotic translation initiation factor 2 beta subunit) (eIF-2-beta)
Others	Q9NW64	Hypothetical protein FLJ10290
Others	O75940	Survival of motor neuron-related splicing factor 30 (SMN-related protein) (30 kDa splicing factor SMNrp) (Survival motor neuron domain containing protein 1)
Others	O75229	R31449_3
Others	O95400	CD2 antigen cytoplasmic tail-binding protein 2
Others	O43719	HIV TAT specific factor 1
Others	Q9HCE1	Potential helicase MOV-10 (EC 3.6.1.-) (Moloney leukemia virus 10 protein)
Others	Q9HCS7	XPA-binding protein 2 (HCNP protein) (PP3898)
Others	Q9H5H0	Hypothetical protein FLJ23445
Others	Q8WYA6	Beta-catenin-like protein 1 (Nuclear associated protein) (NAP) (NYD-SP19) (PP8304)
Others	Q8WWY3	U4/U6 snRNP-associated 61 kDa protein
Others	Q96DF8	DGCR14 protein (DiGeorge syndrome critical region 14) (ES2 protein)
Others	Q9Y6A4	Transcription factor IIB (EVORF)
Others	P43243	Matrin 3
Others	Q92973	Transportin 1 (Importin beta-)2 (Karyopherin beta-2) (M9 region interaction protein) (MIP)
Others	P61326	Mago nashi protein homolog
Others	O43684	Mitotic checkpoint protein BUB3
Others	P55081	Microfibrillar-associated protein 1
Others	Q8NI27	THO complex subunit 2 (Tho2)
Others	Q9Y5B6	GC-rich sequence DNA-binding factor homolog
Others	O60306	KIAA0560 protein
Others	Q13123	Red protein (RER protein) (IK factor) (Cytokine IK)
Others	Q12905	NF45 protein
Others	Q99974	Pombe Cdc5-related protein (CDC5 cell division cycle 5-like) (S.pombe) (CDC5-like)
Others	P41223	G10 protein homolog (EDG-2)
Others	P05455	Lupus La protein (Sjogren syndrome type B antigen) (SS-B) (La ribonucleoprotein) (La autoantigen)
Others	Q9HCG8	KIAA1604 protein
Others	Q969P6	DNA topoisomerase I, mitochondrial precursor (EC 5.99.1.2) (TOP1mt)
Others	O75934	Putative spliceosome associated protein (DAM1 protein) (Breast carcinoma amplified sequence 2)
Others	Q9UBB9	Tuftelin-interacting protein 11 (HSPC006)
Others	O43809	Pre-mRNA cleavage factor I 25 kDa subunit (Cleavage and polyadenylation specific factor 5, 25 kD subunit)
Others	Q9P2B8	KIAA1429 protein
Others	O43660	Pleiotropic regulator 1
Others	Q9UMS4	Nuclear matrix protein NMP200 (PRP19/PSO4 homolog)
Others	Q96J01	THO complex subunit 3 (Tho3)
Others	Q9BU59	Homolog of C. elegans smu-1
Others	Q96FV9	THO complex subunit 1 (Tho1) (Nuclear matrix protein p84)
Others	Q86W42	MGC2655 protein
Others	P49768	Presenilin 1 (PS-1) (S182 protein)
Others	P04720	Elongation factor 1-alpha 1 (EF-1-alpha-1) (Elongation factor 1 A-1) (eEF1A-1) (Elongation factor Tu) (EF-Tu)
Others	P11940	Polyadenylate-binding protein 1 (Poly(A)-binding protein 1) (PABP 1)
References:
Black, D.L.
2003. Mechanisms of alternative pre-messenger RNA splicing. Annu Rev Biochem 72: 291-336.
Boeckmann, B., A. Bairoch, R. Apweiler, M.C. Blatter, A. Estreicher, E. Gasteiger, M.J. Martin, K. Michoud, C. O'Donovan, I. Phan, S. Pilbout, and M. Schneider. 2003. The SWISS-PROT protein knowledgebase and its supplement TrEMBL in 2003. Nucleic Acids Re
2003. The SWISS-PROT protein knowledgebase and its supplement TrEMBL in 2003. Nucleic Acids Res 31: 365-370.
Burge, C., T. Tuschl, and P. Sharp.
1999. Splicing of Precursors to mRNAs by the Spliceosomes. In The RNA World, Second Edition (eds. R. Gesteland T. Cech, and J. Atkins), pp. 525-560. Cold Spring Harbor Laboratory Press, Cold Spring Harbor, New York.
Hartmuth, K., H. Urlaub, H.P. Vornlocher, C.L. Will, M. Gentzel, M. Wilm, and R. Luhrmann.
2002. Protein composition of human prespliceosomes isolated by a tobramycin affinity-selection method. Proc Natl Acad Sci U S A 99: 16719-16724.
Jurica, M.S. and M.J. Moore. 2003. Pre-mRNA splicing: awash in a sea of proteins. Mol Cell 12: 5-14.
2003. Pre-mRNA splicing: awash in a sea of proteins. Mol Cell 12: 5-14.
Neubauer, G., A. King, J. Rappsilber, C. Calvio, M. Watson, P. Ajuh, J. Sleeman, A. Lamond, and M. Mann.
1998. Mass spectrometry and EST-database searching allows characterization of the multi-protein spliceosome complex. Nat Genet 20: 46-50.
Rappsilber, J., U. Ryder, A.I. Lamond, and M. Mann.
2002. Large-scale proteomic analysis of the human spliceosome. Genome Res 12: 1231-1245.
Relogio A, Ben-Dov C, Baum M, Ruggiu M, Gemund C, Benes V, Darnell RB, Valcarcel J.
2005. Alternative splicing microarrays reveal functional expression of neuron-specific regulators in Hodgkin lymphoma cells. J Biol Chem 280: 4779-4784.
Zhou, Z., L.J. Licklider, S.P. Gygi, and R. Reed.
2002. Comprehensive proteomic analysis of the human spliceosome. Nature 419: 182-185

## Sheet: all
Entrez Gene ID	Gene Symbol
10061	ABCF2
55324	ABCF3
22985	ACIN1
47	ACLY
84532	ACSS1
59	ACTA2
60	ACTB
345651	ACTBL2
71	ACTG1
86	ACTL6A
87	ACTN1
81	ACTN4
10097	ACTR2
103	ADAR
104	ADARB1
11047	ADRM1
165	AEBP1
55109	AGGF1
178	AGL
191	AHCY
79026	AHNAK
8227	AKAP17A
10270	AKAP8
213	ALB
226	ALDOA
230	ALDOC
10189	ALYREF
64682	ANAPC1
29882	ANAPC2
29945	ANAPC4
51433	ANAPC5
51434	ANAPC7
29123	ANKRD11
8125	ANP32A
301	ANXA1
302	ANXA2
164	AP1G1
163	AP2B1
8943	AP3D1
328	APEX1
200315	APOBEC3A
9716	AQR
372	ARCN1
55082	ARGLU1
9181	ARHGEF2
8289	ARID1A
57492	ARID1B
196528	ARID2
51329	ARL6IP4
10094	ARPC3
10093	ARPC4
9070	ASH2L
55210	ATAD3A
83858	ATAD3B
483	ATP1B3
506	ATP5B
521	ATP5I
545	ATR
546	ATRX
9532	BAG2
11177	BAZ1A
8537	BCAS1
10286	BCAS2
599	BCL2L2
9774	BCLAF1
57673	BEND3
8553	BHLHE40
10902	BRD8
27154	BRPF3
9184	BUB3
84811	BUD13
8896	BUD31
9689	BZW1
118461	C10orf71
738	C11orf2
55216	C11orf57
51637	C14orf166
81556	C15orf44
29105	CFAP20
55421	C17orf85
79002	C19orf43
28974	C19orf53
79169	C1orf35
163859	C1orf55
708	C1QBP
25980	C20orf4
51493	C22orf28
79074	C2orf49
51759	C9orf78
58509	CACTIN
27101	CACYBP
790	CAD
51806	CALML5
815	CAMK2A
816	CAMK2B
818	CAMK2G
55832	CAND1
829	CAPZA1
22794	CASC3
57524	CASKIN1
831	CAST
11335	CBX3
55749	CCAR1
151903	CCDC12
81576	CCDC130
28952	CCDC22
57003	CCDC47
253635	CCDC75
26093	CCDC9
55702	CCDC94
8812	CCNK
10576	CCT2
7203	CCT3
10575	CCT4
22948	CCT5
908	CCT6A
10574	CCT7
10694	CCT8
10421	CD2BP2
8697	CDC23
996	CDC27
51362	CDC40
988	CDC5L
79577	CDC73
983	CDK1
8558	CDK10
728642	CDK11A
984	CDK11B
51755	CDK12
1025	CDK9
6792	CDKL5
150383	CDPF1
1041	CDSN
10658	CELF1
10659	CELF2
11189	CELF3
56853	CELF4
60680	CELF5
60677	CELF6
114336	CGB2
8208	CHAF1B
283489	CHAMP1
1108	CHD4
57680	CHD8
10523	CHERP
63922	CHTF18
26097	CHTOP
9541	CIR1
1153	CIRBP
9793	CKAP5
548596	CKMT1A
1159	CKMT1B
1195	CLK1
1196	CLK2
1198	CLK3
57396	CLK4
1207	CLNS1A
10978	CLP1
1213	CLTC
8218	CLTCL1
4849	CNOT3
25920	COBRA1
8161	COIL
1277	COL1A1
1314	COPA
1315	COPB1
9276	COPB2
22820	COPG1
57175	CORO1B
23603	CORO1C
1373	CPS1
29894	CPSF1
53981	CPSF2
51692	CPSF3
10898	CPSF4
11052	CPSF6
79869	CPSF7
1387	CREBBP
9419	CRIPT
51340	CRNKL1
8531	YBX3
1434	CSE1L
1448	CSN3
1457	CSNK2A1
1459	CSNK2A2
1460	CSNK2B
1477	CSTF1
1479	CSTF3
1499	CTNNB1
56259	CTNNBL1
1500	CTNND1
1509	CTSD
8451	CUL4A
1523	CUX1
51503	CWC15
57703	CWC22
54883	CWC25
10283	CWC27
55280	CWF19L1
143884	CWF19L2
63932	CXorf56
51163	DBR1
117159	DCD
1642	DDB1
1653	DDX1
10521	DDX17
8886	DDX18
55308	DDX19A
11269	DDX19B
544314	DDX19-DDX19L
11218	DDX20
9188	DDX21
9416	DDX23
203522	DDX26B
55661	DDX27
10212	DDX39A
7919	DDX39B
1654	DDX3X
8653	DDX3Y
51428	DDX41
11325	DDX42
9879	DDX46
1655	DDX5
79009	DDX50
1656	DDX6
7913	DEK
8562	DENR
8220	DGCR14
1665	DHX15
8449	DHX16
22907	DHX30
9704	DHX34
60625	DHX35
170506	DHX36
9785	DHX38
79665	DHX40
90957	DHX57
1659	DHX8
1660	DHX9
11083	DIDO1
22894	DIS3
1736	DKC1
9787	DLGAP5
3301	DNAJA1
3337	DNAJB1
23317	DNAJC13
55192	DNAJC17
9829	DNAJC6
22826	DNAJC8
1785	DNM2
1786	DNMT1
5977	DPF2
1828	DSG1
1832	DSP
8446	DUSP11
1778	DYNC1H1
1781	DYNC1I2
51143	DYNC1LI1
10969	EBNA1BP2
1915	EEF1A1
1917	EEF1A2
1936	EEF1D
9521	EEF1E1
1937	EEF1G
1938	EEF2
9343	EFTUD2
83939	EIF2A
440275	EIF2AK4
1967	EIF2B1
8890	EIF2B4
8893	EIF2B5
26523	EIF2C1
8894	EIF2S2
1968	EIF2S3
8661	EIF3A
8662	EIF3B
8663	EIF3C
728689	EIF3CL
3646	EIF3E
8665	EIF3F
8667	EIF3H
8668	EIF3I
51386	EIF3L
10480	EIF3M
1973	EIF4A1
1974	EIF4A2
9775	EIF4A3
1975	EIF4B
1981	EIF4G1
7458	EIF4H
1994	ELAVL1
1993	ELAVL2
1995	ELAVL3
1996	ELAVL4
63916	ELMO2
2023	ENO1
2033	EP300
2058	EPRS
2079	ERH
80004	ESRP2
23344	ESYT1
2130	EWSR1
55770	EXOC2
60412	EXOC4
10640	EXOC5
23233	EXOC6B
5394	EXOSC10
23404	EXOSC2
51010	EXOSC3
54512	EXOSC4
56915	EXOSC5
118460	EXOSC6
23016	EXOSC7
11340	EXOSC8
5393	EXOSC9
7430	EZR
2171	FABP5
23196	FAM120A
64855	FAM129B
9715	FAM131B
10712	FAM189B
80011	FAM192A
26017	FAM32A
9130	FAM50A
26240	FAM50B
92002	FAM58A
283742	FAM98B
55215	FANCI
2193	FARSA
2194	FASN
2091	FBL
55785	FGD6
81608	FIP1L1
388698	FLG2
2316	FLNA
2317	FLNB
2332	FMR1
23360	FNBP4
118924	FRA10AC1
2483	FRG1
23070	FTSJD2
8880	FUBP1
8939	FUBP3
2521	FUS
84248	FYTTD1
9908	G3BP2
2597	GAPDH
54815	GATAD2A
57459	GATAD2B
2632	GBE1
94104	PAXBP1
6936	GCFC2
10985	GCN1L1
8487	GEMIN2
50628	GEMIN4
25929	GEMIN5
79833	GEMIN6
54960	GEMIN8
2670	GFAP
2733	GLE1
10399	GNB2L1
26354	GNL3
54552	GNL3L
55094	GPATCH1
63906	GPATCH3
23131	GPATCH8
2821	GPI
27238	GPKOW
2926	GRSF1
2935	GSPT1
2969	GTF2I
2975	GTF3C1
2976	GTF3C2
9330	GTF3C3
9329	GTF3C4
9328	GTF3C5
3005	H1F0
3014	H2AFX
3043	HBB
3054	HCFC1
3066	HDAC2
9026	HIP1R
3008	HIST1H1E
8335	HIST1H2AB
3013	HIST1H2AD
3012	HIST1H2AE
8329	HIST1H2AI
8970	HIST1H2BJ
85236	HIST1H2BK
8359	HIST1H4A
8366	HIST1H4B
8364	HIST1H4C
8360	HIST1H4D
8367	HIST1H4E
8361	HIST1H4F
8365	HIST1H4H
8294	HIST1H4I
8363	HIST1H4J
8362	HIST1H4K
8368	HIST1H4L
8370	HIST2H4A
554313	HIST2H4B
121504	HIST4H4
3159	HMGA1
3148	HMGB2
10949	HNRNPA0
3178	HNRNPA1
3181	HNRNPA2B1
220988	HNRNPA3
3182	HNRNPAB
3183	HNRNPC
343069	HNRNPCL1
3184	HNRNPD
3185	HNRNPF
3187	HNRNPH1
3188	HNRNPH2
3189	HNRNPH3
3190	HNRNPK
3191	HNRNPL
4670	HNRNPM
10236	HNRNPR
3192	HNRNPU
11100	HNRNPUL1
221092	HNRNPUL2
9987	HNRNPDL
92906	HNRNPLL
50809	HP1BP3
84263	HSDL2
3320	HSP90AA1
3326	HSP90AB1
7184	HSP90B1
3303	HSPA1A
3304	HSPA1B
3306	HSPA2
3308	HSPA4
3309	HSPA5
3310	HSPA6
3312	HSPA8
3315	HSPB1
3329	HSPD1
10808	HSPH1
27336	HTATSF1
3376	IARS
10642	IGF2BP1
10643	IGF2BP3
3493	IGHA1
3550	IK
3608	ILF2
3609	ILF3
3614	IMPDH1
3615	IMPDH2
26173	INTS1
65123	INTS3
92105	INTS4
80789	INTS5
26512	INTS6
25896	INTS7
8826	IQGAP1
64207	IRF2BPL
57461	ISY1
85450	ITPRIP
3728	JUP
55683	KANSL3
3735	KARS
23028	KDM1A
10657	KHDRBS1
10656	KHDRBS3
8570	KHSRP
22889	KIAA0907
25962	KIAA1429
57650	KIAA1524
57805	KIAA1967
3832	KIF11
55614	KIF16B
57576	KIF17
9493	KIF23
84643	KIF2B
24137	KIF4A
22944	KIN
3827	KNG1
3836	KPNA1
3838	KPNA2
23633	KPNA6
3837	KPNB1
448834	KPRP
3848	KRT1
3849	KRT2
9119	KRT75
3857	KRT9
386677	KRTAP10-1
85290	KRTAP4-3
51574	LARP7
81887	LAS1L
3939	LDHA
79165	LENG1
3958	LGALS3
3963	LGALS7
4000	LMNA
4001	LMNB1
100286979	LOC100286979
100505793	LOC100505793
440563	LOC440563
643167	LOC643167
649330	LOC649330
731605	LOC731605
10128	LRPPRC
27257	LSM1
84967	LSM10
57819	LSM2
27258	LSM3
25804	LSM4
23658	LSM5
11157	LSM6
51690	LSM7
84316	LSMD1
55692	LUC7L
51631	LUC7L2
51747	LUC7L3
4069	LYZ
23499	MACF1
4116	MAGOH
55110	MAGOHB
4131	MAP1B
4134	MAP4
22919	MAPRE1
4137	MAPT
4141	MARS
9782	MATR3
53615	MBD3
55777	MBD5
4154	MBNL1
10150	MBNL2
55796	MBNL3
4155	MBP
4171	MCM2
4172	MCM3
4173	MCM4
4174	MCM5
4175	MCM6
4176	MCM7
5469	MED1
9968	MED12
9439	MED23
112950	MED8
4236	MFAP1
79157	MFSD11
54468	MIOS
55034	MOCOS
10933	MORF4L1
4343	MOV10
4361	MRE11A
6182	MRPL12
4436	MSH2
2956	MSH6
4440	MSI1
124540	MSI2
4478	MSN
9112	MTA1
9219	MTA2
9961	MVP
50804	MYEF2
4627	MYH9
4632	MYL1
4637	MYL6
140465	MYL6B
84665	MYPN
51691	LSM8
4673	NAP1L1
9918	NCAPD2
23310	NCAPD3
64151	NCAPG
54892	NCAPG2
23397	NCAPH
29781	NCAPH2
4686	NCBP1
22916	NCBP2
4691	NCL
57727	NCOA5
9611	NCOR1
79133	NDUFAF5
374291	NDUFS7
121441	NEDD1
4744	NEFH
4747	NEFL
4741	NEFM
4795	NFKBIL1
4809	SNU13
25836	NIPBL
79576	NKAP
4830	NME1
9111	NMI
79707	NOL9
9221	NOLC1
4841	NONO
10528	NOP56
51602	NOP58
161424	NOP9
51070	NOSIP
4857	NOVA1
4858	NOVA2
4863	NPAT
4869	NPM1
10360	NPM3
83714	NRIP2
84081	NSRP1
54888	NSUN2
64710	NUCKS1
11051	NUDT21
4926	NUMA1
57122	NUP107
55746	NUP133
9972	NUP153
23279	NUP160
23165	NUP205
23225	NUP210
8021	NUP214
129401	NUP35
53371	NUP54
4927	NUP88
9688	NUP93
4928	NUP98
10482	NXF1
29107	NXT1
8473	OGT
23595	ORC3
5036	PA2G4
26986	PABPC1
8761	PABPC4
8106	PABPN1
10606	PAICS
10605	PAIP1
23022	PALLD
142	PARP1
55193	PBRM1
5093	PCBP1
5094	PCBP2
54039	PCBP3
57060	PCBP4
55795	PCID2
57092	PCNP
5121	PCP4
22984	PDCD11
10016	PDCD6
10081	PDCD7
2923	PDIA3
9601	PDIA4
10130	PDIA6
23244	PDS5A
27043	PELP1
5211	PFKL
5213	PFKM
5214	PFKP
5223	PGAM1
5224	PGAM2
192111	PGAM5
5226	PGD
5230	PGK1
51808	PHAX
11331	PHB2
84844	PHF5A
8503	PIK3R3
5310	PKD1
5315	PKM
5354	PLP1
5356	PLRG1
5395	PMS2
5411	PNN
79983	POF1B
84271	POLDIP3
9533	POLR1C
5432	POLR2C
5434	POLR2E
11128	POLR3A
55703	POLR3B
10623	POLR3C
51535	PPHLN1
5479	PPIB
10450	PPIE
9360	PPIG
10465	PPIH
51645	PPIL1
23759	PPIL2
53938	PPIL3
85313	PPIL4
5496	PPM1G
5499	PPP1CA
5500	PPP1CB
5501	PPP1CC
5514	PPP1R10
5511	PPP1R8
5516	PPP2CB
5531	PPP4C
151987	PPP4R2
23398	PPWD1
10084	PQBP1
5546	PRCC
5052	PRDX1
7001	PRDX2
85441	PRIC285
5558	PRIM2
5583	PRKCH
5591	PRKDC
79706	PRKRIP1
3276	PRMT1
10419	PRMT5
8559	PRPF18
27339	PRPF19
9129	PRPF3
26121	PRPF31
84950	PRPF38A
55119	PRPF38B
55015	PRPF39
9128	PRPF4
55660	PRPF40A
25766	PRPF40B
8899	PRPF4B
24148	PRPF6
10594	PRPF8
7916	PRRC2A
5663	PSEN1
11168	PSIP1
5681	PSKH1
5682	PSMA1
5683	PSMA2
5684	PSMA3
5686	PSMA5
5687	PSMA6
5688	PSMA7
5689	PSMB1
5690	PSMB2
5691	PSMB3
5692	PSMB4
5694	PSMB6
5700	PSMC1
5701	PSMC2
5702	PSMC3
5704	PSMC4
5705	PSMC5
5707	PSMD1
5717	PSMD11
5718	PSMD12
10213	PSMD14
5708	PSMD2
5709	PSMD3
9861	PSMD6
5713	PSMD7
10197	PSME3
5725	PTBP1
58155	PTBP2
10728	PTGES3
22827	PUF60
5836	PYGL
5859	QARS
9444	QKI
29127	RACGAP1
5885	RAD21
10111	RAD50
55698	RADIL
8480	RAE1
22913	RALY
138046	RALYL
5901	RAN
5903	RANBP2
10048	RANBP9
5905	RANGAP1
5917	RARS
125950	RAVER1
55225	RAVER2
5928	RBBP4
5929	RBBP5
5930	RBBP6
23543	RBFOX2
8241	RBM10
10432	RBM14
64783	RBM15
29890	RBM15B
84991	RBM17
92400	RBM18
55696	RBM22
55147	RBM23
58517	RBM25
64062	RBM26
54439	RBM27
5935	RBM3
9584	RBM39
5936	RBM4
79171	RBM42
129831	RBM45
54502	RBM47
83759	RBM4B
10181	RBM5
10179	RBM7
9939	RBM8A
5937	RBMS1
27316	RBMX
51634	RBMX2
494115	RBMXL1
27288	RBMXL2
1104	RCC1
55920	RCC2
7936	NELFE
5962	RDX
5983	RFC3
5984	RFC4
5985	RFC5
55183	RIF1
22999	RIMS1
9610	RIN1
7737	RNF113A
56254	RNF20
57674	RNF213
80196	RNF34
9810	RNF40
55599	RNPC3
10921	RNPS1
26871	RNU1-1
6066	RNU2-1
26835	RNU4-1
26831	RNU5A-1
26827	RNU6-1
9991	PTBP3
6134	RPL10
6137	RPL13
23521	RPL13A
9045	RPL14
6138	RPL15
6139	RPL17
6141	RPL18
6142	RPL18A
6143	RPL19
6146	RPL22
6152	RPL24
6154	RPL26
6157	RPL27A
6158	RPL28
6159	RPL29
6122	RPL3
6156	RPL30
6160	RPL31
11224	RPL35
6165	RPL35A
6169	RPL38
6124	RPL4
6125	RPL5
6128	RPL6
6129	RPL7
6130	RPL7A
6132	RPL8
6133	RPL9
6175	RPLP0
10556	RPP30
6205	RPS11
6206	RPS12
6207	RPS13
6208	RPS14
6209	RPS15
6210	RPS15A
6217	RPS16
6218	RPS17
6222	RPS18
6223	RPS19
6187	RPS2
6224	RPS20
6228	RPS23
6233	RPS27A
6234	RPS28
6188	RPS3
6189	RPS3A
6191	RPS4X
6193	RPS5
6194	RPS6
6202	RPS8
6203	RPS9
3921	RPSA
9125	RQCD1
23223	RRP12
51319	RSRC1
8607	RUVBL1
10856	RUVBL2
6281	S100A10
6282	S100A11
6279	S100A8
6280	S100A9
6294	SAFB
9667	SAFB2
10284	SAP18
29115	SAP30BP
84324	SARNP
9092	SART1
9733	SART3
9169	SCAF11
57466	SCAF4
22828	SCAF8
6396	SEC13
22872	SEC31A
25956	SEC31B
8991	SELENBP1
6406	SEMG1
6407	SEMG2
26135	SERBP1
6317	SERPINB3
6418	SET
9869	SETDB1
7536	SF1
10291	SF3A1
8175	SF3A2
10946	SF3A3
23451	SF3B1
51639	SF3B6
10992	SF3B2
23450	SF3B3
10262	SF3B4
83443	SF3B5
9814	SFI1
2810	SFN
6421	SFPQ
11129	CLASRP
6433	SFSWAP
79801	SHCBP1
23517	SKIV2L2
5250	SLC25A3
292	SLC25A5
6520	SLC3A2
22950	SLC4A1AP
162394	SLFN5
79811	SLTM
10569	SLU7
6594	SMARCA1
6595	SMARCA2
6597	SMARCA4
8467	SMARCA5
56916	SMARCAD1
6598	SMARCB1
6599	SMARCC1
6601	SMARCC2
6602	SMARCD1
6603	SMARCD2
6604	SMARCD3
6605	SMARCE1
8243	SMC1A
10592	SMC2
9126	SMC3
10051	SMC4
23347	SMCHD1
55671	SMEK1
6606	SMN1
6607	SMN2
10285	SMNDC1
55234	SMU1
6622	SNCA
27044	SND1
25992	SNED1
79753	SNIP1
23020	SNRNP200
79622	SNRNP25
11017	SNRNP27
11066	SNRNP35
9410	SNRNP40
154007	SNRNP48
6625	SNRNP70
6626	SNRPA
6627	SNRPA1
6628	SNRPB
6629	SNRPB2
6631	SNRPC
6632	SNRPD1
6633	SNRPD2
6634	SNRPD3
6635	SNRPE
6636	SNRPF
6637	SNRPG
6638	SNRPN
8926	SNURF
22938	SNW1
58533	SNX6
6651	SON
23013	SPEN
6709	SPTAN1
6711	SPTBN1
8878	SQSTM1
140890	SREK1
6728	SRP19
6730	SRP68
6731	SRP72
6732	SRPK1
6733	SRPK2
26576	SRPK3
10250	SRRM1
23524	SRRM2
51593	SRRT
6426	SRSF1
10772	SRSF10
9295	SRSF11
135295	SRSF12
6427	SRSF2
6428	SRSF3
6429	SRSF4
6430	SRSF5
6431	SRSF6
6432	SRSF7
10929	SRSF8
8683	SRSF9
6741	SSB
6749	SSRP1
10735	STAG2
11171	STRAP
55342	STRBP
10923	SUB1
57794	SUGP1
7341	SUMO1
6612	SUMO3
25949	SYF2
8189	SYMPK
10492	SYNCRIP
23345	SYNE1
6857	SYT1
6872	TAF1
8148	TAF15
6877	TAF5
6878	TAF6
6888	TALDO1
85461	TANC1
23435	TARDBP
6897	TARS
26000	TBC1D10B
55633	TBC1D22B
79718	TBL1XR1
10915	TCERG1
6950	TCP1
81550	TDRD3
54881	TEX10
7030	TFE3
24144	TFIP11
7037	TFRC
9984	THOC1
57187	THOC2
84321	THOC3
8563	THOC5
79228	THOC6
80145	THOC7
9967	THRAP3
7072	TIA1
7073	TIAL1
7082	TJP1
7086	TKT
7090	TLE3
9874	TLK1
7114	TMSB4X
3842	TNPO1
30000	TNPO2
114034	TOE1
116447	TOP1MT
7153	TOP2A
10210	TOPORS
9878	TOX4
7158	TP53BP1
7170	TPM3
7171	TPM4
7175	TPR
22974	TPX2
29896	TRA2A
6434	TRA2B
6737	TRIM21
8805	TRIM24
10155	TRIM28
81627	TRMT1L
8295	TRRAP
7249	TSC2
151613	TTC14
9675	TTI1
7273	TTN
10376	TUBA1B
7277	TUBA4A
203068	TUBB
7280	TUBB2A
10382	TUBB4A
10383	TUBB4B
84617	TUBB6
92755	TUBBP1
10426	TUBGCP3
200081	TXLNA
10907	TXNL4A
7307	U2AF1
199746	U2AF1L4
11338	U2AF2
23350	U2SURP
7317	UBA1
7311	UBA52
63893	UBE2O
59286	UBL5
56893	UBQLN4
51366	UBR5
5976	UPF1
8615	USO1
57646	USP28
10713	USP39
84132	USP42
7874	USP7
27340	UTP20
7407	VARS
7408	VASP
7414	VCL
7415	VCP
7431	VIM
55737	VPS35
23063	WAPAL
51729	WBP11
11193	WBP4
11169	WDHD1
55339	WDR33
11091	WDR5
55100	WDR70
79084	WDR77
80335	WDR82
84292	WDR83
7469	WHSC2
9589	WTAP
56949	XAB2
7514	XPO1
7520	XRCC5
2547	XRCC6
54464	XRN1
22803	XRN2
4904	YBX1
91746	YTHDC1
7529	YWHAB
7531	YWHAE
7532	YWHAG
10971	YWHAQ
7528	YY1
51341	ZBTB7A
9877	ZC3H11A
23091	ZC3H13
79882	ZC3H14
124245	ZC3H18
23211	ZC3H4
56829	ZC3HAV1
54819	ZCCHC10
55596	ZCCHC8
85437	ZCRB1
51663	ZFR
153527	ZMAT2
55954	ZMAT5
9203	ZMYM3
7690	ZNF131
7756	ZNF207
284695	ZNF326
23567	ZNF346
91603	ZNF830
7310	ZRSR1
8233	ZRSR2
127933	UHMK1
5515	PPP2CA
5524	PPP2R4
5518	PPP2R1A
5521	PPP2R2B
5519	PPP2R1B
5537	PPP6C
22870	PPP6R1
