# Supplementary material for: Splicing modulators act at the branch point adenosine binding pocket defined by the PHF5A–SF3b complex
Source: Nat Commun. 2017 May 25;8:15522. doi: 10.1038/ncomms15522 (PMC5458519; doi:10.1038/ncomms15522)
Supplement: Supplementary Data 3 — Differential Splicing Analysis Junction Summary. [file ncomms15522-s4.xlsx]

## Sheet: PHF5A WT E7107 vs DMSO
							junction usage percentage				junction raw RNAseq counts
ID	gene_symbols	refseq_gene	chr	start	end	strand	ave_wt_perc	ave_mut_perc	log_ratio	perc_qval	ave_wt_raw	ave_mut_raw	edger_log2fc	edger_qval	events	canonical_jns
chr10:100189646-100190327:-:end	HPS1,PYROXD2	HPS1	chr10	100189646	100190327	-	22	26	0.19062	0.0277337	20	11	-0.0916004	0.856634	exon_inclusion	chr10:100189399-100190327:-|exon_inclusion
chr10:100190427-100193696:-:end	HPS1,PYROXD2	HPS1	chr10	100190427	100193696	-	66	90	1.55287	0.0456954	26	13	-0.200143	0.562518	exon_skipping	chr10:100191048-100193696:-|exon_skipping
chr10:100191048-100193739:-:start	MIR4685,HPS1,PYROXD2	MIR4685,HPS1	chr10	100191048	100193739	-	69	93	1.84242	0.00845234	31	19	0.213054	0.492942	alt_5ss	chr10:100191048-100193696:-|alt_5ss
chr10:100202714-100202716:-:start	HPS1,PYROXD2		chr10	100202714	100202716	-	20	45	1.2024	2.89e-06	8	21	3.07834	6.18e-17	intron_retention	chr10:100202714-100202880:-|intron_retention
chr10:100205054-100205056:-:end	HPS1,PYROXD2	HPS1	chr10	100205054	100205056	-	1	16	2.66156	1.5e-10	2	18	5.58712	5.67e-27	intron_retention	chr10:100202997-100205056:-|intron_retention
chr10:100206561-100206563:-:end	HPS1,PYROXD2	HPS1	chr10	100206561	100206563	-	2	21	2.40691	3.17e-09	2	18	5.1262	1.19e-25	intron_retention	chr10:100205170-100206563:-|intron_retention
chr10:101157443-101157445:-:start	GOT1	GOT1	chr10	101157443	101157445	-	3	15	1.64761	2.33e-09	8	31	3.99855	2.05e-26	intron_retention	chr10:101157443-101162336:-|intron_retention
chr10:101162479-101162481:-:start	GOT1	GOT1	chr10	101162479	101162481	-	0	11	2.72689	2.37e-11	2	22	6.02808	1.12e-37	intron_retention	chr10:101162479-101163225:-|intron_retention
chr10:101163391-101163393:-:start	GOT1	GOT1	chr10	101163391	101163393	-	1	12	1.9877	3.92e-10	4	25	4.60333	2.27e-31	intron_retention	chr10:101163391-101163480:-|intron_retention
chr10:101165510-101165512:-:end	GOT1	GOT1	chr10	101165510	101165512	-	1	10	1.82971	1.25e-09	5	23	4.21342	2.08e-23	intron_retention	chr10:101163631-101165512:-|intron_retention
chr10:101165891-101165893:-:end	GOT1	GOT1	chr10	101165891	101165893	-	0	16	5.31799	2.05e-14	0	37	14.8569	0	intron_retention	chr10:101165617-101165893:-|intron_retention
chr10:101166006-101166008:-:start	GOT1	GOT1	chr10	101166006	101166008	-	0	15	3.85021	2.89e-12	1	32	8.35032	0	intron_retention	chr10:101166006-101166482:-|intron_retention
chr10:101180562-101180564:-:start	GOT1	GOT1	chr10	101180562	101180564	-	0	6	3.5344	1.69e-07	0	13	7.76487	7.16e-20	intron_retention	chr10:101180562-101190204:-|intron_retention
chr10:101372297-101372299:-:end	SLC25A28	SLC25A28	chr10	101372297	101372299	-	8	65	2.98834	2.72e-13	10	11	1.53402	0.000402139	intron_retention	chr10:101371123-101372299:-|intron_retention
chr10:101372356-101372358:-:start	SLC25A28	SLC25A28	chr10	101372356	101372358	-	40	75	1.52385	1.05e-06	41	11	-1.53162	9.42e-06	intron_retention	chr10:101372356-101373452:-|intron_retention
chr10:101379799-101379801:-:end	SLC25A28	SLC25A28	chr10	101379799	101379801	-	8	67	3.04858	6.84e-12	8	14	2.34485	7.59e-07	intron_retention	chr10:101373681-101379801:-|intron_retention
chr10:101473236-101476104:-:start	COX15	COX15	chr10	101473236	101476104	-	13	25	0.741652	2e-05	15	12	0.667555	0.0866704	intron_skipping	chr10:101473236-101473238:-|intron_skipping
chr10:101639565-101639567:-:end	DNMBP	DNMBP	chr10	101639565	101639567	-	4	59	3.53903	2.27e-16	5	108	7.37019	0	intron_retention	chr10:101637093-101639567:-|intron_retention
chr10:101640118-101640120:-:start	DNMBP	DNMBP	chr10	101640118	101640120	-	4	60	3.59275	1.66e-15	5	97	7.28656	0	intron_retention	chr10:101640118-101643767:-|intron_retention
chr10:101643966-101643968:-:start	DNMBP	DNMBP	chr10	101643966	101643968	-	2	88	5.9743	7.62e-19	3	127	8.95195	0	intron_retention	chr10:101643966-101645443:-|intron_retention
chr10:101645623-101645625:-:start	DNMBP	DNMBP	chr10	101645623	101645625	-	2	90	6.05862	1.76e-18	3	157	9.39931	0	intron_retention	chr10:101645623-101646056:-|intron_retention
chr10:101646389-101646391:-:start	DNMBP	DNMBP	chr10	101646389	101646391	-	2	74	4.76772	7.8e-17	3	115	8.53004	0	intron_retention	chr10:101646389-101648581:-|intron_retention
chr10:101654700-101654702:-:end	DNMBP	DNMBP	chr10	101654700	101654702	-	2	52	3.60183	5.88e-14	3	39	6.30384	0	intron_retention	chr10:101648710-101654702:-|intron_retention
chr10:101654807-101657842:-:start	DNMBP	DNMBP	chr10	101654807	101657842	-	3	25	2.24436	1.34e-09	3	18	4.40246	1.39e-18	exon_skipping	chr10:101656154-101657842:-|exon_skipping,chr10:101654807-101656023:-|exon_skipping
chr10:101656021-101656023:-:end	DNMBP	DNMBP	chr10	101656021	101656023	-	1	71	5.08236	1.22e-15	1	62	8.89176	0	intron_retention	chr10:101654807-101656023:-|intron_retention
chr10:101656154-101656156:-:start	DNMBP	DNMBP	chr10	101656154	101656156	-	4	85	4.7476	8.75e-16	4	68	6.74794	0	intron_retention	chr10:101656154-101657842:-|intron_retention
chr10:101658042-101659675:-:end	DNMBP	DNMBP	chr10	101658042	101659675	-	0	47	6.78955	7.97e-15	0	31	14.4427	0	exon_skipping	chr10:101658517-101659675:-|exon_skipping,chr10:101658042-101658499:-|exon_skipping
chr10:101658042-101667751:-:end	DNMBP	DNMBP	chr10	101658042	101667751	-	0	13	5.03239	5.49e-10	0	11	12.412	3.61e-20	exon_skipping	chr10:101659823-101667751:-|exon_skipping,chr10:101658042-101658499:-|exon_skipping
chr10:101658497-101658499:-:end	DNMBP	DNMBP	chr10	101658497	101658499	-	0	51	6.95799	2.81e-13	0	17	13.2541	2.52e-28	intron_retention	chr10:101658042-101658499:-|intron_retention
chr10:101658517-101658519:-:start	DNMBP	DNMBP	chr10	101658517	101658519	-	0	45	5.11764	1.54e-13	0	13	7.8939	4.39e-24	intron_retention	chr10:101658517-101659675:-|intron_retention
chr10:101659823-101659825:-:start	DNMBP	DNMBP	chr10	101659823	101659825	-	0	24	3.8018	2.19e-12	0	19	7.66092	3.82e-30	intron_retention	chr10:101659823-101667751:-|intron_retention
chr10:101668707-101668709:-:end	DNMBP	DNMBP	chr10	101668707	101668709	-	0	58	6.80509	5.42e-16	0	59	12.8295	0	intron_retention	chr10:101667851-101668709:-|intron_retention
chr10:101668903-101668905:-:start	DNMBP	DNMBP	chr10	101668903	101668905	-	0	54	4.95769	2.1e-14	0	55	9.80066	0	intron_retention	chr10:101668903-101689364:-|intron_retention,chr10:101668903-101714970:-|intron_retention
chr10:101716962-101716964:-:start	DNMBP	DNMBP	chr10	101716962	101716964	-	0	26	4.06152	2.48e-11	0	11	7.51031	6.42e-19	intron_retention	chr10:101716962-101728871:-|intron_retention
chr10:101912109-101912111:-:start	ERLIN1	ERLIN1	chr10	101912109	101912111	-	1	12	2.28735	1.52e-10	4	16	3.99218	1.66e-15	intron_retention	chr10:101912109-101914616:-|intron_retention
chr10:101915899-101915901:-:end	ERLIN1	ERLIN1	chr10	101915899	101915901	-	0	12	3.37181	1.87e-12	1	15	6.14975	6.99e-24	intron_retention	chr10:101914696-101915901:-|intron_retention
chr10:101915991-101915993:-:start	ERLIN1	ERLIN1	chr10	101915991	101915993	-	1	11	2.14653	2.52e-10	3	12	3.68052	2.5e-11	intron_retention	chr10:101915991-101923760:-|intron_retention
chr10:101945394-101945396:-:start	ERLIN1	ERLIN1	chr10	101945394	101945396	-	8	21	1.0582	4.59e-07	13	15	1.50588	9.68e-05	intron_retention	chr10:101945394-101945718:-|intron_retention
chr10:101950623-101950625:-:end	CHUK	CHUK	chr10	101950623	101950625	-	3	49	3.23898	4.33e-13	5	20	3.81521	2.36e-18	intron_retention	chr10:101949384-101950625:-|intron_retention
chr10:101950725-101950727:-:start	CHUK	CHUK	chr10	101950725	101950727	-	7	36	1.94516	1.41e-11	13	16	1.65452	2.73e-05	intron_retention	chr10:101950725-101953054:-|intron_retention
chr10:101953738-101953740:-:end	CHUK	CHUK	chr10	101953738	101953740	-	0	30	4.3613	2.75e-14	0	13	6.78338	9.54e-22	intron_retention	chr10:101953188-101953740:-|intron_retention
chr10:101953888-101953890:-:start	CHUK	CHUK	chr10	101953888	101953890	-	3	33	2.52187	1.59e-11	6	14	2.67058	1.74e-09	intron_retention	chr10:101953888-101954181:-|intron_retention
chr10:101969349-101969351:-:end	CHUK	CHUK	chr10	101969349	101969351	-	2	28	2.96187	2.16e-11	2	11	4.04157	2.08e-12	intron_retention	chr10:101967089-101969351:-|intron_retention
chr10:101978762-101978764:-:end	CHUK	CHUK	chr10	101978762	101978764	-	0	25	4.65543	1.08e-13	0	12	7.59867	8.17e-23	intron_retention	chr10:101978582-101978764:-|intron_retention
chr10:101978889-101978891:-:start	CHUK	CHUK	chr10	101978889	101978891	-	1	34	3.92573	1.67e-13	1	18	6.08014	6.19e-24	intron_retention	chr10:101978889-101979026:-|intron_retention
chr10:101995521-101997778:-:end	CWF19L1,SNORA12	CWF19L1	chr10	101995521	101997778	-	9	11	0.267129	0.000456503	11	5	-0.222234	0.751115	exon_skipping	chr10:101995521-101996606:-|exon_skipping,chr10:101996726-101997778:-|exon_skipping
chr10:102035250-102035252:-:start	BLOC1S2	BLOC1S2	chr10	102035250	102035252	-	2	20	2.5003	2.18e-11	4	20	4.583	6.38e-27	intron_retention	chr10:102035250-102039880:-|intron_retention
chr10:102040688-102040690:-:end	BLOC1S2	BLOC1S2	chr10	102040688	102040690	-	0	22	4.79046	1.07e-13	0	25	9.13743	0	intron_retention	chr10:102039985-102040690:-|intron_retention
chr10:102040810-102040812:-:start	BLOC1S2	BLOC1S2	chr10	102040810	102040812	-	0	26	3.6647	1.31e-14	2	33	6.99235	0	intron_retention	chr10:102040810-102045853:-|intron_retention
chr10:102046359-102046361:-:end	BLOC1S2	BLOC1S2	chr10	102046359	102046361	-	0	21	5.60187	3.52e-12	0	17	13.1939	5.82e-30	intron_retention	chr10:102045970-102046361:-|intron_retention
chr10:102107288-102107290:+:start	SCD	SCD	chr10	102107288	102107290	+	0	5	3.06994	9.94e-13	2	42	7.02761	0	intron_retention	chr10:102107288-102107820:+|intron_retention
chr10:102112120-102112122:+:end	SCD	SCD	chr10	102112120	102112122	+	0	4	1.70958	3.8e-08	4	18	4.23119	2.37e-17	intron_retention	chr10:102108103-102112122:+|intron_retention
chr10:102112253-102112255:+:start	SCD	SCD	chr10	102112253	102112255	+	0	4	2.88885	1.41e-11	1	22	6.51287	3.9e-42	intron_retention	chr10:102112253-102114183:+|intron_retention
chr10:102116286-102116288:+:end	SCD	SCD	chr10	102116286	102116288	+	0	4	2.28648	9.45e-09	3	28	5.5883	4.17e-29	intron_retention	chr10:102114389-102116288:+|intron_retention
chr10:102120488-102120490:+:end	SCD	SCD	chr10	102120488	102120490	+	0	2	1.21527	1.33e-06	8	22	3.28805	2.62e-17	intron_retention	chr10:102116521-102120490:+|intron_retention
chr10:102259916-102262010:-:end	SEC31B,NDUFB8	SEC31B	chr10	102259916	102262010	-	35	47	0.48135	0.00932156	10	2	-1.59028	0.0107072	alt_3ss	chr10:102259355-102262010:-|alt_3ss
chr10:102283686-102286731:-:end	SEC31B,NDUFB8	NDUFB8	chr10	102283686	102286731	-	0	2	1.39884	4.28e-05	3	17	4.47144	6.56e-20	exon_skipping	chr10:102286311-102286731:-|exon_skipping
chr10:102286311-102286313:-:start	SEC31B,NDUFB8	NDUFB8	chr10	102286311	102286313	-	0	3	1.48861	2.96e-05	4	21	4.58129	6.77e-24	intron_retention	chr10:102286311-102286731:-|intron_retention
chr10:102286831-102286833:-:start	SEC31B,NDUFB8	NDUFB8	chr10	102286831	102286833	-	0	4	2.04453	1.47e-10	5	46	5.7277	0	intron_retention	chr10:102286831-102289136:-|intron_retention
chr10:102289263-102289265:-:start	SEC31B,NDUFB8	NDUFB8	chr10	102289263	102289265	-	0	4	2.68167	6.03e-11	2	51	7.20154	0	intron_retention	chr10:102289263-102289523:-|intron_retention
chr10:102678198-102683734:+:start	FAM178A	FAM178A	chr10	102678198	102683734	+	16	37	1.06868	1.93e-08	11	1	-3.07758	1.03e-05	alt_3ss	chr10:102678198-102683731:+|alt_3ss
chr10:102746441-102746443:-:end	MRPL43		chr10	102746441	102746443	-	90	93	0.404274	0.00263093	328	381	1.50268	0	intron_retention	chr10:102746329-102746443:-|intron_retention
chr10:102746732-102746734:-:start	MRPL43	MRPL43	chr10	102746732	102746734	-	8	43	2.06949	1.29e-13	29	178	4.90955	0	intron_retention	chr10:102746732-102746846:-|intron_retention
chr10:102747067-102747069:-:end	MRPL43	MRPL43	chr10	102747067	102747069	-	1	30	3.69554	1.9e-15	2	93	8.43256	0	intron_retention	chr10:102746953-102747069:-|intron_retention
chr10:102749210-102749212:+:start	C10orf2	C10orf2	chr10	102749210	102749212	+	3	98	7.53652	2.68e-19	5	259	9.32006	0	intron_retention	chr10:102749210-102749400:+|intron_retention
chr10:102749641-102749643:+:start	C10orf2	C10orf2	chr10	102749641	102749643	+	2	97	7.1811	6.58e-19	2	342	11.1276	0	intron_retention	chr10:102749641-102750192:+|intron_retention
chr10:102750623-102750625:+:end	C10orf2	C10orf2	chr10	102750623	102750625	+	3	98	7.84017	5.66e-20	5	308	9.61349	0	intron_retention	chr10:102750300-102750625:+|intron_retention
chr10:102752944-102752946:+:end	C10orf2	C10orf2	chr10	102752944	102752946	+	7	99	7.31084	2.35e-19	12	442	8.57534	0	intron_retention	chr10:102750767-102752946:+|intron_retention,chr10:102750811-102752946:+|intron_retention
chr10:102763261-102763263:+:end	LZTS2	LZTS2	chr10	102763261	102763263	+	4	78	4.45351	1.31e-17	6	48	5.33523	0	intron_retention	chr10:102762703-102763263:+|intron_retention
chr10:102763923-102763925:+:start	LZTS2	LZTS2	chr10	102763923	102763925	+	17	91	3.94489	1.91e-14	32	65	2.65618	3.36e-27	intron_retention	chr10:102763923-102765214:+|intron_retention
chr10:103339574-103339576:-:start	POLL	POLL	chr10	103339574	103339576	-	21	42	1.0396	5.77e-07	12	3	-1.76902	0.0058751	intron_retention	chr10:103339574-103340004:-|intron_retention
chr10:1034467-1042045:+:end	GTPBP4	GTPBP4	chr10	1034467	1042045	+	0	17	5.37537	2.81e-15	0	56	12.7333	0	exon_skipping	chr10:1041972-1042045:+|exon_skipping,chr10:1034467-1038428:+|exon_skipping
chr10:103541481-103541483:-:end	NPM3	NPM3	chr10	103541481	103541483	-	1	9	2.22478	3.7e-11	5	57	5.98186	0	intron_retention	chr10:103541389-103541483:-|intron_retention
chr10:103542012-103542014:-:end	NPM3	NPM3	chr10	103542012	103542014	-	1	5	1.60714	1.81e-10	14	72	4.60047	0	intron_retention	chr10:103541611-103542014:-|intron_retention
chr10:103542108-103542110:-:start	NPM3	NPM3	chr10	103542108	103542110	-	0	3	1.93136	2.39e-10	7	51	5.32185	0	intron_retention	chr10:103542108-103542234:-|intron_retention
chr10:103542354-103542356:-:start	NPM3	NPM3	chr10	103542354	103542356	-	1	6	1.50749	1.11e-09	16	81	4.48283	0	intron_retention	chr10:103542354-103542595:-|intron_retention,chr10:103542354-103543029:-|intron_retention
chr10:103542681-103542683:-:start	NPM3	NPM3	chr10	103542681	103542683	-	3	7	0.753971	7.9e-06	29	69	2.96842	0	intron_retention	chr10:103542681-103543029:-|intron_retention
chr10:103547280-103547282:-:start	MGEA5,KCNIP2	MGEA5	chr10	103547280	103547282	-	6	61	3.09487	1.41e-14	12	56	4.33369	0	intron_retention	chr10:103547280-103550652:-|intron_retention
chr10:103551108-103551110:-:end	MGEA5,KCNIP2	MGEA5	chr10	103551108	103551110	-	8	59	2.82899	7.13e-13	11	40	3.73393	2.05e-34	intron_retention	chr10:103550845-103551110:-|intron_retention
chr10:103552593-103552595:-:end	MGEA5,KCNIP2	MGEA5	chr10	103552593	103552595	-	4	47	2.95378	3.03e-14	9	39	4.06516	9.81e-45	intron_retention	chr10:103551196-103552595:-|intron_retention
chr10:103552700-103557736:-:start	MGEA5,KCNIP2	MGEA5	chr10	103552700	103557736	-	7	13	0.602471	1.1e-05	14	9	0.271531	0.578172	exon_skipping	chr10:103553755-103557736:-|exon_skipping,chr10:103552700-103553669:-|exon_skipping
chr10:103553667-103553669:-:end	MGEA5,KCNIP2	MGEA5	chr10	103553667	103553669	-	13	46	1.68655	2.51e-09	22	29	1.73031	8.36e-09	intron_retention	chr10:103552700-103553669:-|intron_retention
chr10:103553755-103553757:-:start	MGEA5,KCNIP2	MGEA5	chr10	103553755	103553757	-	29	56	1.13604	1.35e-08	58	46	0.684269	0.000996448	intron_retention	chr10:103553755-103557736:-|intron_retention
chr10:103557911-103557913:-:start	MGEA5,KCNIP2	MGEA5	chr10	103557911	103557913	-	1	32	3.43273	1.07e-13	3	35	5.87661	9.81e-45	intron_retention	chr10:103557911-103558598:-|intron_retention
chr10:103559212-103559214:-:start	MGEA5,KCNIP2	MGEA5	chr10	103559212	103559214	-	0	12	4.95369	1.51e-12	0	14	12.8151	1.3e-23	intron_retention	chr10:103559212-103559998:-|intron_retention
chr10:103563489-103563491:-:end	MGEA5,KCNIP2	MGEA5	chr10	103563489	103563491	-	0	15	5.19132	1.2e-12	0	13	12.715	4.78e-27	intron_retention	chr10:103560157-103563491:-|intron_retention
chr10:103567658-103567660:-:start	MGEA5,KCNIP2	MGEA5	chr10	103567658	103567660	-	0	15	3.1162	6.32e-13	1	10	5.47403	2.62e-18	intron_retention	chr10:103567658-103569940:-|intron_retention
chr10:103570071-103570073:-:start	MGEA5,KCNIP2	MGEA5	chr10	103570071	103570073	-	20	58	1.74313	1.78e-10	36	51	1.90972	3.58e-18	intron_retention	chr10:103570071-103572786:-|intron_retention
chr10:103573309-103573311:-:end	MGEA5,KCNIP2	MGEA5	chr10	103573309	103573311	-	1	22	2.99063	5.16e-12	2	16	5.09791	1.7e-20	intron_retention	chr10:103572884-103573311:-|intron_retention
chr10:103577578-103577580:-:end	MGEA5,KCNIP2	MGEA5	chr10	103577578	103577580	-	2	28	2.86316	1.45e-12	3	18	4.8319	3.07e-26	intron_retention	chr10:103573363-103577580:-|intron_retention
chr10:1038426-1038428:+:end	GTPBP4	GTPBP4	chr10	1038426	1038428	+	0	19	4.72902	4.05e-14	0	35	9.84294	0	intron_retention	chr10:1034467-1038428:+|intron_retention
chr10:1038599-1042045:+:start	GTPBP4	GTPBP4	chr10	1038599	1042045	+	0	14	5.10522	8.92e-15	0	42	12.139	0	exon_skipping	chr10:1041972-1042045:+|exon_skipping,chr10:1038599-1041868:+|exon_skipping
chr10:103868080-103868082:-:start	LDB1	LDB1	chr10	103868080	103868082	-	25	87	3.03512	2.2e-11	35	48	1.86108	2.37e-11	intron_retention	chr10:103868080-103868791:-|intron_retention
chr10:103868783-103868785:-:end	LDB1	LDB1	chr10	103868783	103868785	-	49	97	3.52751	9.05e-14	62	124	2.62253	0	intron_retention	chr10:103868080-103868785:-|intron_retention
chr10:103868934-103868936:-:start	LDB1	LDB1	chr10	103868934	103868936	-	1	48	4.21616	1.46e-16	3	56	7.16565	0	intron_retention	chr10:103868934-103869140:-|intron_retention
chr10:103869354-103869356:-:end	LDB1	LDB1	chr10	103869354	103869356	-	1	51	4.54862	3.63e-17	2	67	7.88497	0	intron_retention	chr10:103869264-103869356:-|intron_retention
chr10:103869675-103869677:-:end	LDB1	LDB1	chr10	103869675	103869677	-	0	37	5.24101	4.51e-15	0	39	9.5267	0	intron_retention	chr10:103869440-103869677:-|intron_retention
chr10:103870283-103870285:-:end	LDB1	LDB1	chr10	103870283	103870285	-	4	49	3.0681	5.15e-14	6	47	5.27572	0	intron_retention	chr10:103869800-103870285:-|intron_retention
chr10:103870458-103870460:-:start	LDB1	LDB1	chr10	103870458	103870460	-	1	46	4.27989	2.25e-15	1	39	7.71406	0	intron_retention	chr10:103870458-103870625:-|intron_retention
chr10:103870823-103870825:-:end	LDB1	LDB1	chr10	103870823	103870825	-	0	34	5.20076	3.08e-15	0	29	9.47945	0	intron_retention	chr10:103870728-103870825:-|intron_retention
chr10:103870901-103870903:-:start	LDB1	LDB1	chr10	103870901	103870903	-	2	45	3.45286	6.94e-15	5	48	5.8087	0	intron_retention	chr10:103870901-103871012:-|intron_retention
chr10:103871188-103871190:-:end	LDB1	LDB1	chr10	103871188	103871190	-	1	45	3.72996	4.37e-15	3	45	6.41017	0	intron_retention	chr10:103871057-103871190:-|intron_retention
chr10:103871293-103871295:-:start	LDB1	LDB1	chr10	103871293	103871295	-	4	37	2.57329	1.01e-12	5	26	4.40487	3.92e-35	intron_retention	chr10:103871293-103874162:-|intron_retention
chr10:103897604-103897606:+:end	PPRC1	PPRC1	chr10	103897604	103897606	+	2	49	3.54213	1.13e-14	4	34	5.45351	7.07e-42	intron_retention	chr10:103892978-103897606:+|intron_retention
chr10:103897795-103897797:+:start	PPRC1	PPRC1	chr10	103897795	103897797	+	4	75	4.10334	2.19e-15	9	56	4.83538	0	intron_retention	chr10:103897795-103898375:+|intron_retention
chr10:103897795-103898856:+:start	PPRC1	PPRC1	chr10	103897795	103898856	+	3	20	2.05775	1.75e-10	6	14	3.0026	5.4e-12	exon_skipping	chr10:103897795-103898375:+|exon_skipping,chr10:103898737-103898856:+|exon_skipping
chr10:103898633-103898635:+:end	PPRC1	PPRC1	chr10	103898633	103898635	+	4	94	5.96906	3.5e-18	11	66	4.91488	0	intron_retention	chr10:103898522-103898635:+|intron_retention
chr10:103898737-103898739:+:start	PPRC1	PPRC1	chr10	103898737	103898739	+	1	90	6.41229	3.94e-18	3	46	6.72574	0	intron_retention	chr10:103898737-103898856:+|intron_retention
chr10:103902799-103902801:+:end	PPRC1	PPRC1	chr10	103902799	103902801	+	7	91	4.85493	8.98e-17	17	78	4.3433	0	intron_retention	chr10:103901761-103902801:+|intron_retention
chr10:103902855-103902857:+:start	PPRC1	PPRC1	chr10	103902855	103902857	+	17	96	4.9899	8.93e-17	30	74	3.0182	0	intron_retention	chr10:103902855-103904006:+|intron_retention
chr10:103904064-103904066:+:start	PPRC1	PPRC1	chr10	103904064	103904066	+	16	97	5.33715	1.8e-17	39	68	2.36998	1.02e-37	intron_retention	chr10:103904064-103904776:+|intron_retention
chr10:103906426-103906428:+:end	PPRC1	PPRC1	chr10	103906426	103906428	+	9	95	5.36705	6.74e-17	23	71	3.51659	0	intron_retention	chr10:103904847-103906428:+|intron_retention
chr10:103907149-103907151:+:start	PPRC1	PPRC1	chr10	103907149	103907151	+	6	90	4.91655	3.45e-18	13	75	4.76042	0	intron_retention	chr10:103907149-103908128:+|intron_retention
chr10:103908382-103908384:+:end	PPRC1	PPRC1	chr10	103908382	103908384	+	9	94	5.00987	6.88e-17	26	89	3.68544	0	intron_retention	chr10:103908278-103908384:+|intron_retention
chr10:103908451-103908453:+:start	PPRC1	PPRC1	chr10	103908451	103908453	+	3	75	4.39816	7.33e-18	10	65	4.99016	0	intron_retention	chr10:103908451-103908573:+|intron_retention
chr10:103908932-103908934:+:end	PPRC1	PPRC1	chr10	103908932	103908934	+	2	85	5.37529	3.53e-18	8	123	6.82978	0	intron_retention	chr10:103908695-103908934:+|intron_retention
chr10:103909086-103909088:+:start	PPRC1	PPRC1	chr10	103909086	103909088	+	3	70	4.26079	7.41e-17	8	58	5.28103	0	intron_retention	chr10:103909086-103909682:+|intron_retention
chr10:103912287-103917805:+:end	NOLC1	NOLC1	chr10	103912287	103917805	+	2	15	2.07518	5.41e-13	21	97	4.36041	0	exon_skipping	chr10:103912287-103916775:+|exon_skipping,chr10:103917312-103917805:+|exon_skipping
chr10:103912287-103918949:+:start	NOLC1	NOLC1	chr10	103912287	103918949	+	0	3	1.89278	4.43e-11	6	28	4.26324	4.38e-30	exon_skipping	chr10:103917971-103918949:+|exon_skipping,chr10:103912287-103916775:+|exon_skipping
chr10:103916773-103916775:+:end	NOLC1	NOLC1	chr10	103916773	103916775	+	1	23	3.14145	1.53e-16	14	153	6.0696	0	intron_retention	chr10:103912287-103916775:+|intron_retention
chr10:103916831-103916833:+:start	NOLC1	NOLC1	chr10	103916831	103916833	+	1	26	3.52891	5.41e-17	13	195	6.71757	0	intron_retention	chr10:103916831-103916942:+|intron_retention,chr10:103916831-103916945:+|intron_retention
chr10:103917185-103917187:+:end	NOLC1	NOLC1	chr10	103917185	103917187	+	0	31	4.35385	2.52e-17	5	190	8.6059	0	intron_retention	chr10:103917085-103917187:+|intron_retention
chr10:103917312-103917314:+:start	NOLC1	NOLC1	chr10	103917312	103917314	+	0	16	4.74208	2.48e-16	1	83	9.48752	0	intron_retention	chr10:103917312-103917805:+|intron_retention
chr10:103917971-103917973:+:start	NOLC1	NOLC1	chr10	103917971	103917973	+	0	24	5.05929	3.85e-18	2	173	10.1072	0	intron_retention	chr10:103917971-103918949:+|intron_retention
chr10:103919065-103919652:+:end	NOLC1	NOLC1	chr10	103919065	103919652	+	0	2	3.16237	1.12e-10	0	10	9.24163	8.69e-21	exon_skipping	chr10:103919325-103919652:+|exon_skipping,chr10:103919065-103919189:+|exon_skipping
chr10:103919187-103919189:+:end	NOLC1	NOLC1	chr10	103919187	103919189	+	0	37	4.47702	4.44e-18	5	186	8.69645	0	intron_retention	chr10:103919065-103919189:+|intron_retention,chr10:103919095-103919189:+|intron_retention
chr10:103919325-103919327:+:start	NOLC1	NOLC1	chr10	103919325	103919327	+	0	34	5.09812	3.87e-18	2	148	9.9334	0	intron_retention	chr10:103919325-103919652:+|intron_retention
chr10:103919781-103919783:+:start	NOLC1	NOLC1	chr10	103919781	103919783	+	2	41	3.29951	1.5e-17	25	264	6.06498	0	intron_retention	chr10:103919781-103919989:+|intron_retention
chr10:103920100-103920102:+:start	NOLC1	NOLC1	chr10	103920100	103920102	+	0	44	4.52505	2.19e-18	9	346	8.6628	0	intron_retention	chr10:103920100-103920208:+|intron_retention
chr10:103920850-103920852:+:start	NOLC1	NOLC1	chr10	103920850	103920852	+	0	25	4.0644	1.11e-17	6	171	8.09535	0	intron_retention	chr10:103920850-103921312:+|intron_retention
chr10:103921587-103921589:+:end	NOLC1	NOLC1	chr10	103921587	103921589	+	0	37	4.14171	7.53e-18	9	275	8.11648	0	intron_retention	chr10:103921419-103921589:+|intron_retention
chr10:103921865-103921867:+:end	NOLC1	NOLC1	chr10	103921865	103921867	+	0	30	4.21576	4.44e-18	7	273	8.61493	0	intron_retention	chr10:103921682-103921867:+|intron_retention
chr10:104118486-104118488:+:start	GBF1	GBF1	chr10	104118486	104118488	+	4	20	1.71996	7.85e-07	5	10	2.64948	9.25e-06	intron_retention	chr10:104118486-104119026:+|intron_retention
chr10:104123555-104123557:+:start	GBF1	GBF1	chr10	104123555	104123557	+	0	20	3.28066	1.31e-09	1	12	6.00978	7.18e-17	intron_retention	chr10:104123555-104125153:+|intron_retention
chr10:104126967-104126969:+:start	GBF1	GBF1	chr10	104126967	104126969	+	0	20	3.99636	4.38e-13	0	11	6.99211	3.68e-23	intron_retention	chr10:104126967-104127234:+|intron_retention
chr10:104127317-104127319:+:start	GBF1	GBF1	chr10	104127317	104127319	+	0	22	3.40957	2.18e-12	1	12	5.77111	1.81e-17	intron_retention	chr10:104127317-104127974:+|intron_retention
chr10:104130002-104130004:+:start	GBF1	GBF1	chr10	104130002	104130004	+	1	17	2.9485	1.3e-11	1	10	5.44185	1.44e-15	intron_retention	chr10:104130002-104130140:+|intron_retention
chr10:104130617-104130619:+:start	GBF1	GBF1	chr10	104130617	104130619	+	1	20	2.6448	8.37e-13	2	13	4.45021	1.37e-18	intron_retention	chr10:104130617-104135115:+|intron_retention
chr10:104136026-104136028:+:end	GBF1	GBF1	chr10	104136026	104136028	+	3	22	2.03279	5.93e-12	5	13	3.05445	6.45e-11	intron_retention	chr10:104135341-104136028:+|intron_retention
chr10:104136314-104136316:+:end	GBF1	GBF1	chr10	104136314	104136316	+	1	19	2.99366	1.11e-10	1	11	5.20892	3.91e-16	intron_retention	chr10:104136189-104136316:+|intron_retention
chr10:104139038-104139040:+:end	GBF1	GBF1	chr10	104139038	104139040	+	3	30	2.40072	9.55e-11	5	17	3.77841	7.32e-17	intron_retention	chr10:104136885-104139040:+|intron_retention,chr10:104136897-104139040:+|intron_retention
chr10:104139191-104139193:+:start	GBF1	GBF1	chr10	104139191	104139193	+	3	22	2.10323	6.38e-11	5	15	3.34816	3.1e-12	intron_retention	chr10:104139191-104139277:+|intron_retention
chr10:104139607-104139609:+:end	GBF1	GBF1	chr10	104139607	104139609	+	4	26	2.06756	7.49e-12	6	16	3.23794	5.37e-15	intron_retention	chr10:104139408-104139609:+|intron_retention
chr10:104139711-104139713:+:start	GBF1	GBF1	chr10	104139711	104139713	+	11	27	1.06103	9.55e-08	18	20	1.43577	1.49e-05	intron_retention	chr10:104139711-104140005:+|intron_retention
chr10:104140260-104140262:+:end	GBF1	GBF1	chr10	104140260	104140262	+	8	26	1.38998	3.89e-09	11	18	2.19587	1.32e-08	intron_retention	chr10:104140119-104140262:+|intron_retention
chr10:104156479-104156481:+:end	NFKB2	NFKB2	chr10	104156479	104156481	+	3	30	2.45356	2.87e-12	3	11	3.54399	7.86e-12	intron_retention	chr10:104156246-104156481:+|intron_retention
chr10:104156580-104156582:+:start	NFKB2	NFKB2	chr10	104156580	104156582	+	0	23	3.94511	2.38e-12	0	11	7.02156	2e-19	intron_retention	chr10:104156580-104156660:+|intron_retention
chr10:104156812-104156814:+:start	NFKB2	NFKB2	chr10	104156812	104156814	+	2	27	2.55805	1.16e-11	3	14	3.86122	4.28e-15	intron_retention	chr10:104156812-104157058:+|intron_retention
chr10:104157842-104157844:+:start	NFKB2	NFKB2	chr10	104157842	104157844	+	0	21	4.34598	1.15e-14	0	15	7.53695	6.86e-29	intron_retention	chr10:104157842-104157968:+|intron_retention
chr10:104158139-104158141:+:end	NFKB2	NFKB2	chr10	104158139	104158141	+	0	30	3.87805	4.72e-14	1	22	6.52844	1.53e-36	intron_retention	chr10:104158054-104158141:+|intron_retention
chr10:104158493-104158495:+:end	NFKB2	NFKB2	chr10	104158493	104158495	+	7	29	1.60216	1.39e-08	9	16	2.28824	9.91e-08	intron_retention	chr10:104158280-104158495:+|intron_retention
chr10:104159331-104159333:+:end	NFKB2	NFKB2	chr10	104159331	104159333	+	2	22	2.61433	1.28e-10	2	13	4.45546	1.96e-12	intron_retention	chr10:104159254-104159333:+|intron_retention
chr10:104159834-104159836:+:end	NFKB2	NFKB2	chr10	104159834	104159836	+	14	36	1.20436	1.06e-08	18	19	1.35023	1.85e-05	intron_retention	chr10:104159475-104159836:+|intron_retention
chr10:104160032-104160034:+:end	NFKB2	NFKB2	chr10	104160032	104160034	+	8	25	1.34257	1.28e-09	10	14	1.81403	2.08e-06	intron_retention	chr10:104159951-104160034:+|intron_retention
chr10:104160409-104160411:+:end	NFKB2	NFKB2	chr10	104160409	104160411	+	9	35	1.67953	2.6e-10	15	27	2.33976	9.5e-15	intron_retention	chr10:104160248-104160411:+|intron_retention
chr10:104160934-104160936:+:end	NFKB2	NFKB2	chr10	104160934	104160936	+	2	30	3.04449	2.37e-13	3	21	4.95524	4.43e-27	intron_retention	chr10:104160806-104160936:+|intron_retention
chr10:104161203-104161205:+:end	NFKB2	NFKB2	chr10	104161203	104161205	+	1	25	3.38485	2.52e-12	1	15	6.00384	5.19e-22	intron_retention	chr10:104161088-104161205:+|intron_retention
chr10:104161674-104161676:+:start	NFKB2	NFKB2	chr10	104161674	104161676	+	0	21	3.76474	1.26e-12	0	11	6.52882	3.22e-21	intron_retention	chr10:104161674-104161804:+|intron_retention
chr10:104161916-104161918:+:start	NFKB2	NFKB2	chr10	104161916	104161918	+	2	24	2.47836	1.83e-10	3	14	3.95784	6.93e-16	intron_retention	chr10:104161916-104162011:+|intron_retention,chr10:104161916-104162008:+|intron_retention
chr10:104181541-104181543:+:end	FBXL15	FBXL15	chr10	104181541	104181543	+	71	89	1.25733	1.15e-06	66	54	0.763136	4.56e-05	intron_retention	chr10:104181264-104181543:+|intron_retention
chr10:104182049-104182051:+:start	FBXL15	FBXL15	chr10	104182049	104182051	+	14	87	3.74592	7e-15	11	50	4.21019	0	intron_retention	chr10:104182049-104182560:+|intron_retention
chr10:1041866-1041868:+:end	GTPBP4	GTPBP4	chr10	1041866	1041868	+	0	20	3.54306	4.65e-14	2	52	7.46361	0	intron_retention	chr10:1038599-1041868:+|intron_retention
chr10:1041972-1041974:+:start	GTPBP4	GTPBP4	chr10	1041972	1041974	+	2	11	1.62487	4.3e-08	8	25	3.60441	5.25e-20	intron_retention	chr10:1041972-1042045:+|intron_retention
chr10:104210087-104215093:+:end	slymy,RP11-18I14.10,LOC100505761	LOC100505761	chr10	104210087	104215093	+	31	47	0.672764	0.00806244	15	14	1.02191	0.00490063	intron_skipping	chr10:104215091-104215093:+|intron_skipping
chr10:104225844-104228711:+:end	TMEM180	TMEM180	chr10	104225844	104228711	+	32	47	0.625683	0.0103096	14	16	1.39059	0.000211326	alt_5ss	chr10:104228599-104228711:+|alt_5ss
chr10:1043145-1043147:+:end	GTPBP4	GTPBP4	chr10	1043145	1043147	+	1	57	4.30543	7.78e-18	5	129	7.62075	0	intron_retention	chr10:1042182-1043147:+|intron_retention
chr10:1043248-1043250:+:start	GTPBP4	GTPBP4	chr10	1043248	1043250	+	0	53	5.41447	6.43e-19	2	150	9.96361	0	intron_retention	chr10:1043248-1044942:+|intron_retention
chr10:104404944-104414836:+:start	TRIM8	TRIM8	chr10	104404944	104414836	+	2	19	2.4113	1.01e-10	2	13	4.52859	1.6e-17	exon_skipping	chr10:104404944-104414409:+|exon_skipping,chr10:104414505-104414836:+|exon_skipping
chr10:104414407-104414409:+:end	TRIM8	TRIM8	chr10	104414407	104414409	+	4	75	4.07528	8.13e-17	6	70	6.25339	0	intron_retention	chr10:104404944-104414409:+|intron_retention
chr10:104414505-104414507:+:start	TRIM8	TRIM8	chr10	104414505	104414507	+	0	59	5.08246	2.28e-17	1	47	8.31709	0	intron_retention	chr10:104414505-104414836:+|intron_retention
chr10:104415070-104415072:+:start	TRIM8	TRIM8	chr10	104415070	104415072	+	0	41	4.88617	4.28e-15	0	32	9.08881	0	intron_retention	chr10:104415070-104415862:+|intron_retention
chr10:104415894-104415896:+:start	TRIM8	TRIM8	chr10	104415894	104415896	+	1	69	5.29016	8.73e-18	1	58	8.75492	0	intron_retention	chr10:104415894-104416026:+|intron_retention
chr10:104416501-104416503:+:end	TRIM8	TRIM8	chr10	104416501	104416503	+	5	78	4.12906	1.05e-15	7	83	6.10983	0	intron_retention	chr10:104416142-104416503:+|intron_retention
chr10:1046614-1046616:+:end	GTPBP4	GTPBP4	chr10	1046614	1046616	+	0	34	4.01474	1.31e-15	3	58	7.23169	0	intron_retention	chr10:1045035-1046616:+|intron_retention
chr10:1046808-1046810:+:start	GTPBP4	GTPBP4	chr10	1046808	1046810	+	1	32	3.29738	2.11e-14	6	61	5.79287	0	intron_retention	chr10:1046808-1046887:+|intron_retention
chr10:1046953-1046955:+:start	GTPBP4	GTPBP4	chr10	1046953	1046955	+	0	30	4.57985	1.27e-15	1	51	8.45769	0	intron_retention	chr10:1046953-1051757:+|intron_retention
chr10:104861083-104865114:-:start	NT5C2	NT5C2	chr10	104861083	104865114	-	10	15	0.3815	1.8e-05	12	5	-0.646234	0.206186	exon_inclusion	chr10:104861083-104865462:-|exon_inclusion
chr10:104865138-104865462:-:end	NT5C2	NT5C2	chr10	104865138	104865462	-	11	12	0.119529	0.000235187	13	4	-1.2506	0.0172839	exon_inclusion	chr10:104861083-104865462:-|exon_inclusion
chr10:104934739-104940941:-:start	NT5C2	NT5C2	chr10	104934739	104940941	-	22	31	0.467991	0.000214027	13	6	-0.226122	0.697193	alt_5ss	chr10:104934739-104952992:-|alt_5ss
chr10:105108654-105108656:-:end	PCGF6	PCGF6	chr10	105108654	105108656	-	0	44	6.08284	8.95e-15	0	10	9.14037	6.45e-19	intron_retention	chr10:105108569-105108656:-|intron_retention
chr10:105152223-105156165:-:start	USMG5	USMG5	chr10	105152223	105156165	-	82	94	1.41607	1.17e-10	686	850	1.63631	0	exon_skipping	chr10:105152223-105153955:-|exon_skipping,chr10:105154151-105156165:-|exon_skipping,chr10:105155789-105156165:-|exon_skipping,chr10:105152223-105155502:-|exon_skipping
chr10:105158285-105158287:+:start	PDCD11	PDCD11	chr10	105158285	105158287	+	0	12	3.37094	3.67e-11	1	10	5.60875	9.97e-14	intron_retention	chr10:105158285-105159490:+|intron_retention
chr10:105158285-105159490:+:start	PDCD11	PDCD11	chr10	105158285	105159490	+	4	4	0.0933142	3.79e-05	11	4	-0.857356	0.153838	exon_inclusion	chr10:105158285-105160153:+|exon_inclusion
chr10:105160151-105160153:+:end	PDCD11	PDCD11	chr10	105160151	105160153	+	0	13	3.51262	2.94e-11	1	12	5.68635	1.42e-14	intron_retention	chr10:105158285-105160153:+|intron_retention
chr10:105163042-105163044:+:start	PDCD11	PDCD11	chr10	105163042	105163044	+	0	11	4.11935	1.13e-14	0	12	6.75658	2.15e-23	intron_retention	chr10:105163042-105164778:+|intron_retention
chr10:105165739-105165741:+:end	PDCD11	PDCD11	chr10	105165739	105165741	+	1	24	3.10004	1.64e-12	4	24	4.80028	1.82e-24	intron_retention	chr10:105164940-105165741:+|intron_retention
chr10:105165865-105165867:+:start	PDCD11	PDCD11	chr10	105165865	105165867	+	1	14	2.65043	1.55e-11	3	14	3.95244	5.99e-13	intron_retention	chr10:105165865-105166365:+|intron_retention
chr10:105166547-105172872:+:start	PDCD11	PDCD11	chr10	105166547	105172872	+	3	4	0.108754	1.18e-06	10	3	-1.22319	0.0486937	exon_skipping	chr10:105166547-105169455:+|exon_skipping
chr10:105172870-105172872:+:end	PDCD11	PDCD11	chr10	105172870	105172872	+	0	15	3.36477	1.55e-12	2	17	5.59267	1.97e-20	intron_retention	chr10:105169563-105172872:+|intron_retention
chr10:105173079-105173081:+:start	PDCD11	PDCD11	chr10	105173079	105173081	+	0	19	4.17426	2.2e-14	1	19	7.21318	1.8e-30	intron_retention	chr10:105173079-105173722:+|intron_retention
chr10:105174024-105174026:+:end	PDCD11	PDCD11	chr10	105174024	105174026	+	0	17	3.77753	1.03e-13	1	20	6.36724	3.9e-27	intron_retention	chr10:105173847-105174026:+|intron_retention
chr10:105174759-105174761:+:end	PDCD11	PDCD11	chr10	105174759	105174761	+	0	22	5.30123	5.84e-12	0	19	9.38849	1.63e-28	intron_retention	chr10:105174087-105174761:+|intron_retention
chr10:105176499-105176501:+:start	PDCD11	PDCD11	chr10	105176499	105176501	+	0	15	3.31859	3.83e-13	1	16	5.64292	7.34e-20	intron_retention	chr10:105176499-105177548:+|intron_retention
chr10:105178391-105178393:+:start	PDCD11	PDCD11	chr10	105178391	105178393	+	0	11	2.87324	1.11e-13	2	10	4.55886	5.99e-15	intron_retention	chr10:105178391-105179294:+|intron_retention
chr10:105181102-105181104:+:end	PDCD11	PDCD11	chr10	105181102	105181104	+	0	14	3.17411	5.44e-12	2	17	5.47058	6.65e-24	intron_retention	chr10:105179465-105181104:+|intron_retention
chr10:105182894-105182896:+:start	PDCD11	PDCD11	chr10	105182894	105182896	+	0	12	3.91857	8.19e-12	0	12	6.72944	1.38e-17	intron_retention	chr10:105182894-105183299:+|intron_retention
chr10:105184738-105184740:+:end	PDCD11	PDCD11	chr10	105184738	105184740	+	0	30	3.76793	1.45e-14	2	31	6.30046	0	intron_retention	chr10:105183415-105184740:+|intron_retention
chr10:105185282-105185284:+:start	PDCD11	PDCD11	chr10	105185282	105185284	+	2	20	2.14028	2.83e-13	8	19	2.89006	9.46e-16	intron_retention	chr10:105185282-105187085:+|intron_retention
chr10:105191883-105191885:+:end	PDCD11	PDCD11	chr10	105191883	105191885	+	4	25	1.98578	2.96e-12	13	25	2.46624	3.02e-15	intron_retention	chr10:105187148-105191885:+|intron_retention
chr10:105193702-105193704:+:end	PDCD11	PDCD11	chr10	105193702	105193704	+	0	21	3.76648	1.7e-13	1	20	6.36724	6.5e-34	intron_retention	chr10:105191991-105193704:+|intron_retention
chr10:105193794-105193796:+:start	PDCD11	PDCD11	chr10	105193794	105193796	+	0	18	3.83072	1.52e-13	1	19	6.45862	9.11e-32	intron_retention	chr10:105193794-105194004:+|intron_retention
chr10:105197769-105197771:+:end	PDCD11	PDCD11	chr10	105197769	105197771	+	2	22	2.27538	1.75e-11	9	24	3.14429	7.06e-19	intron_retention	chr10:105194732-105197771:+|intron_retention
chr10:105198440-105198442:+:end	PDCD11	PDCD11	chr10	105198440	105198442	+	0	23	4.51759	1.07e-14	1	28	7.72579	0	intron_retention	chr10:105197828-105198442:+|intron_retention
chr10:105199500-105199502:+:end	PDCD11	PDCD11	chr10	105199500	105199502	+	0	21	3.61751	4e-14	2	21	5.86934	2.2e-33	intron_retention	chr10:105198565-105199502:+|intron_retention
chr10:105199625-105199627:+:start	PDCD11	PDCD11	chr10	105199625	105199627	+	0	21	4.63983	2.08e-14	0	24	8.08594	2.1e-44	intron_retention	chr10:105199625-105200046:+|intron_retention
chr10:105200488-105200490:+:end	PDCD11	PDCD11	chr10	105200488	105200490	+	3	25	2.22865	6.24e-12	11	26	2.99366	2.69e-17	intron_retention	chr10:105200338-105200490:+|intron_retention
chr10:105200607-105200609:+:start	PDCD11	PDCD11	chr10	105200607	105200609	+	1	16	2.42988	1.87e-12	7	22	3.47951	9.67e-16	intron_retention	chr10:105200607-105201582:+|intron_retention
chr10:105201732-105201734:+:start	PDCD11	PDCD11	chr10	105201732	105201734	+	1	15	2.52553	5.21e-13	6	20	3.5685	1.35e-20	intron_retention	chr10:105201732-105201969:+|intron_retention,chr10:105201732-105201966:+|intron_retention
chr10:105201732-105201966:+:start	PDCD11	PDCD11	chr10	105201732	105201966	+	15	16	0.0831269	0.0389143	67	21	-1.20672	7.06e-08	alt_3ss	chr10:105201732-105201969:+|alt_3ss
chr10:105202217-105202219:+:start	PDCD11	PDCD11	chr10	105202217	105202219	+	1	16	2.56322	1.18e-13	5	20	3.75543	2.53e-18	intron_retention	chr10:105202217-105202921:+|intron_retention
chr10:105203669-105203671:+:end	PDCD11	PDCD11	chr10	105203669	105203671	+	1	11	2.03473	1.72e-11	6	15	2.882	5.42e-10	intron_retention	chr10:105203090-105203671:+|intron_retention
chr10:105204271-105204273:+:end	PDCD11	PDCD11	chr10	105204271	105204273	+	8	22	1.10618	5.04e-10	26	24	0.984317	0.000203786	intron_retention	chr10:105203825-105204273:+|intron_retention
chr10:105209141-105209143:-:end	CALHM2	CALHM2	chr10	105209141	105209143	-	35	72	1.59576	1.01e-05	15	9	0.111028	0.869403	intron_retention	chr10:105207325-105209143:-|intron_retention
chr10:1052955-1052957:+:end	GTPBP4	GTPBP4	chr10	1052955	1052957	+	0	35	4.47816	1.98e-16	1	51	8.05982	0	intron_retention	chr10:1051847-1052957:+|intron_retention
chr10:1054895-1054897:+:end	GTPBP4	GTPBP4	chr10	1054895	1054897	+	7	40	2.19558	1.42e-13	21	58	3.21894	0	intron_retention	chr10:1053068-1054897:+|intron_retention
chr10:1055466-1055468:+:end	GTPBP4	GTPBP4	chr10	1055466	1055468	+	0	38	4.34246	2.12e-16	2	55	7.61157	0	intron_retention	chr10:1054975-1055468:+|intron_retention
chr10:1055520-1055522:+:start	GTPBP4	GTPBP4	chr10	1055520	1055522	+	3	40	2.8692	1.7e-14	11	51	4.40699	0	intron_retention	chr10:1055520-1056359:+|intron_retention
chr10:1056460-1056462:+:start	GTPBP4	GTPBP4	chr10	1056460	1056462	+	0	26	3.754	2.68e-15	3	35	6.29746	0	intron_retention	chr10:1056460-1058404:+|intron_retention
chr10:105765316-105765318:+:end	SLK	SLK	chr10	105765316	105765318	+	2	60	4.0238	9.31e-15	2	22	5.86207	2.56e-29	intron_retention	chr10:105763285-105765318:+|intron_retention
chr10:105765667-105765669:+:end	SLK	SLK	chr10	105765667	105765669	+	1	50	4.19155	2.87e-14	1	18	6.31144	3.91e-29	intron_retention	chr10:105765449-105765669:+|intron_retention
chr10:105768114-105768116:+:start	SLK	SLK	chr10	105768114	105768116	+	4	47	2.89451	2.48e-11	4	10	2.99141	2.07e-08	intron_retention	chr10:105768114-105777917:+|intron_retention,chr10:105768114-105770573:+|intron_retention
chr10:105777915-105777917:+:end	SLK	SLK	chr10	105777915	105777917	+	3	31	2.4175	3.15e-10	4	12	3.48236	4.77e-11	intron_retention	chr10:105770666-105777917:+|intron_retention
chr10:105778539-105778541:+:end	SLK	SLK	chr10	105778539	105778541	+	2	48	3.5517	1.76e-13	2	19	5.16875	6.97e-28	intron_retention	chr10:105778047-105778541:+|intron_retention
chr10:105779489-105779491:+:end	SLK	SLK	chr10	105779489	105779491	+	12	58	2.24798	2.62e-11	14	28	2.60261	2.97e-11	intron_retention	chr10:105778666-105779491:+|intron_retention
chr10:105781375-105781377:+:end	SLK	SLK	chr10	105781375	105781377	+	0	50	5.41166	3.8e-16	0	20	8.6598	5.85e-41	intron_retention	chr10:105780371-105781377:+|intron_retention
chr10:105785329-105785331:+:end	SLK	SLK	chr10	105785329	105785331	+	1	53	4.1872	1.41e-14	1	28	7.21067	0	intron_retention	chr10:105781491-105785331:+|intron_retention
chr10:1060184-1060186:+:end	GTPBP4	GTPBP4	chr10	1060184	1060186	+	0	20	3.98102	1.02e-14	2	39	7.15642	0	intron_retention	chr10:1058602-1060186:+|intron_retention
chr10:106027007-106027009:+:end	GSTO1	GSTO1	chr10	106027007	106027009	+	1	4	1.27629	2.76e-07	6	19	3.51589	3.31e-19	intron_retention	chr10:106025948-106027009:+|intron_retention
chr10:106034707-106034983:+:start	GSTO2	GSTO2	chr10	106034707	106034983	+	79	85	0.425791	0.0493987	75	83	1.38125	3.39e-16	exon_inclusion	chr10:106034707-106037651:+|exon_inclusion
chr10:106039229-106057335:+:end	GSTO2	GSTO2	chr10	106039229	106057335	+	82	92	0.931105	0.000559763	155	155	1.18466	6.54e-24	intron_skipping	chr10:106057333-106057335:+|intron_skipping
chr10:106039229-106058885:+:end	GSTO2	GSTO2	chr10	106039229	106058885	+	7	13	0.601566	7.75e-05	20	31	2.05758	4.76e-15	intron_skipping	chr10:106058883-106058885:+|intron_skipping
chr10:106057442-106058885:+:start	GSTO2	GSTO2	chr10	106057442	106058885	+	88	98	2.14772	2.83e-08	203	197	1.1268	4.76e-24	intron_skipping	chr10:106058883-106058885:+|intron_skipping
chr10:106075822-106075824:-:start	ITPRIP	ITPRIP	chr10	106075822	106075824	-	1	43	3.87553	2.04e-10	0	49	10.5371	0	intron_retention	chr10:106075822-106098003:-|intron_retention
chr10:1061648-1061650:-:end			chr10	1061648	1061650	-	71	79	0.420716	0.000241172	5	49	5.85865	1.13e-41	intron_retention	chr10:1061405-1061650:-|intron_retention
chr10:1061690-1061692:+:end	GTPBP4	GTPBP4	chr10	1061690	1061692	+	2	59	4.14279	1.75e-16	8	175	7.51528	0	intron_retention	chr10:1060252-1061692:+|intron_retention
chr10:1063012-1063014:+:end	GTPBP4	GTPBP4	chr10	1063012	1063014	+	0	13	4.4066	1.86e-15	0	26	8.28926	0	intron_retention	chr10:1061836-1063014:+|intron_retention
chr10:1089333-1094803:-:end	IDI1	IDI1	chr10	1089333	1094803	-	19	27	0.433557	0.00123295	12	8	0.453316	0.349009	exon_skipping	chr10:1089333-1089938:-|exon_skipping,chr10:1090111-1094803:-|exon_skipping
chr10:1089936-1089938:-:end	IDI1	IDI1	chr10	1089936	1089938	-	5	20	1.39541	5e-09	7	13	2.44475	9.11e-09	intron_retention	chr10:1089333-1089938:-|intron_retention
chr10:112054045-112054047:-:start	SMNDC1	SMNDC1	chr10	112054045	112054047	-	0	12	4.28362	1.21e-13	0	33	9.1737	0	intron_retention	chr10:112054045-112054985:-|intron_retention
chr10:112057322-112057324:-:end	SMNDC1	SMNDC1	chr10	112057322	112057324	-	0	21	3.41867	1.11e-14	2	46	7.38643	0	intron_retention	chr10:112055139-112057324:-|intron_retention
chr10:112057503-112058405:-:end	SMNDC1	SMNDC1	chr10	112057503	112058405	-	2	5	0.692679	0.000103882	9	11	1.69277	0.000283122	alt_3ss	chr10:112057486-112058405:-|alt_3ss
chr10:112058403-112058405:-:end	SMNDC1	SMNDC1	chr10	112058403	112058405	-	2	31	2.70322	3.74e-14	9	65	5.17193	0	intron_retention	chr10:112057503-112058405:-|intron_retention,chr10:112057486-112058405:-|intron_retention
chr10:112058548-112058550:-:start	SMNDC1	SMNDC1	chr10	112058548	112058550	-	0	38	4.19992	3.95e-16	2	74	8.50744	0	intron_retention	chr10:112058548-112060304:-|intron_retention,chr10:112058548-112063225:-|intron_retention
chr10:112063345-112063347:-:start	SMNDC1	SMNDC1	chr10	112063345	112063347	-	1	36	4.01842	1.96e-14	1	46	8.04593	0	intron_retention	chr10:112063345-112064505:-|intron_retention
chr10:112258258-112258260:+:start	DUSP5	DUSP5	chr10	112258258	112258260	+	0	22	3.385	9.33e-14	2	317	11.2305	0	intron_retention	chr10:112258258-112262478:+|intron_retention
chr10:112258258-112269777:+:end	DUSP5	DUSP5	chr10	112258258	112269777	+	0	0	1.63354	1.97e-09	0	10	7.96631	4.97e-19	exon_skipping	chr10:112266912-112269777:+|exon_skipping,chr10:112258258-112262478:+|exon_skipping
chr10:112262627-112269777:+:start	DUSP5	DUSP5	chr10	112262627	112269777	+	0	19	4.06959	2.31e-15	1	341	12.6486	0	exon_skipping	chr10:112266912-112269777:+|exon_skipping,chr10:112262627-112266692:+|exon_skipping
chr10:112266690-112266692:+:end	DUSP5	DUSP5	chr10	112266690	112266692	+	5	32	2.04845	7.73e-13	19	493	7.96081	0	intron_retention	chr10:112262627-112266692:+|intron_retention
chr10:112269775-112269777:+:end	DUSP5	DUSP5	chr10	112269775	112269777	+	2	29	2.90615	2.73e-15	6	511	10.1549	0	intron_retention	chr10:112266912-112269777:+|intron_retention
chr10:112327589-112327591:+:start	SMC3	SMC3	chr10	112327589	112327591	+	0	44	6.67917	9.51e-14	0	17	13.2541	9.68e-30	intron_retention	chr10:112327589-112328695:+|intron_retention
chr10:112328771-112328773:+:start	SMC3	SMC3	chr10	112328771	112328773	+	1	57	4.68265	2.64e-15	1	21	6.88162	1.33e-34	intron_retention	chr10:112328771-112333464:+|intron_retention
chr10:112335091-112335093:+:end	SMC3	SMC3	chr10	112335091	112335093	+	0	65	5.5066	3.54e-14	0	27	8.30213	3.34e-43	intron_retention	chr10:112333503-112335093:+|intron_retention
chr10:112337176-112337178:+:end	SMC3	SMC3	chr10	112337176	112337178	+	0	44	5.34079	4.3e-15	0	22	8.85789	2.75e-38	intron_retention	chr10:112335161-112337178:+|intron_retention
chr10:112337672-112340661:+:start	SMC3	SMC3	chr10	112337672	112340661	+	0	29	6.04613	4.68e-11	0	14	12.8151	1.25e-22	exon_skipping	chr10:112338464-112340661:+|exon_skipping,chr10:112337672-112338385:+|exon_skipping
chr10:112338383-112338385:+:end	SMC3	SMC3	chr10	112338383	112338385	+	1	42	4.04494	4.03e-15	1	14	5.86683	9.26e-22	intron_retention	chr10:112337672-112338385:+|intron_retention
chr10:112338464-112338466:+:start	SMC3	SMC3	chr10	112338464	112338466	+	2	46	3.69667	2.29e-12	2	18	5.41747	2.59e-23	intron_retention	chr10:112338464-112340661:+|intron_retention
chr10:112341678-112341680:+:end	SMC3	SMC3	chr10	112341678	112341680	+	0	27	4.30196	2.9e-12	0	18	7.93091	5.01e-30	intron_retention	chr10:112340779-112341680:+|intron_retention
chr10:112341856-112343141:+:start	SMC3	SMC3	chr10	112341856	112343141	+	0	40	6.51405	6.35e-15	0	27	14.1809	4.2e-45	exon_skipping	chr10:112341856-112342319:+|exon_skipping,chr10:112342400-112343141:+|exon_skipping
chr10:112342400-112342402:+:start	SMC3	SMC3	chr10	112342400	112342402	+	0	28	4.80867	1.06e-14	0	12	7.59867	6.51e-23	intron_retention	chr10:112342400-112343141:+|intron_retention
chr10:112343306-112343308:+:start	SMC3	SMC3	chr10	112343306	112343308	+	0	36	4.91017	6.46e-14	0	25	8.60309	8.05e-39	intron_retention	chr10:112343306-112343598:+|intron_retention
chr10:112343938-112343940:+:end	SMC3	SMC3	chr10	112343938	112343940	+	1	55	4.22047	3.73e-16	3	35	5.99155	0	intron_retention	chr10:112343720-112343940:+|intron_retention
chr10:112349360-112349362:+:end	SMC3	SMC3	chr10	112349360	112349362	+	0	43	5.31961	7.73e-14	0	19	8.60719	5.27e-37	intron_retention	chr10:112344154-112349362:+|intron_retention
chr10:112349647-112349649:+:end	SMC3	SMC3	chr10	112349647	112349649	+	1	45	4.27371	1.28e-15	1	24	6.70672	6.95e-43	intron_retention	chr10:112349466-112349649:+|intron_retention
chr10:112350167-112350169:+:end	SMC3	SMC3	chr10	112350167	112350169	+	0	47	6.59706	2.77e-16	0	19	10.5273	6.69e-36	intron_retention	chr10:112349749-112350169:+|intron_retention
chr10:112350330-112350332:+:start	SMC3	SMC3	chr10	112350330	112350332	+	1	64	4.76701	4.73e-16	2	26	6.52837	7.57e-44	intron_retention	chr10:112350330-112350748:+|intron_retention
chr10:112352828-112352830:+:end	SMC3	SMC3	chr10	112352828	112352830	+	1	50	4.36305	4.32e-15	1	17	5.8488	5e-30	intron_retention	chr10:112350890-112352830:+|intron_retention
chr10:112356153-112356155:+:end	SMC3	SMC3	chr10	112356153	112356155	+	0	34	4.22934	1.48e-14	1	13	6.24812	1.07e-24	intron_retention	chr10:112352981-112356155:+|intron_retention
chr10:112360194-112360196:+:end	SMC3	SMC3	chr10	112360194	112360196	+	1	32	3.2795	5.16e-14	2	11	4.10339	6.11e-14	intron_retention	chr10:112359570-112360196:+|intron_retention
chr10:112361392-112361394:+:end	SMC3	SMC3	chr10	112361392	112361394	+	0	32	4.03187	1.02e-13	1	12	6.00978	2.87e-19	intron_retention	chr10:112360888-112361394:+|intron_retention
chr10:112361721-112361723:+:end	SMC3	SMC3	chr10	112361721	112361723	+	1	28	3.46609	2.26e-14	2	14	4.73573	3.39e-19	intron_retention	chr10:112361642-112361723:+|intron_retention
chr10:112362939-112362941:+:end	SMC3	SMC3	chr10	112362939	112362941	+	0	40	5.86362	1.5e-15	0	13	8.5374	8.12e-26	intron_retention	chr10:112362760-112362941:+|intron_retention
chr10:112661370-112678878:-:end	BBIP1,NCRNA00081	BBIP1	chr10	112661370	112678878	-	23	31	0.418053	0.0063536	11	10	0.956098	0.0292804	exon_skipping	chr10:112677971-112678878:-|exon_skipping,chr10:112661370-112677878:-|exon_skipping
chr10:114136206-114154675:+:end	ACSL5	ACSL5	chr10	114136206	114154675	+	31	46	0.613426	0.000114659	36	40	1.44159	1.69e-11	alt_5ss	chr10:114135300-114154675:+|alt_5ss
chr10:114170253-114170341:+:start	ACSL5	ACSL5	chr10	114170253	114170341	+	90	96	0.981699	0.00375197	132	121	1.00275	2.81e-15	intron_skipping	chr10:114170253-114170255:+|intron_skipping
chr10:114170393-114171213:+:end	ACSL5	ACSL5	chr10	114170393	114171213	+	87	97	1.66051	3.32e-07	141	136	1.10659	3.23e-19	intron_skipping	chr10:114171211-114171213:+|intron_skipping
chr10:114171287-114171659:+:end	ACSL5	ACSL5	chr10	114171287	114171659	+	91	97	1.29316	7.43e-05	137	132	1.10665	1.12e-17	intron_skipping	chr10:114171657-114171659:+|intron_skipping
chr10:114193039-114194054:-:end	ZDHHC6	ZDHHC6	chr10	114193039	114194054	-	82	97	2.11547	0.0370262	225	47	-2.06906	0	intron_skipping	chr10:114194052-114194054:-|intron_skipping
chr10:114198147-114200291:-:start	ZDHHC6	ZDHHC6	chr10	114198147	114200291	-	93	97	1.12669	2.51e-06	263	45	-2.45761	0	alt_5ss	chr10:114198147-114199263:-|alt_5ss
chr10:114205408-114205410:-:start	ZDHHC6	ZDHHC6	chr10	114205408	114205410	-	1	13	2.68859	8.91e-13	3	17	4.73613	1.87e-24	intron_retention	chr10:114205408-114206462:-|intron_retention,chr10:114205408-114206344:-|intron_retention
chr10:114205408-114206344:-:start	ZDHHC6	ZDHHC6	chr10	114205408	114206344	-	5	9	0.599627	2.31e-05	16	12	0.595873	0.127966	alt_5ss	chr10:114205408-114206462:-|alt_5ss
chr10:114207225-114208639:+:start	VTI1A	VTI1A	chr10	114207225	114208639	+	10	18	0.670749	1.57e-05	12	5	-0.552711	0.296343	exon_skipping,alt_3ss	chr10:114207225-114208139:+|exon_skipping,chr10:114207225-114220282:+|alt_3ss
chr10:114710704-114710706:+:start	TCF7L2	TCF7L2	chr10	114710704	114710706	+	1	24	2.95236	1.37e-12	3	16	4.74635	3.07e-18	intron_retention	chr10:114710704-114710965:+|intron_retention
chr10:114799885-114799887:+:start	TCF7L2	TCF7L2	chr10	114799885	114799887	+	1	28	3.48392	1.66e-11	2	16	5.19644	4.31e-17	intron_retention	chr10:114799885-114849155:+|intron_retention,chr10:114799885-114849158:+|intron_retention
chr10:114900940-114900942:+:end	TCF7L2	TCF7L2	chr10	114900940	114900942	+	0	40	4.41027	7.34e-15	1	27	7.13505	4.19e-35	intron_retention	chr10:114799885-114900942:+|intron_retention,chr10:114849299-114900942:+|intron_retention
chr10:114901075-114901077:+:start	TCF7L2	TCF7L2	chr10	114901075	114901077	+	0	41	6.19849	8.52e-15	0	29	10.202	9.5e-42	intron_retention	chr10:114901075-114903681:+|intron_retention
chr10:114903784-114903786:+:start	TCF7L2	TCF7L2	chr10	114903784	114903786	+	1	46	4.22868	9.56e-16	2	33	6.5491	0	intron_retention	chr10:114903784-114905769:+|intron_retention
chr10:114905856-114905858:+:start	TCF7L2	TCF7L2	chr10	114905856	114905858	+	2	41	3.29251	5.13e-13	6	44	5.35846	3.69e-43	intron_retention	chr10:114905856-114910756:+|intron_retention
chr10:114910739-114910741:+:end	TCF7L2	TCF7L2	chr10	114910739	114910741	+	12	87	3.89787	3.4e-15	6	54	5.54077	0	intron_retention	chr10:114905856-114910741:+|intron_retention
chr10:114911481-114911483:+:end	TCF7L2	TCF7L2	chr10	114911481	114911483	+	0	56	5.17069	1.01e-16	1	74	9.25538	0	intron_retention	chr10:114910882-114911483:+|intron_retention
chr10:114912089-114912091:+:end	TCF7L2	TCF7L2	chr10	114912089	114912091	+	2	54	4.02887	9.94e-16	3	55	7.11001	0	intron_retention	chr10:114911643-114912091:+|intron_retention
chr10:114917777-114917779:+:end	TCF7L2	TCF7L2	chr10	114917777	114917779	+	4	46	2.91059	1.08e-12	7	46	5.10119	0	intron_retention	chr10:114912199-114917779:+|intron_retention
chr10:114917828-114925313:+:start	TCF7L2	TCF7L2	chr10	114917828	114925313	+	26	37	0.521754	0.00204808	35	34	1.09915	7.89e-06	exon_skipping	chr10:114917828-114920377:+|exon_skipping,chr10:114920450-114925313:+|exon_skipping,chr10:114917828-114918425:+|exon_skipping,chr10:114918476-114925313:+|exon_skipping
chr10:114918423-114918425:+:end	TCF7L2	TCF7L2	chr10	114918423	114918425	+	21	80	2.68788	3.43e-11	7	32	4.17249	9.48e-39	intron_retention	chr10:114917828-114918425:+|intron_retention
chr10:114918476-114918478:+:start	TCF7L2	TCF7L2	chr10	114918476	114918478	+	21	83	2.96677	1.67e-11	6	31	4.54575	1.7e-34	intron_retention	chr10:114918476-114919678:+|intron_retention,chr10:114918476-114925313:+|intron_retention
chr10:114920375-114920377:+:end	TCF7L2	TCF7L2	chr10	114920375	114920377	+	15	94	4.66044	6.61e-15	9	45	4.41865	0	intron_retention	chr10:114917828-114920377:+|intron_retention
chr10:114920450-114920452:+:start	TCF7L2	TCF7L2	chr10	114920450	114920452	+	20	91	3.70756	1.31e-11	12	39	3.50475	5.7e-22	intron_retention	chr10:114920450-114925313:+|intron_retention
chr10:115439737-115457252:+:end	CASP7	CASP7	chr10	115439737	115457252	+	70	72	0.132911	0.00494968	41	6	-2.57527	4.37e-14	alt_5ss	chr10:115439108-115457252:+|alt_5ss
chr10:11865469-11908529:+:start	C10orf47,PROSER2	PROSER2	chr10	11865469	11908529	+	0	17	4.61802	9.05e-10	0	11	9.46033	3.39e-21	exon_skipping	chr10:11865469-11893995:+|exon_skipping,chr10:11894214-11908529:+|exon_skipping
chr10:119044982-119044984:-:start	PDZD8	PDZD8	chr10	119044982	119044984	-	1	32	3.57243	8.61e-11	1	28	7.23527	7.64e-41	intron_retention	chr10:119044982-119049696:-|intron_retention
chr10:119049859-119133866:-:end	PDZD8	PDZD8	chr10	119049859	119133866	-	0	26	5.66302	3.26e-14	0	15	10.0052	2.02e-30	exon_skipping	chr10:119100613-119133866:-|exon_skipping,chr10:119049859-119078382:-|exon_skipping
chr10:119078485-119133866:-:start	PDZD8	PDZD8	chr10	119078485	119133866	-	5	34	2.26194	1.7e-13	7	14	2.7409	1.36e-10	exon_skipping	chr10:119078485-119100490:-|exon_skipping,chr10:119100613-119133866:-|exon_skipping
chr10:11908527-11908529:+:end	C10orf47,PROSER2	PROSER2	chr10	11908527	11908529	+	3	40	2.99243	7.53e-12	2	34	6.59008	0	intron_retention	chr10:11894214-11908529:+|intron_retention
chr10:11908782-11908784:+:start	C10orf47,PROSER2	PROSER2	chr10	11908782	11908784	+	0	62	5.60311	2.14e-15	0	50	10.572	0	intron_retention	chr10:11908782-11911488:+|intron_retention
chr10:120085755-120085757:-:start	FAM204A,C10orf84	FAM204A	chr10	120085755	120085757	-	0	14	3.89389	2.05e-11	0	11	7.41804	8.56e-20	intron_retention	chr10:120085755-120094625:-|intron_retention
chr10:120094938-120094940:-:start	FAM204A,C10orf84	FAM204A	chr10	120094938	120094940	-	5	18	1.35792	8.83e-07	6	11	2.41901	4.33e-07	intron_retention	chr10:120094938-120095065:-|intron_retention
chr10:120095691-120095693:-:end	FAM204A,C10orf84	FAM204A	chr10	120095691	120095693	-	5	58	3.22631	6.2e-15	6	58	5.83755	0	intron_retention	chr10:120095153-120095693:-|intron_retention
chr10:120095935-120095937:-:start	FAM204A,C10orf84	FAM204A	chr10	120095935	120095937	-	0	14	3.72851	5.46e-11	0	12	7.62731	1.18e-24	intron_retention	chr10:120095935-120101238:-|intron_retention
chr10:120095935-120101781:-:start	FAM204A,C10orf84	FAM204A	chr10	120095935	120101781	-	22	39	0.776377	1.21e-06	28	32	1.46082	1.43e-09	exon_skipping	chr10:120101439-120101781:-|exon_skipping,chr10:120095935-120101238:-|exon_skipping
chr10:120101439-120101441:-:start	FAM204A,C10orf84	FAM204A	chr10	120101439	120101441	-	9	61	2.6716	6.82e-11	4	19	4.05524	7.91e-24	intron_retention	chr10:120101439-120101781:-|intron_retention
chr10:120796628-120796630:-:end	EIF3A,SNORA19	EIF3A	chr10	120796628	120796630	-	0	5	3.3118	3.06e-14	2	33	6.6896	0	intron_retention	chr10:120795780-120796630:-|intron_retention
chr10:120796821-120796823:-:start	EIF3A,SNORA19	EIF3A	chr10	120796821	120796823	-	1	37	3.80241	3.89e-17	13	202	6.84375	0	intron_retention	chr10:120796821-120797749:-|intron_retention
chr10:120796855-120797749:-:end	EIF3A,SNORA19	EIF3A	chr10	120796855	120797749	-	0	3	3.54654	1.72e-13	0	15	13.0242	8.36e-30	alt_3ss	chr10:120796821-120797749:-|alt_3ss
chr10:120801503-120801505:-:end	EIF3A,SNORA19	EIF3A	chr10	120801503	120801505	-	0	11	4.10284	3.08e-16	2	69	7.93047	0	intron_retention	chr10:120797951-120801505:-|intron_retention
chr10:120803563-120803565:-:end	EIF3A,SNORA19	EIF3A	chr10	120803563	120803565	-	0	27	5.13187	1.57e-18	2	146	9.62341	0	intron_retention	chr10:120802284-120803565:-|intron_retention
chr10:120803654-120803656:-:start	EIF3A,SNORA19	EIF3A	chr10	120803654	120803656	-	0	19	3.2414	1.02e-15	11	108	5.8252	0	intron_retention	chr10:120803654-120809312:-|intron_retention
chr10:120810030-120810032:-:end	EIF3A,SNORA19	EIF3A	chr10	120810030	120810032	-	1	69	4.98203	4.01e-19	9	245	7.94525	0	intron_retention	chr10:120809497-120810032:-|intron_retention
chr10:120810186-120810188:-:start	EIF3A,SNORA19	EIF3A	chr10	120810186	120810188	-	3	73	4.41405	3.12e-19	26	328	6.46357	0	intron_retention	chr10:120810186-120810710:-|intron_retention
chr10:120810833-120810835:-:start	EIF3A,SNORA19	EIF3A	chr10	120810833	120810835	-	1	20	3.20376	6.56e-16	7	74	5.95414	0	intron_retention	chr10:120810833-120816251:-|intron_retention
chr10:120816445-120816447:-:end	EIF3A,SNORA19	EIF3A	chr10	120816445	120816447	-	0	30	3.9057	1.85e-17	7	123	6.966	0	intron_retention	chr10:120816365-120816447:-|intron_retention
chr10:120817815-120817817:-:start	EIF3A,SNORA19	EIF3A	chr10	120817815	120817817	-	0	27	5.94121	2.18e-18	0	103	11.5373	0	intron_retention	chr10:120817815-120818723:-|intron_retention
chr10:120819111-120819113:-:end	EIF3A,SNORA19	EIF3A	chr10	120819111	120819113	-	0	31	5.51774	5.56e-18	1	122	10.2865	0	intron_retention	chr10:120818909-120819113:-|intron_retention
chr10:120819230-120819232:-:start	EIF3A,SNORA19	EIF3A	chr10	120819230	120819232	-	2	63	4.43306	1.63e-18	13	195	6.82124	0	intron_retention	chr10:120819230-120820257:-|intron_retention
chr10:120820356-120820358:-:start	EIF3A,SNORA19	EIF3A	chr10	120820356	120820358	-	0	51	5.60145	3.4e-18	2	87	8.83743	0	intron_retention	chr10:120820356-120820735:-|intron_retention
chr10:120820840-120820842:-:start	EIF3A,SNORA19	EIF3A	chr10	120820840	120820842	-	0	60	5.8714	2.51e-18	2	127	9.47556	0	intron_retention	chr10:120820840-120824910:-|intron_retention
chr10:120825082-120825084:-:start	EIF3A,SNORA19	EIF3A	chr10	120825082	120825084	-	0	52	5.3425	4.03e-18	3	110	8.44082	0	intron_retention	chr10:120825082-120828957:-|intron_retention
chr10:120830395-120830397:-:end	EIF3A,SNORA19	EIF3A	chr10	120830395	120830397	-	0	33	5.25894	5.14e-17	1	75	8.85535	0	intron_retention	chr10:120829166-120830397:-|intron_retention
chr10:120830597-120830599:-:start	EIF3A,SNORA19	EIF3A	chr10	120830597	120830599	-	0	26	5.13278	2.43e-17	1	66	8.79239	0	intron_retention	chr10:120830597-120832401:-|intron_retention
chr10:120832565-120832567:-:start	EIF3A,SNORA19	EIF3A	chr10	120832565	120832567	-	0	27	5.84098	7.13e-16	0	54	10.2089	0	intron_retention	chr10:120832565-120832952:-|intron_retention
chr10:120833256-120833258:-:end	EIF3A,SNORA19	EIF3A	chr10	120833256	120833258	-	0	48	6.84407	4.16e-19	0	109	12.1928	0	intron_retention	chr10:120833089-120833258:-|intron_retention
chr10:120840137-120840139:-:end	EIF3A,SNORA19	EIF3A	chr10	120840137	120840139	-	0	18	4.11177	7.63e-15	2	45	7.61649	0	intron_retention	chr10:120833449-120840139:-|intron_retention
chr10:120863709-120864275:+:start	FAM45A,FAM45B	FAM45A,FAM45B	chr10	120863709	120864275	+	54	67	0.570428	0.0473357	33	28	0.841567	0.00114812	alt_3ss	chr10:120863709-120867459:+|alt_3ss
chr10:120920481-120920566:-:end	SFXN4	SFXN4	chr10	120920481	120920566	-	83	97	1.93783	0.00311148	103	56	-0.0603802	0.731656	intron_skipping	chr10:120920481-120920483:-|intron_skipping
chr10:120920593-120921851:-:start	SFXN4	SFXN4	chr10	120920593	120921851	-	82	97	2.15286	0.000227079	100	58	0.0383549	0.854977	intron_skipping	chr10:120921849-120921851:-|intron_skipping
chr10:120928854-120931893:-:start	PRDX3	PRDX3	chr10	120928854	120931893	-	98	99	0.968814	0.00654864	1086	1215	1.42282	0	intron_skipping	chr10:120928854-120928856:-|intron_skipping
chr10:121335303-121335305:-:start	TIAL1	TIAL1	chr10	121335303	121335305	-	2	32	3.0115	1.15e-14	7	60	5.41971	0	intron_retention	chr10:121335303-121336122:-|intron_retention
chr10:121336262-121336264:-:start	TIAL1	TIAL1	chr10	121336262	121336264	-	12	24	0.825123	7.9e-07	51	51	1.16157	1.08e-07	intron_retention	chr10:121336262-121336591:-|intron_retention
chr10:121336715-121336717:-:start	TIAL1	TIAL1	chr10	121336715	121336717	-	0	30	4.42232	1.17e-16	2	73	8.0566	0	intron_retention	chr10:121336715-121336962:-|intron_retention
chr10:121337150-121337152:-:end	TIAL1	TIAL1	chr10	121337150	121337152	-	0	37	4.6097	1.45e-16	2	80	8.38137	0	intron_retention	chr10:121337047-121337152:-|intron_retention
chr10:121337248-121337250:-:start	TIAL1	TIAL1	chr10	121337248	121337250	-	0	42	6.62481	2.7e-17	0	87	12.4635	0	intron_retention	chr10:121337248-121338237:-|intron_retention
chr10:121338346-121338348:-:start	TIAL1	TIAL1	chr10	121338346	121338348	-	3	63	3.93008	9.24e-18	9	104	6.21255	0	intron_retention	chr10:121338346-121339446:-|intron_retention
chr10:121339522-121339524:-:start	TIAL1	TIAL1	chr10	121339522	121339524	-	12	64	2.58984	1.19e-13	30	92	3.5032	0	intron_retention	chr10:121339522-121341433:-|intron_retention,chr10:121339522-121339982:-|intron_retention
chr10:121341678-121341680:-:end	TIAL1	TIAL1	chr10	121341678	121341680	-	1	53	4.60569	1.21e-17	3	75	7.36025	0	intron_retention	chr10:121341521-121341680:-|intron_retention
chr10:121341735-121341737:-:start	TIAL1	TIAL1	chr10	121341735	121341737	-	1	48	4.44826	1.76e-17	4	72	6.87137	0	intron_retention	chr10:121341735-121341970:-|intron_retention
chr10:121347661-121347663:-:end	TIAL1	TIAL1	chr10	121347661	121347663	-	2	52	3.81777	2.77e-15	8	78	5.88691	0	intron_retention	chr10:121342069-121347663:-|intron_retention,chr10:121342120-121347663:-|intron_retention
chr10:121347760-121347762:-:start	TIAL1	TIAL1	chr10	121347760	121347762	-	4	50	3.17626	2.13e-15	11	66	4.87848	0	intron_retention	chr10:121347760-121355945:-|intron_retention,chr10:121347760-121352963:-|intron_retention
chr10:121355943-121355945:-:end	TIAL1	TIAL1	chr10	121355943	121355945	-	7	43	2.32298	4.63e-12	17	43	3.11549	2.43e-24	intron_retention	chr10:121353025-121355945:-|intron_retention
chr10:121411367-121411369:+:start	BAG3	BAG3	chr10	121411367	121411369	+	0	35	4.89353	5.95e-17	1	23	6.84643	2.18e-40	intron_retention	chr10:121411367-121429362:+|intron_retention
chr10:121429689-121429691:+:start	BAG3	BAG3	chr10	121429689	121429691	+	1	61	4.62441	2.73e-17	4	27	4.76231	8.98e-33	intron_retention	chr10:121429689-121431766:+|intron_retention
chr10:121432168-121435978:+:start	BAG3	BAG3	chr10	121432168	121435978	+	19	21	0.163085	0.000929726	73	12	-2.5649	5.66e-21	alt_3ss	chr10:121432168-121435975:+|alt_3ss
chr10:121591112-121591114:-:start	C10orf119,MCMBP	MCMBP	chr10	121591112	121591114	-	0	21	4.32284	4.42e-16	1	39	7.91741	0	intron_retention	chr10:121591112-121591523:-|intron_retention
chr10:121591612-121591614:-:start	C10orf119,MCMBP	MCMBP	chr10	121591612	121591614	-	1	42	3.70372	3.38e-17	7	69	5.89855	0	intron_retention	chr10:121591612-121595051:-|intron_retention
chr10:121591612-121596407:-:end	C10orf119,MCMBP	MCMBP	chr10	121591612	121596407	-	4	6	0.462591	1.05e-05	23	11	-0.344921	0.445458	exon_skipping	chr10:121591612-121595051:-|exon_skipping,chr10:121595216-121596407:-|exon_skipping
chr10:121591612-121598046:-:end	C10orf119,MCMBP	MCMBP	chr10	121591612	121598046	-	0	5	4.11965	7.59e-13	0	10	12.1601	4.64e-18	exon_skipping	chr10:121591612-121595051:-|exon_skipping,chr10:121596541-121598046:-|exon_skipping
chr10:121596405-121596407:-:end	C10orf119,MCMBP	MCMBP	chr10	121596405	121596407	-	0	35	4.8182	2.28e-17	2	55	7.73336	0	intron_retention	chr10:121595216-121596407:-|intron_retention
chr10:121596541-121596543:-:start	C10orf119,MCMBP	MCMBP	chr10	121596541	121596543	-	0	28	3.8229	3.57e-16	4	47	6.0786	0	intron_retention	chr10:121596541-121598046:-|intron_retention
chr10:121598212-121598214:-:start	C10orf119,MCMBP	MCMBP	chr10	121598212	121598214	-	1	41	3.58686	8.6e-15	8	57	5.15047	0	intron_retention	chr10:121598212-121600354:-|intron_retention
chr10:121600472-121602765:-:start	C10orf119,MCMBP	MCMBP	chr10	121600472	121602765	-	0	10	3.41102	5.04e-14	2	19	5.54681	2.41e-28	exon_skipping	chr10:121600472-121601983:-|exon_skipping,chr10:121602107-121602765:-|exon_skipping
chr10:121601981-121601983:-:end	C10orf119,MCMBP	MCMBP	chr10	121601981	121601983	-	1	36	3.52232	4.34e-15	10	67	5.12467	0	intron_retention	chr10:121600472-121601983:-|intron_retention
chr10:121602107-121602109:-:start	C10orf119,MCMBP	MCMBP	chr10	121602107	121602109	-	0	35	5.20329	3.21e-16	2	69	8.51069	0	intron_retention	chr10:121602107-121602765:-|intron_retention
chr10:121602757-121602759:-:end	C10orf119,MCMBP	MCMBP	chr10	121602757	121602759	-	1	61	4.65404	1.46e-16	4	72	7.19787	0	intron_retention	chr10:121602107-121602759:-|intron_retention
chr10:121607122-121607124:-:end	C10orf119,MCMBP	MCMBP	chr10	121607122	121607124	-	0	10	3.30281	1.4e-14	2	22	5.5745	4.63e-31	intron_retention	chr10:121602938-121607124:-|intron_retention
chr10:121608934-121608936:-:end	C10orf119,MCMBP	MCMBP	chr10	121608934	121608936	-	0	9	4.69761	4.37e-14	0	22	9.63523	1.02e-36	intron_retention	chr10:121607225-121608936:-|intron_retention
chr10:121609088-121609090:-:start	C10orf119,MCMBP	MCMBP	chr10	121609088	121609090	-	1	36	3.7393	2.28e-15	9	90	5.95158	0	intron_retention	chr10:121609088-121612561:-|intron_retention
chr10:121612706-121612708:-:start	C10orf119,MCMBP	MCMBP	chr10	121612706	121612708	-	0	16	3.42511	2.35e-15	4	42	5.76515	0	intron_retention	chr10:121612706-121616849:-|intron_retention
chr10:121616951-121618552:-:start	C10orf119,MCMBP	MCMBP	chr10	121616951	121618552	-	0	16	3.4013	8.39e-14	3	31	5.74419	7.76e-35	exon_skipping	chr10:121618437-121618552:-|exon_skipping,chr10:121616951-121618395:-|exon_skipping
chr10:121618393-121618395:-:end	C10orf119,MCMBP	MCMBP	chr10	121618393	121618395	-	0	12	4.31318	6.1e-15	1	17	7.00234	2.48e-30	intron_retention	chr10:121616951-121618395:-|intron_retention
chr10:121618437-121618439:-:start	C10orf119,MCMBP	MCMBP	chr10	121618437	121618439	-	0	22	4.10875	1.79e-16	2	33	6.53873	0	intron_retention	chr10:121618437-121618552:-|intron_retention
chr10:121618693-121618695:-:start	C10orf119,MCMBP	MCMBP	chr10	121618693	121618695	-	0	23	5.60679	2.92e-16	0	37	9.95745	0	intron_retention	chr10:121618693-121619310:-|intron_retention
chr10:121652457-121657755:+:start	SEC23IP	SEC23IP	chr10	121652457	121657755	+	10	21	0.842808	5.22e-07	21	13	0.213855	0.576968	alt_3ss	chr10:121652457-121657938:+|alt_3ss
chr10:121662521-121662523:+:start	SEC23IP	SEC23IP	chr10	121662521	121662523	+	0	18	3.27062	7.21e-14	1	10	4.99346	1.83e-16	intron_retention	chr10:121662521-121663595:+|intron_retention
chr10:121691830-121692519:+:start	SEC23IP	SEC23IP	chr10	121691830	121692519	+	9	10	0.108757	6.2e-05	17	5	-1.45103	0.00309454	alt_3ss	chr10:121691830-121692516:+|alt_3ss
chr10:121693297-121700097:+:end	SEC23IP	SEC23IP	chr10	121693297	121700097	+	8	9	0.105842	7.93e-06	15	4	-1.25772	0.0128444	alt_5ss	chr10:121693299-121700097:+|alt_5ss
chr10:12209810-12212715:-:start	NUDT5	NUDT5	chr10	12209810	12212715	-	96	99	2.64168	2.02e-07	389	418	1.33959	4.95e-42	intron_skipping	chr10:12209810-12209812:-|intron_skipping
chr10:12212769-12212898:-:end	NUDT5	NUDT5	chr10	12212769	12212898	-	94	96	0.593948	0.00399564	281	299	1.31354	2.09e-41	intron_skipping	chr10:12212769-12212771:-|intron_skipping
chr10:122665533-122666287:+:end	WDR11	WDR11	chr10	122665533	122666287	+	74	92	1.48686	1.74e-06	71	50	0.461316	0.0121483	intron_skipping	chr10:122666285-122666287:+|intron_skipping
chr10:12277122-12277124:+:start	CDC123	CDC123	chr10	12277122	12277124	+	0	4	2.98406	1.82e-09	1	14	6.29757	1.01e-20	intron_retention	chr10:12277122-12279142:+|intron_retention
chr10:12280453-12280455:+:end	CDC123	CDC123	chr10	12280453	12280455	+	0	4	3.00382	3.99e-09	1	13	6.5287	7.33e-21	intron_retention	chr10:12279265-12280455:+|intron_retention
chr10:12288145-12288147:+:end	CDC123	CDC123	chr10	12288145	12288147	+	1	6	1.6409	1.47e-09	5	19	3.81634	6.61e-21	intron_retention	chr10:12280484-12288147:+|intron_retention
chr10:12291577-12291579:+:end	CDC123	CDC123	chr10	12291577	12291579	+	1	6	1.58872	2.9e-09	8	25	3.59087	5.81e-21	intron_retention	chr10:12288276-12291579:+|intron_retention
chr10:12292307-12292309:+:end	CDC123	CDC123	chr10	12292307	12292309	+	3	13	1.46642	1.33e-08	11	32	3.44678	2.11e-20	intron_retention	chr10:12291717-12292309:+|intron_retention
chr10:123629553-123659380:-:start	ATE1	ATE1	chr10	123629553	123659380	-	24	24	0.00651097	0.00500696	15	3	-1.87472	0.000353649	exon_skipping	chr10:123629553-123658355:-|exon_skipping
chr10:123718925-123719015:-:end	NSMCE4A	NSMCE4A	chr10	123718925	123719015	-	87	97	1.78123	0.00572974	113	63	-0.0186955	0.948476	intron_skipping	chr10:123719013-123719015:-|intron_skipping
chr10:123733596-123733820:-:end	NSMCE4A	NSMCE4A	chr10	123733596	123733820	-	32	46	0.620601	0.00437262	12	4	-1.1194	0.0542616	intron_skipping	chr10:123733596-123733598:-|intron_skipping
chr10:124134322-124152696:+:end	PLEKHA1	PLEKHA1	chr10	124134322	124152696	+	32	41	0.346812	0.00832075	15	1	-3.39955	4.05e-07	exon_skipping	chr10:124151888-124152696:+|exon_skipping
chr10:124713528-124713530:-:end	C10orf88	C10orf88	chr10	124713528	124713530	-	17	79	2.84902	5.34e-11	10	8	0.687513	0.176262	intron_retention	chr10:124712548-124713530:-|intron_retention
chr10:124755507-124755509:-:end	IKZF5	IKZF5	chr10	124755507	124755509	-	6	78	3.96533	1.4e-14	3	40	6.16044	0	intron_retention	chr10:124754239-124755509:-|intron_retention
chr10:124755692-124755694:-:start	IKZF5	IKZF5	chr10	124755692	124755694	-	11	79	3.38517	1.46e-13	5	37	5.12327	5.36e-41	intron_retention	chr10:124755692-124758008:-|intron_retention
chr10:124758187-124758189:-:start	IKZF5	IKZF5	chr10	124758187	124758189	-	9	91	4.64855	1.47e-12	4	37	5.83099	9.11e-44	intron_retention	chr10:124758187-124766541:-|intron_retention
chr10:124768207-124768209:-:end	IKZF5	IKZF5	chr10	124768207	124768209	-	11	95	5.08447	4.86e-13	4	62	6.80044	0	intron_retention	chr10:124766692-124768209:-|intron_retention
chr10:124914001-124914003:+:start	BUB3	BUB3	chr10	124914001	124914003	+	0	21	3.75619	6.83e-16	4	91	7.51286	0	intron_retention	chr10:124914001-124914433:+|intron_retention,chr10:124914001-124914466:+|intron_retention
chr10:124915171-124915173:+:end	BUB3	BUB3	chr10	124915171	124915173	+	0	9	3.56886	7.46e-15	2	56	7.3931	0	intron_retention	chr10:124914628-124915173:+|intron_retention
chr10:124915243-124919922:+:start	BUB3	BUB3	chr10	124915243	124919922	+	0	2	3.14965	5.07e-11	0	10	6.67216	4.62e-19	exon_skipping	chr10:124917396-124919922:+|exon_skipping,chr10:124915243-124917244:+|exon_skipping
chr10:124917242-124917244:+:end	BUB3	BUB3	chr10	124917242	124917244	+	0	11	3.77057	3.83e-15	2	46	7.67723	0	intron_retention	chr10:124915243-124917244:+|intron_retention
chr10:124917396-124917398:+:start	BUB3	BUB3	chr10	124917396	124917398	+	0	17	3.60321	1.03e-14	5	98	7.37881	0	intron_retention	chr10:124917396-124919922:+|intron_retention
chr10:124920081-124920083:+:start	BUB3	BUB3	chr10	124920081	124920083	+	0	4	3.93929	3.16e-13	0	23	10.8854	1.8e-39	intron_retention	chr10:124920081-124921751:+|intron_retention
chr10:124921929-124921931:+:start	BUB3	BUB3	chr10	124921929	124921931	+	0	8	4.56625	1.76e-14	0	39	10.8296	0	intron_retention	chr10:124921929-124922127:+|intron_retention
chr10:124922344-124922346:+:start	BUB3	BUB3	chr10	124922344	124922346	+	10	37	1.58601	1.99e-11	66	168	3.11804	0	intron_retention	chr10:124922344-124924562:+|intron_retention
chr10:124923333-124923335:+:end	BUB3	BUB3	chr10	124923333	124923335	+	19	53	1.56755	1.34e-12	57	135	2.96518	0	intron_retention	chr10:124922344-124923335:+|intron_retention
chr10:125799558-125801816:-:end	CHST15	CHST15	chr10	125799558	125801816	-	36	80	1.96077	2.77e-07	17	13	0.733225	0.0562337	alt_3ss	chr10:125798187-125801816:-|alt_3ss
chr10:126660531-126660533:+:end	ZRANB1	ZRANB1	chr10	126660531	126660533	+	1	73	4.92372	3.33e-14	1	20	6.12383	1.74e-28	intron_retention	chr10:126655350-126660533:+|intron_retention
chr10:126662211-126662213:+:end	ZRANB1	ZRANB1	chr10	126662211	126662213	+	1	71	5.25062	3.57e-15	1	18	6.87065	3.99e-33	intron_retention	chr10:126660687-126662213:+|intron_retention
chr10:126662285-126662287:+:start	ZRANB1	ZRANB1	chr10	126662285	126662287	+	0	68	7.68347	3.43e-15	0	19	13.5142	2.08e-33	intron_retention	chr10:126662285-126662768:+|intron_retention
chr10:126672025-126672027:+:end	ZRANB1	ZRANB1	chr10	126672025	126672027	+	1	74	5.52338	1.64e-13	0	16	7.29946	3.69e-26	intron_retention	chr10:126671873-126672027:+|intron_retention
chr10:126672257-126672259:+:start	ZRANB1	ZRANB1	chr10	126672257	126672259	+	1	65	4.95216	1.19e-15	1	10	5.47403	5.31e-16	intron_retention	chr10:126672257-126673342:+|intron_retention
chr10:126678267-126678269:-:start	CTBP2	CTBP2	chr10	126678267	126678269	-	1	13	2.72694	3.98e-12	2	13	4.43029	2.9e-15	intron_retention	chr10:126678267-126681263:-|intron_retention
chr10:126681768-126681770:-:end	CTBP2	CTBP2	chr10	126681768	126681770	-	1	13	2.59225	1.21e-12	3	12	4.07218	1.91e-15	intron_retention	chr10:126681381-126681770:-|intron_retention
chr10:126682554-126682556:-:start	CTBP2	CTBP2	chr10	126682554	126682556	-	0	18	3.64528	9e-13	1	14	6.32186	3.92e-21	intron_retention	chr10:126682554-126683037:-|intron_retention
chr10:126686530-126686532:-:end	CTBP2	CTBP2	chr10	126686530	126686532	-	3	20	2.08201	4.23e-12	7	20	3.18073	1.82e-15	intron_retention	chr10:126683252-126686532:-|intron_retention
chr10:126691526-126691528:-:end	CTBP2	CTBP2	chr10	126691526	126691528	-	1	12	2.66261	4.32e-13	3	14	4.14447	8.08e-18	intron_retention	chr10:126686739-126691528:-|intron_retention
chr10:126691673-126691675:-:start	CTBP2	CTBP2	chr10	126691673	126691675	-	1	26	3.40721	2.64e-14	3	26	5.39983	4.02e-37	intron_retention	chr10:126691673-126691906:-|intron_retention
chr10:126727724-126799558:-:end	CTBP2	CTBP2	chr10	126727724	126799558	-	89	95	0.919402	5.68e-05	93	24	-1.62152	4.06e-16	exon_skipping	chr10:126776888-126799558:-|exon_skipping
chr10:127409770-127409772:+:end	C10orf137	EDRF1	chr10	127409770	127409772	+	0	60	5.96628	5.86e-15	0	31	10.3169	0	intron_retention	chr10:127408484-127409772:+|intron_retention
chr10:127411634-127411636:+:end	C10orf137	EDRF1	chr10	127411634	127411636	+	0	51	5.05606	2.9e-13	0	21	8.29402	2.01e-41	intron_retention	chr10:127409981-127411636:+|intron_retention
chr10:127412377-127412379:+:end	C10orf137	EDRF1	chr10	127412377	127412379	+	0	61	5.6643	1.17e-13	0	19	8.57136	2.5e-36	intron_retention	chr10:127411703-127412379:+|intron_retention
chr10:127413884-127413886:+:end	C10orf137	EDRF1	chr10	127413884	127413886	+	1	75	5.07644	2.37e-15	1	25	6.97506	5.81e-34	intron_retention	chr10:127412505-127413886:+|intron_retention
chr10:127414248-127414250:+:end	C10orf137	EDRF1	chr10	127414248	127414250	+	0	46	6.77533	3.79e-12	0	15	13.002	3.76e-28	intron_retention	chr10:127414011-127414250:+|intron_retention
chr10:127414407-127417926:+:start	C10orf137	EDRF1	chr10	127414407	127417926	+	20	25	0.28747	0.0170155	15	6	-0.648282	0.202893	exon_skipping	chr10:127414407-127417571:+|exon_skipping
chr10:127417569-127417571:+:end	C10orf137	EDRF1	chr10	127417569	127417571	+	3	79	4.5282	3.65e-13	2	21	5.7351	2.93e-23	intron_retention	chr10:127414407-127417571:+|intron_retention
chr10:127417673-127417675:+:start	C10orf137	EDRF1	chr10	127417673	127417675	+	3	87	5.34039	1.91e-14	1	21	6.41692	4.54e-29	intron_retention	chr10:127417673-127417926:+|intron_retention
chr10:127418854-127418856:+:end	C10orf137	EDRF1	chr10	127418854	127418856	+	0	78	6.62047	3.29e-16	0	20	9.42313	3.33e-39	intron_retention	chr10:127418048-127418856:+|intron_retention
chr10:127418968-127418970:+:start	C10orf137	EDRF1	chr10	127418968	127418970	+	2	78	5.09709	2.69e-15	1	25	7.00259	0	intron_retention	chr10:127418968-127421972:+|intron_retention
chr10:127422120-127422122:+:start	C10orf137	EDRF1	chr10	127422120	127422122	+	0	45	5.02767	8.66e-14	0	19	8.55321	1.46e-34	intron_retention	chr10:127422120-127422203:+|intron_retention
chr10:127422638-127422640:+:end	C10orf137	EDRF1	chr10	127422638	127422640	+	0	73	7.17388	5.28e-16	0	25	11.0438	1.74e-42	intron_retention	chr10:127422312-127422640:+|intron_retention
chr10:127422752-127422754:+:start	C10orf137	EDRF1	chr10	127422752	127422754	+	0	73	7.40968	1.88e-14	0	25	11.1119	1.99e-41	intron_retention	chr10:127422752-127424212:+|intron_retention
chr10:127426484-127426486:+:end	C10orf137	EDRF1	chr10	127426484	127426486	+	0	61	5.13972	1.47e-15	0	26	8.23695	0	intron_retention	chr10:127424473-127426486:+|intron_retention
chr10:127426861-127426863:+:end	C10orf137	EDRF1	chr10	127426861	127426863	+	0	45	4.79784	2.48e-13	0	19	8.60719	5.93e-35	intron_retention	chr10:127426558-127426863:+|intron_retention
chr10:127427014-127429569:+:end	C10orf137	EDRF1	chr10	127427014	127429569	+	0	22	5.65657	3.36e-11	0	10	12.2581	1.74e-20	exon_skipping	chr10:127429220-127429569:+|exon_skipping,chr10:127427014-127429031:+|exon_skipping
chr10:127429029-127429031:+:end	C10orf137	EDRF1	chr10	127429029	127429031	+	2	64	4.1699	5.11e-14	2	22	5.99729	2.39e-34	intron_retention	chr10:127427014-127429031:+|intron_retention
chr10:127429220-127429222:+:start	C10orf137	EDRF1	chr10	127429220	127429222	+	0	59	5.29951	2.4e-15	0	22	8.30982	4.9e-38	intron_retention	chr10:127429220-127429569:+|intron_retention
chr10:127437978-127437980:+:end	C10orf137	EDRF1	chr10	127437978	127437980	+	10	45	1.9841	5.8e-12	11	3	-1.34877	0.0545243	intron_retention	chr10:127436581-127437980:+|intron_retention
chr10:127515157-127515159:+:end	BCCIP	BCCIP	chr10	127515157	127515159	+	0	8	2.94122	7.03e-10	2	31	6.5616	4.68e-38	intron_retention	chr10:127512291-127515159:+|intron_retention
chr10:127516124-127516126:+:end	BCCIP	BCCIP	chr10	127516124	127516126	+	0	4	3.34317	1.1e-10	1	20	7.40462	3.1e-33	intron_retention	chr10:127515234-127516126:+|intron_retention
chr10:127516207-127516209:+:start	BCCIP	BCCIP	chr10	127516207	127516209	+	0	4	2.61252	1.03e-09	2	21	5.88577	3.07e-27	intron_retention	chr10:127516207-127519130:+|intron_retention
chr10:127519986-127519988:+:end	BCCIP	BCCIP	chr10	127519986	127519988	+	0	8	3.2425	2.11e-13	1	30	7.18767	0	intron_retention	chr10:127519220-127519988:+|intron_retention
chr10:127522338-127522340:+:end	BCCIP	BCCIP	chr10	127522338	127522340	+	0	4	2.24667	1.92e-11	3	24	5.2107	5.48e-34	intron_retention	chr10:127520176-127522340:+|intron_retention
chr10:127522515-127529823:+:start	BCCIP	BCCIP	chr10	127522515	127529823	+	33	46	0.537011	1.33e-05	237	246	1.26089	8.66e-36	alt_3ss	chr10:127522515-127524672:+|alt_3ss
chr10:127524670-127524672:+:end	BCCIP	BCCIP	chr10	127524670	127524672	+	3	14	1.59047	1.89e-09	15	41	3.26196	4.07e-31	intron_retention	chr10:127522515-127524672:+|intron_retention
chr10:127529899-127541693:+:end	BCCIP	BCCIP	chr10	127529899	127541693	+	93	98	1.45977	0.000200437	149	174	1.50955	7.46e-35	intron_skipping	chr10:127541691-127541693:+|intron_skipping
chr10:129897519-129897521:-:start	MKI67	MKI67	chr10	129897519	129897521	-	0	28	4.50362	7.38e-17	2	154	10.016	0	intron_retention	chr10:129897519-129899521:-|intron_retention
chr10:129900840-129900842:-:end	MKI67	MKI67	chr10	129900840	129900842	-	0	17	4.16603	1.31e-14	1	81	9.66492	0	intron_retention	chr10:129899965-129900842:-|intron_retention
chr10:129907687-129907689:-:start	MKI67	MKI67	chr10	129907687	129907689	-	1	18	2.80418	4.91e-13	3	46	6.35656	0	intron_retention	chr10:129907687-129908641:-|intron_retention
chr10:129908797-129908799:-:start	MKI67	MKI67	chr10	129908797	129908799	-	1	29	3.68026	1.38e-14	3	74	7.83939	0	intron_retention	chr10:129908797-129909908:-|intron_retention
chr10:129910188-129910190:-:end	MKI67	MKI67	chr10	129910188	129910190	-	0	77	6.3659	5.46e-19	1	216	11.7022	0	intron_retention	chr10:129910080-129910190:-|intron_retention
chr10:129910394-129910396:-:end	MKI67	MKI67	chr10	129910394	129910396	-	0	71	6.50702	3.15e-19	1	143	11.4211	0	intron_retention	chr10:129910309-129910396:-|intron_retention
chr10:129910709-129910711:-:start	MKI67	MKI67	chr10	129910709	129910711	-	0	59	5.35041	9.63e-19	2	188	10.1377	0	intron_retention	chr10:129910709-129911690:-|intron_retention
chr10:129911866-129911868:-:start	MKI67	MKI67	chr10	129911866	129911868	-	3	70	4.06172	6.34e-17	10	186	7.13855	0	intron_retention	chr10:129911866-129913191:-|intron_retention
chr10:129914752-129914754:-:end	MKI67	MKI67	chr10	129914752	129914754	-	4	72	4.08251	9.43e-18	12	198	7.01535	0	intron_retention	chr10:129914271-129914754:-|intron_retention,chr10:129911866-129914754:-|intron_retention
chr10:129914800-129914802:-:start	MKI67	MKI67	chr10	129914800	129914802	-	2	50	3.88951	4.22e-16	5	113	7.53986	0	intron_retention	chr10:129914800-129917516:-|intron_retention
chr10:129914800-129924362:-:start	MKI67	MKI67	chr10	129914800	129924362	-	0	8	4.58608	6.55e-12	0	20	13.5488	7.65e-35	exon_skipping	chr10:129914800-129917516:-|exon_skipping,chr10:129924020-129924362:-|exon_skipping
chr10:129917583-129917585:-:start	MKI67	MKI67	chr10	129917583	129917585	-	2	69	4.40403	5.61e-17	5	132	7.6737	0	intron_retention	chr10:129917583-129921144:-|intron_retention,chr10:129917583-129924456:-|intron_retention
chr10:129921260-129921262:-:start	MKI67	MKI67	chr10	129921260	129921262	-	1	66	4.88628	9.43e-18	3	124	8.68381	0	intron_retention	chr10:129921260-129921354:-|intron_retention
chr10:129921433-129921435:-:start	MKI67	MKI67	chr10	129921433	129921435	-	4	75	4.22832	1.15e-17	8	127	6.76502	0	intron_retention	chr10:129921433-129923839:-|intron_retention
chr10:129924020-129924022:-:start	MKI67	MKI67	chr10	129924020	129924022	-	0	60	5.02579	5.85e-16	1	117	9.97904	0	intron_retention	chr10:129924020-129924362:-|intron_retention
chr10:13203606-13212921:+:end	MCM10	MCM10	chr10	13203606	13212921	+	0	16	3.93578	2.7e-12	0	15	7.60433	2.73e-31	exon_skipping	chr10:13203606-13206127:+|exon_skipping,chr10:13206209-13212921:+|exon_skipping
chr10:13213263-13213265:+:start	MCM10	MCM10	chr10	13213263	13213265	+	0	90	7.02503	2.32e-18	1	92	10.4974	0	intron_retention	chr10:13213263-13214375:+|intron_retention
chr10:13214480-13214627:+:start	MCM10	MCM10	chr10	13214480	13214627	+	70	73	0.133735	0.00117863	100	9	-3.82694	0	alt_3ss	chr10:13214480-13214624:+|alt_3ss
chr10:13214765-13214767:+:start	MCM10	MCM10	chr10	13214765	13214767	+	0	42	5.2089	1.21e-14	0	12	7.19	1.03e-24	intron_retention	chr10:13214765-13217509:+|intron_retention
chr10:135122891-135122893:+:end	PRAP1,ZNF511	ZNF511	chr10	135122891	135122893	+	2	18	2.19195	3.62e-07	2	10	4.49081	2.62e-11	intron_retention	chr10:135122600-135122893:+|intron_retention
chr10:135125345-135125347:+:start	PRAP1,ZNF511	ZNF511	chr10	135125345	135125347	+	10	23	0.946864	2.11e-05	7	14	2.45741	2.85e-08	intron_retention	chr10:135125345-135126291:+|intron_retention
chr10:135183405-135183407:-:end	ECHS1	ECHS1	chr10	135183405	135183407	-	1	6	1.47974	2e-05	3	14	4.32576	3.12e-18	intron_retention	chr10:135182526-135183407:-|intron_retention
chr10:135184061-135184063:-:end	ECHS1	ECHS1	chr10	135184061	135184063	-	0	5	4.12846	6.73e-08	0	14	9.95901	1.32e-28	intron_retention	chr10:135183535-135184063:-|intron_retention
chr10:135215094-135215652:+:end	PAOX,RP11-108K14.8,MTG1	MTG1	chr10	135215094	135215652	+	54	98	3.74589	5.99e-07	25	14	0.028021	0.961457	intron_skipping	chr10:135215650-135215652:+|intron_skipping
chr10:14880458-14880460:+:start	HSPA14	HSPA14	chr10	14880458	14880460	+	0	26	5.89033	4.31e-12	0	27	14.1554	2.48e-43	intron_retention	chr10:14880458-14881903:+|intron_retention
chr10:14881984-14881986:+:start	HSPA14	HSPA14	chr10	14881984	14881986	+	0	37	6.22152	5.51e-14	0	32	11.5893	0	intron_retention	chr10:14881984-14882073:+|intron_retention
chr10:14884130-14884132:+:end	HSPA14	HSPA14	chr10	14884130	14884132	+	19	95	4.42557	3.43e-15	7	100	6.58389	0	intron_retention	chr10:14882156-14884132:+|intron_retention
chr10:14884845-14884847:+:start	HSPA14	HSPA14	chr10	14884845	14884847	+	6	79	3.96681	2.32e-15	3	72	7.35731	0	intron_retention	chr10:14884845-14885369:+|intron_retention
chr10:14920918-14938844:+:end	SUV39H2	SUV39H2	chr10	14920918	14938844	+	39	60	0.853072	0.0063374	17	2	-3.33959	1.06e-08	exon_skipping	chr10:14923644-14938844:+|exon_skipping,chr10:14920918-14923498:+|exon_skipping
chr10:15139408-15139410:+:start	RPP38	RPP38	chr10	15139408	15139410	+	45	77	1.41568	1.96e-08	18	67	3.85979	0	intron_retention	chr10:15139408-15145303:+|intron_retention
chr10:15139765-15139767:+:start	RPP38	RPP38	chr10	15139765	15139767	+	19	65	2.05244	7.08e-10	11	85	5.40893	0	intron_retention	chr10:15139765-15144216:+|intron_retention,chr10:15139765-15145303:+|intron_retention
chr10:15139798-15145303:+:end	RPP38	RPP38	chr10	15139798	15145303	+	2	17	2.03258	3.01e-07	2	20	5.49401	3.02e-32	exon_skipping,alt_5ss	chr10:15144335-15145303:+|exon_skipping,chr10:15139408-15145303:+|alt_5ss
chr10:15144335-15144337:+:start	RPP38	RPP38	chr10	15144335	15144337	+	7	85	4.2551	1.52e-13	2	24	5.85572	2.07e-42	intron_retention	chr10:15144335-15145303:+|intron_retention
chr10:15256600-15262942:-:start	FAM171A1	FAM171A1	chr10	15256600	15262942	-	9	33	1.5742	1.6e-08	6	10	2.40662	9.69e-08	exon_skipping	chr10:15258109-15262942:-|exon_skipping,chr10:15256600-15257994:-|exon_skipping
chr10:18957606-18962912:+:start	ARL5B	ARL5B	chr10	18957606	18962912	+	7	61	2.96072	3.39e-12	5	10	2.54878	3.33e-07	exon_skipping	chr10:18957606-18961550:+|exon_skipping,chr10:18961634-18962912:+|exon_skipping
chr10:21970305-22002700:+:start	MLLT10	MLLT10	chr10	21970305	22002700	+	32	36	0.147749	0.000262547	13	0	-4.98801	1.5e-10	exon_skipping	chr10:21971186-22002700:+|exon_skipping,chr10:21970305-21971153:+|exon_skipping
chr10:22607642-22607734:+:start	COMMD3,COMMD3-BMI1,BMI1	COMMD3	chr10	22607642	22607734	+	89	98	1.84656	0.00610997	84	60	0.488008	0.00321817	intron_skipping	chr10:22607642-22607644:+|intron_skipping
chr10:22615357-22615359:+:end	COMMD3,COMMD3-BMI1,BMI1	COMMD3-BMI1,BMI1	chr10	22615357	22615359	+	7	51	2.61773	1.3e-12	11	72	5.10027	0	intron_retention	chr10:22610625-22615359:+|intron_retention,chr10:22615005-22615359:+|intron_retention,chr10:22614651-22615359:+|intron_retention,chr10:22614657-22615359:+|intron_retention
chr10:22615490-22615492:+:start	COMMD3,COMMD3-BMI1,BMI1	COMMD3-BMI1,BMI1	chr10	22615490	22615492	+	2	50	3.76013	5.58e-16	4	78	7.03717	0	intron_retention	chr10:22615490-22615818:+|intron_retention
chr10:22615915-22615917:+:start	COMMD3,COMMD3-BMI1,BMI1	COMMD3-BMI1,BMI1	chr10	22615915	22615917	+	1	58	4.5167	4.37e-18	3	81	7.80631	0	intron_retention	chr10:22615915-22616523:+|intron_retention
chr10:22616668-22616670:+:end	COMMD3,COMMD3-BMI1,BMI1	COMMD3-BMI1,BMI1	chr10	22616668	22616670	+	4	68	3.81958	1.16e-15	8	100	6.44014	0	intron_retention	chr10:22616579-22616670:+|intron_retention
chr10:22616721-22616723:+:start	COMMD3,COMMD3-BMI1,BMI1	COMMD3-BMI1,BMI1	chr10	22616721	22616723	+	7	69	3.32714	1.59e-15	10	78	5.30211	0	intron_retention	chr10:22616721-22616878:+|intron_retention
chr10:22617060-22617062:+:end	COMMD3,COMMD3-BMI1,BMI1	COMMD3-BMI1,BMI1	chr10	22617060	22617062	+	9	68	3.04776	1.8e-16	15	99	5.00172	0	intron_retention	chr10:22616987-22617062:+|intron_retention
chr10:22617108-22617110:+:start	COMMD3,COMMD3-BMI1,BMI1	COMMD3-BMI1,BMI1	chr10	22617108	22617110	+	1	61	4.79197	1.69e-16	2	76	8.55791	0	intron_retention	chr10:22617108-22617528:+|intron_retention
chr10:22617974-22617976:+:end	COMMD3-BMI1,COMMD3,BMI1	COMMD3-BMI1,BMI1	chr10	22617974	22617976	+	0	47	4.91822	4.03e-16	1	58	9.234	0	intron_retention	chr10:22617627-22617976:+|intron_retention
chr10:22618139-22618141:+:end	COMMD3,COMMD3-BMI1,BMI1	COMMD3-BMI1,BMI1	chr10	22618139	22618141	+	1	32	3.41267	8.91e-13	2	40	7.06704	0	intron_retention	chr10:22618057-22618141:+|intron_retention
chr10:22826210-22826212:-:start	PIP4K2A	PIP4K2A	chr10	22826210	22826212	-	4	60	3.55141	6.62e-15	6	15	3.08234	9.74e-12	intron_retention	chr10:22826210-22828899:-|intron_retention
chr10:255988-282777:+:start	ZMYND11	ZMYND11	chr10	255988	282777	+	20	23	0.210918	0.00437051	13	5	-0.665135	0.26337	exon_skipping	chr10:255988-267134:+|exon_skipping,chr10:267296-282777:+|exon_skipping
chr10:27040712-27054146:-:start	ABI1	ABI1	chr10	27040712	27054146	-	31	55	0.973293	0.00172243	27	12	-0.531819	0.107158	exon_skipping	chr10:27040712-27047990:-|exon_skipping,chr10:27040712-27044583:-|exon_skipping,chr10:27048167-27054146:-|exon_skipping
chr10:27403536-27403538:-:start	YME1L1	YME1L1	chr10	27403536	27403538	-	0	6	2.86481	4.37e-11	1	18	6.31144	1.06e-28	intron_retention	chr10:27403536-27404988:-|intron_retention
chr10:27405145-27405147:-:end	YME1L1	YME1L1	chr10	27405145	27405147	-	0	6	3.01701	6.09e-11	1	18	6.62258	9.28e-33	intron_retention	chr10:27405062-27405147:-|intron_retention
chr10:27405274-27405276:-:start	YME1L1	YME1L1	chr10	27405274	27405276	-	0	6	3.84379	1.27e-12	0	20	8.19657	2.99e-42	intron_retention	chr10:27405274-27406504:-|intron_retention
chr10:27410312-27410314:-:end	YME1L1	YME1L1	chr10	27410312	27410314	-	0	4	3.88419	2.3e-10	0	12	12.4991	4.54e-21	intron_retention	chr10:27409476-27410314:-|intron_retention
chr10:27411767-27411769:-:end	YME1L1	YME1L1	chr10	27411767	27411769	-	0	5	2.65741	1.06e-08	1	15	5.79169	3.59e-19	intron_retention	chr10:27410377-27411769:-|intron_retention
chr10:27411902-27411904:-:start	YME1L1	YME1L1	chr10	27411902	27411904	-	1	10	1.99181	1.92e-10	5	23	4.34638	1.29e-25	intron_retention	chr10:27411902-27412475:-|intron_retention
chr10:27425202-27425204:-:end	YME1L1	YME1L1	chr10	27425202	27425204	-	0	5	3.96942	7.67e-10	0	11	12.412	7.08e-21	intron_retention	chr10:27423910-27425204:-|intron_retention
chr10:27425314-27434356:-:start	YME1L1	YME1L1	chr10	27425314	27434356	-	2	4	0.43688	7.09e-05	11	10	1.09004	0.00897551	exon_skipping	chr10:27431414-27434356:-|exon_skipping,chr10:27425314-27431315:-|exon_skipping
chr10:27437832-27437834:-:end	YME1L1	YME1L1	chr10	27437832	27437834	-	0	6	2.68397	1.19e-08	1	13	5.879	2.92e-21	intron_retention	chr10:27434519-27437834:-|intron_retention,chr10:27436597-27437834:-|intron_retention
chr10:27508786-27512135:-:start	ACBD5	ACBD5	chr10	27508786	27512135	-	20	25	0.301596	5.47e-05	12	2	-2.23019	0.000808504	exon_inclusion	chr10:27508786-27512266:-|exon_inclusion
chr10:27512168-27512266:-:end	ACBD5	ACBD5	chr10	27512168	27512266	-	19	30	0.575547	1.23e-05	11	3	-1.65544	0.00623895	exon_inclusion	chr10:27508786-27512266:-|exon_inclusion
chr10:28822549-28822926:+:end	WAC	WAC	chr10	28822549	28822926	+	81	90	0.853148	0.00430755	109	18	-2.54064	1.15e-33	alt_5ss	chr10:28821936-28822926:+|alt_5ss
chr10:28878662-28878664:+:end	WAC	WAC	chr10	28878662	28878664	+	0	28	4.08606	8.72e-15	1	13	5.50801	2.03e-18	intron_retention	chr10:28872434-28878664:+|intron_retention
chr10:28879761-28897114:+:start	WAC	WAC	chr10	28879761	28897114	+	30	48	0.783235	6.86e-05	61	21	-1.00182	1.65e-05	exon_skipping	chr10:28879761-28884661:+|exon_skipping,chr10:28884970-28897114:+|exon_skipping
chr10:28884659-28884661:+:end	WAC	WAC	chr10	28884659	28884661	+	4	78	4.30032	6.49e-16	6	27	4.04823	2.61e-21	intron_retention	chr10:28879761-28884661:+|intron_retention
chr10:28897112-28897114:+:end	WAC	WAC	chr10	28897112	28897114	+	1	57	4.61617	1.57e-16	3	42	6.33973	0	intron_retention	chr10:28884970-28897114:+|intron_retention
chr10:28899625-28899627:+:end	WAC	WAC	chr10	28899625	28899627	+	2	88	5.68173	3e-18	4	47	6.20754	0	intron_retention	chr10:28897360-28899627:+|intron_retention
chr10:28899750-28899752:+:start	WAC	WAC	chr10	28899750	28899752	+	2	51	3.58466	2.15e-15	7	31	4.30618	6.7e-36	intron_retention	chr10:28899750-28900702:+|intron_retention
chr10:28903493-28903495:+:end	WAC	WAC	chr10	28903493	28903495	+	0	55	5.43773	3.4e-18	1	54	8.59576	0	intron_retention	chr10:28900851-28903495:+|intron_retention
chr10:28903614-28903616:+:start	WAC	WAC	chr10	28903614	28903616	+	2	59	4.19705	8.13e-17	4	42	5.70106	0	intron_retention	chr10:28903614-28905101:+|intron_retention,chr10:28903614-28905104:+|intron_retention
chr10:28905291-28905293:+:start	WAC	WAC	chr10	28905291	28905293	+	1	38	3.90903	2.36e-15	2	33	6.43808	2.8e-44	intron_retention	chr10:28905291-28906585:+|intron_retention
chr10:29698587-29704285:+:end	LOC387647,PTCHD3P1	PTCHD3P1	chr10	29698587	29704285	+	40	49	0.364036	0.0272138	19	7	-0.903911	0.0311488	alt_5ss	chr10:29698612-29704285:+|alt_5ss
chr10:30605044-30605046:-:end	MTPAP	MTPAP	chr10	30605044	30605046	-	1	94	7.35237	4.4e-17	1	16	6.89895	1.94e-29	intron_retention	chr10:30604965-30605046:-|intron_retention
chr10:30611317-30611319:-:end	MTPAP	MTPAP	chr10	30611317	30611319	-	0	63	7.46098	3.25e-15	0	17	13.2342	1.68e-32	intron_retention	chr10:30605139-30611319:-|intron_retention
chr10:30625956-30625958:-:start	MTPAP	MTPAP	chr10	30625956	30625958	-	16	46	1.50217	3.29e-08	12	13	1.3686	0.0999596	intron_retention	chr10:30625956-30629154:-|intron_retention
chr10:30629379-30629381:-:start	MTPAP	MTPAP	chr10	30629379	30629381	-	0	29	5.3906	6.43e-13	0	12	9.5757	3.25e-23	intron_retention	chr10:30629379-30630396:-|intron_retention
chr10:30630569-30630571:-:start	MTPAP	MTPAP	chr10	30630569	30630571	-	0	47	5.27988	8.68e-14	0	23	8.995	0	intron_retention	chr10:30630569-30638047:-|intron_retention
chr10:3146136-3147306:+:end	PFKP	PFKP	chr10	3146136	3147306	+	97	99	2.93865	5.49e-05	498	369	0.567493	8.15e-12	intron_skipping	chr10:3147304-3147306:+|intron_skipping
chr10:3147351-3147584:+:start	PFKP	PFKP	chr10	3147351	3147584	+	97	99	1.49538	0.000169285	496	383	0.652358	1.32e-16	intron_skipping	chr10:3147351-3147353:+|intron_skipping
chr10:3162236-3172010:+:end	PFKP	PFKP	chr10	3162236	3172010	+	98	99	2.55888	4.25e-06	884	678	0.635616	9.59e-18	intron_skipping	chr10:3172008-3172010:+|intron_skipping
chr10:3189929-3190178:-:end	PITRM1	PITRM1	chr10	3189929	3190178	-	89	97	1.62241	0.00113949	101	91	0.962525	2.42e-10	intron_skipping	chr10:3189929-3189931:-|intron_skipping
chr10:3190255-3190362:-:start	PITRM1	PITRM1	chr10	3190255	3190362	-	88	98	2.2408	1.75e-06	100	98	1.15397	3.36e-16	intron_skipping	chr10:3190255-3190257:-|intron_skipping
chr10:3190483-3191812:-:start	PITRM1	PITRM1	chr10	3190483	3191812	-	88	98	2.10558	2.36e-05	98	101	1.26171	3.56e-17	intron_skipping	chr10:3191810-3191812:-|intron_skipping
chr10:32097574-32097576:-:end	ARHGAP12	ARHGAP12	chr10	32097574	32097576	-	2	68	4.63401	7.86e-17	2	37	6.51901	0	intron_retention	chr10:32096760-32097576:-|intron_retention
chr10:32097679-32097681:-:start	ARHGAP12	ARHGAP12	chr10	32097679	32097681	-	3	85	5.15709	5.54e-15	4	39	5.76533	0	intron_retention	chr10:32097679-32097921:-|intron_retention
chr10:32098155-32098157:-:end	ARHGAP12	ARHGAP12	chr10	32098155	32098157	-	6	88	4.78573	5.39e-16	8	29	3.82112	4.04e-27	intron_retention	chr10:32098056-32098157:-|intron_retention
chr10:32098235-32098237:-:start	ARHGAP12	ARHGAP12	chr10	32098235	32098237	-	3	85	4.93068	9.85e-16	5	26	4.54699	1.11e-30	intron_retention	chr10:32098235-32099576:-|intron_retention
chr10:32099675-32099677:-:start	ARHGAP12	ARHGAP12	chr10	32099675	32099677	-	7	78	3.72881	2.6e-14	8	18	2.7985	4.43e-13	intron_retention	chr10:32099675-32101634:-|intron_retention
chr10:32101751-32101753:-:start	ARHGAP12	ARHGAP12	chr10	32101751	32101753	-	3	76	4.46788	3.89e-16	4	22	4.42727	2.29e-25	intron_retention	chr10:32101751-32103186:-|intron_retention
chr10:32103289-32103291:-:start	ARHGAP12	ARHGAP12	chr10	32103289	32103291	-	1	79	5.29218	1.9e-15	2	26	5.78001	1.28e-28	intron_retention	chr10:32103289-32106715:-|intron_retention
chr10:32109312-32109314:-:end	ARHGAP12	ARHGAP12	chr10	32109312	32109314	-	1	65	5.10265	1.87e-14	1	12	5.58951	7.32e-18	intron_retention	chr10:32106814-32109314:-|intron_retention
chr10:32120728-32128564:-:start	ARHGAP12	ARHGAP12	chr10	32120728	32128564	-	12	16	0.33917	5.27e-08	14	0	-4.68978	3.06e-10	exon_inclusion	chr10:32120728-32132388:-|exon_inclusion
chr10:32128247-32128564:-:end	ARHGAP12	ARHGAP12	chr10	32128247	32128564	-	73	77	0.217048	0.000156603	41	3	-4.02642	1.18e-22	exon_inclusion	chr10:32120728-32128564:-|exon_inclusion
chr10:32128639-32132388:-:end	ARHGAP12	ARHGAP12	chr10	32128639	32132388	-	43	67	1.00223	0.00078522	49	5	-3.49005	1.18e-23	exon_inclusion	chr10:32120728-32132388:-|exon_inclusion
chr10:32132514-32141444:-:start	ARHGAP12	ARHGAP12	chr10	32132514	32141444	-	90	94	0.561449	2.08e-11	122	5	-5.2537	0	exon_inclusion	chr10:32132514-32150322:-|exon_inclusion
chr10:32304587-32304589:-:start	KIF5B	KIF5B	chr10	32304587	32304589	-	0	8	3.71221	6.76e-13	0	11	6.43655	9.69e-20	intron_retention	chr10:32304587-32306070:-|intron_retention
chr10:32306977-32306979:-:end	KIF5B	KIF5B	chr10	32306977	32306979	-	0	10	3.9895	2.62e-14	0	13	6.80983	4.09e-23	intron_retention	chr10:32306287-32306979:-|intron_retention
chr10:32307084-32308785:-:start	KIF5B	KIF5B	chr10	32307084	32308785	-	0	18	5.4059	8.81e-15	0	21	13.6819	1.04e-32	exon_skipping	chr10:32307490-32308785:-|exon_skipping,chr10:32307084-32307243:-|exon_skipping
chr10:32307241-32307243:-:end	KIF5B	KIF5B	chr10	32307241	32307243	-	1	30	3.1684	3.08e-15	7	30	4.20473	1.84e-34	intron_retention	chr10:32307084-32307243:-|intron_retention
chr10:32307315-32307317:-:start	KIF5B	KIF5B	chr10	32307315	32307317	-	1	39	3.75389	1.79e-16	6	44	5.22357	0	intron_retention	chr10:32307315-32307429:-|intron_retention
chr10:32308783-32308785:-:end	KIF5B	KIF5B	chr10	32308783	32308785	-	0	18	4.32438	9.25e-16	1	24	6.94715	3.36e-44	intron_retention	chr10:32307490-32308785:-|intron_retention
chr10:32308887-32308889:-:start	KIF5B	KIF5B	chr10	32308887	32308889	-	0	20	4.86383	1.26e-16	1	29	8.11593	0	intron_retention	chr10:32308887-32309949:-|intron_retention
chr10:32308887-32311067:-:end	KIF5B	KIF5B	chr10	32308887	32311067	-	0	27	5.16657	1.19e-15	0	31	8.64453	0	exon_skipping	chr10:32310215-32311067:-|exon_skipping,chr10:32308887-32309949:-|exon_skipping
chr10:32310059-32310061:-:start	KIF5B	KIF5B	chr10	32310059	32310061	-	0	31	4.58077	6e-17	1	30	6.99516	0	intron_retention	chr10:32310059-32310153:-|intron_retention
chr10:32310215-32310217:-:start	KIF5B	KIF5B	chr10	32310215	32310217	-	0	23	4.76971	6.22e-15	1	20	7.3711	1.37e-31	intron_retention	chr10:32310215-32311067:-|intron_retention
chr10:32311773-32311775:-:end	KIF5B	KIF5B	chr10	32311773	32311775	-	0	32	4.98934	3.94e-17	1	34	8.16752	0	intron_retention	chr10:32311185-32311775:-|intron_retention
chr10:32320207-32320209:-:start	KIF5B	KIF5B	chr10	32320207	32320209	-	0	22	5.65558	3.23e-16	0	21	10.7141	2.01e-37	intron_retention	chr10:32320207-32321633:-|intron_retention
chr10:32321702-32321704:-:start	KIF5B	KIF5B	chr10	32321702	32321704	-	0	15	3.56461	3.14e-14	1	15	5.55451	4.58e-20	intron_retention	chr10:32321702-32322772:-|intron_retention
chr10:32323766-32323768:-:start	KIF5B	KIF5B	chr10	32323766	32323768	-	0	17	4.53318	1.67e-14	0	13	7.34583	1.69e-24	intron_retention	chr10:32323766-32324449:-|intron_retention
chr10:32324595-32324597:-:start	KIF5B	KIF5B	chr10	32324595	32324597	-	0	26	5.86879	2.43e-16	0	21	13.6819	1.08e-39	intron_retention	chr10:32324595-32324817:-|intron_retention
chr10:32324922-32324924:-:start	KIF5B	KIF5B	chr10	32324922	32324924	-	0	16	4.00001	2.33e-14	1	11	6.10923	3.98e-19	intron_retention	chr10:32324922-32326181:-|intron_retention
chr10:32326445-32326447:-:end	KIF5B	KIF5B	chr10	32326445	32326447	-	0	22	4.86998	3.05e-16	0	17	7.81437	8.03e-32	intron_retention	chr10:32326306-32326447:-|intron_retention
chr10:32326535-32328254:-:end	KIF5B	KIF5B	chr10	32326535	32328254	-	0	24	5.75737	6.76e-15	0	11	12.412	6.14e-21	exon_skipping	chr10:32326535-32327090:-|exon_skipping,chr10:32327754-32328254:-|exon_skipping
chr10:32328359-32328361:-:start	KIF5B	KIF5B	chr10	32328359	32328361	-	0	35	5.93573	3.51e-16	0	21	9.55619	8.56e-39	intron_retention	chr10:32328359-32329311:-|intron_retention
chr10:32329385-32329387:-:start	KIF5B	KIF5B	chr10	32329385	32329387	-	0	30	5.24248	8.94e-16	0	20	8.16305	1.42e-37	intron_retention	chr10:32329385-32337391:-|intron_retention
chr10:32344773-32344775:-:end	KIF5B	KIF5B	chr10	32344773	32344775	-	0	20	4.9729	2.8e-13	0	13	7.79132	3.86e-21	intron_retention	chr10:32337479-32344775:-|intron_retention
chr10:33197293-33197295:-:end	ITGB1	ITGB1	chr10	33197293	33197295	-	2	7	1.34131	6.11e-06	5	25	4.25671	8.62e-29	intron_retention	chr10:33190563-33197295:-|intron_retention
chr10:33199148-33199150:-:end	ITGB1	ITGB1	chr10	33199148	33199150	-	0	7	4.43842	1.59e-08	0	20	10.5972	1.15e-34	intron_retention	chr10:33197462-33199150:-|intron_retention
chr10:33199383-33199385:-:start	ITGB1	ITGB1	chr10	33199383	33199385	-	0	7	3.55521	1.04e-08	0	20	8.72795	1.87e-38	intron_retention	chr10:33199383-33200375:-|intron_retention
chr10:33200811-33200813:-:end	ITGB1	ITGB1	chr10	33200811	33200813	-	0	4	2.81277	2.3e-11	1	33	7.17892	0	intron_retention	chr10:33200598-33200813:-|intron_retention
chr10:33201052-33201054:-:start	ITGB1	ITGB1	chr10	33201052	33201054	-	0	5	1.8193	4.78e-09	7	46	5.0349	0	intron_retention	chr10:33201052-33208812:-|intron_retention
chr10:33209170-33209172:-:end	ITGB1	ITGB1	chr10	33209170	33209172	-	0	2	3.36836	3.68e-09	0	19	10.5273	1.16e-34	intron_retention	chr10:33209012-33209172:-|intron_retention
chr10:33209313-33209315:-:start	ITGB1	ITGB1	chr10	33209313	33209315	-	0	4	2.38164	7.47e-10	3	39	6.29505	0	intron_retention	chr10:33209313-33211184:-|intron_retention
chr10:33211565-33211567:-:end	ITGB1	ITGB1	chr10	33211565	33211567	-	0	2	3.13172	1.42e-08	0	20	7.74646	1.03e-35	intron_retention	chr10:33211274-33211567:-|intron_retention
chr10:33212510-33212512:-:end	ITGB1	ITGB1	chr10	33212510	33212512	-	0	2	3.34845	3.86e-07	0	17	10.2826	4.84e-28	intron_retention	chr10:33211663-33212512:-|intron_retention
chr10:33212668-33212670:-:start	ITGB1	ITGB1	chr10	33212668	33212670	-	0	2	3.27191	1.33e-08	0	21	10.7303	5.92e-34	intron_retention	chr10:33212668-33214798:-|intron_retention
chr10:33218747-33218749:-:end	ITGB1	ITGB1	chr10	33218747	33218749	-	0	2	3.15798	5.18e-08	0	19	8.04128	2.04e-32	intron_retention	chr10:33217192-33218749:-|intron_retention
chr10:33221528-33221530:-:start	ITGB1	ITGB1	chr10	33221528	33221530	-	0	2	1.51912	4.64e-05	3	15	4.61912	1.47e-19	intron_retention	chr10:33221528-33224419:-|intron_retention
chr10:3822295-3822297:-:end	KLF6	KLF6	chr10	3822295	3822297	-	4	81	4.52248	2.41e-16	6	120	7.30098	0	intron_retention	chr10:3821782-3822297:-|intron_retention
chr10:3823830-3823832:-:end	KLF6	KLF6	chr10	3823830	3823832	-	5	91	5.13577	1.5e-17	8	87	6.15934	0	intron_retention	chr10:3822421-3823832:-|intron_retention
chr10:3827102-3827104:-:end	KLF6	KLF6	chr10	3827102	3827104	-	8	82	3.97616	2.5e-16	10	119	6.20567	0	intron_retention	chr10:3824406-3827104:-|intron_retention
chr10:42971328-42971330:+:start	LINC00839,LOC84856	LINC00839	chr10	42971328	42971330	+	56	93	2.44113	6.8e-14	37	164	4.25508	0	intron_retention	chr10:42971328-42972708:+|intron_retention
chr10:43279807-43279809:+:end	BMS1	BMS1	chr10	43279807	43279809	+	0	13	4.75904	2.64e-09	0	13	9.68501	1.69e-22	intron_retention	chr10:43278446-43279809:+|intron_retention
chr10:43282613-43282615:+:end	BMS1	BMS1	chr10	43282613	43282615	+	0	6	3.92875	3e-10	0	11	8.31571	2.91e-23	intron_retention	chr10:43281120-43282615:+|intron_retention
chr10:43282695-43282697:+:start	BMS1	BMS1	chr10	43282695	43282697	+	0	10	2.78557	6.37e-09	1	15	6.19541	3.07e-23	intron_retention	chr10:43282695-43285770:+|intron_retention
chr10:43285959-43285961:+:start	BMS1	BMS1	chr10	43285959	43285961	+	0	8	4.4818	1e-10	0	14	12.8151	7e-26	intron_retention	chr10:43285959-43287074:+|intron_retention
chr10:43287938-43287940:+:end	BMS1	BMS1	chr10	43287938	43287940	+	0	13	5.06684	8.58e-12	0	26	14.1296	0	intron_retention	chr10:43287217-43287940:+|intron_retention
chr10:43288062-43288064:+:start	BMS1	BMS1	chr10	43288062	43288064	+	0	15	4.74644	3.04e-12	0	26	9.99084	2.24e-44	intron_retention	chr10:43288062-43288404:+|intron_retention
chr10:43289297-43289299:+:end	BMS1	BMS1	chr10	43289297	43289299	+	0	7	2.93213	6.64e-10	1	16	6.61429	7.04e-28	intron_retention	chr10:43288592-43289299:+|intron_retention
chr10:43292867-43292869:+:end	BMS1	BMS1	chr10	43292867	43292869	+	0	14	3.40086	1.74e-10	1	20	7.40462	5.64e-37	intron_retention	chr10:43292679-43292869:+|intron_retention
chr10:43293913-43293915:+:end	BMS1	BMS1	chr10	43293913	43293915	+	0	13	5.02715	4.98e-11	0	21	10.6813	1.39e-33	intron_retention	chr10:43292971-43293915:+|intron_retention
chr10:43297582-43297584:+:end	BMS1	BMS1	chr10	43297582	43297584	+	0	10	2.47857	1.43e-09	3	23	5.45442	7.15e-29	intron_retention	chr10:43294073-43297584:+|intron_retention
chr10:43312044-43312046:+:end	BMS1	BMS1	chr10	43312044	43312046	+	0	12	3.51262	7.15e-12	1	28	7.73806	0	intron_retention	chr10:43297666-43312046:+|intron_retention
chr10:43312120-43312122:+:start	BMS1	BMS1	chr10	43312120	43312122	+	0	10	4.71397	9.1e-13	0	22	13.7764	3.86e-39	intron_retention	chr10:43312120-43312765:+|intron_retention
chr10:43312942-43312944:+:start	BMS1	BMS1	chr10	43312942	43312944	+	0	9	2.60833	3.88e-10	2	22	5.99729	2.17e-32	intron_retention	chr10:43312942-43315683:+|intron_retention
chr10:43315953-43315955:+:end	BMS1	BMS1	chr10	43315953	43315955	+	1	17	2.53082	4.17e-12	4	42	5.6683	0	intron_retention	chr10:43315872-43315955:+|intron_retention
chr10:43316136-43316138:+:start	BMS1	BMS1	chr10	43316136	43316138	+	2	9	1.55019	4.74e-08	5	17	3.69099	2.19e-16	intron_retention	chr10:43316136-43316381:+|intron_retention
chr10:43317507-43317509:+:end	BMS1	BMS1	chr10	43317507	43317509	+	3	10	1.31632	1.39e-07	5	14	3.23857	3.41e-12	intron_retention	chr10:43316440-43317509:+|intron_retention
chr10:43317632-43317634:+:start	BMS1	BMS1	chr10	43317632	43317634	+	0	6	2.22687	5.38e-08	1	10	4.92757	6.79e-14	intron_retention	chr10:43317632-43318565:+|intron_retention
chr10:43319054-43319056:+:end	BMS1	BMS1	chr10	43319054	43319056	+	0	9	2.90303	5.82e-11	1	19	6.26416	2.76e-28	intron_retention	chr10:43318713-43319056:+|intron_retention
chr10:43319232-43319234:+:start	BMS1	BMS1	chr10	43319232	43319234	+	0	5	2.46225	8.72e-08	1	13	5.74533	3.69e-18	intron_retention	chr10:43319232-43325708:+|intron_retention
chr10:43883384-43891903:-:start	HNRNPF	HNRNPF	chr10	43883384	43891903	-	1	24	3.07157	3.32e-16	15	125	5.53866	0	exon_skipping	chr10:43890136-43891903:-|exon_skipping,chr10:43883384-43890077:-|exon_skipping
chr10:43883384-43904578:-:start	HNRNPF	HNRNPF	chr10	43883384	43904578	-	0	4	3.75669	4.55e-14	0	21	8.24587	2.88e-40	exon_skipping	chr10:43892038-43904578:-|exon_skipping,chr10:43883384-43890077:-|exon_skipping
chr10:43890075-43890077:-:end	HNRNPF	HNRNPF	chr10	43890075	43890077	-	0	11	3.30824	6.22e-15	5	42	5.62311	0	intron_retention	chr10:43883384-43890077:-|intron_retention
chr10:43890136-43890138:-:start	HNRNPF	HNRNPF	chr10	43890136	43890138	-	0	22	3.94392	8.87e-17	5	77	6.73096	0	intron_retention	chr10:43890136-43891903:-|intron_retention
chr10:43892038-43892040:-:start	HNRNPF	HNRNPF	chr10	43892038	43892040	-	13	70	2.72288	1.47e-15	85	286	3.69992	0	intron_retention	chr10:43892038-43904174:-|intron_retention,chr10:43892038-43892632:-|intron_retention,chr10:43892038-43904578:-|intron_retention,chr10:43892038-43904537:-|intron_retention
chr10:43903162-43903164:-:end	HNRNPF	HNRNPF	chr10	43903162	43903164	-	3	60	3.89622	4.03e-16	7	69	5.72968	0	intron_retention	chr10:43892038-43903164:-|intron_retention
chr10:49639313-49642926:+:start	MAPK8	MAPK8	chr10	49639313	49642926	+	24	31	0.318327	0.0010624	18	6	-1.18686	0.00532861	alt_3ss	chr10:49639313-49642921:+|alt_3ss
chr10:51580877-51580879:+:end	MSMB,NCOA4	NCOA4	chr10	51580877	51580879	+	0	16	3.40359	3.12e-10	1	15	6.745	2.01e-22	intron_retention	chr10:51580696-51580879:+|intron_retention
chr10:51592619-51592621:-:start	TIMM23,LOC100287554	TIMM23	chr10	51592619	51592621	-	2	10	1.45534	8.37e-09	6	18	3.4436	1.62e-16	intron_retention	chr10:51592619-51606987:-|intron_retention
chr10:51607098-51607100:-:start	TIMM23,LOC100287554	TIMM23	chr10	51607098	51607100	-	2	22	2.53791	1.99e-09	2	25	6.29993	7.85e-44	intron_retention	chr10:51607098-51610392:-|intron_retention
chr10:51607098-51623108:-:start	TIMM23,LOC100287554	TIMM23	chr10	51607098	51623108	-	0	38	4.68765	6.28e-14	0	45	10.3536	0	exon_skipping	chr10:51607098-51610392:-|exon_skipping
chr10:51610451-51610453:-:start	TIMM23,LOC100287554	TIMM23	chr10	51610451	51610453	-	1	45	3.80883	8.93e-11	0	13	7.32065	1.23e-27	intron_retention	chr10:51610451-51612903:-|intron_retention
chr10:51761856-51761858:+:start	AGAP6	AGAP6	chr10	51761856	51761858	+	6	75	3.86693	6.05e-12	2	20	5.42999	1.06e-26	intron_retention	chr10:51761856-51764444:+|intron_retention
chr10:51764480-51764482:+:start	AGAP6	AGAP6	chr10	51764480	51764482	+	5	77	4.11089	2.75e-14	2	23	5.69503	9.13e-41	intron_retention	chr10:51764480-51767784:+|intron_retention
chr10:51767836-51767838:+:start	AGAP6	AGAP6	chr10	51767836	51767838	+	1	86	5.95967	6.5e-15	0	24	9.05315	4.06e-44	intron_retention	chr10:51767836-51768470:+|intron_retention
chr10:54074437-54076054:+:end	DKK1	DKK1	chr10	54074437	54076054	+	0	2	3.24375	4.54e-11	0	36	11.8495	0	exon_skipping	chr10:54074845-54076054:+|exon_skipping,chr10:54074437-54074682:+|exon_skipping
chr10:54074680-54074682:+:end	DKK1	DKK1	chr10	54074680	54074682	+	8	87	4.34355	3.04e-19	76	1447	7.30335	0	intron_retention	chr10:54074437-54074682:+|intron_retention
chr10:54076052-54076054:+:end	DKK1	DKK1	chr10	54076052	54076054	+	3	57	3.58053	1.16e-17	36	844	7.70646	0	intron_retention	chr10:54074845-54076054:+|intron_retention
chr10:54076195-54076197:+:start	DKK1	DKK1	chr10	54076195	54076197	+	2	41	3.35017	1.13e-17	26	631	7.77115	0	intron_retention	chr10:54076195-54076313:+|intron_retention
chr10:5471130-5471132:+:end	NET1	NET1	chr10	5471130	5471132	+	1	51	4.54278	6.8e-15	1	10	5.44185	4.79e-16	intron_retention	chr10:5468684-5471132:+|intron_retention
chr10:5471192-5471194:+:start	NET1	NET1	chr10	5471192	5471194	+	0	67	6.38232	9.08e-16	0	11	8.25639	1.7e-20	intron_retention	chr10:5471192-5493792:+|intron_retention
chr10:5494318-5494320:+:end	NET1	NET1	chr10	5494318	5494320	+	0	80	6.93323	6.15e-18	0	53	10.6863	0	intron_retention	chr10:5493900-5494320:+|intron_retention
chr10:5494488-5495446:+:start	NET1	NET1	chr10	5494488	5495446	+	0	11	4.89356	2.82e-10	0	10	12.1933	1.64e-19	exon_skipping	chr10:5495309-5495446:+|exon_skipping,chr10:5494488-5494820:+|exon_skipping
chr10:5494818-5494820:+:end	NET1	NET1	chr10	5494818	5494820	+	0	76	6.45328	6.77e-18	0	59	10.3905	0	intron_retention	chr10:5494488-5494820:+|intron_retention
chr10:5494883-5494885:+:start	NET1	NET1	chr10	5494883	5494885	+	0	84	8.44376	2.46e-17	0	50	12.5128	0	intron_retention	chr10:5494883-5495212:+|intron_retention
chr10:5495309-5495311:+:start	NET1	NET1	chr10	5495309	5495311	+	1	75	5.63313	2.59e-17	1	70	9.13619	0	intron_retention	chr10:5495309-5495446:+|intron_retention
chr10:5496225-5496227:+:end	NET1	NET1	chr10	5496225	5496227	+	0	65	6.03982	5.01e-16	0	58	10.9035	0	intron_retention	chr10:5495523-5496227:+|intron_retention
chr10:5496485-5496487:+:start	NET1	NET1	chr10	5496485	5496487	+	0	59	5.89637	3.12e-17	0	51	10.6198	0	intron_retention	chr10:5496485-5496910:+|intron_retention
chr10:5497081-5497083:+:start	NET1	NET1	chr10	5497081	5497083	+	0	80	6.0472	2.1e-18	1	88	10.0993	0	intron_retention	chr10:5497081-5498049:+|intron_retention
chr10:5498236-5498238:+:start	NET1	NET1	chr10	5498236	5498238	+	0	59	5.12887	1.51e-15	0	43	9.28592	0	intron_retention	chr10:5498236-5498550:+|intron_retention
chr10:5727138-5751492:+:start	C10orf18,FAM208B	FAM208B	chr10	5727138	5751492	+	40	50	0.402076	0.0245543	22	4	-2.24481	1.17e-06	exon_inclusion	chr10:5727138-5754785:+|exon_inclusion
chr10:5756170-5762506:+:start	C10orf18,FAM208B	FAM208B	chr10	5756170	5762506	+	20	32	0.618619	2.25e-07	14	3	-2.05274	0.0006575	exon_skipping,alt_5ss	chr10:5762360-5762506:+|alt_5ss,chr10:5756170-5759621:+|exon_skipping,chr10:5759713-5762506:+|exon_skipping,chr10:5759713-5762506:+|alt_5ss
chr10:5759713-5759715:+:start	C10orf18,FAM208B	FAM208B	chr10	5759713	5759715	+	18	49	1.46136	1.51e-05	11	3	-1.0603	0.0812369	intron_retention	chr10:5759713-5762222:+|intron_retention,chr10:5759713-5762506:+|intron_retention
chr10:5765740-5768847:+:end	C10orf18,FAM208B	FAM208B	chr10	5765740	5768847	+	11	13	0.170817	7.63e-09	11	1	-2.51607	0.000249919	exon_skipping	chr10:5766496-5768847:+|exon_skipping,chr10:5765740-5766392:+|exon_skipping
chr10:5773166-5781580:+:start	C10orf18,FAM208B	FAM208B	chr10	5773166	5781580	+	16	16	0.0117905	6.96e-06	20	2	-3.57757	1.39e-08	exon_skipping	chr10:5773166-5777266:+|exon_skipping
chr10:5777509-5781580:+:end	C10orf18,FAM208B	FAM208B	chr10	5777509	5781580	+	82	84	0.117624	7.45e-05	94	11	-3.19387	1.85e-32	exon_inclusion	chr10:5773166-5781580:+|exon_inclusion
chr10:58117946-58117948:-:start	ZWINT	ZWINT	chr10	58117946	58117948	-	15	37	1.18214	6.19e-10	59	132	2.85701	0	intron_retention	chr10:58117946-58118137:-|intron_retention
chr10:58118135-58118137:-:end	ZWINT	ZWINT	chr10	58118135	58118137	-	13	31	1.06552	1.11e-08	52	102	2.58063	0	intron_retention	chr10:58117909-58118137:-|intron_retention
chr10:58118314-58118316:-:end	ZWINT	ZWINT	chr10	58118314	58118316	-	0	19	3.75301	1.3e-14	2	63	8.16495	0	intron_retention	chr10:58118220-58118316:-|intron_retention
chr10:58118563-58118565:-:end	ZWINT	ZWINT	chr10	58118563	58118565	-	0	20	3.2974	1.19e-13	3	63	7.39639	0	intron_retention	chr10:58118485-58118565:-|intron_retention
chr10:58118708-58118710:-:start	ZWINT	ZWINT	chr10	58118708	58118710	-	0	20	3.56308	7.62e-15	3	88	7.8781	0	intron_retention	chr10:58118708-58119236:-|intron_retention
chr10:58118708-58119447:-:end	ZWINT	ZWINT	chr10	58118708	58119447	-	0	2	2.26585	3.23e-08	1	11	5.33144	2.42e-18	exon_skipping	chr10:58118708-58119236:-|exon_skipping,chr10:58119293-58119447:-|exon_skipping
chr10:58119293-58119295:-:start	ZWINT	ZWINT	chr10	58119293	58119295	-	0	13	3.61617	2.8e-14	2	51	7.90385	0	intron_retention	chr10:58119293-58119447:-|intron_retention
chr10:58119614-58119616:-:start	ZWINT	ZWINT	chr10	58119614	58119616	-	14	28	0.858907	2.97e-07	56	103	2.4324	0	intron_retention	chr10:58119614-58119778:-|intron_retention
chr10:58119902-58119904:-:start	ZWINT	ZWINT	chr10	58119902	58119904	-	13	26	0.823091	3.2e-07	57	103	2.39541	0	intron_retention	chr10:58119902-58120053:-|intron_retention
chr10:58120144-58120146:-:start	ZWINT	ZWINT	chr10	58120144	58120146	-	0	21	3.80143	2.03e-14	2	67	8.44965	0	intron_retention	chr10:58120144-58120956:-|intron_retention
chr10:60145408-60145410:+:start	TFAM	TFAM	chr10	60145408	60145410	+	0	21	5.17527	1.83e-14	0	34	10.5394	0	intron_retention	chr10:60145408-60145979:+|intron_retention
chr10:60147947-60147949:+:end	TFAM	TFAM	chr10	60147947	60147949	+	0	18	3.34618	1.51e-12	1	24	6.94715	0	intron_retention	chr10:60146098-60147949:+|intron_retention
chr10:60148020-60148022:+:start	TFAM	TFAM	chr10	60148020	60148022	+	0	19	3.5876	6.18e-12	1	25	7.49166	0	intron_retention	chr10:60148020-60148429:+|intron_retention
chr10:60148579-60154117:+:start	TFAM	TFAM	chr10	60148579	60154117	+	17	32	0.813616	5.57e-06	24	28	1.49158	1.87e-08	exon_skipping	chr10:60150620-60154117:+|exon_skipping,chr10:60148579-60150524:+|exon_skipping
chr10:60150522-60150524:+:end	TFAM	TFAM	chr10	60150522	60150524	+	1	39	3.8214	3.72e-11	1	25	7.00259	1.18e-33	intron_retention	chr10:60148579-60150524:+|intron_retention
chr10:60154115-60154117:+:end	TFAM	TFAM	chr10	60154115	60154117	+	2	29	2.59848	1.72e-12	6	38	5.0507	0	intron_retention	chr10:60150620-60154117:+|intron_retention
chr10:60154174-60154176:+:start	TFAM	TFAM	chr10	60154174	60154176	+	1	24	2.8589	2.05e-12	4	39	5.84596	0	intron_retention	chr10:60154174-60154687:+|intron_retention
chr10:6139008-6139010:+:end	RBM17	RBM17	chr10	6139008	6139010	+	4	19	1.61517	2.33e-10	16	26	2.21354	7.99e-12	intron_retention	chr10:6131156-6139010:+|intron_retention
chr10:6139151-6139153:+:start	RBM17	RBM17	chr10	6139151	6139153	+	0	21	5.61828	1.73e-16	0	33	10.4988	0	intron_retention	chr10:6139151-6143233:+|intron_retention
chr10:6146891-6146893:+:end	RBM17	RBM17	chr10	6146891	6146893	+	0	22	3.67563	8.03e-15	2	25	6.42174	4.26e-38	intron_retention	chr10:6143350-6146893:+|intron_retention
chr10:6148101-6148103:+:end	RBM17	RBM17	chr10	6148101	6148103	+	0	39	5.38875	1.8e-15	0	49	9.97497	0	intron_retention	chr10:6147060-6148103:+|intron_retention
chr10:6150646-6150648:+:end	RBM17	RBM17	chr10	6150646	6150648	+	4	34	2.41584	6.08e-13	11	37	3.66262	4.22e-34	intron_retention	chr10:6148201-6150648:+|intron_retention
chr10:6151946-6151948:+:end	RBM17	RBM17	chr10	6151946	6151948	+	0	33	5.27603	3.36e-17	0	51	9.64506	0	intron_retention	chr10:6150705-6151948:+|intron_retention
chr10:6154170-6154172:+:end	RBM17	RBM17	chr10	6154170	6154172	+	0	24	4.40698	8.36e-16	1	45	8.00818	0	intron_retention	chr10:6152090-6154172:+|intron_retention
chr10:61552869-61564177:-:end	CCDC6	CCDC6	chr10	61552869	61564177	-	0	24	5.78738	8.54e-14	0	12	12.6099	6.74e-25	exon_skipping	chr10:61552869-61554230:-|exon_skipping,chr10:61554355-61564177:-|exon_skipping
chr10:6155468-6155470:+:end	RBM17	RBM17	chr10	6155468	6155470	+	9	32	1.53403	1.31e-10	25	38	2.02611	7.81e-16	intron_retention	chr10:6154324-6155470:+|intron_retention
chr10:6156009-6156011:+:end	RBM17	RBM17	chr10	6156009	6156011	+	3	35	2.73676	6.46e-15	11	53	4.39798	0	intron_retention	chr10:6155544-6156011:+|intron_retention
chr10:6157199-6157201:+:end	RBM17	RBM17	chr10	6157199	6157201	+	0	10	2.62125	7.53e-12	3	19	4.95898	6.25e-24	intron_retention	chr10:6156110-6157201:+|intron_retention
chr10:61572553-61572555:-:start	CCDC6	CCDC6	chr10	61572553	61572555	-	2	21	2.5859	3.69e-10	2	13	4.89946	6.65e-17	intron_retention	chr10:61572553-61574409:-|intron_retention
chr10:6157413-6157415:+:end	RBM17	RBM17	chr10	6157413	6157415	+	1	13	2.18295	1.32e-11	5	23	4.16243	6.71e-24	intron_retention	chr10:6157274-6157415:+|intron_retention
chr10:6245299-6255585:+:end	PFKFB3	PFKFB3	chr10	6245299	6255585	+	13	24	0.764826	3.94e-07	11	4	-0.789023	0.194534	alt_5ss	chr10:6186976-6255585:+|alt_5ss
chr10:62539896-62539898:+:end	CDK1	CDK1	chr10	62539896	62539898	+	0	12	4.01158	2.06e-12	1	22	7.25883	9.7e-30	intron_retention	chr10:62538328-62539898:+|intron_retention,chr10:62538426-62539898:+|intron_retention
chr10:62544460-62544462:+:end	CDK1	CDK1	chr10	62544460	62544462	+	0	13	3.32679	3.03e-14	2	26	5.78001	1.51e-42	intron_retention	chr10:62539960-62544462:+|intron_retention
chr10:62544619-62544621:+:start	CDK1	CDK1	chr10	62544619	62544621	+	0	12	3.18835	1.78e-14	3	27	5.66844	2.8e-45	intron_retention	chr10:62544619-62545421:+|intron_retention
chr10:62545545-62551647:+:end	CDK1	CDK1	chr10	62545545	62551647	+	2	4	0.677471	1.17e-06	13	10	0.597154	0.197443	exon_skipping	chr10:62547988-62551647:+|exon_skipping,chr10:62545545-62547817:+|exon_skipping
chr10:62547815-62547817:+:end	CDK1	CDK1	chr10	62547815	62547817	+	5	12	0.889926	1.05e-08	31	28	0.965099	0.00020623	intron_retention	chr10:62545545-62547817:+|intron_retention
chr10:62551645-62551647:+:end	CDK1	CDK1	chr10	62551645	62551647	+	1	11	2.53304	8.87e-13	5	24	4.23847	9.75e-29	intron_retention	chr10:62547988-62551647:+|intron_retention
chr10:62551811-62551813:+:start	CDK1	CDK1	chr10	62551811	62551813	+	0	9	4.65432	1.07e-15	0	27	8.73555	0	intron_retention	chr10:62551811-62551905:+|intron_retention
chr10:62552047-62552049:+:start	CDK1	CDK1	chr10	62552047	62552049	+	0	9	3.92224	1.22e-14	1	20	7.04838	4.24e-41	intron_retention	chr10:62552047-62553634:+|intron_retention
chr10:6261529-6261531:+:end	PFKFB3	PFKFB3	chr10	6261529	6261531	+	1	75	5.10829	1.49e-15	1	20	6.29909	1.07e-33	intron_retention	chr10:6259154-6261531:+|intron_retention
chr10:6262618-6262620:+:end	PFKFB3	PFKFB3	chr10	6262618	6262620	+	2	63	4.26646	3.85e-14	2	16	5.17513	5.2e-22	intron_retention	chr10:6261656-6262620:+|intron_retention
chr10:6263601-6263603:+:end	PFKFB3	PFKFB3	chr10	6263601	6263603	+	1	58	4.87518	1.21e-14	1	14	6.39308	1.41e-24	intron_retention	chr10:6263490-6263603:+|intron_retention
chr10:6266176-6274857:+:start	PFKFB3	PFKFB3	chr10	6266176	6274857	+	11	15	0.353797	2.61e-07	12	2	-2.51804	0.000105199	exon_skipping	chr10:6266176-6268154:+|exon_skipping
chr10:6268328-6274857:+:end	PFKFB3	PFKFB3	chr10	6268328	6274857	+	87	87	0.0222831	4.73e-06	80	14	-2.38393	2.42e-24	exon_inclusion	chr10:6266176-6274857:+|exon_inclusion
chr10:64574228-64574230:-:start	EGR2	EGR2	chr10	64574228	64574230	-	0	66	7.61233	2.65e-05	0	21	13.6494	6.11e-36	intron_retention	chr10:64574228-64575620:-|intron_retention
chr10:64893260-64911909:+:end	NRBF2	NRBF2	chr10	64893260	64911909	+	1	55	4.3019	3.19e-13	0	25	8.2103	2.05e-43	exon_skipping	chr10:64893260-64905968:+|exon_skipping,chr10:64906053-64911909:+|exon_skipping
chr10:64911950-64911952:+:start	NRBF2	NRBF2	chr10	64911950	64911952	+	0	23	5.71748	3.04e-09	0	12	12.6099	4.87e-25	intron_retention	chr10:64911950-64913270:+|intron_retention
chr10:65024524-65028422:-:start	JMJD1C	JMJD1C	chr10	65024524	65028422	-	36	67	1.29509	4.07e-06	14	4	-1.23969	0.0130837	alt_5ss	chr10:65024524-65140077:-|alt_5ss
chr10:69647172-69647174:+:end	SIRT1	SIRT1	chr10	69647172	69647174	+	3	82	4.88481	7.22e-13	1	15	6.79016	9e-27	intron_retention	chr10:69644909-69647174:+|intron_retention
chr10:69648637-69648639:+:end	SIRT1	SIRT1	chr10	69648637	69648639	+	1	61	4.80252	2.15e-11	0	13	7.2168	8.85e-25	intron_retention	chr10:69647291-69648639:+|intron_retention
chr10:69672788-69672790:+:start	SIRT1	SIRT1	chr10	69672788	69672790	+	2	30	2.95282	3.01e-10	1	12	5.56236	3.31e-19	intron_retention	chr10:69672788-69676021:+|intron_retention
chr10:70096953-70096955:+:end	HNRNPH3	HNRNPH3	chr10	70096953	70096955	+	7	16	0.816574	6.87e-06	31	69	2.84598	1.54e-44	intron_retention	chr10:70091992-70096955:+|intron_retention,chr10:70091973-70096955:+|intron_retention
chr10:70097090-70098896:+:end	HNRNPH3	HNRNPH3	chr10	70097090	70098896	+	1	3	0.848894	0.000559887	5	12	2.88313	1.01e-09	exon_skipping	chr10:70097090-70097614:+|exon_skipping,chr10:70098444-70098896:+|exon_skipping,chr10:70097090-70098259:+|exon_skipping,chr10:70098399-70098896:+|exon_skipping
chr10:70097612-70097614:+:end	HNRNPH3	HNRNPH3	chr10	70097612	70097614	+	9	22	1.01772	8.61e-09	39	106	3.25387	0	intron_retention	chr10:70097090-70097614:+|intron_retention
chr10:70098257-70098259:+:end	HNRNPH3	HNRNPH3	chr10	70098257	70098259	+	5	15	1.18207	1.95e-07	21	67	3.56066	0	intron_retention	chr10:70097090-70098259:+|intron_retention,chr10:70097753-70098259:+|intron_retention
chr10:70098444-70099196:+:end	HNRNPH3	HNRNPH3	chr10	70098444	70099196	+	0	4	3.74033	8.57e-10	0	17	10.2625	2.77e-31	exon_skipping	chr10:70098983-70099196:+|exon_skipping,chr10:70098444-70098896:+|exon_skipping
chr10:70098894-70098896:+:end	HNRNPH3	HNRNPH3	chr10	70098894	70098896	+	4	14	1.18661	4.92e-08	17	52	3.42514	8.35e-43	intron_retention	chr10:70098444-70098896:+|intron_retention,chr10:70098399-70098896:+|intron_retention
chr10:70099194-70099196:+:end	HNRNPH3	HNRNPH3	chr10	70099194	70099196	+	0	9	3.05863	2.87e-12	2	38	7.26484	0	intron_retention	chr10:70098983-70099196:+|intron_retention
chr10:70100928-70100930:+:end	HNRNPH3	HNRNPH3	chr10	70100928	70100930	+	0	16	3.49435	5.71e-14	2	70	8.24221	0	intron_retention	chr10:70099312-70100930:+|intron_retention
chr10:70101066-70101068:+:start	HNRNPH3	HNRNPH3	chr10	70101066	70101068	+	2	21	2.51442	4.62e-13	7	75	6.07583	0	intron_retention	chr10:70101066-70101341:+|intron_retention
chr10:70101513-70101515:+:end	HNRNPH3	HNRNPH3	chr10	70101513	70101515	+	6	18	1.21236	3.05e-09	23	72	3.5352	0	intron_retention	chr10:70101437-70101515:+|intron_retention
chr10:70101732-70101734:+:end	HNRNPH3	HNRNPH3	chr10	70101732	70101734	+	2	20	2.32467	4.05e-12	7	71	5.90047	0	intron_retention	chr10:70101608-70101734:+|intron_retention
chr10:70481045-70482211:+:end	CCAR1	CCAR1	chr10	70481045	70482211	+	13	14	0.0712764	0.00795484	13	3	-1.3971	0.0222033	alt_5ss	chr10:70481163-70482211:+|alt_5ss
chr10:70496805-70497601:+:start	CCAR1	CCAR1	chr10	70496805	70497601	+	89	90	0.0398309	3.55e-05	103	32	-1.24876	2.97e-12	exon_inclusion	chr10:70496805-70500385:+|exon_inclusion
chr10:70497646-70500385:+:end	CCAR1	CCAR1	chr10	70497646	70500385	+	88	90	0.144691	0.00155242	95	34	-0.959461	1.89e-07	exon_inclusion	chr10:70496805-70500385:+|exon_inclusion
chr10:70716068-70716070:+:start	DDX21	DDX21	chr10	70716068	70716070	+	0	66	5.81295	4.01e-19	3	200	9.79055	0	intron_retention	chr10:70716068-70719561:+|intron_retention
chr10:70720005-70723046:+:end	DDX21	DDX21	chr10	70720005	70723046	+	0	13	5.05971	1.3e-16	0	30	10.2603	0	exon_skipping	chr10:70721913-70723046:+|exon_skipping,chr10:70720005-70721837:+|exon_skipping
chr10:70720005-70742298:+:start	DDX21	DDX21	chr10	70720005	70742298	+	0	6	4.28097	4.01e-14	0	15	13.0462	2.51e-27	exon_skipping	chr10:70741337-70742298:+|exon_skipping,chr10:70720005-70721837:+|exon_skipping
chr10:70721835-70721837:+:end	DDX21	DDX21	chr10	70721835	70721837	+	0	46	6.01817	2.04e-18	1	77	9.81755	0	intron_retention	chr10:70720005-70721837:+|intron_retention
chr10:70721913-70721915:+:start	DDX21	DDX21	chr10	70721913	70721915	+	0	39	6.4832	3.82e-18	0	60	11.7134	0	intron_retention	chr10:70721913-70723046:+|intron_retention
chr10:70723225-70726773:+:start	DDX21	DDX21	chr10	70723225	70726773	+	0	7	4.38091	1.35e-13	0	16	7.64807	1.11e-29	exon_skipping	chr10:70723225-70725132:+|exon_skipping,chr10:70725250-70726773:+|exon_skipping
chr10:70725130-70725132:+:end	DDX21	DDX21	chr10	70725130	70725132	+	0	30	4.23436	2.07e-16	4	54	6.5282	0	intron_retention	chr10:70723225-70725132:+|intron_retention
chr10:70726771-70726773:+:end	DDX21	DDX21	chr10	70726771	70726773	+	0	39	6.19293	3.18e-17	0	91	10.837	0	intron_retention	chr10:70725250-70726773:+|intron_retention
chr10:70726959-70726961:+:start	DDX21	DDX21	chr10	70726959	70726961	+	0	47	5.26358	1.76e-17	2	103	8.75399	0	intron_retention	chr10:70726959-70728731:+|intron_retention
chr10:70726959-70742298:+:end	DDX21	DDX21	chr10	70726959	70742298	+	0	8	4.57175	6.43e-16	0	24	13.9675	0	exon_skipping	chr10:70741337-70742298:+|exon_skipping,chr10:70726959-70728731:+|exon_skipping
chr10:70729954-70729956:+:end	DDX21	DDX21	chr10	70729954	70729956	+	0	34	5.7079	3.21e-17	1	51	8.99419	0	intron_retention	chr10:70728877-70729956:+|intron_retention
chr10:70730106-70730108:+:start	DDX21	DDX21	chr10	70730106	70730108	+	0	45	4.82826	9.73e-19	4	69	6.85807	0	intron_retention	chr10:70730106-70731646:+|intron_retention
chr10:70733298-70733300:+:end	DDX21	DDX21	chr10	70733298	70733300	+	0	56	5.27195	7.29e-18	4	89	7.37761	0	intron_retention	chr10:70731808-70733300:+|intron_retention
chr10:70733420-70733422:+:start	DDX21	DDX21	chr10	70733420	70733422	+	0	52	5.12339	2.23e-18	3	61	7.13603	0	intron_retention	chr10:70733420-70734425:+|intron_retention
chr10:70734499-70734501:+:start	DDX21	DDX21	chr10	70734499	70734501	+	0	49	4.86037	2.06e-18	4	63	6.81702	0	intron_retention	chr10:70734499-70737284:+|intron_retention
chr10:70738595-70738597:+:end	DDX21	DDX21	chr10	70738595	70738597	+	0	48	5.82551	1.81e-18	1	93	9.49915	0	intron_retention	chr10:70737444-70738597:+|intron_retention
chr10:70738732-70742298:+:start	DDX21	DDX21	chr10	70738732	70742298	+	0	26	3.63814	4.24e-16	6	57	5.64651	0	exon_skipping	chr10:70741337-70742298:+|exon_skipping,chr10:70738732-70741292:+|exon_skipping
chr10:70741290-70741292:+:end	DDX21	DDX21	chr10	70741290	70741292	+	0	46	5.374	1.76e-17	2	60	7.64695	0	intron_retention	chr10:70738732-70741292:+|intron_retention
chr10:70741337-70741339:+:start	DDX21	DDX21	chr10	70741337	70741339	+	0	37	4.86071	1.26e-17	3	57	6.88947	0	intron_retention	chr10:70741337-70742298:+|intron_retention
chr10:70940318-70940320:+:start	SUPV3L1	SUPV3L1	chr10	70940318	70940320	+	1	46	4.03296	1.95e-12	1	16	6.63517	1.21e-26	intron_retention	chr10:70940318-70945742:+|intron_retention
chr10:70945740-70945742:+:end	SUPV3L1	SUPV3L1	chr10	70945740	70945742	+	2	47	3.63	5.72e-12	2	18	5.78701	1.12e-28	intron_retention	chr10:70942410-70945742:+|intron_retention
chr10:70945820-70945822:+:start	SUPV3L1	SUPV3L1	chr10	70945820	70945822	+	0	40	6.52467	1.87e-12	0	15	13.0462	7.05e-29	intron_retention	chr10:70945820-70946198:+|intron_retention
chr10:70946306-70946308:+:start	SUPV3L1	SUPV3L1	chr10	70946306	70946308	+	1	39	3.48312	7.49e-12	1	16	5.85696	1.19e-23	intron_retention	chr10:70946306-70947397:+|intron_retention
chr10:70949020-70949022:+:end	SUPV3L1	SUPV3L1	chr10	70949020	70949022	+	0	38	6.15772	6.95e-13	0	24	10.9589	1.38e-38	intron_retention	chr10:70947512-70949022:+|intron_retention
chr10:70951408-70951410:+:end	SUPV3L1	SUPV3L1	chr10	70951408	70951410	+	0	33	4.24402	2.52e-12	0	18	7.98683	4.8e-33	intron_retention	chr10:70949191-70951410:+|intron_retention
chr10:70954941-70954943:+:end	SUPV3L1	SUPV3L1	chr10	70954941	70954943	+	8	59	2.819	2.22e-13	7	30	4.16763	4.06e-32	intron_retention	chr10:70951522-70954943:+|intron_retention
chr10:70956745-70956747:+:end	SUPV3L1	SUPV3L1	chr10	70956745	70956747	+	3	52	3.52651	5.01e-13	3	28	5.80396	3.08e-44	intron_retention	chr10:70955021-70956747:+|intron_retention
chr10:70958125-70958127:+:end	SUPV3L1	SUPV3L1	chr10	70958125	70958127	+	2	58	4.07793	3.24e-15	2	32	6.5073	0	intron_retention	chr10:70956839-70958127:+|intron_retention
chr10:70958308-70958310:+:start	SUPV3L1	SUPV3L1	chr10	70958308	70958310	+	2	55	3.94333	1.15e-12	2	25	6.43537	1.74e-35	intron_retention	chr10:70958308-70958859:+|intron_retention
chr10:70960033-70960035:+:end	SUPV3L1	SUPV3L1	chr10	70960033	70960035	+	4	62	3.54431	6.14e-14	4	38	5.53238	0	intron_retention	chr10:70958953-70960035:+|intron_retention
chr10:70960255-70962622:+:end	SUPV3L1	SUPV3L1	chr10	70960255	70962622	+	0	21	5.63482	5.47e-12	0	13	12.6892	3.23e-25	exon_skipping	chr10:70960255-70962194:+|exon_skipping,chr10:70962275-70962622:+|exon_skipping
chr10:70962192-70962194:+:end	SUPV3L1	SUPV3L1	chr10	70962192	70962194	+	0	44	4.40042	1.17e-12	0	13	7.2168	2.64e-23	intron_retention	chr10:70960255-70962194:+|intron_retention
chr10:70962275-70962277:+:start	SUPV3L1	SUPV3L1	chr10	70962275	70962277	+	0	48	4.66984	3.6e-14	0	21	7.77971	1.21e-33	intron_retention	chr10:70962275-70962622:+|intron_retention
chr10:70967546-70967548:+:end	SUPV3L1	SUPV3L1	chr10	70967546	70967548	+	1	30	3.37926	1.03e-13	1	29	6.87897	0	intron_retention	chr10:70962799-70967548:+|intron_retention
chr10:70968353-70968355:+:end	SUPV3L1	SUPV3L1	chr10	70968353	70968355	+	0	29	4.72378	3.03e-13	0	32	9.66912	0	intron_retention	chr10:70967697-70968355:+|intron_retention
chr10:71913725-71913727:-:start	SAR1A,AIFM2,TYSND1	SAR1A	chr10	71913725	71913727	-	0	10	3.00466	2.26e-12	1	14	5.58264	1.47e-21	intron_retention	chr10:71913725-71917519:-|intron_retention
chr10:71920757-71920759:-:end	AIFM2,SAR1A,TYSND1	SAR1A	chr10	71920757	71920759	-	1	14	2.77397	2.31e-10	2	13	4.97686	7.18e-16	intron_retention	chr10:71917623-71920759:-|intron_retention
chr10:71920825-71920827:-:start	AIFM2,SAR1A,TYSND1	SAR1A	chr10	71920825	71920827	-	1	21	2.70604	2.8e-13	4	23	4.41618	2.99e-26	intron_retention	chr10:71920825-71921374:-|intron_retention
chr10:71920825-71930168:-:end	TYSND1,AIFM2,SAR1A	SAR1A	chr10	71920825	71930168	-	0	20	5.53123	1.93e-13	0	10	9.24163	5.65e-20	exon_skipping	chr10:71920825-71921374:-|exon_skipping,chr10:71921687-71930168:-|exon_skipping
chr10:71921611-71921613:-:end	TYSND1,AIFM2,SAR1A	SAR1A	chr10	71921611	71921613	-	0	27	4.02706	1.53e-14	1	23	6.86112	2.8e-44	intron_retention	chr10:71921494-71921613:-|intron_retention
chr10:71921687-71921689:-:start	TYSND1,AIFM2,SAR1A	SAR1A	chr10	71921687	71921689	-	5	33	2.20194	2.95e-10	9	22	3.07966	1.07e-12	intron_retention	chr10:71921687-71922445:-|intron_retention
chr10:72297662-72298035:+:end	KIAA1274,PALD1	PALD1	chr10	72297662	72298035	+	85	88	0.304454	0.000363803	91	21	-1.83568	7.55e-17	intron_skipping	chr10:72298033-72298035:+|intron_skipping
chr10:72307202-72324119:+:start	KIAA1274,PALD1	PALD1	chr10	72307202	72324119	+	90	95	0.920029	1.98e-05	98	21	-1.96605	9.35e-21	alt_3ss	chr10:72307202-72310792:+|alt_3ss
chr10:73975830-73983645:+:end	ANAPC16	ANAPC16	chr10	73975830	73983645	+	20	25	0.287665	0.0484568	17	23	1.77489	8.49e-10	exon_skipping	chr10:73980137-73983645:+|exon_skipping
chr10:73975896-73983645:+:start	ANAPC16	ANAPC16	chr10	73975896	73983645	+	63	76	0.615537	0.00332798	51	56	1.39474	2.17e-13	exon_inclusion	chr10:73975896-73990123:+|exon_inclusion
chr10:73983814-73990123:+:end	ANAPC16	ANAPC16	chr10	73983814	73990123	+	90	95	0.802932	0.00105468	136	120	0.937929	4.2e-14	exon_inclusion	chr10:73975896-73990123:+|exon_inclusion
chr10:74033818-74033820:+:start	DDIT4	DDIT4	chr10	74033818	74033820	+	2	49	3.60316	3.26e-15	3	33	6.07657	0	intron_retention	chr10:74033818-74033914:+|intron_retention
chr10:74034450-74034452:+:end	DDIT4	DDIT4	chr10	74034450	74034452	+	5	51	2.90351	2.2e-12	5	41	5.37721	0	intron_retention	chr10:74034179-74034452:+|intron_retention
chr10:74094375-74094377:-:start	DNAJB12	DNAJB12	chr10	74094375	74094377	-	23	34	0.56664	0.010858	16	8	-0.295151	0.583974	intron_retention	chr10:74094375-74095591:-|intron_retention
chr10:74095535-74095537:-:end	DNAJB12	DNAJB12	chr10	74095535	74095537	-	34	50	0.651526	0.000611898	22	12	-0.0433512	0.958755	intron_retention	chr10:74094375-74095537:-|intron_retention
chr10:74097957-74097959:-:end	DNAJB12	DNAJB12	chr10	74097957	74097959	-	4	44	2.73709	2.96e-12	3	12	3.54112	9.07e-12	intron_retention	chr10:74096454-74097959:-|intron_retention
chr10:74994698-74994950:+:end	FAM149B1	FAM149B1	chr10	74994698	74994950	+	55	94	2.54722	0.000150126	13	10	0.597154	0.175745	intron_skipping	chr10:74994948-74994950:+|intron_skipping
chr10:75003277-75003279:-:start	MRPS16,DNAJC9	DNAJC9	chr10	75003277	75003279	-	3	46	3.04027	5.9e-15	16	130	5.55133	0	intron_retention	chr10:75003277-75003600:-|intron_retention
chr10:75003687-75003689:-:start	MRPS16,DNAJC9	DNAJC9	chr10	75003687	75003689	-	0	20	5.43635	3.27e-15	0	54	10.7252	0	intron_retention	chr10:75003687-75005679:-|intron_retention
chr10:75005934-75005936:-:start	MRPS16,DNAJC9	DNAJC9	chr10	75005934	75005936	-	0	28	3.74114	2.59e-14	2	53	7.52277	0	intron_retention	chr10:75005934-75006445:-|intron_retention
chr10:75006557-75006767:-:end	MRPS16,DNAJC9	DNAJC9	chr10	75006557	75006767	-	4	6	0.340772	0.00167283	13	10	0.64109	0.157999	alt_3ss	chr10:75006586-75006767:-|alt_3ss
chr10:75006765-75006767:-:end	MRPS16,DNAJC9	DNAJC9	chr10	75006765	75006767	-	2	34	2.91913	5.83e-14	7	53	5.23279	0	intron_retention	chr10:75006586-75006767:-|intron_retention
chr10:75158143-75173769:-:start	ANXA7	ANXA7	chr10	75158143	75173769	-	5	6	0.144741	0.035321	14	11	0.704767	0.0769551	exon_skipping	chr10:75158143-75160560:-|exon_skipping,chr10:75160615-75173769:-|exon_skipping
chr10:75198178-75204482:-:end	PPP3CB	PPP3CB	chr10	75198178	75204482	-	26	28	0.0957187	0.0216859	15	6	-0.748132	0.113061	exon_skipping	chr10:75199659-75204482:-|exon_skipping,chr10:75198178-75199629:-|exon_skipping
chr10:75502969-75503974:-:end	BMS1P4,AGAP5		chr10	75502969	75503974	-	53	80	1.27924	9.47e-05	34	25	0.539528	0.0518495	intron_skipping	chr10:75503972-75503974:-|intron_skipping
chr10:75520607-75521855:+:start	FUT11,SEC24C	SEC24C	chr10	75520607	75521855	+	9	11	0.161098	0.000355628	13	4	-0.990568	0.0851245	alt_3ss	chr10:75520607-75523247:+|alt_3ss
chr10:75529102-75529104:+:end	FUT11,SEC24C	SEC24C	chr10	75529102	75529104	+	10	13	0.251833	0.00304353	12	6	-0.225424	0.745386	intron_retention	chr10:75528910-75529104:+|intron_retention
chr10:75530464-75530466:+:end	FUT11,SEC24C	SEC24C	chr10	75530464	75530466	+	7	10	0.296881	3.47e-05	12	6	-0.114863	0.87816	intron_retention	chr10:75530229-75530466:+|intron_retention
chr10:75532799-75532801:+:start	FUT11,SEC24C	FUT11	chr10	75532799	75532801	+	0	81	6.7212	1.3e-13	0	17	10.2422	7.13e-32	intron_retention	chr10:75532799-75532947:+|intron_retention
chr10:75533573-75533575:+:start	FUT11,SEC24C	FUT11	chr10	75533573	75533575	+	5	88	4.95813	1.02e-13	2	32	6.19845	0	intron_retention	chr10:75533573-75535298:+|intron_retention
chr10:75541957-75541959:+:start	CHCHD1	CHCHD1	chr10	75541957	75541959	+	3	13	1.5395	1.08e-08	8	26	3.6282	1.35e-24	intron_retention	chr10:75541957-75542080:+|intron_retention
chr10:75542829-75542831:+:end	CHCHD1	CHCHD1	chr10	75542829	75542831	+	2	18	2.08033	2.12e-11	7	38	4.68386	9.12e-41	intron_retention	chr10:75542199-75542831:+|intron_retention
chr10:75549795-75549797:+:start	KIAA0913,ZSWIM8	ZSWIM8	chr10	75549795	75549797	+	3	54	3.38805	1.93e-10	1	15	6.41629	6.52e-27	intron_retention	chr10:75549795-75549929:+|intron_retention
chr10:75554088-75554090:+:start	KIAA0913,ZSWIM8	ZSWIM8	chr10	75554088	75554090	+	15	39	1.31085	1.11e-05	6	10	2.07531	7.3e-05	intron_retention	chr10:75554088-75554313:+|intron_retention,chr10:75554088-75554298:+|intron_retention
chr10:75555294-75555296:+:end	KIAA0913,ZSWIM8	ZSWIM8	chr10	75555294	75555296	+	2	51	3.77982	7.25e-10	1	15	6.7677	2.32e-22	intron_retention	chr10:75554397-75555296:+|intron_retention
chr10:75557029-75557031:+:start	KIAA0913,ZSWIM8	ZSWIM8	chr10	75557029	75557031	+	11	51	2.13328	3.78e-08	4	14	3.76284	4.85e-13	intron_retention	chr10:75557029-75557134:+|intron_retention
chr10:75557536-75557538:+:end	KIAA0913,ZSWIM8	ZSWIM8	chr10	75557536	75557538	+	4	46	2.86732	1.74e-08	1	13	5.90512	4.64e-21	intron_retention	chr10:75557363-75557538:+|intron_retention
chr10:75558757-75558759:+:end	KIAA0913,ZSWIM8	ZSWIM8	chr10	75558757	75558759	+	10	47	2.04256	4.27e-10	4	16	4.0512	5.19e-18	intron_retention	chr10:75558211-75558759:+|intron_retention
chr10:75559766-75559768:+:end	KIAA0913,ZSWIM8	ZSWIM8	chr10	75559766	75559768	+	18	61	1.98121	1.21e-08	6	15	3.0611	2.54e-13	intron_retention	chr10:75559248-75559768:+|intron_retention
chr10:75560395-75560397:+:end	KIAA0913,ZSWIM8	ZSWIM8	chr10	75560395	75560397	+	8	42	2.10619	3.69e-08	3	10	3.42002	4.31e-10	intron_retention	chr10:75560230-75560397:+|intron_retention
chr10:75560953-75560955:+:start	KIAA0913,ZSWIM8	ZSWIM8	chr10	75560953	75560955	+	6	41	2.3843	1.74e-08	2	10	4.00683	1.22e-10	intron_retention	chr10:75560953-75561073:+|intron_retention
chr10:75571229-75571231:-:end	NDST2,RP11-574K11.31	NDST2	chr10	75571229	75571231	-	3	69	4.11619	5.28e-12	0	23	7.98381	1.54e-39	intron_retention	chr10:75570661-75571231:-|intron_retention
chr10:75583842-75597225:-:end	CAMK2G	CAMK2G	chr10	75583842	75597225	-	19	24	0.273941	0.000105724	11	4	-0.918291	0.105846	exon_skipping	chr10:75585105-75597225:-|exon_skipping,chr10:75583842-75585036:-|exon_skipping
chr10:75671280-75671282:+:end	PLAU	PLAU	chr10	75671280	75671282	+	2	90	5.77531	3.92e-15	1	59	9.00877	0	intron_retention	chr10:75670976-75671282:+|intron_retention
chr10:75671796-75671798:+:end	PLAU	PLAU	chr10	75671796	75671798	+	6	86	4.63571	1.95e-14	4	48	6.37101	0	intron_retention	chr10:75671370-75671798:+|intron_retention
chr10:75671970-75671972:+:end	PLAU	PLAU	chr10	75671970	75671972	+	5	84	4.49871	5.7e-15	4	36	5.653	0	intron_retention	chr10:75671826-75671972:+|intron_retention
chr10:75672080-75672082:+:start	PLAU	PLAU	chr10	75672080	75672082	+	0	46	4.47868	2.43e-14	0	17	7.42053	1.6e-34	intron_retention	chr10:75672080-75672681:+|intron_retention
chr10:75672856-75672858:+:start	PLAU	PLAU	chr10	75672856	75672858	+	0	39	5.23263	5.43e-13	0	23	9.75576	1.03e-39	intron_retention	chr10:75672856-75673047:+|intron_retention
chr10:75673139-75673141:+:start	PLAU	PLAU	chr10	75673139	75673141	+	0	49	5.33207	2.14e-14	0	28	10.1177	0	intron_retention	chr10:75673139-75673296:+|intron_retention
chr10:75673139-75673737:+:end	PLAU	PLAU	chr10	75673139	75673737	+	0	22	5.64442	7.15e-12	0	13	12.6892	1.03e-24	exon_skipping	chr10:75673516-75673737:+|exon_skipping,chr10:75673139-75673296:+|exon_skipping
chr10:75673516-75673518:+:start	PLAU	PLAU	chr10	75673516	75673518	+	3	77	4.56705	1.41e-15	3	44	6.77518	0	intron_retention	chr10:75673516-75673737:+|intron_retention
chr10:75674531-75674533:+:end	PLAU	PLAU	chr10	75674531	75674533	+	2	77	5.04111	3.73e-16	2	65	8.23493	0	intron_retention	chr10:75673886-75674533:+|intron_retention
chr10:75674674-75674676:+:start	PLAU	PLAU	chr10	75674674	75674676	+	5	60	3.28187	9.01e-15	4	46	5.88001	0	intron_retention	chr10:75674674-75675008:+|intron_retention
chr10:75675157-75675159:+:start	PLAU	PLAU	chr10	75675157	75675159	+	3	29	2.53346	9.74e-11	3	21	4.99028	4.36e-32	intron_retention	chr10:75675157-75676146:+|intron_retention
chr10:75868914-75873941:+:end	VCL	VCL	chr10	75868914	75873941	+	93	96	0.521677	0.0376498	231	79	-1.03188	1.46e-13	intron_skipping	chr10:75873939-75873941:+|intron_skipping
chr10:76970889-76970891:+:end	VDAC2	VDAC2	chr10	76970889	76970891	+	2	13	1.65247	1.12e-10	21	107	4.53469	0	intron_retention	chr10:76970696-76970891:+|intron_retention
chr10:76970947-76970949:+:start	VDAC2	VDAC2	chr10	76970947	76970949	+	0	4	3.18347	1.91e-09	1	33	7.58357	1.4e-45	intron_retention	chr10:76970947-76971987:+|intron_retention
chr10:76972056-76978820:+:start	VDAC2	VDAC2	chr10	76972056	76978820	+	0	2	3.36406	1e-11	0	27	9.30913	0	exon_skipping	chr10:76973828-76978820:+|exon_skipping,chr10:76977749-76978820:+|exon_skipping,chr10:76972056-76973778:+|exon_skipping
chr10:76973776-76973778:+:end	VDAC2	VDAC2	chr10	76973776	76973778	+	0	3	3.64937	2.32e-11	1	35	8.53214	0	intron_retention	chr10:76972056-76973778:+|intron_retention
chr10:76977643-76977645:+:end	VDAC2	VDAC2	chr10	76977643	76977645	+	7	95	5.67054	1.2e-12	1	37	8.60812	0	intron_retention	chr10:76973828-76977645:+|intron_retention
chr10:76978818-76978820:+:end	VDAC2	VDAC2	chr10	76978818	76978820	+	0	5	3.30975	1.47e-11	2	58	7.99387	0	intron_retention	chr10:76977749-76978820:+|intron_retention,chr10:76973828-76978820:+|intron_retention
chr10:76978973-76978975:+:start	VDAC2	VDAC2	chr10	76978973	76978975	+	0	1	1.58632	7.91e-07	3	17	4.43569	6.2e-22	intron_retention	chr10:76978973-76979061:+|intron_retention
chr10:76980498-76980500:+:end	VDAC2	VDAC2	chr10	76980498	76980500	+	0	8	3.58733	3.3e-15	2	76	8.54427	0	intron_retention	chr10:76979114-76980500:+|intron_retention
chr10:76982007-76982009:+:end	VDAC2	VDAC2	chr10	76982007	76982009	+	1	9	2.3215	1.32e-11	5	47	5.86174	0	intron_retention	chr10:76980728-76982009:+|intron_retention
chr10:76982160-76990655:+:end	VDAC2	VDAC2	chr10	76982160	76990655	+	0	1	2.71764	3.09e-08	0	15	8.10773	1.9e-28	exon_skipping	chr10:76982160-76989401:+|exon_skipping,chr10:76989459-76990655:+|exon_skipping
chr10:76989399-76989401:+:end	VDAC2	VDAC2	chr10	76989399	76989401	+	0	5	2.71756	2.62e-11	2	43	6.82898	0	intron_retention	chr10:76982160-76989401:+|intron_retention
chr10:76990653-76990655:+:end	VDAC2	VDAC2	chr10	76990653	76990655	+	0	3	2.36213	3.83e-11	3	38	6.07304	0	intron_retention	chr10:76989459-76990655:+|intron_retention
chr10:76993983-76993985:-:start	COMTD1	COMTD1	chr10	76993983	76993985	-	18	34	0.836829	4.12e-07	17	21	1.61446	2.28e-07	intron_retention	chr10:76993983-76994367:-|intron_retention
chr10:76994693-76994695:-:end	COMTD1	COMTD1	chr10	76994693	76994695	-	13	23	0.667732	0.000165909	14	19	1.72396	1.06e-06	intron_retention	chr10:76994501-76994695:-|intron_retention
chr10:76995022-76995024:-:end	COMTD1	COMTD1	chr10	76995022	76995024	-	15	28	0.827094	2.96e-05	11	17	2.03726	1.67e-07	intron_retention	chr10:76994936-76995024:-|intron_retention
chr10:77160132-77160134:-:start	ZNF503	ZNF503	chr10	77160132	77160134	-	5	88	4.95604	1.11e-17	4	94	7.50237	0	intron_retention	chr10:77160132-77160862:-|intron_retention
chr10:7839007-7839009:+:end	ATP5C1	ATP5C1	chr10	7839007	7839009	+	0	2	2.5191	2.28e-06	1	18	6.56667	6.48e-25	intron_retention	chr10:7838118-7839009:+|intron_retention
chr10:7841157-7841159:+:start	ATP5C1	ATP5C1	chr10	7841157	7841159	+	0	1	1.31199	0.00173778	2	10	4.0717	2.36e-12	intron_retention	chr10:7841157-7841734:+|intron_retention
chr10:7842054-7842056:+:start	ATP5C1	ATP5C1	chr10	7842054	7842056	+	0	1	1.09877	0.000419967	3	10	3.51735	1.05e-11	intron_retention	chr10:7842054-7844232:+|intron_retention
chr10:7844817-7848936:+:end	ATP5C1	ATP5C1	chr10	7844817	7848936	+	97	99	1.46772	2.66e-06	527	573	1.36208	1.4e-45	intron_skipping	chr10:7848934-7848936:+|intron_skipping
chr10:79614128-79616487:-:end	DLG5	DLG5	chr10	79614128	79616487	-	80	82	0.0774202	0.0457127	67	26	-0.73504	0.00104036	alt_3ss	chr10:79614116-79616487:-|alt_3ss
chr10:79795107-79795109:+:end	RPS24	RPS24	chr10	79795107	79795109	+	0	3	3.14895	1.67e-15	5	149	8.23302	0	intron_retention	chr10:79794179-79795109:+|intron_retention,chr10:79793662-79795109:+|intron_retention
chr10:79795266-79795268:+:end	RPS24	RPS24	chr10	79795266	79795268	+	0	1	2.49744	2.55e-15	0	82	11.0672	0	intron_retention	chr10:79795175-79795268:+|intron_retention
chr10:79795478-79795480:+:start	RPS24	RPS24	chr10	79795478	79795480	+	0	4	2.50993	6.04e-15	24	364	6.77831	0	intron_retention	chr10:79795478-79796951:+|intron_retention
chr10:79797062-79799961:+:end	RPS24	RPS24	chr10	79797062	79799961	+	85	92	0.662989	1.73e-05	773	1018	1.76082	0	intron_skipping	chr10:79797062-79797064:+|intron_skipping
chr10:79799983-79800372:+:start	RPS24	RPS24	chr10	79799983	79800372	+	87	92	0.505715	0.000349882	565	758	1.79956	0	intron_skipping	chr10:79799983-79799985:+|intron_skipping
chr10:81108829-81108831:+:end	PPIF	PPIF	chr10	81108829	81108831	+	0	56	5.88988	3.27e-17	1	91	9.90239	0	intron_retention	chr10:81107499-81108831:+|intron_retention
chr10:81109418-81109420:+:end	PPIF	PPIF	chr10	81109418	81109420	+	0	54	5.43016	2.05e-18	2	83	8.89836	0	intron_retention	chr10:81108862-81109420:+|intron_retention
chr10:81111240-81111242:+:end	PPIF	PPIF	chr10	81111240	81111242	+	3	51	3.41458	1.76e-16	18	96	4.6789	0	intron_retention	chr10:81109509-81111242:+|intron_retention
chr10:81111339-81111341:+:start	PPIF	PPIF	chr10	81111339	81111341	+	1	52	4.09584	2.67e-17	8	97	6.17559	0	intron_retention	chr10:81111339-81112072:+|intron_retention
chr10:81112148-81112150:+:start	PPIF	PPIF	chr10	81112148	81112150	+	2	55	3.9157	8.56e-17	13	119	5.72334	0	intron_retention	chr10:81112148-81113400:+|intron_retention
chr10:81113460-81113462:+:end	PPIF	PPIF	chr10	81113460	81113462	+	5	57	3.23039	3.28e-17	29	131	4.30877	0	intron_retention	chr10:81112148-81113462:+|intron_retention
chr10:81915668-81915670:-:start	ANXA11	ANXA11	chr10	81915668	81915670	-	3	10	1.27218	2.14e-08	11	33	3.3758	1.36e-30	intron_retention	chr10:81915668-81917396:-|intron_retention
chr10:81917720-81917722:-:end	ANXA11	ANXA11	chr10	81917720	81917722	-	0	5	2.28847	5.95e-10	2	21	5.44655	3.61e-31	intron_retention	chr10:81917519-81917722:-|intron_retention
chr10:81917781-81917783:-:start	ANXA11	ANXA11	chr10	81917781	81917783	-	0	7	2.4881	4.33e-10	2	25	5.8365	3.42e-38	intron_retention	chr10:81917781-81918855:-|intron_retention
chr10:81921688-81921690:-:end	ANXA11	ANXA11	chr10	81921688	81921690	-	0	5	3.93977	2.81e-10	0	22	8.88915	1.73e-36	intron_retention	chr10:81918951-81921690:-|intron_retention
chr10:81921784-81921786:-:start	ANXA11	ANXA11	chr10	81921784	81921786	-	0	6	2.50643	1.03e-08	2	25	5.85014	2.01e-29	intron_retention	chr10:81921784-81923104:-|intron_retention
chr10:81923161-81923163:-:start	ANXA11	ANXA11	chr10	81923161	81923163	-	0	5	2.63203	1.94e-08	1	18	6.08014	7.28e-27	intron_retention	chr10:81923161-81923289:-|intron_retention
chr10:81923806-81923808:-:end	ANXA11	ANXA11	chr10	81923806	81923808	-	0	4	3.78848	6.1e-10	0	16	10.1378	1.98e-29	intron_retention	chr10:81923369-81923808:-|intron_retention
chr10:81923899-81923901:-:start	ANXA11	ANXA11	chr10	81923899	81923901	-	1	8	2.00902	4.67e-08	4	27	4.85989	3.33e-28	intron_retention	chr10:81923899-81925839:-|intron_retention
chr10:81926643-81926645:-:end	ANXA11	ANXA11	chr10	81926643	81926645	-	2	6	1.03988	4.25e-06	9	21	2.8482	6.53e-13	intron_retention	chr10:81925953-81926645:-|intron_retention
chr10:81926740-81926742:-:start	ANXA11	ANXA11	chr10	81926740	81926742	-	0	4	3.02717	2.15e-10	1	16	6.89895	1.51e-28	intron_retention	chr10:81926740-81926981:-|intron_retention
chr10:81928722-81928724:-:end	ANXA11	ANXA11	chr10	81928722	81928724	-	0	7	2.61328	4.08e-10	2	24	5.99622	2.72e-36	intron_retention	chr10:81927069-81928724:-|intron_retention
chr10:81930553-81930555:-:end	ANXA11	ANXA11	chr10	81930553	81930555	-	0	5	2.44609	7.7e-10	1	14	5.55806	6.51e-23	intron_retention	chr10:81929114-81930555:-|intron_retention
chr10:81932560-81932562:-:end	ANXA11	ANXA11	chr10	81932560	81932562	-	0	5	2.29625	1.52e-08	2	18	5.41747	1.17e-19	intron_retention	chr10:81930671-81932562:-|intron_retention
chr10:81935911-81965098:-:start	ANXA11	ANXA11	chr10	81935911	81965098	-	93	97	0.900301	0.00766854	230	189	0.776117	6.95e-12	exon_skipping	chr10:81935911-81940696:-|exon_skipping
chr10:82214127-82228302:+:start	TSPAN14	TSPAN14	chr10	82214127	82228302	+	31	34	0.133358	0.000438613	23	2	-3.33603	1.05e-11	exon_inclusion	chr10:82214127-82248972:+|exon_inclusion
chr10:85901215-85901217:+:end	GHITM	GHITM	chr10	85901215	85901217	+	0	4	2.10814	2.34e-07	3	26	5.67637	2.32e-34	intron_retention	chr10:85899349-85901217:+|intron_retention
chr10:85902408-85902410:+:end	GHITM	GHITM	chr10	85902408	85902410	+	0	2	1.15271	0.00011978	5	19	3.87032	3.85e-21	intron_retention	chr10:85901385-85902410:+|intron_retention
chr10:85904628-85904630:+:end	GHITM	GHITM	chr10	85904628	85904630	+	0	3	2.00374	7.41e-08	2	24	5.629	5.73e-37	intron_retention	chr10:85903862-85904630:+|intron_retention
chr10:85908483-85908485:+:end	GHITM	GHITM	chr10	85908483	85908485	+	0	2	2.12626	6.13e-06	1	16	5.87826	2.37e-23	intron_retention	chr10:85904772-85908485:+|intron_retention
chr10:85908594-85908596:+:start	GHITM	GHITM	chr10	85908594	85908596	+	0	2	2.20941	1.6e-06	2	19	5.91299	2.85e-27	intron_retention	chr10:85908594-85909810:+|intron_retention
chr10:85909999-85910001:+:start	GHITM	GHITM	chr10	85909999	85910001	+	0	2	2.84585	1.51e-06	0	15	7.12624	1.29e-24	intron_retention	chr10:85909999-85910464:+|intron_retention
chr10:859153-859155:-:start	LARP4B	LARP4B	chr10	859153	859155	-	7	61	3.05643	3.24e-14	16	20	1.60349	9.62e-07	intron_retention	chr10:859153-860681:-|intron_retention
chr10:863829-863831:-:start	LARP4B	LARP4B	chr10	863829	863831	-	5	63	3.38014	3.32e-15	9	11	1.6245	0.000183753	intron_retention	chr10:863829-866739:-|intron_retention
chr10:88218822-88218824:-:start	WAPAL	WAPAL	chr10	88218822	88218824	-	0	52	7.00039	2.24e-16	0	10	12.1263	8.47e-20	intron_retention	chr10:88218822-88220155:-|intron_retention
chr10:88221044-88221046:-:start	WAPAL	WAPAL	chr10	88221044	88221046	-	0	58	6.10295	1.05e-15	0	11	8.22609	1.06e-20	intron_retention	chr10:88221044-88227035:-|intron_retention
chr10:88232101-88233634:-:end	WAPAL	WAPAL	chr10	88232101	88233634	-	10	44	1.86234	1.36e-11	11	4	-0.641244	0.314463	exon_skipping	chr10:88232521-88233634:-|exon_skipping,chr10:88232101-88232368:-|exon_skipping
chr10:88257076-88259474:-:end	WAPAL	WAPAL	chr10	88257076	88259474	-	81	92	0.955794	6.92e-05	76	7	-3.74072	8.09e-34	alt_3ss	chr10:88257058-88259474:-|alt_3ss
chr10:88598736-88635623:+:start	BMPR1A	BMPR1A	chr10	88598736	88635623	+	75	92	1.35587	0.00357507	35	5	-2.72774	3.86e-12	exon_skipping	chr10:88603267-88635623:+|exon_skipping,chr10:88598736-88603162:+|exon_skipping
chr10:88728362-88728364:+:start	ADIRF,BMS1P3,AGAP11,C10orf116	ADIRF	chr10	88728362	88728364	+	1	2	0.738994	0.039588	7	19	3.24278	1.88e-14	intron_retention	chr10:88728362-88729956:+|intron_retention
chr10:88730230-88730232:+:end	ADIRF,C10orf116,BMS1P3,AGAP11	ADIRF	chr10	88730230	88730232	+	1	4	0.943465	7.81e-05	11	38	3.67555	1.86e-29	intron_retention	chr10:88730019-88730232:+|intron_retention
chr10:88819998-88820000:-:start	GLUD1	GLUD1	chr10	88819998	88820000	-	2	3	0.461143	0.0239675	8	11	1.95308	9.97e-06	intron_retention	chr10:88819998-88820444:-|intron_retention
chr10:88930731-88939831:+:start	FAM35A	FAM35A	chr10	88930731	88939831	+	34	46	0.4877	0.000639709	24	4	-2.2086	1.44e-07	exon_skipping	chr10:88930731-88935645:+|exon_skipping,chr10:88935852-88939831:+|exon_skipping
chr10:89086429-89096542:-:end	LOC728190,NUTM2A-AS1	NUTM2A-AS1	chr10	89086429	89096542	-	85	87	0.177967	0.000162531	71	21	-1.3379	9.2e-09	exon_skipping	chr10:89086429-89090648:-|exon_skipping,chr10:89090853-89096542:-|exon_skipping
chr10:89527480-89530708:-:start	ATAD1	ATAD1	chr10	89527480	89530708	-	94	97	0.774731	4.15e-09	162	14	-3.86064	0	exon_inclusion	chr10:89527480-89536077:-|exon_inclusion
chr10:89530798-89536077:-:end	ATAD1	ATAD1	chr10	89530798	89536077	-	93	96	0.706731	7.4e-10	142	10	-4.29318	0	exon_inclusion	chr10:89527480-89536077:-|exon_inclusion
chr10:89574369-89577551:-:start	ATAD1	ATAD1	chr10	89574369	89577551	-	44	61	0.656274	0.0403069	37	4	-3.18482	7.86e-17	alt_5ss	chr10:89574369-89577923:-|alt_5ss
chr10:90770357-90771755:+:end	STAMBPL1,FAS	FAS	chr10	90770357	90771755	+	27	81	2.46095	1.12e-08	10	8	0.730271	0.135269	exon_skipping	chr10:90770357-90770509:+|exon_skipping,chr10:90770572-90771755:+|exon_skipping
chr10:910210-930386:-:end	LARP4B	LARP4B	chr10	910210	930386	-	93	94	0.156126	1.62e-11	155	11	-4.3164	0	alt_3ss	chr10:916023-930386:-|alt_3ss
chr10:91176959-91176961:+:end	IFIT5	IFIT5	chr10	91176959	91176961	+	0	56	7.17054	1.84e-11	0	12	12.5827	6.91e-23	intron_retention	chr10:91174560-91176961:+|intron_retention
chr10:92502285-92508590:-:start	HTR7	HTR7	chr10	92502285	92508590	-	37	47	0.436818	0.0187273	10	3	-1.26323	0.0433163	alt_5ss	chr10:92502285-92508595:-|alt_5ss
chr10:92982740-92987093:+:start	PCGF5	PCGF5	chr10	92982740	92987093	+	30	49	0.764901	0.000435114	17	15	0.912082	0.0195751	alt_3ss	chr10:92982740-93000240:+|alt_3ss
chr10:93024277-93038025:+:end	PCGF5	PCGF5	chr10	93024277	93038025	+	27	31	0.180683	0.0158357	11	4	-0.977493	0.103377	exon_skipping	chr10:93031454-93038025:+|exon_skipping,chr10:93024277-93031394:+|exon_skipping
chr10:93713630-93713632:+:start	BTAF1	BTAF1	chr10	93713630	93713632	+	12	38	1.50958	5.13e-11	10	2	-1.75002	0.00673736	intron_retention	chr10:93713630-93716284:+|intron_retention
chr10:93718911-93719541:+:end	BTAF1	BTAF1	chr10	93718911	93719541	+	67	72	0.265952	0.00240144	64	4	-4.41828	1.91e-35	alt_5ss	chr10:93719039-93719541:+|alt_5ss
chr10:94109425-94109427:+:end	2016-03-05	2016-03-05	chr10	94109425	94109427	+	0	42	5.39923	9.78e-15	0	15	8.87626	1.25e-29	intron_retention	chr10:94109289-94109427:+|intron_retention
chr10:94109594-94109596:+:start	2016-03-05	2016-03-05	chr10	94109594	94109596	+	6	52	2.75328	5.65e-12	8	23	3.33666	6.76e-18	intron_retention	chr10:94109594-94110847:+|intron_retention
chr10:94393377-94393379:+:end	KIF11	KIF11	chr10	94393377	94393379	+	1	61	4.91731	3.96e-15	0	11	6.58814	8.58e-23	intron_retention	chr10:94392450-94393379:+|intron_retention
chr10:94396938-94396940:+:end	KIF11	KIF11	chr10	94396938	94396940	+	6	57	3.05425	3.71e-12	5	12	3.13416	5.14e-09	intron_retention	chr10:94393552-94396940:+|intron_retention
chr10:94397066-94397068:+:start	KIF11	KIF11	chr10	94397066	94397068	+	5	62	3.40634	3.07e-13	5	15	3.54849	1.08e-13	intron_retention	chr10:94397066-94397143:+|intron_retention
chr10:94399548-94399550:+:end	KIF11	KIF11	chr10	94399548	94399550	+	1	50	4.23206	8.31e-15	1	15	5.62117	5.56e-21	intron_retention	chr10:94397302-94399550:+|intron_retention
chr10:94408191-94408193:+:start	KIF11	KIF11	chr10	94408191	94408193	+	1	40	4.05693	3.78e-14	1	12	5.79861	9.06e-22	intron_retention	chr10:94408191-94409591:+|intron_retention
chr10:95082930-95083026:-:start	MYOF	MYOF	chr10	95082930	95083026	-	88	96	1.39032	1.07e-06	300	231	0.640712	1.98e-09	exon_inclusion	chr10:95082930-95085582:-|exon_inclusion
chr10:95083115-95085582:-:end	MYOF	MYOF	chr10	95083115	95085582	-	87	96	1.4734	2.87e-07	271	223	0.782813	3.94e-15	exon_inclusion	chr10:95082930-95085582:-|exon_inclusion
chr10:95141153-95143834:-:start	MYOF	MYOF	chr10	95141153	95143834	-	6	8	0.343479	0.00262702	19	18	1.07853	0.000519292	alt_5ss	chr10:95141153-95147553:-|alt_5ss
chr10:95148911-95152673:-:end	MYOF	MYOF	chr10	95148911	95152673	-	64	89	1.57215	3.34e-06	53	39	0.561693	0.0126378	intron_skipping	chr10:95148911-95148913:-|intron_skipping
chr10:95148911-95155898:-:start	MYOF	MYOF	chr10	95148911	95155898	-	60	73	0.58452	0.000326578	156	142	1.00562	7.82e-17	intron_skipping,alt_3ss	chr10:95148911-95148913:-|intron_skipping,chr10:95153231-95155898:-|alt_3ss
chr10:95152712-95155898:-:start	MYOF	MYOF	chr10	95152712	95155898	-	51	73	0.977392	9.3e-06	49	36	0.568839	0.00727101	intron_skipping	chr10:95155896-95155898:-|intron_skipping
chr10:95153231-95155898:-:start	MYOF	MYOF	chr10	95153231	95155898	-	43	83	1.88061	0.00220742	11	4	-0.818413	0.141216	intron_skipping	chr10:95155896-95155898:-|intron_skipping
chr10:95256680-95259796:+:end	CEP55	CEP55	chr10	95256680	95259796	+	81	82	0.0579877	3.54e-05	128	17	-3.00966	0	alt_5ss	chr10:95256538-95259796:+|alt_5ss
chr10:95259991-95262858:+:start	CEP55	CEP55	chr10	95259991	95262858	+	4	7	0.398024	1.37e-09	10	1	-2.58161	0.0001889	alt_3ss	chr10:95259991-95262869:+|alt_3ss
chr10:97373720-97373722:-:end	ALDH18A1	ALDH18A1	chr10	97373720	97373722	-	3	6	0.65395	0.000555523	7	11	2.00979	2.93e-05	intron_retention	chr10:97373620-97373722:-|intron_retention
chr10:97445393-97446251:-:end	TCTN3	TCTN3	chr10	97445393	97446251	-	74	80	0.315216	0.0477607	85	77	0.980843	9.15e-10	exon_inclusion	chr10:97444381-97446251:-|exon_inclusion
chr10:97803476-97803478:+:start	CCNJ	CCNJ	chr10	97803476	97803478	+	3	88	5.42848	4.01e-15	1	17	6.02161	4.51e-30	intron_retention	chr10:97803476-97804109:+|intron_retention
chr10:97804219-97804221:+:start	CCNJ	CCNJ	chr10	97804219	97804221	+	4	92	5.58122	1.27e-14	1	15	5.59918	3.1e-21	intron_retention	chr10:97804219-97810012:+|intron_retention
chr10:97816455-97816457:+:end	CCNJ	CCNJ	chr10	97816455	97816457	+	6	91	5.03853	6.08e-14	2	15	5.28252	3.24e-23	intron_retention	chr10:97810223-97816457:+|intron_retention
chr10:97816757-97816759:+:start	CCNJ	CCNJ	chr10	97816757	97816759	+	5	84	4.47215	1.79e-13	2	24	6.20386	3.17e-40	intron_retention	chr10:97816757-97816844:+|intron_retention
chr10:97817584-97817586:+:end	CCNJ	CCNJ	chr10	97817584	97817586	+	0	58	5.83424	2.81e-13	0	26	11.1253	9.11e-44	intron_retention	chr10:97817004-97817586:+|intron_retention
chr10:98287046-98287048:-:start	TM9SF3	TM9SF3	chr10	98287046	98287048	-	0	7	2.85697	7.31e-10	1	10	6.04632	4.51e-18	intron_retention	chr10:98287046-98287169:-|intron_retention
chr10:98287253-98287255:-:start	TM9SF3	TM9SF3	chr10	98287253	98287255	-	0	13	3.02413	4.27e-11	1	16	6.63517	1.33e-31	intron_retention	chr10:98287253-98287787:-|intron_retention
chr10:98290294-98290296:-:end	TM9SF3	TM9SF3	chr10	98290294	98290296	-	2	15	1.94732	8.23e-10	5	26	4.46829	2.5e-30	intron_retention	chr10:98287934-98290296:-|intron_retention
chr10:98292805-98292807:-:end	TM9SF3	TM9SF3	chr10	98292805	98292807	-	1	9	2.21588	5.67e-08	2	14	5.02691	2.13e-17	intron_retention	chr10:98290365-98292807:-|intron_retention
chr10:98711953-98740549:+:start	LCOR,C10orf12	LCOR	chr10	98711953	98740549	+	48	73	1.05452	0.0110281	31	5	-2.56462	3.26e-10	alt_3ss	chr10:98711953-98714709:+|alt_3ss
chr10:99118697-99118699:-:end	RRP12,RPL34P20	RRP12	chr10	99118697	99118699	-	0	24	4.20132	3.23e-13	1	12	6.3434	5.08e-19	intron_retention	chr10:99118376-99118699:-|intron_retention
chr10:99125862-99125864:-:end	RRP12,RPL34P20	RRP12	chr10	99125862	99125864	-	0	27	3.87953	3.6e-14	1	11	5.39162	2.4e-17	intron_retention	chr10:99123660-99125864:-|intron_retention
chr10:99126200-99126202:-:end	RRP12,RPL34P20	RRP12	chr10	99126200	99126202	-	0	37	5.09829	6.64e-16	0	23	8.41723	1.4e-45	intron_retention	chr10:99125990-99126202:-|intron_retention
chr10:99126378-99126380:-:start	RRP12,RPL34P20	RRP12	chr10	99126378	99126380	-	0	40	4.97458	2.12e-14	0	20	8.16305	5.3e-33	intron_retention	chr10:99126378-99126498:-|intron_retention
chr10:99126889-99126891:-:start	RRP12,RPL34P20	RRP12	chr10	99126889	99126891	-	0	37	4.10104	1.55e-14	1	15	6.24008	2.66e-28	intron_retention	chr10:99126889-99129181:-|intron_retention
chr10:99129921-99129923:-:end	RRP12,RPL34P20	RRP12	chr10	99129921	99129923	-	0	30	5.25369	1.15e-14	0	12	8.45701	3.9e-25	intron_retention	chr10:99129339-99129923:-|intron_retention
chr10:99130470-99130472:-:end	RRP12,RPL34P20	RRP12	chr10	99130470	99130472	-	0	31	5.11285	1.39e-14	0	15	8.10773	3.33e-29	intron_retention	chr10:99130317-99130472:-|intron_retention
chr10:99130677-99130679:-:end	RRP12,RPL34P20	RRP12	chr10	99130677	99130679	-	0	42	4.55687	1.4e-14	1	21	7.18038	1.75e-38	intron_retention	chr10:99130553-99130679:-|intron_retention
chr10:99131827-99131829:-:end	RRP12,RPL34P20	RRP12	chr10	99131827	99131829	-	7	45	2.34036	2.21e-13	11	21	2.59318	2.81e-12	intron_retention	chr10:99130838-99131829:-|intron_retention
chr10:99132490-99132492:-:end	RRP12,RPL34P20	RRP12	chr10	99132490	99132492	-	0	32	4.20994	7.44e-12	0	12	6.67407	8.8e-22	intron_retention	chr10:99131923-99132492:-|intron_retention
chr10:99139047-99139049:-:end	RRP12,RPL34P20	RRP12	chr10	99139047	99139049	-	0	26	4.06694	6.57e-14	1	12	6.28728	4.35e-21	intron_retention	chr10:99133651-99139049:-|intron_retention
chr10:99141469-99141471:-:end	RRP12,RPL34P20	RRP12	chr10	99141469	99141471	-	1	31	3.50127	6.82e-14	1	11	4.95709	1.42e-14	intron_retention	chr10:99141240-99141471:-|intron_retention
chr10:99148006-99148008:-:end	RRP12,RPL34P20	RRP12	chr10	99148006	99148008	-	1	37	3.74192	2.48e-14	2	18	5.74956	8.07e-24	intron_retention	chr10:99145750-99148008:-|intron_retention
chr10:99148136-99148138:-:start	RRP12,RPL34P20	RRP12	chr10	99148136	99148138	-	0	23	5.74126	7.27e-14	0	11	12.4414	6.48e-20	intron_retention	chr10:99148136-99148245:-|intron_retention
chr10:99150296-99150298:-:start	RRP12,RPL34P20	RRP12	chr10	99150296	99150298	-	0	27	5.10652	2.32e-13	0	11	8.22609	2.34e-18	intron_retention	chr10:99150296-99150495:-|intron_retention
chr10:99153438-99153440:-:end	RRP12,RPL34P20	RRP12	chr10	99153438	99153440	-	0	34	5.27091	1.58e-13	0	13	8.6148	1.08e-25	intron_retention	chr10:99150601-99153440:-|intron_retention
chr10:99155972-99155974:-:end	RRP12,RPL34P20	RRP12	chr10	99155972	99155974	-	1	34	3.64104	1.27e-12	1	13	5.43061	3.86e-18	intron_retention	chr10:99153517-99155974:-|intron_retention
chr10:99160847-99160849:-:end	RRP12,RPL34P20	RRP12	chr10	99160847	99160849	-	0	64	6.38639	2.04e-16	0	54	11.5031	0	intron_retention	chr10:99160291-99160849:-|intron_retention
chr10:99190133-99190135:+:end	PGAM1	PGAM1	chr10	99190133	99190135	+	0	8	2.34484	3.01e-10	3	37	6.17721	0	intron_retention	chr10:99186203-99190135:+|intron_retention
chr10:99190410-99192111:+:start	PGAM1	PGAM1	chr10	99190410	99192111	+	0	1	2.36634	1.45e-09	0	22	8.35653	1.15e-43	exon_skipping	chr10:99190410-99190711:+|exon_skipping,chr10:99190892-99192111:+|exon_skipping
chr10:99190709-99190711:+:end	PGAM1	PGAM1	chr10	99190709	99190711	+	0	4	3.24596	4.77e-14	3	90	8.13737	0	intron_retention	chr10:99190410-99190711:+|intron_retention
chr10:99190892-99190894:+:start	PGAM1	PGAM1	chr10	99190892	99190894	+	1	13	2.46318	1.55e-12	7	94	6.53919	0	intron_retention	chr10:99190892-99192111:+|intron_retention
chr10:99201016-99205488:-:end	EXOSC1	EXOSC1	chr10	99201016	99205488	-	6	11	0.519343	0.00104868	9	12	1.7718	1.31e-05	exon_skipping	chr10:99203068-99205488:-|exon_skipping,chr10:99201016-99202993:-|exon_skipping
chr10:99214556-99215470:+:start	ZDHHC16	ZDHHC16	chr10	99214556	99215470	+	19	19	0.0549794	0.0307729	13	8	0.159184	0.779071	alt_3ss	chr10:99214556-99215416:+|alt_3ss
chr10:99236501-99237103:-:start	MMS19	MMS19	chr10	99236501	99237103	-	7	11	0.51824	0.00124603	9	12	1.7815	1.03e-05	exon_skipping	chr10:99236501-99236591:-|exon_skipping
chr10:99236720-99237103:-:start	MMS19	MMS19	chr10	99236720	99237103	-	89	96	1.15588	0.018785	119	90	0.6241	6.72e-06	intron_skipping	chr10:99236720-99236722:-|intron_skipping
chr10:99476948-99476950:+:end	MARVELD1	MARVELD1	chr10	99476948	99476950	+	4	40	2.72114	3.04e-09	1	21	6.28887	2.39e-30	intron_retention	chr10:99475742-99476950:+|intron_retention
chr10:99510227-99511132:+:start	ZFYVE27	ZFYVE27	chr10	99510227	99511132	+	22	47	1.13203	2.68e-06	11	1	-3.55961	1.58e-06	alt_3ss	chr10:99510227-99511147:+|alt_3ss
chr11:1006617-1006619:+:start	AP2A2	AP2A2	chr11	1006617	1006619	+	4	14	1.29204	1.67e-05	5	13	3.16095	1.81e-11	intron_retention	chr11:1006617-1008011:+|intron_retention
chr11:1008135-1008137:+:start	AP2A2	AP2A2	chr11	1008135	1008137	+	3	14	1.61958	7.24e-07	3	11	3.87429	5.19e-13	intron_retention	chr11:1008135-1009099:+|intron_retention
chr11:1009817-1009819:+:start	AP2A2	AP2A2	chr11	1009817	1009819	+	1	16	2.69427	2.5e-10	1	15	5.76947	8.68e-26	intron_retention	chr11:1009817-1010547:+|intron_retention
chr11:101984872-101984874:+:end	YAP1	YAP1	chr11	101984872	101984874	+	0	15	5.22032	8.84e-14	0	17	13.2142	5.01e-34	intron_retention	chr11:101981900-101984874:+|intron_retention
chr11:102033302-102076623:+:start	YAP1	YAP1	chr11	102033302	102076623	+	26	51	1.07823	6.82e-08	43	37	0.853113	4.91e-05	exon_skipping	chr11:102033302-102056748:+|exon_skipping,chr11:102056868-102076623:+|exon_skipping,chr11:102056862-102076623:+|exon_skipping
chr11:102076621-102076623:+:end	YAP1	YAP1	chr11	102076621	102076623	+	0	16	3.61757	4.66e-11	1	15	6.83436	2.77e-24	intron_retention	chr11:102056862-102076623:+|intron_retention,chr11:102056868-102076623:+|intron_retention
chr11:102076805-102100432:+:end	YAP1	YAP1	chr11	102076805	102100432	+	0	13	4.58606	9.29e-13	0	16	8.96375	1.73e-29	exon_skipping	chr11:102076805-102080247:+|exon_skipping,chr11:102098312-102100432:+|exon_skipping,chr11:102076805-102094352:+|exon_skipping
chr11:102076817-102076819:+:start	YAP1	YAP1	chr11	102076817	102076819	+	2	58	3.93183	2.12e-12	1	21	6.48138	7.72e-33	intron_retention	chr11:102076817-102080247:+|intron_retention
chr11:102080245-102080247:+:end	YAP1	YAP1	chr11	102080245	102080247	+	1	30	3.13013	2.75e-12	2	14	4.99633	1.58e-19	intron_retention	chr11:102076805-102080247:+|intron_retention
chr11:102094350-102094352:+:end	YAP1	YAP1	chr11	102094350	102094352	+	1	39	3.52615	9.38e-15	4	29	5.34615	3.59e-41	intron_retention	chr11:102080295-102094352:+|intron_retention,chr11:102076817-102094352:+|intron_retention,chr11:102076805-102094352:+|intron_retention
chr11:102098197-102098199:+:end	YAP1	YAP1	chr11	102098197	102098199	+	4	40	2.60908	2.87e-14	11	36	3.65844	3.34e-36	intron_retention	chr11:102094483-102098199:+|intron_retention
chr11:102098312-102098314:+:start	YAP1	YAP1	chr11	102098312	102098314	+	1	43	4.00944	5.78e-16	3	37	6.42066	0	intron_retention	chr11:102098312-102100432:+|intron_retention
chr11:102272267-102272269:-:end	TMEM123	TMEM123	chr11	102272267	102272269	-	1	5	1.44297	2.52e-07	6	20	3.70838	1.86e-20	intron_retention	chr11:102269622-102272269:-|intron_retention
chr11:102272423-102272425:-:start	TMEM123	TMEM123	chr11	102272423	102272425	-	0	2	3.11536	2.33e-08	0	12	8.34475	9.49e-22	intron_retention	chr11:102272423-102272646:-|intron_retention
chr11:102937296-102953984:-:start	DCUN1D5	DCUN1D5	chr11	102937296	102953984	-	6	7	0.140062	3.34e-09	13	1	-3.10973	4.37e-06	exon_skipping	chr11:102937296-102953476:-|exon_skipping
chr11:102953568-102953984:-:end	DCUN1D5	DCUN1D5	chr11	102953568	102953984	-	94	94	0.080704	1.95e-08	222	32	-2.8376	0	exon_inclusion	chr11:102937296-102953984:-|exon_inclusion
chr11:102962513-102962515:-:end	DCUN1D5	DCUN1D5	chr11	102962513	102962515	-	3	72	4.4204	8.22e-17	7	79	6.2231	0	intron_retention	chr11:102960047-102962515:-|intron_retention
chr11:10326776-10326778:+:start	ADM	ADM	chr11	10326776	10326778	+	1	35	3.35377	6.4e-12	1	88	9.19972	0	intron_retention	chr11:10326776-10327226:+|intron_retention
chr11:10327493-10327495:+:end	ADM	ADM	chr11	10327493	10327495	+	6	73	3.67131	3.4e-16	6	175	8.20179	0	intron_retention	chr11:10327345-10327495:+|intron_retention
chr11:10327645-10327647:+:start	ADM	ADM	chr11	10327645	10327647	+	3	57	3.57586	1.05e-15	3	145	8.72275	0	intron_retention	chr11:10327645-10327878:+|intron_retention
chr11:105881180-105881182:-:end	MSANTD4,KIAA1826	MSANTD4	chr11	105881180	105881182	-	0	73	5.91533	4.95e-16	0	19	8.55321	8.33e-33	intron_retention	chr11:105880837-105881182:-|intron_retention
chr11:105881794-105891688:-:start	MSANTD4,KIAA1826	MSANTD4	chr11	105881794	105891688	-	30	81	2.30373	2.11e-06	4	10	2.8264	6.47e-08	alt_5ss	chr11:105881794-105892921:-|alt_5ss
chr11:105950191-105950193:+:end	AASDHPPT	AASDHPPT	chr11	105950191	105950193	+	0	21	5.54937	2.25e-14	0	16	10.1378	3.47e-30	intron_retention	chr11:105948620-105950193:+|intron_retention
chr11:105950419-105962042:+:start	AASDHPPT	AASDHPPT	chr11	105950419	105962042	+	2	24	2.68531	5.05e-13	3	15	4.30347	1.06e-19	exon_skipping	chr11:105950419-105961283:+|exon_skipping,chr11:105961405-105962042:+|exon_skipping
chr11:105962204-105962206:+:start	AASDHPPT	AASDHPPT	chr11	105962204	105962206	+	1	19	2.84604	1.47e-11	2	17	4.96358	5.99e-25	intron_retention	chr11:105962204-105965309:+|intron_retention
chr11:105967467-105967469:+:end	AASDHPPT	AASDHPPT	chr11	105967467	105967469	+	0	23	4.85918	8.34e-15	0	23	8.9802	1.05e-41	intron_retention	chr11:105965381-105967469:+|intron_retention
chr11:107673881-107677442:-:start	SLC35F2	SLC35F2	chr11	107673881	107677442	-	4	28	2.03577	5.09e-11	7	13	2.32436	1.28e-06	exon_skipping	chr11:107676241-107677442:-|exon_skipping,chr11:107673881-107675443:-|exon_skipping
chr11:10783491-10783493:+:end	CTR9	CTR9	chr11	10783491	10783493	+	0	29	4.25989	9.5e-14	0	18	7.49749	5.6e-34	intron_retention	chr11:10781868-10783493:+|intron_retention
chr11:10784975-10784977:+:end	CTR9	CTR9	chr11	10784975	10784977	+	0	28	3.88134	5.18e-13	1	17	6.73654	5.86e-26	intron_retention	chr11:10783601-10784977:+|intron_retention
chr11:10785656-10785658:+:end	CTR9	CTR9	chr11	10785656	10785658	+	0	31	4.32116	1.06e-12	0	18	7.55341	3.31e-28	intron_retention	chr11:10785426-10785658:+|intron_retention
chr11:10789538-10789889:+:end	CTR9	CTR9	chr11	10789538	10789889	+	0	12	4.96754	1.9e-11	0	10	9.27431	1e-17	exon_skipping	chr11:10789708-10789889:+|exon_skipping,chr11:10789538-10789620:+|exon_skipping
chr11:10789618-10789620:+:end	CTR9	CTR9	chr11	10789618	10789620	+	0	14	3.66856	1.38e-12	0	11	6.46776	4.55e-19	intron_retention	chr11:10789538-10789620:+|intron_retention
chr11:10792031-10792033:+:end	CTR9	CTR9	chr11	10792031	10792033	+	0	18	4.54434	8.57e-14	0	18	8.49779	2.25e-33	intron_retention	chr11:10791873-10792033:+|intron_retention
chr11:10792179-10792181:+:start	CTR9	CTR9	chr11	10792179	10792181	+	0	25	4.16071	1.37e-14	1	18	7.15776	2.22e-36	intron_retention	chr11:10792179-10793091:+|intron_retention
chr11:10793163-10793165:+:start	CTR9	CTR9	chr11	10793163	10793165	+	0	31	3.80848	3.34e-13	1	20	6.59608	7.94e-29	intron_retention	chr11:10793163-10794066:+|intron_retention
chr11:10794671-10794673:+:end	CTR9	CTR9	chr11	10794671	10794673	+	0	24	3.63061	5.32e-14	1	18	6.29229	7.65e-26	intron_retention	chr11:10794202-10794673:+|intron_retention
chr11:10796850-10796852:+:start	CTR9	CTR9	chr11	10796850	10796852	+	0	17	3.16619	5.01e-13	2	12	4.86925	6.55e-18	intron_retention	chr11:10796850-10797067:+|intron_retention
chr11:10800223-10800225:+:end	CTR9	CTR9	chr11	10800223	10800225	+	1	27	3.35847	2.37e-13	2	27	5.88333	7.43e-35	intron_retention	chr11:10797180-10800225:+|intron_retention
chr11:10819428-10819430:-:start	EIF4G2,SNORD97,ZBED5	EIF4G2	chr11	10819428	10819430	-	0	3	2.08439	6.99e-12	8	51	4.88035	0	intron_retention	chr11:10819428-10820538:-|intron_retention
chr11:10820757-10820759:-:end	ZBED5,EIF4G2,SNORD97	EIF4G2	chr11	10820757	10820759	-	0	5	2.56667	3.13e-14	8	77	5.82293	0	intron_retention	chr11:10820660-10820759:-|intron_retention
chr11:10820971-10820973:-:start	ZBED5,EIF4G2,SNORD97	EIF4G2	chr11	10820971	10820973	-	0	12	2.70118	3.7e-14	16	162	5.96492	0	intron_retention	chr11:10820971-10821098:-|intron_retention
chr11:10821634-10821636:-:end	ZBED5,EIF4G2,SNORD97	EIF4G2	chr11	10821634	10821636	-	1	13	2.14985	5.62e-15	34	191	4.73388	0	intron_retention	chr11:10821303-10821636:-|intron_retention
chr11:10821895-10821897:-:start	ZBED5,EIF4G2,SNORD97	EIF4G2	chr11	10821895	10821897	-	0	16	2.96523	1.17e-16	16	208	6.47864	0	intron_retention	chr11:10821895-10821978:-|intron_retention
chr11:10822194-10822196:-:start	ZBED5,EIF4G2,SNORD97	EIF4G2	chr11	10822194	10822196	-	0	11	2.76081	6.28e-15	17	177	6.04736	0	intron_retention	chr11:10822194-10822277:-|intron_retention
chr11:10822382-10822384:-:start	EIF4G2,SNORD97,ZBED5	EIF4G2	chr11	10822382	10822384	-	0	7	4.19317	3.76e-16	2	115	9.11792	0	intron_retention	chr11:10822382-10822508:-|intron_retention
chr11:10822634-10822636:-:start	ZBED5,EIF4G2,SNORD97	EIF4G2	chr11	10822634	10822636	-	0	7	2.80571	3.43e-15	8	95	6.29477	0	intron_retention	chr11:10822634-10823595:-|intron_retention,chr11:10822634-10823207:-|intron_retention
chr11:10823321-10823323:-:start	EIF4G2,SNORD97,ZBED5	EIF4G2	chr11	10823321	10823323	-	1	12	2.55093	2.17e-13	17	152	5.64817	0	intron_retention	chr11:10823321-10823595:-|intron_retention
chr11:10823756-10823758:-:start	EIF4G2,SNORD97,ZBED5	EIF4G2	chr11	10823756	10823758	-	0	11	2.98866	1.03e-14	12	153	6.46153	0	intron_retention	chr11:10823756-10823840:-|intron_retention
chr11:10824574-10824576:-:end	EIF4G2,SNORD97,ZBED5	EIF4G2	chr11	10824574	10824576	-	0	13	3.29799	3.57e-15	9	158	7.02955	0	intron_retention	chr11:10823982-10824576:-|intron_retention
chr11:10824755-10824757:-:end	ZBED5,EIF4G2,SNORD97	EIF4G2	chr11	10824755	10824757	-	0	11	2.84601	9.03e-16	14	159	6.15374	0	intron_retention	chr11:10824675-10824757:-|intron_retention
chr11:10825024-10825026:-:end	ZBED5,EIF4G2,SNORD97	EIF4G2	chr11	10825024	10825026	-	0	14	3.1893	2.82e-16	12	188	6.88261	0	intron_retention	chr11:10824841-10825026:-|intron_retention
chr11:10825443-10825445:-:end	EIF4G2,SNORD97,ZBED5	EIF4G2	chr11	10825443	10825445	-	1	15	2.55602	1.83e-14	22	180	5.56537	0	intron_retention	chr11:10825137-10825445:-|intron_retention
chr11:10825597-10825599:-:start	ZBED5,EIF4G2,SNORD97	EIF4G2	chr11	10825597	10825599	-	1	13	2.52855	5.14e-15	22	174	5.42706	0	intron_retention	chr11:10825597-10825683:-|intron_retention
chr11:10825750-10825752:-:start	ZBED5,EIF4G2,SNORD97	EIF4G2	chr11	10825750	10825752	-	0	13	4.42063	1.1e-17	3	177	9.42631	0	intron_retention	chr11:10825750-10825833:-|intron_retention
chr11:10825965-10825967:-:start	EIF4G2,SNORD97,ZBED5	EIF4G2	chr11	10825965	10825967	-	0	12	3.18601	1.45e-16	10	165	6.88833	0	intron_retention	chr11:10825965-10826459:-|intron_retention
chr11:10826562-10826564:-:start	ZBED5,EIF4G2,SNORD97	EIF4G2	chr11	10826562	10826564	-	0	11	3.35444	4.06e-16	6	118	7.10922	0	intron_retention	chr11:10826562-10827453:-|intron_retention
chr11:10827594-10827596:-:start	EIF4G2,SNORD97,ZBED5	EIF4G2	chr11	10827594	10827596	-	0	8	2.76504	1.67e-15	13	137	6.06424	0	intron_retention	chr11:10827594-10828366:-|intron_retention
chr11:10827594-10828801:-:end	ZBED5,EIF4G2,SNORD97	EIF4G2	chr11	10827594	10828801	-	1	2	1.03559	9.74e-08	16	31	2.51097	2.49e-19	exon_skipping	chr11:10828432-10828801:-|exon_skipping,chr11:10827594-10828366:-|exon_skipping
chr11:10828799-10828801:-:end	EIF4G2,SNORD97,ZBED5	EIF4G2	chr11	10828799	10828801	-	0	8	3.83295	6.29e-16	3	99	8.1223	0	intron_retention	chr11:10828432-10828801:-|intron_retention
chr11:10830249-10830251:-:end	ZBED5,EIF4G2,SNORD97	EIF4G2	chr11	10830249	10830251	-	0	13	3.00266	4.53e-15	7	85	6.19119	0	intron_retention	chr11:10828928-10830251:-|intron_retention
chr11:10877688-10877690:-:end	ZBED5,EIF4G2,SNORD97	ZBED5	chr11	10877688	10877690	-	45	62	0.711562	0.000638214	20	15	0.640173	0.370375	intron_retention	chr11:10876633-10877690:-|intron_retention
chr11:10879406-10879408:-:end	ZBED5,EIF4G2,SNORD97	ZBED5	chr11	10879406	10879408	-	33	96	3.91034	2.26e-13	18	25	1.84875	7.68e-10	intron_retention	chr11:10877804-10879408:-|intron_retention
chr11:111945640-111946290:+:end	C11orf57	C11orf57	chr11	111945640	111946290	+	69	82	0.707258	0.0117162	50	34	0.372266	0.0837243	exon_inclusion	chr11:111945082-111946290:+|exon_inclusion
chr11:111946367-111946369:+:start	C11orf57	C11orf57	chr11	111946367	111946369	+	13	54	2.00268	5.21e-11	12	33	3.20034	3.48e-30	intron_retention	chr11:111946367-111948938:+|intron_retention
chr11:111951130-111951132:+:end	C11orf57	C11orf57	chr11	111951130	111951132	+	0	48	6.83136	9.57e-15	0	25	14.0501	4.48e-44	intron_retention	chr11:111949039-111951132:+|intron_retention
chr11:111952703-111952705:+:end	C11orf57	C11orf57	chr11	111952703	111952705	+	4	86	4.99375	3.59e-13	1	21	6.27294	1.49e-31	intron_retention	chr11:111951282-111952705:+|intron_retention
chr11:111956186-111957363:-:start	TIMM8B	TIMM8B	chr11	111956186	111957363	-	73	80	0.404749	0.0101514	195	191	1.13717	1.28e-22	exon_skipping	chr11:111956186-111956701:-|exon_skipping
chr11:111956699-111956701:-:end	TIMM8B	TIMM8B	chr11	111956699	111956701	-	6	65	3.25661	1.2e-13	4	30	5.06378	2.67e-40	intron_retention	chr11:111956186-111956701:-|intron_retention
chr11:111957034-111957036:-:start	TIMM8B	TIMM8B	chr11	111957034	111957036	-	5	67	3.55399	3.12e-14	2	30	6.08722	0	intron_retention	chr11:111957034-111957363:-|intron_retention
chr11:112020929-112020931:-:start	IL18	IL18	chr11	112020929	112020931	-	10	21	0.825959	9.19e-05	16	17	1.22768	0.00125447	intron_retention	chr11:112020929-112024314:-|intron_retention
chr11:112020929-112025697:-:end	IL18	IL18	chr11	112020929	112025697	-	10	11	0.111265	0.00130587	17	7	-0.486638	0.289284	exon_skipping	chr11:112024326-112025697:-|exon_skipping
chr11:114271489-114276427:+:end	RBM7,REXO2,RP11-212D19.4	RBM7	chr11	114271489	114276427	+	0	40	5.36947	6.42e-12	0	18	10.455	2.22e-37	exon_skipping	chr11:114273637-114276427:+|exon_skipping,chr11:114271489-114272419:+|exon_skipping
chr11:114271489-114278166:+:end	RBM7,REXO2,RP11-212D19.4	RBM7	chr11	114271489	114278166	+	0	13	5.01317	1.45e-06	0	10	12.1263	4.26e-17	exon_skipping	chr11:114276521-114278166:+|exon_skipping,chr11:114271489-114272419:+|exon_skipping
chr11:114272417-114272419:+:end	RBM7,REXO2,RP11-212D19.4	RBM7	chr11	114272417	114272419	+	1	43	3.72815	6.24e-12	1	11	5.92385	7.14e-17	intron_retention	chr11:114271489-114272419:+|intron_retention
chr11:114276521-114276523:+:start	RBM7,REXO2,RP11-212D19.4	RBM7	chr11	114276521	114276523	+	0	16	3.86371	9.54e-09	0	10	8.06756	1.23e-17	intron_retention	chr11:114276521-114278166:+|intron_retention
chr11:114310397-114314577:+:end	RBM7,REXO2,RP11-212D19.4	REXO2	chr11	114310397	114314577	+	5	6	0.237503	0.0404001	14	15	1.29972	0.000253923	exon_skipping	chr11:114311461-114314577:+|exon_skipping
chr11:116640938-116640940:-:start	BUD13	BUD13	chr11	116640938	116640940	-	0	68	7.70072	4.16e-15	0	10	12.2581	6.88e-21	intron_retention	chr11:116640938-116643537:-|intron_retention
chr11:116653745-116653747:-:start	ZNF259	ZNF259	chr11	116653745	116653747	-	0	17	3.67679	6.55e-11	1	17	7.0815	1.36e-26	intron_retention	chr11:116653745-116654245:-|intron_retention
chr11:116654335-116654337:-:start	ZNF259	ZNF259	chr11	116654335	116654337	-	2	33	2.81499	2.58e-13	6	38	5.03269	0	intron_retention	chr11:116654335-116655093:-|intron_retention
chr11:116655568-116655570:-:end	ZNF259	ZNF259	chr11	116655568	116655570	-	2	23	2.69301	1.89e-11	3	26	5.23883	2.35e-39	intron_retention	chr11:116655164-116655570:-|intron_retention
chr11:116655637-116655639:-:start	ZNF259	ZNF259	chr11	116655637	116655639	-	0	27	3.68015	1.13e-13	1	31	7.26531	0	intron_retention	chr11:116655637-116655814:-|intron_retention
chr11:116655862-116655864:-:start	ZNF259	ZNF259	chr11	116655862	116655864	-	0	23	3.52739	4.68e-14	1	26	6.88405	0	intron_retention	chr11:116655862-116656229:-|intron_retention
chr11:116656352-116656354:-:start	ZNF259	ZNF259	chr11	116656352	116656354	-	1	20	3.22166	1.8e-11	1	16	6.30535	3.52e-29	intron_retention	chr11:116656352-116656511:-|intron_retention
chr11:116657224-116657226:-:end	ZNF259	ZNF259	chr11	116657224	116657226	-	0	19	3.78121	6.8e-11	0	16	7.27858	5.36e-25	intron_retention	chr11:116656598-116657226:-|intron_retention
chr11:116657682-116657684:-:end	ZNF259	ZNF259	chr11	116657682	116657684	-	0	17	4.25046	1.42e-13	0	16	8.19614	6.55e-33	intron_retention	chr11:116657297-116657684:-|intron_retention
chr11:116657775-116658535:-:start	ZNF259	ZNF259	chr11	116657775	116658535	-	1	14	2.8146	5.11e-11	1	12	5.26659	8.14e-18	exon_skipping	chr11:116658359-116658535:-|exon_skipping,chr11:116657775-116658197:-|exon_skipping
chr11:117023154-117023156:+:end	PAFAH1B2	PAFAH1B2	chr11	117023154	117023156	+	0	15	3.2174	1.3e-13	2	14	5.02691	6.62e-18	intron_retention	chr11:117015134-117023156:+|intron_retention
chr11:117098929-117098931:-:end	PCSK7	PCSK7	chr11	117098929	117098931	-	1	41	3.68454	1.7e-10	0	17	7.38095	1.06e-32	intron_retention	chr11:117098038-117098931:-|intron_retention
chr11:117099066-117099068:-:start	PCSK7	PCSK7	chr11	117099066	117099068	-	1	28	3.34501	1.07e-08	0	10	6.83828	4.22e-18	intron_retention	chr11:117099066-117100092:-|intron_retention
chr11:117101062-117101064:-:end	PCSK7	PCSK7	chr11	117101062	117101064	-	1	34	3.90281	3.85e-11	0	12	7.62731	2.39e-24	intron_retention	chr11:117100572-117101064:-|intron_retention
chr11:117160523-117161203:-:end	BACE1	BACE1	chr11	117160523	117161203	-	48	88	2.12128	0.0100756	11	6	-0.166351	0.771968	intron_skipping	chr11:117161201-117161203:-|intron_skipping
chr11:117161375-117161615:-:end	BACE1	BACE1	chr11	117161375	117161615	-	41	94	3.16294	0.000221578	12	5	-0.768627	0.179843	intron_skipping	chr11:117161613-117161615:-|intron_skipping
chr11:118242381-118242383:+:start	UBE4A,ATP5L	UBE4A	chr11	118242381	118242383	+	0	17	4.2341	8.69e-10	0	11	8.22609	5.94e-21	intron_retention	chr11:118242381-118243221:+|intron_retention
chr11:118272432-118277651:+:start	UBE4A,ATP5L	ATP5L	chr11	118272432	118277651	+	95	96	0.291634	0.00706696	1038	1253	1.58256	0	exon_skipping	chr11:118272432-118274638:+|exon_skipping,chr11:118272432-118276371:+|exon_skipping,chr11:118276424-118277651:+|exon_skipping
chr11:118626966-118626968:-:end	DDX6	DDX6	chr11	118626966	118626968	-	0	27	4.62061	5.47e-16	1	20	7.35413	1.39e-38	intron_retention	chr11:118626212-118626968:-|intron_retention
chr11:118627032-118627034:-:start	DDX6	DDX6	chr11	118627032	118627034	-	0	26	4.38134	3.63e-15	1	16	6.94092	2.78e-34	intron_retention	chr11:118627032-118627879:-|intron_retention
chr11:118629480-118629482:-:end	DDX6	DDX6	chr11	118629480	118629482	-	0	35	4.51148	4.25e-15	1	28	6.81835	6.42e-43	intron_retention	chr11:118627996-118629482:-|intron_retention
chr11:118629611-118629613:-:start	DDX6	DDX6	chr11	118629611	118629613	-	0	31	4.57535	1.33e-15	1	20	7.04838	4.96e-43	intron_retention	chr11:118629611-118630630:-|intron_retention
chr11:118630753-118630755:-:start	DDX6	DDX6	chr11	118630753	118630755	-	0	27	4.14423	3.92e-14	1	14	6.03103	1.52e-23	intron_retention	chr11:118630753-118633920:-|intron_retention
chr11:11863771-11906013:+:start	USP47	USP47	chr11	11863771	11906013	+	30	50	0.814403	0.000352873	10	7	0.61019	0.25118	exon_skipping	chr11:11901927-11906013:+|exon_skipping,chr11:11863771-11901723:+|exon_skipping
chr11:118638928-118638930:-:end	DDX6	DDX6	chr11	118638928	118638930	-	0	26	4.39226	2.67e-14	0	14	6.96186	6.8e-21	intron_retention	chr11:118636063-118638930:-|intron_retention
chr11:118770623-118770625:-:end	BCL9L	BCL9L	chr11	118770623	118770625	-	0	81	7.77191	7.23e-19	0	124	13.212	0	intron_retention	chr11:118770217-118770625:-|intron_retention
chr11:118770907-118770909:-:start	BCL9L	BCL9L	chr11	118770907	118770909	-	5	87	4.87448	1.34e-17	10	140	6.67909	0	intron_retention	chr11:118770907-118771327:-|intron_retention
chr11:118773696-118773698:-:end	BCL9L	BCL9L	chr11	118773696	118773698	-	4	88	5.21557	2.6e-16	5	82	6.927	0	intron_retention	chr11:118773617-118773698:-|intron_retention
chr11:118773783-118773785:-:start	BCL9L	BCL9L	chr11	118773783	118773785	-	3	92	5.84238	6.34e-17	2	58	7.43537	0	intron_retention	chr11:118773783-118773944:-|intron_retention
chr11:118774161-118774163:-:start	BCL9L	BCL9L	chr11	118774161	118774163	-	2	80	5.13854	1.19e-17	3	96	8.26352	0	intron_retention	chr11:118774161-118778191:-|intron_retention
chr11:118778311-118778313:-:start	BCL9L	BCL9L	chr11	118778311	118778313	-	1	62	5.00764	2.75e-17	2	98	8.94018	0	intron_retention	chr11:118778311-118778978:-|intron_retention
chr11:118779364-118779366:-:start	BCL9L	BCL9L	chr11	118779364	118779366	-	4	74	4.03997	2.62e-15	6	59	5.66119	0	intron_retention	chr11:118779364-118780622:-|intron_retention,chr11:118779364-118789534:-|intron_retention
chr11:118780724-118780726:-:start	BCL9L		chr11	118780724	118780726	-	40	97	4.0225	1.58e-15	44	93	2.70629	2.41e-40	intron_retention	chr11:118780724-118789534:-|intron_retention
chr11:118789588-118789590:-:start	BCL9L		chr11	118789588	118789590	-	2	87	5.5856	3.07e-16	2	20	5.94763	1.62e-26	intron_retention	chr11:118789588-118795946:-|intron_retention
chr11:118795944-118795946:-:end	BCL9L		chr11	118795944	118795946	-	3	82	4.98802	1.32e-15	3	44	6.63328	0	intron_retention	chr11:118779364-118795946:-|intron_retention
chr11:118881928-118881930:+:end	CCDC84	CCDC84	chr11	118881928	118881930	+	11	31	1.27814	1.43e-05	6	12	2.48623	8.58e-08	intron_retention	chr11:118881540-118881930:+|intron_retention
chr11:118886468-118886550:-:end	RPS25	RPS25	chr11	118886468	118886550	-	86	89	0.254052	0.0285585	371	462	1.6464	0	intron_skipping	chr11:118886548-118886550:-|intron_skipping
chr11:118888069-118888071:-:end	RPS25	RPS25	chr11	118888069	118888071	-	0	1	1.41917	3.93e-08	8	39	4.42519	8.41e-45	intron_retention	chr11:118886649-118888071:-|intron_retention
chr11:118888255-118888667:-:start	RPS25	RPS25	chr11	118888255	118888667	-	97	98	0.355542	0.00124433	5421	6336	1.51426	0	intron_skipping	chr11:118888255-118888257:-|intron_skipping
chr11:118888763-118888765:-:start	RPS25	RPS25	chr11	118888763	118888765	-	0	2	1.066	3.73e-08	38	127	3.65875	0	intron_retention	chr11:118888763-118888991:-|intron_retention
chr11:118896790-118897312:-:start	SLC37A4	SLC37A4	chr11	118896790	118897312	-	89	98	2.3707	1.67e-05	103	92	0.940538	1.59e-09	exon_inclusion	chr11:118896790-118897646:-|exon_inclusion
chr11:118897398-118897646:-:end	SLC37A4	SLC37A4	chr11	118897398	118897646	-	89	98	2.16893	0.000327507	93	71	0.623357	0.000134677	exon_inclusion	chr11:118896790-118897646:-|exon_inclusion
chr11:118898582-118898903:-:end	SLC37A4	SLC37A4	chr11	118898582	118898903	-	83	92	0.855329	0.00732533	99	76	0.647572	0.000146931	intron_skipping	chr11:118898901-118898903:-|intron_skipping
chr11:118916366-118916368:-:start	HYOU1	HYOU1	chr11	118916366	118916368	-	2	9	1.34351	2.28e-08	10	35	3.76866	1.13e-33	intron_retention	chr11:118916366-118916492:-|intron_retention
chr11:118917126-118917128:-:end	HYOU1	HYOU1	chr11	118917126	118917128	-	0	6	2.01065	6.72e-08	3	20	5.15585	1.74e-23	intron_retention	chr11:118916546-118917128:-|intron_retention,chr11:118916543-118917128:-|intron_retention
chr11:118917179-118917181:-:start	HYOU1	HYOU1	chr11	118917179	118917181	-	0	6	2.35801	1.16e-09	2	26	5.91699	6.44e-35	intron_retention	chr11:118917179-118917273:-|intron_retention
chr11:118917514-118917516:-:start	HYOU1	HYOU1	chr11	118917514	118917516	-	2	9	1.24635	2.85e-06	8	27	3.50475	9.12e-22	intron_retention	chr11:118917514-118918445:-|intron_retention
chr11:118918656-118918658:-:end	HYOU1	HYOU1	chr11	118918656	118918658	-	1	10	2.05654	2.66e-09	4	29	5.04514	1.91e-37	intron_retention	chr11:118918530-118918658:-|intron_retention
chr11:118918792-118918794:-:start	HYOU1	HYOU1	chr11	118918792	118918794	-	4	8	0.732008	0.000108118	15	27	2.44592	1.07e-14	intron_retention	chr11:118918792-118918959:-|intron_retention
chr11:118919082-118919084:-:start	HYOU1	HYOU1	chr11	118919082	118919084	-	1	6	1.63155	3.76e-08	4	23	4.43119	6.97e-29	intron_retention	chr11:118919082-118919187:-|intron_retention
chr11:118919423-118919425:-:end	HYOU1	HYOU1	chr11	118919423	118919425	-	0	3	3.00955	1.42e-06	0	12	7.10748	8.98e-21	intron_retention	chr11:118919275-118919425:-|intron_retention
chr11:118919598-118919600:-:start	HYOU1	HYOU1	chr11	118919598	118919600	-	1	6	1.97546	2.48e-08	3	20	5.01116	2.54e-27	intron_retention	chr11:118919598-118919729:-|intron_retention
chr11:118920265-118920267:-:end	HYOU1	HYOU1	chr11	118920265	118920267	-	1	6	1.5562	2.74e-06	5	21	4.12248	6.93e-19	intron_retention	chr11:118919915-118920267:-|intron_retention
chr11:118920486-118920488:-:end	HYOU1	HYOU1	chr11	118920486	118920488	-	0	5	1.8938	5.09e-08	3	18	4.94252	6.09e-23	intron_retention	chr11:118920347-118920488:-|intron_retention
chr11:118920549-118920551:-:start	HYOU1	HYOU1	chr11	118920549	118920551	-	0	6	2.7977	7.42e-09	1	22	6.77138	3.83e-33	intron_retention	chr11:118920549-118921746:-|intron_retention
chr11:118922528-118922530:-:end	HYOU1	HYOU1	chr11	118922528	118922530	-	0	5	2.253	4.46e-08	1	15	5.62117	6.54e-24	intron_retention	chr11:118922337-118922530:-|intron_retention
chr11:118922663-118922665:-:start	HYOU1	HYOU1	chr11	118922663	118922665	-	0	6	2.66915	2.7e-10	1	19	6.2817	3.34e-32	intron_retention	chr11:118922663-118922801:-|intron_retention
chr11:118922884-118922886:-:start	HYOU1	HYOU1	chr11	118922884	118922886	-	0	4	2.82099	2.5e-09	1	17	6.67631	4.87e-29	intron_retention	chr11:118922884-118923006:-|intron_retention
chr11:118923346-118923348:-:end	HYOU1	HYOU1	chr11	118923346	118923348	-	0	5	2.72995	4.71e-08	1	17	6.47	3.99e-24	intron_retention	chr11:118923141-118923348:-|intron_retention
chr11:118925693-118925695:-:end	HYOU1	HYOU1	chr11	118925693	118925695	-	2	8	1.13314	3.73e-06	8	23	3.33666	1.48e-18	intron_retention	chr11:118925387-118925695:-|intron_retention
chr11:118925772-118925774:-:start	HYOU1	HYOU1	chr11	118925772	118925774	-	2	7	0.995013	5.88e-05	9	23	3.13275	4.44e-15	intron_retention	chr11:118925772-118925896:-|intron_retention
chr11:118926051-118926053:-:start	HYOU1	HYOU1	chr11	118926051	118926053	-	0	4	3.70901	2.34e-08	0	12	8.42951	2.51e-23	intron_retention	chr11:118926051-118926204:-|intron_retention
chr11:118926459-118926461:-:end	HYOU1	HYOU1	chr11	118926459	118926461	-	3	4	0.330209	0.0315302	12	15	1.615	4.13e-05	intron_retention	chr11:118926283-118926461:-|intron_retention
chr11:118926555-118926557:-:start	HYOU1	HYOU1	chr11	118926555	118926557	-	0	6	2.69382	1.13e-08	1	19	6.40464	4.94e-29	intron_retention	chr11:118926555-118926781:-|intron_retention
chr11:118938721-118938723:+:start	VPS11	VPS11	chr11	118938721	118938723	+	13	52	1.9807	3.75e-08	3	21	5.03918	2.77e-28	intron_retention	chr11:118938721-118939906:+|intron_retention
chr11:118940054-118940056:+:start	VPS11	VPS11	chr11	118940054	118940056	+	7	34	1.86186	0.000121909	1	11	4.89603	2.81e-14	intron_retention	chr11:118940054-118940151:+|intron_retention
chr11:118943905-118943907:+:end	VPS11	VPS11	chr11	118943905	118943907	+	3	36	2.74552	1.17e-07	1	12	5.98153	2.34e-21	intron_retention	chr11:118942553-118943907:+|intron_retention
chr11:118944109-118944111:+:start	VPS11	VPS11	chr11	118944109	118944111	+	23	45	1.0025	0.00018199	5	14	3.23857	4.48e-14	intron_retention	chr11:118944109-118944509:+|intron_retention
chr11:118947604-118947606:+:end	VPS11	VPS11	chr11	118947604	118947606	+	5	54	3.07817	7.7e-12	1	23	6.66356	0	intron_retention	chr11:118944661-118947606:+|intron_retention
chr11:118947793-118947795:+:start	VPS11	VPS11	chr11	118947793	118947795	+	4	45	2.77593	4.2e-09	1	20	6.56255	5.88e-34	intron_retention	chr11:118947793-118948210:+|intron_retention
chr11:118948585-118948587:+:end	VPS11	VPS11	chr11	118948585	118948587	+	0	50	5.08844	2.23e-10	0	20	10.6648	1.14e-36	intron_retention	chr11:118948357-118948587:+|intron_retention
chr11:118948776-118948778:+:start	VPS11	VPS11	chr11	118948776	118948778	+	0	47	5.26182	3.4e-10	0	16	10.1591	5.8e-31	intron_retention	chr11:118948776-118948882:+|intron_retention
chr11:118949044-118949046:+:start	VPS11	VPS11	chr11	118949044	118949046	+	8	62	2.82011	1.09e-10	2	32	6.21999	0	intron_retention	chr11:118949044-118949274:+|intron_retention
chr11:118949502-118949504:+:end	VPS11	VPS11	chr11	118949502	118949504	+	17	55	1.78612	1.83e-08	7	29	4.03812	1.01e-30	intron_retention	chr11:118949414-118949504:+|intron_retention
chr11:118949836-118949838:+:end	VPS11	VPS11	chr11	118949836	118949838	+	2	59	3.88219	2.91e-13	1	36	7.9791	0	intron_retention	chr11:118949707-118949838:+|intron_retention
chr11:118952024-118952026:+:start	VPS11	VPS11	chr11	118952024	118952026	+	2	33	3.07862	3.49e-08	0	12	7.0506	9.26e-21	intron_retention	chr11:118952024-118952168:+|intron_retention
chr11:118964971-118964973:-:start	H2AFX		chr11	118964971	118964973	-	93	98	1.73793	2.87e-12	729	1680	2.92524	0	intron_retention	chr11:118964971-118965169:-|intron_retention
chr11:118967773-118967851:-:end	DPAGT1	DPAGT1	chr11	118967773	118967851	-	72	98	3.02778	1.41e-06	57	35	0.173497	0.455301	intron_skipping	chr11:118967849-118967851:-|intron_skipping
chr11:118968007-118968173:-:end	DPAGT1	DPAGT1	chr11	118968007	118968173	-	73	94	1.77097	1.86e-05	49	40	0.802159	0.000207919	intron_skipping	chr11:118968171-118968173:-|intron_skipping
chr11:118968261-118968564:-:end	DPAGT1	DPAGT1	chr11	118968261	118968564	-	81	93	1.26453	0.0158683	60	43	0.500178	0.0292899	intron_skipping	chr11:118968562-118968564:-|intron_skipping
chr11:118968753-118969112:-:start	DPAGT1	DPAGT1	chr11	118968753	118969112	-	79	97	2.14811	0.00109897	46	33	0.531693	0.024346	intron_skipping	chr11:118968753-118968755:-|intron_skipping
chr11:118971553-118971727:-:end	DPAGT1	DPAGT1	chr11	118971553	118971727	-	67	86	1.15976	0.00046431	44	33	0.61063	0.0125356	intron_skipping	chr11:118971725-118971727:-|intron_skipping
chr11:118980811-118980813:+:end	C2CD2L	C2CD2L	chr11	118980811	118980813	+	9	81	3.68509	4.8e-12	3	12	4.04504	4.51e-14	intron_retention	chr11:118978805-118980813:+|intron_retention
chr11:118981390-118981392:+:start	C2CD2L	C2CD2L	chr11	118981390	118981392	+	5	83	4.43569	2.15e-12	1	17	5.78914	1.81e-29	intron_retention	chr11:118981390-118981556:+|intron_retention
chr11:118981970-118981972:+:end	C2CD2L	C2CD2L	chr11	118981970	118981972	+	2	69	4.36557	2.55e-13	1	12	5.68635	8.59e-19	intron_retention	chr11:118981878-118981972:+|intron_retention
chr11:118982084-118982086:+:start	C2CD2L	C2CD2L	chr11	118982084	118982086	+	0	81	7.02416	1.41e-14	0	15	10.0725	3.09e-30	intron_retention	chr11:118982084-118982230:+|intron_retention
chr11:118983319-118983321:+:start	C2CD2L	C2CD2L	chr11	118983319	118983321	+	9	59	2.59307	4.77e-09	3	11	3.57833	3.6e-05	intron_retention	chr11:118983319-118983409:+|intron_retention
chr11:118984422-118984424:+:start	C2CD2L	C2CD2L	chr11	118984422	118984424	+	13	70	2.7648	2.7e-09	4	10	3.07691	1.81e-05	intron_retention	chr11:118984422-118984564:+|intron_retention
chr11:118984698-118984700:+:start	C2CD2L	C2CD2L	chr11	118984698	118984700	+	1	69	4.81751	1.23e-13	0	12	6.64582	1.91e-21	intron_retention	chr11:118984698-118984789:+|intron_retention
chr11:11959919-11959921:+:start	USP47	USP47	chr11	11959919	11959921	+	0	59	4.98371	3.06e-14	0	12	7.68343	6.11e-24	intron_retention	chr11:11959919-11961975:+|intron_retention
chr11:11969667-11969669:+:start	USP47	USP47	chr11	11969667	11969669	+	1	62	4.89432	5.56e-13	0	14	7.46732	6.27e-21	intron_retention	chr11:11969667-11970024:+|intron_retention
chr11:11976491-11976493:+:start	USP47	USP47	chr11	11976491	11976493	+	1	68	5.22265	7.77e-14	0	14	7.94335	2.27e-28	intron_retention	chr11:11976491-11976580:+|intron_retention
chr11:11977545-11977547:+:end	USP47	USP47	chr11	11977545	11977547	+	0	57	7.21218	5.51e-14	0	18	13.3318	9.37e-34	intron_retention	chr11:11976711-11977547:+|intron_retention
chr11:120200758-120201115:+:start	TMEM136	TMEM136	chr11	120200758	120201115	+	32	77	1.99157	3.01e-07	16	15	1.03085	0.00963382	intron_skipping	chr11:120200758-120200760:+|intron_skipping
chr11:120300226-120300420:+:start	ARHGEF12	ARHGEF12	chr11	120300226	120300420	+	69	79	0.573733	0.0356189	73	39	-0.102336	0.631901	exon_inclusion	chr11:120300226-120302479:+|exon_inclusion
chr11:121962427-122026258:-:end	RP11-166D19.1,RP11-820L6.1,BLID,AK123947,BX647608,MIR100HG	MIR100HG	chr11	121962427	122026258	-	36	55	0.736024	0.027764	11	2	-1.65306	0.0224683	alt_3ss	chr11:121962448-122026258:-|alt_3ss
chr11:122928957-122928959:-:end	HSPA8	HSPA8	chr11	122928957	122928959	-	0	12	4.73343	6.21e-19	12	425	8.55146	0	intron_retention	chr11:122928627-122928959:-|intron_retention
chr11:122929192-122929194:-:start	HSPA8	HSPA8	chr11	122929192	122929194	-	0	30	4.40108	3.04e-19	62	1349	7.59955	0	intron_retention	chr11:122929192-122929339:-|intron_retention
chr11:122929192-122929766:-:start	HSPA8	HSPA8	chr11	122929192	122929766	-	0	7	4.33217	5.66e-20	0	315	19.2667	0	exon_skipping	chr11:122929192-122929339:-|exon_skipping,chr11:122929538-122929766:-|exon_skipping
chr11:122929538-122929540:-:start	HSPA8	HSPA8	chr11	122929538	122929540	-	0	51	4.91499	5.66e-20	80	1976	7.86261	0	intron_retention	chr11:122929538-122929766:-|intron_retention
chr11:122929811-122931412:-:end	HSPA8		chr11	122929811	122931412	-	0	0	0.211164	3.45e-06	13	5	-0.795373	0.192569	intron_skipping	chr11:122931410-122931412:-|intron_skipping
chr11:122929969-122929971:-:start	HSPA8	HSPA8	chr11	122929969	122929971	-	0	63	5.26898	4.94e-20	76	2118	8.10935	0	intron_retention	chr11:122929969-122930180:-|intron_retention
chr11:122930736-122931300:-:start	HSPA8	HSPA8	chr11	122930736	122931300	-	0	1	2.39995	7e-16	0	28	10.1542	0	exon_skipping	chr11:122930976-122931300:-|exon_skipping,chr11:122930736-122930823:-|exon_skipping
chr11:122930821-122930823:-:end	HSPA8	HSPA8	chr11	122930821	122930823	-	0	54	5.60786	4.94e-20	36	1480	8.89337	0	intron_retention	chr11:122930736-122930823:-|intron_retention
chr11:122930976-122931827:-:start	HSPA8	HSPA8	chr11	122930976	122931827	-	0	0	1.38365	5.26e-14	0	10	8.06756	8.94e-21	exon_skipping	chr11:122930976-122931300:-|exon_skipping,chr11:122931506-122931827:-|exon_skipping
chr11:122931298-122931300:-:end	HSPA8	HSPA8	chr11	122931298	122931300	-	0	39	5.61428	5.66e-20	18	1145	9.73441	0	intron_retention	chr11:122930976-122931300:-|intron_retention
chr11:122931506-122931508:-:start	HSPA8	HSPA8	chr11	122931506	122931508	-	0	25	5.79228	5.66e-20	8	610	10.1555	0	intron_retention	chr11:122931506-122931827:-|intron_retention
chr11:122931966-122932771:-:end	HSPA8	HSPA8	chr11	122931966	122932771	-	0	0	0.358573	2.92e-05	54	25	-0.418354	0.0865827	alt_3ss	chr11:122932037-122932771:-|alt_3ss
chr11:122932037-122933054:-:start	HSPA8	HSPA8	chr11	122932037	122933054	-	0	0	0.205847	5.1e-06	29	11	-0.776328	0.0177891	alt_5ss	chr11:122932037-122932771:-|alt_5ss
chr11:122932769-122932771:-:end	HSPA8	HSPA8	chr11	122932769	122932771	-	0	25	4.78866	7.62e-19	23	665	8.15873	0	intron_retention	chr11:122932037-122932771:-|intron_retention
chr11:124493129-124493131:+:start	TBRG1	TBRG1	chr11	124493129	124493131	+	28	86	2.76494	5.49e-14	17	79	4.40301	0	intron_retention	chr11:124493129-124494826:+|intron_retention
chr11:124494897-124494899:+:start	TBRG1	TBRG1	chr11	124494897	124494899	+	21	47	1.18601	3e-07	10	6	0.293958	0.632281	intron_retention	chr11:124494897-124495566:+|intron_retention
chr11:124496505-124496799:+:end	TBRG1	TBRG1	chr11	124496505	124496799	+	20	29	0.440183	0.0115435	12	5	-0.741532	0.159127	alt_5ss	chr11:124495799-124496799:+|alt_5ss
chr11:125439997-125439999:+:end	EI24		chr11	125439997	125439999	+	2	30	2.91747	2.5e-10	1	18	6.52854	2.35e-27	intron_retention	chr11:125439469-125439999:+|intron_retention
chr11:125440086-125440088:+:start	EI24		chr11	125440086	125440088	+	3	20	1.99653	2.92e-08	2	14	4.677	3.01e-19	intron_retention	chr11:125440086-125442353:+|intron_retention
chr11:125442351-125442353:+:end	EI24	EI24	chr11	125442351	125442353	+	0	3	1.72351	2.5e-07	3	13	4.26217	2.57e-14	intron_retention	chr11:125439469-125442353:+|intron_retention
chr11:125446148-125446150:+:end	EI24	EI24	chr11	125446148	125446150	+	0	4	2.57394	8.41e-10	1	19	5.99999	3.92e-29	intron_retention	chr11:125445304-125446150:+|intron_retention
chr11:125446211-125446213:+:start	EI24	EI24	chr11	125446211	125446213	+	0	4	2.41982	3.9e-09	2	18	5.80548	2.78e-28	intron_retention	chr11:125446211-125447399:+|intron_retention
chr11:125448026-125448028:+:end	EI24	EI24	chr11	125448026	125448028	+	0	8	2.93044	1.51e-10	2	36	6.71794	2.8e-45	intron_retention	chr11:125447466-125448028:+|intron_retention
chr11:125448153-125448155:+:start	EI24	EI24	chr11	125448153	125448155	+	0	3	3.60163	4.87e-09	0	16	8.23898	3.32e-28	intron_retention	chr11:125448153-125448844:+|intron_retention
chr11:125448964-125448966:+:start	EI24	EI24	chr11	125448964	125448966	+	0	3	2.79702	6.52e-10	1	13	6.24812	3.52e-25	intron_retention	chr11:125448964-125449988:+|intron_retention
chr11:125451104-125451106:+:end	EI24	EI24	chr11	125451104	125451106	+	0	3	1.994	2.61e-07	2	12	4.64089	6.95e-15	intron_retention	chr11:125450100-125451106:+|intron_retention
chr11:125482642-125482644:+:start	STT3A,CHEK1	STT3A	chr11	125482642	125482644	+	1	4	1.24861	0.00152167	4	14	3.72942	5.51e-12	intron_retention	chr11:125482642-125482883:+|intron_retention
chr11:125484098-125484100:+:start	STT3A,CHEK1	STT3A	chr11	125484098	125484100	+	0	6	2.6479	1.72e-07	1	18	6.54769	2.33e-28	intron_retention	chr11:125484098-125484218:+|intron_retention
chr11:125489903-125489905:+:end	STT3A,CHEK1	STT3A	chr11	125489903	125489905	+	0	9	2.45608	2.03e-10	3	36	6.22553	0	intron_retention	chr11:125488456-125489905:+|intron_retention
chr11:125496728-125499126:+:end	STT3A,CHEK1	CHEK1	chr11	125496728	125499126	+	14	30	0.989027	2e-07	17	20	1.425	3.29e-05	exon_skipping	chr11:125496728-125497501:+|exon_skipping,chr11:125497725-125499126:+|exon_skipping
chr11:125764181-125764183:-:start	PUS3	PUS3	chr11	125764181	125764183	-	14	83	3.46114	1.37e-10	4	11	3.42469	7.58e-11	intron_retention	chr11:125764181-125765118:-|intron_retention
chr11:126074123-126074125:-:end	RPUSD4	RPUSD4	chr11	126074123	126074125	-	1	36	3.92844	1.03e-12	1	13	6.24812	5.48e-24	intron_retention	chr11:126073552-126074125:-|intron_retention
chr11:126075507-126075509:-:start	RPUSD4	RPUSD4	chr11	126075507	126075509	-	8	34	1.69413	9.25e-11	12	14	1.46635	0.000460862	intron_retention	chr11:126075507-126075582:-|intron_retention
chr11:126079413-126079415:-:end	RPUSD4	RPUSD4	chr11	126079413	126079415	-	14	41	1.45102	2.23e-11	17	14	0.732841	0.0391713	intron_retention	chr11:126075676-126079415:-|intron_retention
chr11:126080782-126080784:-:end	RPUSD4	RPUSD4	chr11	126080782	126080784	-	0	36	5.45432	3.46e-14	0	19	9.33543	2.92e-33	intron_retention	chr11:126079617-126080784:-|intron_retention
chr11:126080950-126080952:-:start	RPUSD4	RPUSD4	chr11	126080950	126080952	-	0	27	4.2511	1.78e-13	0	12	7.16286	2.53e-20	intron_retention	chr11:126080950-126081344:-|intron_retention
chr11:126126747-126131319:+:start	FAM118B	FAM118B	chr11	126126747	126131319	+	70	86	0.955391	0.00233846	33	2	-4.32214	1.62e-20	alt_3ss	chr11:126126747-126131322:+|alt_3ss
chr11:126134083-126134085:-:end	SRPR	SRPR	chr11	126134083	126134085	-	9	32	1.56802	1.98e-10	15	55	3.89584	0	intron_retention	chr11:126133939-126134085:-|intron_retention
chr11:126134184-126134853:-:start	SRPR	SRPR	chr11	126134184	126134853	-	0	9	3.46579	9.35e-07	0	12	7.59867	2.97e-19	exon_skipping	chr11:126134434-126134853:-|exon_skipping,chr11:126134184-126134270:-|exon_skipping
chr11:126134268-126134270:-:end	SRPR	SRPR	chr11	126134268	126134270	-	3	14	1.55945	8.68e-08	4	16	3.72596	3.55e-16	intron_retention	chr11:126134184-126134270:-|intron_retention
chr11:126134434-126134436:-:start	SRPR	SRPR	chr11	126134434	126134436	-	6	22	1.49987	7.45e-08	10	33	3.64923	9.96e-23	intron_retention	chr11:126134434-126134853:-|intron_retention
chr11:126135160-126135162:-:end	SRPR	SRPR	chr11	126135160	126135162	-	0	13	3.19266	1.42e-09	0	18	7.45937	3.11e-34	intron_retention	chr11:126135067-126135162:-|intron_retention
chr11:126135335-126135337:-:start	SRPR	SRPR	chr11	126135335	126135337	-	3	30	2.40246	3.17e-13	6	55	5.57243	0	intron_retention	chr11:126135335-126135631:-|intron_retention
chr11:126135718-126135720:-:start	SRPR	SRPR	chr11	126135718	126135720	-	0	27	4.06268	7.61e-14	1	58	8.97341	0	intron_retention	chr11:126135718-126135857:-|intron_retention
chr11:126136079-126136081:-:end	SRPR	SRPR	chr11	126136079	126136081	-	2	27	2.56137	9.97e-12	6	56	5.77689	0	intron_retention	chr11:126135976-126136081:-|intron_retention
chr11:126136368-126136370:-:end	SRPR	SRPR	chr11	126136368	126136370	-	2	27	2.70713	1.6e-12	6	63	6.08255	0	intron_retention	chr11:126136173-126136370:-|intron_retention
chr11:126136655-126136657:-:end	SRPR	SRPR	chr11	126136655	126136657	-	2	21	2.5254	6.5e-12	4	43	5.82147	0	intron_retention	chr11:126136524-126136657:-|intron_retention
chr11:126136817-126136819:-:start	SRPR	SRPR	chr11	126136817	126136819	-	3	32	2.66722	1.51e-11	5	56	6.03125	0	intron_retention	chr11:126136817-126137069:-|intron_retention
chr11:126137230-126137232:-:start	SRPR	SRPR	chr11	126137230	126137232	-	4	34	2.36101	1.52e-11	6	46	5.25423	0	intron_retention	chr11:126137230-126137443:-|intron_retention
chr11:126137895-126137897:-:end	SRPR	SRPR	chr11	126137895	126137897	-	3	25	2.11799	1.89e-11	6	40	4.921	0	intron_retention	chr11:126137607-126137897:-|intron_retention
chr11:126138580-126138582:-:end	SRPR	SRPR	chr11	126138580	126138582	-	3	24	2.07745	8.07e-11	6	31	4.53472	8.45e-35	intron_retention	chr11:126137981-126138582:-|intron_retention
chr11:126139186-126141331:+:start	FOXRED1	FOXRED1	chr11	126139186	126141331	+	70	88	1.19138	0.000600982	42	37	0.927977	7.09e-05	intron_skipping	chr11:126139186-126139188:+|intron_skipping
chr11:12696381-12785725:+:start	TEAD1	TEAD1	chr11	12696381	12785725	+	31	57	1.0778	1.5e-05	21	5	-1.59614	0.000235608	exon_skipping	chr11:12696381-12696955:+|exon_skipping,chr11:12697108-12785725:+|exon_skipping
chr11:12886295-12886384:+:end	TEAD1	TEAD1	chr11	12886295	12886384	+	18	19	0.0586863	0.031977	10	2	-1.68299	0.00901624	exon_inclusion	chr11:12886295-12901254:+|exon_inclusion,chr11:12883861-12886384:+|exon_inclusion
chr11:12886447-12900435:+:start	TEAD1	TEAD1	chr11	12886447	12900435	+	33	35	0.113235	0.0299321	13	1	-2.99104	7.05e-06	exon_inclusion	chr11:12886447-12901254:+|exon_inclusion
chr11:130005610-130010292:+:end	APLP2,ST14	APLP2	chr11	130005610	130010292	+	77	81	0.204346	0.034397	390	470	1.57614	0	exon_skipping,exon_inclusion	chr11:130007186-130010292:+|exon_skipping,chr11:130003623-130010292:+|exon_inclusion,chr11:130005610-130007150:+|exon_skipping
chr11:130010378-130011392:+:start	APLP2,ST14	APLP2	chr11	130010378	130011392	+	97	99	0.857118	8.98e-05	450	534	1.5467	0	intron_skipping	chr11:130010378-130010380:+|intron_skipping
chr11:130066231-130066233:+:end	ST14,APLP2	ST14	chr11	130066231	130066233	+	1	3	1.02779	0.00873449	3	10	3.42002	1.67e-09	intron_retention	chr11:130064632-130066233:+|intron_retention
chr11:130104168-130106904:-:start	ZBTB44	ZBTB44	chr11	130104168	130106904	-	40	53	0.522192	0.0444958	14	4	-1.45914	0.0108372	alt_5ss	chr11:130104168-130106687:-|alt_5ss
chr11:130780162-130780164:-:end	SNX19	SNX19	chr11	130780162	130780164	-	2	60	3.89669	2.01e-11	1	13	6.42484	1.4e-20	intron_retention	chr11:130780032-130780164:-|intron_retention
chr11:130784158-130784160:-:end	SNX19	SNX19	chr11	130784158	130784160	-	3	89	5.47644	7.35e-17	1	102	9.50529	0	intron_retention	chr11:130781666-130784160:-|intron_retention
chr11:133778-134563:-:start	LOC100133161,AL137655,LINC01001		chr11	133778	134563	-	77	78	0.0414407	0.00456962	39	11	-1.31991	1.45e-05	exon_inclusion	chr11:133778-134889:-|exon_inclusion
chr11:134038809-134038811:-:end	NCAPD3	NCAPD3	chr11	134038809	134038811	-	0	15	5.23433	5.02e-12	0	15	12.9339	2.99e-27	intron_retention	chr11:134038497-134038811:-|intron_retention
chr11:134078845-134079206:-:end	NCAPD3	NCAPD3	chr11	134078845	134079206	-	2	14	1.98086	7.47e-07	2	10	3.91573	1.6e-09	exon_skipping	chr11:134079100-134079206:-|exon_skipping,chr11:134078845-134079038:-|exon_skipping
chr11:134947-138046:-:end	LOC100133161,AL137655,LINC01001		chr11	134947	138046	-	35	55	0.807567	0.00024102	17	5	-1.13197	0.0234165	intron_skipping	chr11:138044-138046:-|intron_skipping
chr11:13734510-13734512:+:end	FAR1	FAR1	chr11	13734510	13734512	+	1	13	2.13617	1.07e-07	3	13	3.79854	1.18e-07	intron_retention	chr11:13733593-13734512:+|intron_retention
chr11:13734580-13734582:+:start	FAR1	FAR1	chr11	13734580	13734582	+	9	19	0.7845	8.06e-05	13	15	1.40469	0.00208018	intron_retention	chr11:13734580-13736055:+|intron_retention
chr11:13743406-13743408:+:start	FAR1	FAR1	chr11	13743406	13743408	+	0	11	3.96701	6.16e-11	0	12	7.59867	7.33e-23	intron_retention	chr11:13743406-13749102:+|intron_retention
chr11:13749230-13749232:+:start	FAR1	FAR1	chr11	13749230	13749232	+	0	9	3.08372	4.32e-10	0	10	6.27304	1.16e-18	intron_retention	chr11:13749230-13750158:+|intron_retention
chr11:14520531-14521287:-:end	COPB1,PSMA1	COPB1	chr11	14520531	14521287	-	8	11	0.38344	0.0060178	17	18	1.33925	7.86e-05	intron_skipping	chr11:14521285-14521287:-|intron_skipping
chr11:14535433-14535948:-:start	COPB1,PSMA1	PSMA1	chr11	14535433	14535948	-	95	96	0.331275	0.0155681	871	867	1.1778	0	intron_skipping	chr11:14535433-14535435:-|intron_skipping
chr11:14540587-14541842:-:start	COPB1,PSMA1	PSMA1	chr11	14540587	14541842	-	94	95	0.352279	0.0449812	527	545	1.26112	0	exon_skipping,alt_5ss	chr11:14540587-14541450:-|exon_skipping,chr11:14540587-14541450:-|alt_5ss
chr11:1578804-1578806:-:start	DUSP8	DUSP8	chr11	1578804	1578806	-	6	61	3.10744	2.89e-07	1	13	6.55387	3.84e-10	intron_retention	chr11:1578804-1579023:-|intron_retention
chr11:1579147-1579149:-:start	DUSP8	DUSP8	chr11	1579147	1579149	-	3	45	3.27287	1.18e-07	0	15	7.08058	1.33e-10	intron_retention	chr11:1579147-1579341:-|intron_retention
chr11:1586823-1586825:-:end	DUSP8	DUSP8	chr11	1586823	1586825	-	1	85	6.28706	9.82e-12	0	16	10.2218	2.54e-31	intron_retention	chr11:1585219-1586825:-|intron_retention
chr11:16766145-16766147:+:end	C11orf58	C11orf58	chr11	16766145	16766147	+	1	4	1.30804	9.4e-06	7	24	3.50837	1.71e-16	intron_retention	chr11:16760388-16766147:+|intron_retention
chr11:16769641-16769643:+:end	C11orf58	C11orf58	chr11	16769641	16769643	+	0	5	2.33945	3.59e-10	3	25	5.59589	1.64e-35	intron_retention	chr11:16766231-16769643:+|intron_retention
chr11:16769704-16769706:+:start	C11orf58	C11orf58	chr11	16769704	16769706	+	0	3	1.3053	2.35e-07	6	19	3.48006	5.15e-19	intron_retention	chr11:16769704-16774331:+|intron_retention
chr11:16776415-16776417:+:end	C11orf58	C11orf58	chr11	16776415	16776417	+	0	4	3.24261	2.99e-09	1	21	7.43761	3.1e-32	intron_retention	chr11:16774441-16776417:+|intron_retention
chr11:17096641-17096643:-:end	RPS13,PIK3C2	RPS13	chr11	17096641	17096643	-	1	3	0.909053	8.03e-07	19	55	3.38598	0	intron_retention	chr11:17096013-17096643:-|intron_retention
chr11:17096998-17097000:-:end	RPS13,PIK3C2	RPS13	chr11	17096998	17097000	-	0	2	1.13861	4.34e-08	15	52	3.78409	0	intron_retention	chr11:17096744-17097000:-|intron_retention
chr11:17097170-17097172:-:start	RPS13,PIK3C2	RPS13	chr11	17097170	17097172	-	0	1	0.968969	3.54e-07	25	71	3.35519	0	intron_retention	chr11:17097170-17098714:-|intron_retention
chr11:17098793-17098795:-:start	RPS13,PIK3C2	RPS13	chr11	17098793	17098795	-	0	2	1.86986	5.54e-12	13	90	5.17164	0	intron_retention	chr11:17098793-17098975:-|intron_retention
chr11:17099024-17099026:-:start	RPS13,PIK3C2	RPS13	chr11	17099024	17099026	-	2	4	0.679607	3.14e-06	77	158	2.68204	0	intron_retention	chr11:17099024-17099165:-|intron_retention
chr11:18103050-18108412:-:end	SAAL1	SAAL1	chr11	18103050	18108412	-	9	21	0.937017	2.11e-06	12	19	2.02791	1.45e-09	exon_skipping	chr11:18105278-18108412:-|exon_skipping,chr11:18103050-18105081:-|exon_skipping
chr11:18110874-18110876:-:end	SAAL1	SAAL1	chr11	18110874	18110876	-	2	14	1.98067	1.58e-08	3	13	4.15155	2.82e-14	intron_retention	chr11:18108772-18110876:-|intron_retention
chr11:18111719-18111721:-:end	SAAL1	SAAL1	chr11	18111719	18111721	-	1	10	2.35235	1.29e-07	1	10	5.13971	2.79e-12	intron_retention	chr11:18111057-18111721:-|intron_retention
chr11:18418363-18418365:+:end	LDHA	LDHA	chr11	18418363	18418365	+	0	1	2.69734	4.99e-12	0	31	8.63362	0	intron_retention	chr11:18416183-18418365:+|intron_retention,chr11:18418157-18418365:+|intron_retention
chr11:18418515-18422383:+:end	LDHA	LDHA	chr11	18418515	18422383	+	0	0	1.94821	1.05e-07	2	18	5.35186	1.42e-22	exon_skipping	chr11:18421095-18422383:+|exon_skipping,chr11:18418515-18420977:+|exon_skipping
chr11:18420975-18420977:+:end	LDHA	LDHA	chr11	18420975	18420977	+	0	4	3.44659	1.77e-15	4	126	8.2702	0	intron_retention	chr11:18418515-18420977:+|intron_retention
chr11:18421095-18424386:+:start	LDHA	LDHA	chr11	18421095	18424386	+	0	0	1.26768	3.88e-05	3	12	3.7171	1.41e-12	exon_skipping	chr11:18421095-18422383:+|exon_skipping,chr11:18422557-18424386:+|exon_skipping
chr11:18422381-18422383:+:end	LDHA	LDHA	chr11	18422381	18422383	+	0	4	2.2322	7.91e-14	14	121	5.67672	0	intron_retention	chr11:18421095-18422383:+|intron_retention
chr11:18424384-18424386:+:end	LDHA	LDHA	chr11	18424384	18424386	+	0	3	3.13635	1.52e-13	3	83	7.65729	0	intron_retention	chr11:18422557-18424386:+|intron_retention
chr11:18425238-18425240:+:end	LDHA	LDHA	chr11	18425238	18425240	+	0	2	3.36402	1.67e-14	2	89	8.59715	0	intron_retention	chr11:18424560-18425240:+|intron_retention
chr11:18426993-18426995:+:end	LDHA	LDHA	chr11	18426993	18426995	+	0	1	2.61834	7.2e-12	4	53	6.55437	0	intron_retention	chr11:18425358-18426995:+|intron_retention
chr11:18427119-18427121:+:start	LDHA	LDHA	chr11	18427119	18427121	+	0	3	3.40464	1.69e-13	3	93	8.19024	0	intron_retention	chr11:18427119-18428663:+|intron_retention
chr11:18631501-18631503:-:start	SPTY2D1	SPTY2D1	chr11	18631501	18631503	-	0	21	3.41684	5.48e-09	0	20	8.14608	2.55e-37	intron_retention	chr11:18631501-18633023:-|intron_retention
chr11:18633101-18633103:-:start	SPTY2D1	SPTY2D1	chr11	18633101	18633103	-	0	30	4.5195	1.4e-10	0	27	10.0678	2.25e-41	intron_retention	chr11:18633101-18633860:-|intron_retention
chr11:18636107-18636109:-:end	SPTY2D1	SPTY2D1	chr11	18636107	18636109	-	0	25	5.81884	9.45e-09	0	22	13.7297	1.4e-37	intron_retention	chr11:18634035-18636109:-|intron_retention
chr11:19138823-19167727:+:end	ZDHHC13	ZDHHC13	chr11	19138823	19167727	+	19	23	0.263558	0.017171	10	6	0.125561	0.869877	exon_skipping	chr11:19164670-19167727:+|exon_skipping,chr11:19138823-19164524:+|exon_skipping
chr11:19246765-19246767:-:end	E2F8	E2F8	chr11	19246765	19246767	-	3	78	4.53284	2.06e-13	2	15	5.37831	2.25e-24	intron_retention	chr11:19246387-19246767:-|intron_retention
chr11:19247276-19247278:-:end	E2F8	E2F8	chr11	19247276	19247278	-	6	84	4.35267	1.47e-13	3	20	4.87372	2.25e-23	intron_retention	chr11:19247162-19247278:-|intron_retention
chr11:19250998-19251000:-:end	E2F8	E2F8	chr11	19250998	19251000	-	12	60	2.41699	4.77e-09	4	15	3.64028	5.86e-06	intron_retention	chr11:19247411-19251000:-|intron_retention
chr11:19251535-19251537:-:start	E2F8	E2F8	chr11	19251535	19251537	-	1	80	5.84701	1.15e-14	0	19	8.00514	5.84e-33	intron_retention	chr11:19251535-19251787:-|intron_retention
chr11:19251875-19251877:-:start	E2F8	E2F8	chr11	19251875	19251877	-	2	68	4.62241	3.83e-13	1	14	6.34587	6.93e-15	intron_retention	chr11:19251875-19252177:-|intron_retention
chr11:19252381-19252383:-:start	E2F8	E2F8	chr11	19252381	19252383	-	0	76	8.0937	2.44e-13	0	14	12.8635	5.41e-26	intron_retention	chr11:19252381-19253780:-|intron_retention
chr11:19255904-19255906:-:end	E2F8	E2F8	chr11	19255904	19255906	-	1	85	6.0813	5.57e-15	0	16	8.26007	1.1e-29	intron_retention	chr11:19253918-19255906:-|intron_retention
chr11:19256605-19256607:-:start	E2F8	E2F8	chr11	19256605	19256607	-	6	61	3.11725	4.01e-10	3	10	3.58864	5.56e-05	intron_retention	chr11:19256605-19258860:-|intron_retention
chr11:19261651-19261653:-:end	E2F8	E2F8	chr11	19261651	19261653	-	0	74	6.40918	5.28e-14	0	14	9.95901	5.97e-29	intron_retention	chr11:19259679-19261653:-|intron_retention
chr11:1972126-1972128:+:end	MRPL23	MRPL23	chr11	1972126	1972128	+	1	14	2.67183	2.88e-09	2	35	6.97061	0	intron_retention	chr11:1968609-1972128:+|intron_retention
chr11:1972251-1972253:+:start	MRPL23	MRPL23	chr11	1972251	1972253	+	0	10	3.42924	4.14e-11	1	35	8.19716	0	intron_retention	chr11:1972251-1973356:+|intron_retention
chr11:1973439-1973441:+:start	MRPL23	MRPL23	chr11	1973439	1973441	+	0	4	3.15101	3.76e-08	0	17	7.79429	1.33e-32	intron_retention	chr11:1973439-1974011:+|intron_retention
chr11:1977483-1977485:+:end	MRPL23	MRPL23	chr11	1977483	1977485	+	2	16	2.14424	4.04e-12	8	72	5.68925	0	intron_retention	chr11:1974085-1977485:+|intron_retention,chr11:1977011-1977485:+|intron_retention
chr11:20385978-20385980:+:start	HTATIP2	HTATIP2	chr11	20385978	20385980	+	1	8	1.99968	6.57e-05	1	10	5.30791	8.51e-15	intron_retention	chr11:20385978-20388719:+|intron_retention
chr11:205608-205610:-:end	BET1L	BET1L	chr11	205608	205610	-	15	90	3.97069	1.45e-15	20	33	2.24213	3.59e-19	intron_retention	chr11:205469-205610:-|intron_retention
chr11:205667-205669:-:start	BET1L	BET1L	chr11	205667	205669	-	1	79	5.77583	4.11e-17	1	34	7.63467	0	intron_retention	chr11:205667-205951:-|intron_retention
chr11:206043-206045:-:start	BET1L	BET1L	chr11	206043	206045	-	6	89	4.81696	2.15e-17	6	41	4.98031	0	intron_retention	chr11:206043-207302:-|intron_retention
chr11:209404-209406:+:end	RIC8A	RIC8A,MIR6743	chr11	209404	209406	+	4	70	3.95283	5.6e-15	4	49	5.98893	0	intron_retention	chr11:209318-209406:+|intron_retention
chr11:210000-210002:+:start	RIC8A	RIC8A	chr11	210000	210002	+	0	61	5.15806	7.9e-17	1	37	8.60812	0	intron_retention	chr11:210000-210570:+|intron_retention
chr11:210662-210664:+:start	RIC8A	RIC8A	chr11	210662	210664	+	4	61	3.53697	1.18e-15	5	40	5.38133	0	intron_retention	chr11:210662-211198:+|intron_retention
chr11:212413-212415:+:end	RIC8A	RIC8A	chr11	212413	212415	+	4	65	3.66385	2.99e-15	4	39	5.52304	0	intron_retention	chr11:211349-212415:+|intron_retention
chr11:212511-212513:+:start	RIC8A	RIC8A	chr11	212511	212513	+	3	60	3.77598	1.53e-15	4	43	6.11445	0	intron_retention	chr11:212511-212614:+|intron_retention
chr11:212834-212836:+:end	RIC8A	RIC8A	chr11	212834	212836	+	20	66	2.04294	5.8e-13	23	41	2.34684	8.04e-26	intron_retention	chr11:212759-212836:+|intron_retention
chr11:213296-213298:+:end	RIC8A	RIC8A	chr11	213296	213298	+	23	70	2.0649	1.24e-11	31	56	2.424	7.29e-31	intron_retention	chr11:212981-213298:+|intron_retention
chr11:213418-213420:+:start	RIC8A	RIC8A	chr11	213418	213420	+	11	67	2.73047	1.07e-13	14	47	3.7156	5.49e-41	intron_retention	chr11:213418-214229:+|intron_retention
chr11:2415322-2415324:+:end	CD81	CD81	chr11	2415322	2415324	+	1	7	1.409	7.24e-10	16	75	4.29813	0	intron_retention	chr11:2411756-2415324:+|intron_retention
chr11:2416199-2416201:+:end	CD81	CD81	chr11	2416199	2416201	+	0	7	2.36246	1.32e-11	6	71	6.26316	0	intron_retention	chr11:2415422-2416201:+|intron_retention
chr11:2416643-2416645:+:end	CD81	CD81	chr11	2416643	2416645	+	0	2	1.50549	1.19e-07	5	26	4.53388	9.77e-37	intron_retention	chr11:2416276-2416645:+|intron_retention
chr11:2416750-2416752:+:start	CD81	CD81	chr11	2416750	2416752	+	0	4	2.58895	6.38e-12	3	51	6.74889	0	intron_retention	chr11:2416750-2417098:+|intron_retention
chr11:2417855-2417857:+:end	CD81	CD81	chr11	2417855	2417857	+	0	4	2.37356	6.68e-11	4	53	6.25685	0	intron_retention	chr11:2417200-2417857:+|intron_retention
chr11:2418031-2418033:+:end	CD81	CD81	chr11	2418031	2418033	+	0	6	2.26863	1.35e-10	7	71	6.02086	0	intron_retention	chr11:2417944-2418033:+|intron_retention
chr11:2423521-2423523:+:end	TSSC4		chr11	2423521	2423523	+	19	99	6.09801	1.58e-19	16	452	8.11827	0	intron_retention	chr11:2422028-2423523:+|intron_retention
chr11:2423680-2423682:+:start	TSSC4	TSSC4	chr11	2423680	2423682	+	0	85	7.36937	5.73e-19	0	245	13.8789	0	intron_retention	chr11:2423680-2423840:+|intron_retention
chr11:247448-248775:+:end	PSMD13	PSMD13	chr11	247448	248775	+	96	97	0.457535	0.0248379	554	527	1.0841	6.89e-35	intron_skipping	chr11:248773-248775:+|intron_skipping
chr11:248855-248931:+:start	PSMD13	PSMD13	chr11	248855	248931	+	96	97	0.691388	0.00155201	517	516	1.1853	0	intron_skipping	chr11:248855-248857:+|intron_skipping
chr11:27520903-27520905:-:end	LIN7C	LIN7C	chr11	27520903	27520905	-	3	37	2.84954	5.4e-12	3	16	4.51002	1.35e-23	intron_retention	chr11:27520351-27520905:-|intron_retention
chr11:290600-290677:+:end	ATHL1	ATHL1	chr11	290600	290677	+	29	31	0.0698583	0.00135755	11	2	-2.42986	0.000118604	intron_skipping	chr11:290675-290677:+|intron_skipping
chr11:2950123-2950125:-:end	PHLDA2	PHLDA2	chr11	2950123	2950125	-	0	51	5.15342	3.36e-19	5	524	10.7826	0	intron_retention	chr11:2949897-2950125:-|intron_retention
chr11:2970454-2970456:-:end	NAP1L4	NAP1L4	chr11	2970454	2970456	-	14	31	1.0299	4.64e-06	14	12	0.826309	0.0726718	intron_retention	chr11:2966876-2970456:-|intron_retention
chr11:2970494-2970496:-:start	NAP1L4	NAP1L4	chr11	2970494	2970496	-	10	28	1.17331	1.27e-07	10	10	1.18485	0.0116906	intron_retention	chr11:2970494-2972488:-|intron_retention
chr11:2973007-2973009:-:end	NAP1L4	NAP1L4	chr11	2973007	2973009	-	3	5	0.359698	0.0032558	12	9	0.579229	0.367285	intron_retention	chr11:2972545-2973009:-|intron_retention
chr11:3000467-3013023:-:start	NAP1L4	NAP1L4	chr11	3000467	3013023	-	18	29	0.575214	6.7e-05	32	26	0.765987	0.00263858	alt_5ss	chr11:3000467-3013483:-|alt_5ss
chr11:3023283-3023770:-:start	CARS	CARS	chr11	3023283	3023770	-	84	97	2.07822	9.11e-08	129	120	1.03629	9.76e-16	intron_skipping	chr11:3023283-3023285:-|intron_skipping
chr11:309010-309012:+:end	IFITM2	IFITM2	chr11	309010	309012	+	5	29	2.04373	3.29e-07	3	31	5.7551	7.86e-41	intron_retention	chr11:308438-309012:+|intron_retention
chr11:3140861-3141650:-:end	OSBPL5	OSBPL5	chr11	3140861	3141650	-	77	86	0.621065	0.000407981	41	6	-2.6455	2.06e-13	intron_skipping	chr11:3141648-3141650:-|intron_skipping
chr11:31455117-31531065:-:start	IMMP1L	IMMP1L	chr11	31455117	31531065	-	66	88	1.34302	1.97e-05	25	32	1.70251	2.67e-09	exon_skipping	chr11:31484852-31531065:-|exon_skipping,chr11:31455117-31477806:-|exon_skipping
chr11:314919-314921:+:end	IFITM2,IFITM1	IFITM1	chr11	314919	314921	+	9	53	2.34715	2.12e-08	4	36	5.61997	7.48e-43	intron_retention	chr11:308438-314921:+|intron_retention
chr11:320562-320564:-:end	IFITM3	IFITM3	chr11	320562	320564	-	0	3	2.68865	6.51e-12	3	60	7.001	0	intron_retention	chr11:319985-320564:-|intron_retention,chr11:319990-320564:-|intron_retention
chr11:32605475-32605477:+:start	EIF3M	EIF3M	chr11	32605475	32605477	+	0	3	1.80419	3.32e-08	4	15	3.67502	2.06e-12	intron_retention	chr11:32605475-32608557:+|intron_retention
chr11:32605475-32611092:+:end	EIF3M	EIF3M	chr11	32605475	32611092	+	10	11	0.17523	0.0369421	68	44	0.280855	0.164034	exon_skipping	chr11:32605475-32608557:+|exon_skipping,chr11:32610681-32611092:+|exon_skipping
chr11:32610555-32610557:+:end	EIF3M	EIF3M	chr11	32610555	32610557	+	0	4	1.52163	1.5e-08	5	13	3.01715	2.71e-10	intron_retention	chr11:32610278-32610557:+|intron_retention
chr11:32611187-32611189:+:start	EIF3M	EIF3M	chr11	32611187	32611189	+	0	3	1.54893	4.23e-09	4	11	3.18258	1.11e-09	intron_retention	chr11:32611187-32615411:+|intron_retention
chr11:32616457-32616459:+:end	EIF3M	EIF3M	chr11	32616457	32616459	+	5	7	0.342703	0.00181811	44	33	0.569246	0.031702	intron_retention	chr11:32615495-32616459:+|intron_retention
chr11:32617593-32617595:+:start	EIF3M	EIF3M	chr11	32617593	32617595	+	0	2	2.35472	4.54e-11	2	12	4.70681	1.07e-16	intron_retention	chr11:32617593-32622234:+|intron_retention
chr11:32622378-32623824:+:end	EIF3M	EIF3M	chr11	32622378	32623824	+	0	3	3.56588	2.29e-11	0	14	7.96764	1.57e-25	exon_skipping	chr11:32623368-32623824:+|exon_skipping,chr11:32622378-32623307:+|exon_skipping
chr11:32623368-32623370:+:start	EIF3M	EIF3M	chr11	32623368	32623370	+	1	3	1.15596	1.13e-05	7	13	2.52215	2.68e-05	intron_retention	chr11:32623368-32623824:+|intron_retention
chr11:33163428-33163430:-:end	CSTF3	CSTF3	chr11	33163428	33163430	-	10	37	1.60981	1.17e-09	13	29	2.78315	2.69e-17	intron_retention	chr11:33163308-33163430:-|intron_retention
chr11:33360893-33360895:+:end	HIPK3	HIPK3	chr11	33360893	33360895	+	0	55	4.95292	4.18e-12	0	10	7.38635	6.32e-21	intron_retention	chr11:33360389-33360895:+|intron_retention
chr11:33369172-33369174:+:end	HIPK3	HIPK3	chr11	33369172	33369174	+	2	64	4.34813	1.78e-12	0	12	6.67407	5.82e-20	intron_retention	chr11:33368960-33369174:+|intron_retention
chr11:33369559-33369561:+:start	HIPK3	HIPK3	chr11	33369559	33369561	+	8	71	3.32321	2.34e-11	2	13	4.58183	3.32e-17	intron_retention	chr11:33369559-33370067:+|intron_retention
chr11:33370690-33370692:+:end	HIPK3	HIPK3	chr11	33370690	33370692	+	1	53	4.2515	8.37e-12	0	13	7.26937	4.64e-25	intron_retention	chr11:33370364-33370692:+|intron_retention
chr11:33731889-33731891:-:start	CD59	CD59	chr11	33731889	33731891	-	0	12	3.51882	3.57e-11	1	35	8.53214	0	intron_retention	chr11:33731889-33738915:-|intron_retention
chr11:33739017-33739019:-:start	CD59	CD59	chr11	33739017	33739019	-	0	7	2.63501	9.18e-09	1	25	6.59794	9.01e-40	intron_retention	chr11:33739017-33743924:-|intron_retention
chr11:33767605-33768675:-:end	FBXO3	FBXO3	chr11	33767605	33768675	-	25	33	0.381543	0.0032424	17	10	0.185986	0.704938	alt_3ss	chr11:33763630-33768675:-|alt_3ss
chr11:3381795-3381797:-:start	ZNF195	ZNF195	chr11	3381795	3381797	-	9	62	2.75043	1e-09	6	11	2.56045	5.42e-06	intron_retention	chr11:3381795-3382972:-|intron_retention,chr11:3381795-3392204:-|intron_retention
chr11:34073418-34073420:+:start	NAT10,CAPRIN1	CAPRIN1	chr11	34073418	34073420	+	1	20	2.84123	2e-11	3	18	4.92372	8.45e-19	intron_retention	chr11:34073418-34073967:+|intron_retention
chr11:34111723-34111725:+:end	NAT10,CAPRIN1	CAPRIN1	chr11	34111723	34111725	+	0	3	2.62803	1.07e-10	1	11	4.95709	1.12e-14	intron_retention	chr11:34111003-34111725:+|intron_retention
chr11:34127339-34127341:+:start	CAPRIN1,NAT10	NAT10	chr11	34127339	34127341	+	1	17	2.43056	7.4e-12	5	25	4.58788	1.3e-29	intron_retention	chr11:34127339-34129757:+|intron_retention
chr11:34129755-34129757:+:end	NAT10,CAPRIN1	NAT10	chr11	34129755	34129757	+	1	18	2.66308	1.02e-10	4	27	4.95977	9.94e-27	intron_retention	chr11:34128866-34129757:+|intron_retention
chr11:34130286-34130288:+:end	CAPRIN1,NAT10	NAT10	chr11	34130286	34130288	+	0	16	4.44862	8.27e-12	0	18	8.46001	6.37e-27	intron_retention	chr11:34129880-34130288:+|intron_retention
chr11:34133596-34133598:+:end	NAT10,CAPRIN1	NAT10	chr11	34133596	34133598	+	0	17	4.01478	2.39e-13	1	23	7.62528	1.63e-38	intron_retention	chr11:34130380-34133598:+|intron_retention
chr11:34135260-34135262:+:end	NAT10,CAPRIN1	NAT10	chr11	34135260	34135262	+	0	12	3.22879	4.24e-12	1	15	6.02582	1.79e-24	intron_retention	chr11:34133770-34135262:+|intron_retention
chr11:34137367-34137369:+:end	NAT10,CAPRIN1	NAT10	chr11	34137367	34137369	+	0	13	5.02713	1.29e-11	0	18	10.4366	2.08e-28	intron_retention	chr11:34135385-34137369:+|intron_retention
chr11:34139724-34139726:+:end	CAPRIN1,NAT10	NAT10	chr11	34139724	34139726	+	0	18	3.77368	2.3e-12	1	20	7.09886	2.15e-38	intron_retention	chr11:34137431-34139726:+|intron_retention
chr11:34139841-34139843:+:start	CAPRIN1,NAT10	NAT10	chr11	34139841	34139843	+	0	17	3.19722	1.03e-12	2	24	6.16128	2.86e-33	intron_retention	chr11:34139841-34139942:+|intron_retention
chr11:34140050-34140052:+:start	CAPRIN1,NAT10	NAT10	chr11	34140050	34140052	+	0	17	4.13141	2.14e-12	0	21	8.27809	1.84e-41	intron_retention	chr11:34140050-34144005:+|intron_retention
chr11:34145306-34145308:+:end	CAPRIN1,NAT10	NAT10	chr11	34145306	34145308	+	0	17	4.35099	1.34e-11	0	19	8.60719	3.01e-29	intron_retention	chr11:34144139-34145308:+|intron_retention
chr11:34145402-34145404:+:start	CAPRIN1,NAT10	NAT10	chr11	34145402	34145404	+	0	15	3.76856	6.19e-12	0	15	7.17091	2.25e-26	intron_retention	chr11:34145402-34145848:+|intron_retention
chr11:34149007-34149009:+:end	CAPRIN1,NAT10	NAT10	chr11	34149007	34149009	+	0	17	3.31775	1.89e-11	1	19	6.45862	8.14e-29	intron_retention	chr11:34145947-34149009:+|intron_retention
chr11:34152357-34152359:+:end	CAPRIN1,NAT10	NAT10	chr11	34152357	34152359	+	1	18	2.98628	2.53e-12	3	27	5.63052	1.7e-34	intron_retention	chr11:34149146-34152359:+|intron_retention
chr11:34152925-34152927:+:end	CAPRIN1,NAT10	NAT10	chr11	34152925	34152927	+	1	14	2.75862	5.65e-12	2	18	5.27697	1.37e-24	intron_retention	chr11:34152484-34152927:+|intron_retention
chr11:34153078-34153080:+:start	CAPRIN1,NAT10	NAT10	chr11	34153078	34153080	+	0	18	3.24891	5.71e-12	2	21	6.11267	1.28e-29	intron_retention	chr11:34153078-34153671:+|intron_retention
chr11:34154570-34154572:+:end	CAPRIN1,NAT10	NAT10	chr11	34154570	34154572	+	0	20	4.04593	1.26e-13	1	29	7.82196	0	intron_retention	chr11:34153768-34154572:+|intron_retention
chr11:34154689-34154691:+:start	NAT10,CAPRIN1	NAT10	chr11	34154689	34154691	+	1	18	2.52678	2.17e-12	6	33	4.76273	9.71e-43	intron_retention	chr11:34154689-34155865:+|intron_retention
chr11:34156056-34156058:+:end	CAPRIN1,NAT10	NAT10	chr11	34156056	34156058	+	0	20	3.34428	3.52e-14	2	32	6.61589	0	intron_retention	chr11:34155967-34156058:+|intron_retention
chr11:34156133-34156135:+:start	CAPRIN1,NAT10	NAT10	chr11	34156133	34156135	+	2	27	2.67055	8.36e-14	6	40	4.97327	0	intron_retention	chr11:34156133-34156721:+|intron_retention
chr11:34158186-34158188:+:end	CAPRIN1,NAT10	NAT10	chr11	34158186	34158188	+	0	20	4.01404	1.71e-13	1	23	7.66966	1.4e-44	intron_retention	chr11:34156838-34158188:+|intron_retention
chr11:34158322-34158324:+:start	CAPRIN1,NAT10	NAT10	chr11	34158322	34158324	+	0	16	4.43084	2.07e-13	0	26	8.65709	1.82e-44	intron_retention	chr11:34158322-34158524:+|intron_retention
chr11:34160735-34160737:+:end	CAPRIN1,NAT10	NAT10	chr11	34160735	34160737	+	4	23	1.95856	1.18e-10	11	37	3.65087	6.02e-32	intron_retention	chr11:34158573-34160737:+|intron_retention
chr11:34160834-34160836:+:start	CAPRIN1,NAT10	NAT10	chr11	34160834	34160836	+	0	10	2.87467	4.9e-12	1	14	5.58264	1.78e-22	intron_retention	chr11:34160834-34160931:+|intron_retention
chr11:34162119-34162121:+:start	CAPRIN1,NAT10	NAT10	chr11	34162119	34162121	+	1	22	3.19979	1.75e-13	2	29	6.05266	1.96e-44	intron_retention	chr11:34162119-34162635:+|intron_retention
chr11:34162755-34162757:+:start	CAPRIN1,NAT10	NAT10	chr11	34162755	34162757	+	1	17	2.8673	1.44e-13	3	27	5.31729	1.41e-38	intron_retention	chr11:34162755-34163265:+|intron_retention
chr11:34163819-34163821:+:end	CAPRIN1,NAT10	NAT10	chr11	34163819	34163821	+	1	16	2.72405	1.29e-13	4	27	5.10552	2.07e-38	intron_retention	chr11:34163364-34163821:+|intron_retention
chr11:34164989-34164991:+:end	NAT10,CAPRIN1	NAT10	chr11	34164989	34164991	+	0	18	3.63421	3.4e-13	1	31	7.06189	1.71e-43	intron_retention	chr11:34163895-34164991:+|intron_retention
chr11:34165075-34165077:+:start	CAPRIN1,NAT10	NAT10	chr11	34165075	34165077	+	0	8	3.24218	2.5e-12	1	15	6.48441	1.75e-27	intron_retention	chr11:34165075-34167630:+|intron_retention
chr11:35211612-35211614:+:start	CD44	CD44	chr11	35211612	35211614	+	5	16	1.15689	4e-08	48	96	2.60892	7.69e-30	intron_retention	chr11:35211612-35219691:+|intron_retention
chr11:35211612-35229651:+:end	CD44	CD44	chr11	35211612	35229651	+	29	34	0.253079	0.0227311	198	144	0.524955	4.39e-05	exon_skipping	chr11:35227790-35229651:+|exon_skipping
chr11:35218421-35219667:+:start	CD44	CD44	chr11	35218421	35219667	+	66	90	1.58296	3.53e-06	87	52	0.131391	0.52347	intron_skipping	chr11:35219665-35219667:+|intron_skipping
chr11:35219793-35222628:+:end	CD44	CD44	chr11	35219793	35222628	+	81	90	0.831294	0.00272837	315	182	0.0459598	0.673242	intron_skipping	chr11:35222626-35222628:+|intron_skipping
chr11:35219793-35229651:+:start	CD44	CD44	chr11	35219793	35229651	+	16	22	0.407878	0.000460593	66	55	0.800005	1.38e-05	exon_skipping,intron_skipping	chr11:35229649-35229651:+|intron_skipping,chr11:35219793-35222628:+|exon_skipping,chr11:35227790-35229651:+|exon_skipping
chr11:35222742-35223214:+:end	CD44	CD44	chr11	35222742	35223214	+	83	93	1.09875	0.00226925	189	109	0.0401634	0.76738	intron_skipping	chr11:35222742-35222744:+|intron_skipping
chr11:35223334-35226058:+:end	CD44	CD44	chr11	35223334	35226058	+	75	85	0.591351	0.00265135	339	189	-0.0225699	0.848226	intron_skipping	chr11:35226056-35226058:+|intron_skipping
chr11:35226187-35227658:+:end	CD44	CD44	chr11	35226187	35227658	+	82	95	1.46816	1.31e-06	340	204	0.121096	0.240358	intron_skipping	chr11:35227656-35227658:+|intron_skipping
chr11:35227790-35229651:+:start	CD44	CD44	chr11	35227790	35229651	+	95	99	2.18657	0.0015409	389	214	-0.0536708	0.598152	intron_skipping	chr11:35229649-35229651:+|intron_skipping
chr11:35229753-35231511:+:start	CD44	CD44	chr11	35229753	35231511	+	96	98	1.1772	0.0217527	617	371	0.127882	0.11251	intron_skipping	chr11:35229753-35229755:+|intron_skipping
chr11:35231601-35232792:+:end	CD44	CD44	chr11	35231601	35232792	+	93	97	0.913291	0.00246828	573	347	0.14548	0.0556369	intron_skipping	chr11:35232790-35232792:+|intron_skipping
chr11:35231601-35232810:+:end	CD44	CD44	chr11	35231601	35232810	+	1	1	0.104923	0.0199553	10	7	0.311282	0.619463	intron_skipping	chr11:35231601-35231603:+|intron_skipping
chr11:3704671-3712576:-:end	NUP98	NUP98	chr11	3704671	3712576	-	9	10	0.0376105	3.47e-09	17	2	-2.60424	1.31e-06	exon_skipping	chr11:3704671-3707202:-|exon_skipping,chr11:3707424-3712576:-|exon_skipping
chr11:372212-372214:+:start	B4GALNT4	B4GALNT4	chr11	372212	372214	+	2	57	3.92251	2.74e-09	0	25	8.1833	8.27e-33	intron_retention	chr11:372212-372661:+|intron_retention
chr11:373188-373190:+:end	B4GALNT4	B4GALNT4	chr11	373188	373190	+	28	81	2.42646	5.82e-12	13	31	2.91807	1.63e-23	intron_retention	chr11:373116-373190:+|intron_retention
chr11:373446-373448:+:end	B4GALNT4	B4GALNT4	chr11	373446	373448	+	2	58	3.99528	3.41e-13	1	18	6.56667	1.67e-32	intron_retention	chr11:373291-373448:+|intron_retention
chr11:3735045-3735047:-:end	NUP98	NUP98	chr11	3735045	3735047	-	0	30	6.10645	1.84e-14	0	17	13.2541	3.49e-31	intron_retention	chr11:3733958-3735047:-|intron_retention
chr11:373747-373749:+:end	B4GALNT4	B4GALNT4	chr11	373747	373749	+	1	59	4.88789	2.03e-14	0	23	8.995	0	intron_retention	chr11:373516-373749:+|intron_retention
chr11:373828-373830:+:start	B4GALNT4	B4GALNT4	chr11	373828	373830	+	3	59	3.59726	4.76e-13	1	18	5.94457	4.82e-30	intron_retention	chr11:373828-375460:+|intron_retention
chr11:375636-375638:+:end	B4GALNT4	B4GALNT4	chr11	375636	375638	+	0	56	4.92616	1.13e-13	0	22	8.9046	8.55e-36	intron_retention	chr11:375527-375638:+|intron_retention
chr11:3756554-3774545:-:end	NUP98	NUP98	chr11	3756554	3774545	-	7	15	0.801059	2.35e-09	14	6	-0.620402	0.220246	exon_skipping	chr11:3756554-3765738:-|exon_skipping,chr11:3765879-3774545:-|exon_skipping
chr11:375773-375775:+:start	B4GALNT4	B4GALNT4	chr11	375773	375775	+	40	63	0.945669	2.75e-05	14	13	1.01604	0.0574002	intron_retention	chr11:375773-375846:+|intron_retention
chr11:375956-375958:+:start	B4GALNT4	B4GALNT4	chr11	375956	375958	+	5	65	3.5716	1.14e-13	3	25	5.42086	1.75e-36	intron_retention	chr11:375956-376073:+|intron_retention
chr11:376351-376353:+:start	B4GALNT4	B4GALNT4	chr11	376351	376353	+	27	85	2.71482	5e-11	8	26	3.65419	2.46e-28	intron_retention	chr11:376351-376420:+|intron_retention
chr11:377327-377329:+:start	B4GALNT4	B4GALNT4	chr11	377327	377329	+	31	79	2.16092	2.56e-10	14	23	2.18044	1.76e-12	intron_retention	chr11:377327-379417:+|intron_retention
chr11:3774638-3781717:-:start	NUP98	NUP98	chr11	3774638	3781717	-	18	22	0.242784	0.00160539	39	9	-1.7102	5.11e-08	alt_5ss	chr11:3774638-3781768:-|alt_5ss
chr11:3774638-3781792:-:start	NUP98	NUP98	chr11	3774638	3781792	-	12	16	0.340755	0.00036542	26	7	-1.4802	0.000404341	alt_5ss	chr11:3774638-3781768:-|alt_5ss
chr11:379701-379703:+:start	B4GALNT4	B4GALNT4	chr11	379701	379703	+	3	72	4.39118	5.81e-13	1	31	7.66969	0	intron_retention	chr11:379701-379865:+|intron_retention
chr11:380019-380021:+:start	B4GALNT4	B4GALNT4	chr11	380019	380021	+	4	68	3.82489	1.47e-12	2	25	5.8365	5.25e-36	intron_retention	chr11:380019-380129:+|intron_retention
chr11:3800487-3818629:-:start	NUP98	NUP98	chr11	3800487	3818629	-	0	19	5.51667	1.19e-13	0	10	9.27431	9.96e-20	exon_skipping	chr11:3803375-3818629:-|exon_skipping,chr11:3800487-3803271:-|exon_skipping
chr11:380202-380204:+:start	B4GALNT4	B4GALNT4	chr11	380202	380204	+	11	61	2.55695	1.53e-10	5	17	3.64545	8.27e-14	intron_retention	chr11:380202-380291:+|intron_retention
chr11:380445-380447:+:start	B4GALNT4	B4GALNT4	chr11	380445	380447	+	4	70	3.92975	1.65e-15	2	35	6.41429	0	intron_retention	chr11:380445-380824:+|intron_retention
chr11:381666-381668:+:end	B4GALNT4	B4GALNT4	chr11	381666	381668	+	11	80	3.46204	2.11e-13	6	51	5.64682	0	intron_retention	chr11:380951-381668:+|intron_retention
chr11:3829881-3832479:+:start	PGAP2	PGAP2	chr11	3829881	3832479	+	40	63	0.898	0.027863	17	10	0.098791	0.846757	exon_inclusion	chr11:3829881-3845112:+|exon_inclusion
chr11:3832654-3845112:+:end	PGAP2	PGAP2	chr11	3832654	3845112	+	58	82	1.21267	0.0139354	17	10	0.125838	0.801123	exon_inclusion	chr11:3829881-3845112:+|exon_inclusion
chr11:3845365-3845499:+:end	PGAP2	PGAP2	chr11	3845365	3845499	+	84	87	0.255777	0.0162348	67	24	-0.904941	2.1e-05	exon_inclusion	chr11:3829881-3845499:+|exon_inclusion
chr11:3845594-3846249:+:start	PGAP2	PGAP2	chr11	3845594	3846249	+	12	18	0.518234	8.31e-06	13	8	0.240528	0.61022	intron_skipping	chr11:3845594-3845596:+|intron_skipping
chr11:396687-396813:+:end	PKP3	PKP3	chr11	396687	396813	+	76	90	1.07584	6.93e-05	133	96	0.509118	0.000180013	intron_skipping	chr11:396811-396813:+|intron_skipping
chr11:400451-400534:+:end	PKP3	PKP3	chr11	400451	400534	+	82	95	1.42362	2.11e-05	129	93	0.497465	0.000365071	intron_skipping	chr11:400532-400534:+|intron_skipping
chr11:406059-406061:-:start	SIGIRR	SIGIRR	chr11	406059	406061	-	9	22	1.03541	0.00011766	8	15	2.40374	1.22e-05	intron_retention	chr11:406059-406348:-|intron_retention
chr11:406139-406141:-:end	SIGIRR		chr11	406139	406141	-	40	87	2.28009	1.97e-07	7	18	3.19983	3.19e-16	intron_retention	chr11:406059-406141:-|intron_retention
chr11:406538-406540:-:start	SIGIRR	SIGIRR	chr11	406538	406540	-	28	49	0.884752	0.000119681	21	27	1.68281	5.62e-09	intron_retention	chr11:406538-407061:-|intron_retention
chr11:406840-406842:-:end	SIGIRR	SIGIRR	chr11	406840	406842	-	28	48	0.842823	6.25e-05	15	19	1.67258	1.35e-05	intron_retention	chr11:406538-406842:-|intron_retention
chr11:406993-406995:-:start	SIGIRR	SIGIRR	chr11	406993	406995	-	22	43	0.969979	0.000409101	10	15	1.88366	7.16e-06	intron_retention	chr11:406993-407061:-|intron_retention
chr11:418813-418887:-:start	ANO9	ANO9	chr11	418813	418887	-	37	50	0.50924	0.00857082	15	5	-1.13767	0.0243496	intron_skipping	chr11:418813-418815:-|intron_skipping
chr11:43333746-43333748:+:start	API5	API5	chr11	43333746	43333748	+	0	20	3.94048	9.7e-14	1	48	8.57504	0	intron_retention	chr11:43333746-43339970:+|intron_retention
chr11:43340187-43340189:+:end	API5	API5	chr11	43340187	43340189	+	0	24	4.47066	1.49e-14	1	60	9.62158	0	intron_retention	chr11:43333746-43340189:+|intron_retention,chr11:43340032-43340189:+|intron_retention
chr11:43342368-43342370:+:end	API5	API5	chr11	43342368	43342370	+	0	21	5.5995	8.14e-15	0	52	12.5933	0	intron_retention	chr11:43340351-43342370:+|intron_retention
chr11:43342958-43342960:+:end	API5	API5	chr11	43342958	43342960	+	0	24	5.65698	1.69e-15	0	64	11.8409	0	intron_retention	chr11:43342464-43342960:+|intron_retention
chr11:43343532-43343534:+:end	API5	API5	chr11	43343532	43343534	+	0	26	5.19278	1.03e-15	0	65	11.1268	0	intron_retention	chr11:43343026-43343534:+|intron_retention
chr11:43343686-43343688:+:start	API5	API5	chr11	43343686	43343688	+	0	4	3.40847	4.68e-09	0	13	7.86872	3.45e-26	intron_retention	chr11:43343686-43344979:+|intron_retention
chr11:43345186-43349338:+:start	API5	API5	chr11	43345186	43349338	+	4	6	0.27968	0.0020121	14	11	0.698435	0.0720948	exon_skipping	chr11:43345186-43348056:+|exon_skipping,chr11:43348161-43349338:+|exon_skipping
chr11:43357544-43357546:+:start	API5	API5	chr11	43357544	43357546	+	2	6	0.92649	8.41e-06	8	13	2.08986	2e-06	intron_retention	chr11:43357544-43363977:+|intron_retention
chr11:43904738-43904740:+:start	ALKBH3	ALKBH3	chr11	43904738	43904740	+	0	57	5.36425	1.03e-13	0	14	8.68943	1.59e-27	intron_retention	chr11:43904738-43905532:+|intron_retention
chr11:450637-450639:+:start	PTDSS2	PTDSS2	chr11	450637	450639	+	4	20	1.79738	2.05e-08	3	11	3.3917	4.24e-09	intron_retention	chr11:450637-460186:+|intron_retention
chr11:45945021-45945023:+:end	GYLTL1B	GYLTL1B	chr11	45945021	45945023	+	18	36	0.909389	6.96e-05	16	29	2.32905	1.12e-12	intron_retention	chr11:45944718-45945023:+|intron_retention
chr11:45945702-45945704:+:end	GYLTL1B	GYLTL1B	chr11	45945702	45945704	+	16	31	0.840634	3.07e-06	14	21	2.04485	5.75e-10	intron_retention	chr11:45945106-45945704:+|intron_retention
chr11:45945828-45945830:+:start	GYLTL1B	GYLTL1B	chr11	45945828	45945830	+	12	29	1.12254	2.94e-06	13	27	2.63895	1.7e-14	intron_retention	chr11:45945828-45946056:+|intron_retention
chr11:45946333-45946335:+:end	GYLTL1B	GYLTL1B	chr11	45946333	45946335	+	44	50	0.251592	0.0493359	53	55	1.25253	2.05e-10	intron_retention	chr11:45946228-45946335:+|intron_retention
chr11:45947702-45947772:+:start	GYLTL1B	GYLTL1B	chr11	45947702	45947772	+	61	95	2.55279	4.36e-10	54	53	1.14353	7.92e-10	intron_skipping	chr11:45947702-45947704:+|intron_skipping
chr11:45949620-45949727:+:start	GYLTL1B	GYLTL1B	chr11	45949620	45949727	+	71	84	0.818731	0.0343598	79	54	0.379818	0.0520584	exon_inclusion	chr11:45949620-45950180:+|exon_inclusion
chr11:46400050-46400540:+:start	DGKZ	DGKZ	chr11	46400050	46400540	+	83	92	0.92398	0.0135237	112	70	0.220963	0.18332	intron_skipping	chr11:46400050-46400052:+|intron_skipping
chr11:46403841-46403843:+:end	MDK	MDK	chr11	46403841	46403843	+	1	3	1.20385	0.000205695	6	25	4.1577	1.28e-23	intron_retention	chr11:46403683-46403843:+|intron_retention
chr11:46404134-46404136:+:end	MDK	MDK	chr11	46404134	46404136	+	0	1	1.34251	0.00119565	3	17	4.57143	3.25e-19	intron_retention	chr11:46404011-46404136:+|intron_retention
chr11:46722946-46722948:+:end	ZNF408	ZNF408	chr11	46722946	46722948	+	11	59	2.40444	1.47e-09	2	100	8.58253	0	intron_retention	chr11:46722649-46722948:+|intron_retention
chr11:46723226-46723228:+:start	ZNF408	ZNF408	chr11	46723226	46723228	+	7	81	3.99534	1.42e-13	2	118	9.4714	0	intron_retention	chr11:46723226-46724253:+|intron_retention
chr11:46724531-46724533:+:end	ZNF408	ZNF408	chr11	46724531	46724533	+	4	77	4.28356	6.82e-14	1	118	10.4539	0	intron_retention	chr11:46724315-46724533:+|intron_retention
chr11:46724793-46724795:+:start	ZNF408	ZNF408	chr11	46724793	46724795	+	1	41	4.03931	7.27e-10	0	55	10.7696	0	intron_retention	chr11:46724793-46725902:+|intron_retention
chr11:46765815-46765817:-:start	CKAP5	CKAP5	chr11	46765815	46765817	-	0	30	4.80739	6.25e-14	1	39	8.75223	0	intron_retention	chr11:46765815-46765975:-|intron_retention
chr11:46772161-46772163:-:start	CKAP5	CKAP5	chr11	46772161	46772163	-	0	27	3.81615	1.72e-13	2	29	6.54033	6.16e-37	intron_retention	chr11:46772161-46772667:-|intron_retention
chr11:46772893-46772895:-:end	CKAP5	CKAP5	chr11	46772893	46772895	-	0	19	4.93366	6.22e-15	0	21	8.77763	4.53e-37	intron_retention	chr11:46772805-46772895:-|intron_retention
chr11:46780470-46780472:-:end	CKAP5	CKAP5	chr11	46780470	46780472	-	0	12	3.69552	1.82e-14	1	13	6.24812	9.32e-24	intron_retention	chr11:46776617-46780472:-|intron_retention
chr11:46780593-46780595:-:start	CKAP5	CKAP5	chr11	46780593	46780595	-	0	21	4.3146	6.6e-14	1	23	7.62528	2.31e-42	intron_retention	chr11:46780593-46780818:-|intron_retention
chr11:46780992-46780994:-:start	CKAP5	CKAP5	chr11	46780992	46780994	-	1	24	3.19113	1.08e-12	3	28	5.30168	1.72e-31	intron_retention	chr11:46780992-46782161:-|intron_retention
chr11:46783547-46783549:-:end	CKAP5	CKAP5	chr11	46783547	46783549	-	1	24	3.43749	3.58e-13	2	21	5.95023	1.97e-32	intron_retention	chr11:46782334-46783549:-|intron_retention
chr11:47192974-47192976:-:end	ARFGAP2,PACSIN3	ARFGAP2	chr11	47192974	47192976	-	8	30	1.54598	3.83e-11	10	7	0.37703	0.490376	intron_retention	chr11:47189802-47192976:-|intron_retention
chr11:47193884-47194976:-:start	ARFGAP2,PACSIN3	ARFGAP2	chr11	47193884	47194976	-	27	28	0.0322539	0.00276808	32	5	-2.52137	2.95e-11	exon_skipping	chr11:47193884-47194260:-|exon_skipping
chr11:47194974-47194976:-:end	ARFGAP2,PACSIN3	ARFGAP2	chr11	47194974	47194976	-	9	23	1.03269	5.58e-07	13	6	-0.330408	0.629774	intron_retention	chr11:47194302-47194976:-|intron_retention
chr11:47196563-47196565:-:end	ARFGAP2,PACSIN3	ARFGAP2	chr11	47196563	47196565	-	10	43	1.90824	1.86e-09	11	9	0.830476	0.103558	intron_retention	chr11:47195391-47196565:-|intron_retention
chr11:47269278-47269280:-:start	ACP2	ACP2	chr11	47269278	47269280	-	2	30	2.94354	1.23e-07	0	11	6.58814	3.42e-17	intron_retention	chr11:47269278-47269588:-|intron_retention
chr11:47269684-47269686:-:start	ACP2	ACP2	chr11	47269684	47269686	-	0	31	4.80375	8.19e-11	0	13	9.71146	1.91e-22	intron_retention	chr11:47269684-47270226:-|intron_retention
chr11:47433590-47433592:+:start	SLC39A13	SLC39A13	chr11	47433590	47433592	+	26	45	0.85252	8.32e-05	10	3	-0.801085	0.241732	intron_retention	chr11:47433590-47433896:+|intron_retention
chr11:47440496-47440498:-:start	PSMC3	PSMC3	chr11	47440496	47440498	-	1	8	2.1803	1.3e-11	4	36	5.34771	0	intron_retention	chr11:47440496-47440666:-|intron_retention
chr11:47441812-47441814:-:end	PSMC3	PSMC3	chr11	47441812	47441814	-	0	8	3.51085	1.07e-12	1	38	8.12705	0	intron_retention	chr11:47440748-47441814:-|intron_retention
chr11:47442179-47442181:-:end	PSMC3	PSMC3	chr11	47442179	47442181	-	0	11	3.35799	1.61e-14	2	53	7.82687	0	intron_retention	chr11:47441960-47442181:-|intron_retention
chr11:47442278-47442280:-:start	PSMC3	PSMC3	chr11	47442278	47442280	-	0	7	3.7668	1.36e-12	1	37	8.61742	0	intron_retention	chr11:47442278-47444124:-|intron_retention
chr11:47444273-47444275:-:start	PSMC3	PSMC3	chr11	47444273	47444275	-	0	8	4.56677	1.05e-13	0	40	12.0469	0	intron_retention	chr11:47444273-47444380:-|intron_retention
chr11:47445594-47445596:-:end	PSMC3	PSMC3	chr11	47445594	47445596	-	0	9	2.46812	5.03e-12	5	49	5.91913	0	intron_retention	chr11:47444524-47445596:-|intron_retention
chr11:47445734-47445736:-:start	PSMC3	PSMC3	chr11	47445734	47445736	-	1	10	2.31872	7.66e-11	7	59	5.58036	0	intron_retention	chr11:47445734-47445979:-|intron_retention
chr11:47446155-47446157:-:end	PSMC3	PSMC3	chr11	47446155	47446157	-	0	10	3.7752	1.02e-13	1	50	8.68713	0	intron_retention	chr11:47446042-47446157:-|intron_retention
chr11:47447415-47447417:-:end	PSMC3	PSMC3	chr11	47447415	47447417	-	0	4	3.32269	5.06e-11	1	24	7.71312	0	intron_retention	chr11:47446797-47447417:-|intron_retention
chr11:47447501-47447503:-:start	PSMC3	PSMC3	chr11	47447501	47447503	-	0	5	3.84605	1.8e-10	0	18	8.44086	6.5e-34	intron_retention	chr11:47447501-47447755:-|intron_retention
chr11:47493654-47493656:-:start	CELF1	CELF1	chr11	47493654	47493656	-	53	92	2.33835	3e-08	45	28	0.262653	0.337285	intron_retention	chr11:47493654-47493742:-|intron_retention
chr11:47494637-47494639:-:end	CELF1	CELF1	chr11	47494637	47494639	-	0	39	6.0004	1.41e-15	0	19	9.35327	1.86e-36	intron_retention	chr11:47493909-47494639:-|intron_retention
chr11:47496885-47496887:-:end	CELF1	CELF1	chr11	47496885	47496887	-	0	36	4.25738	6.28e-15	1	18	6.31144	2.56e-28	intron_retention	chr11:47494783-47496887:-|intron_retention
chr11:47498395-47498397:-:end	CELF1	CELF1	chr11	47498395	47498397	-	0	39	4.18796	1.96e-13	1	15	5.72431	9.83e-19	intron_retention	chr11:47497073-47498397:-|intron_retention
chr11:47498511-47498513:-:start	CELF1	CELF1	chr11	47498511	47498513	-	2	59	4.03637	4.96e-14	2	16	5.38909	1.01e-24	intron_retention	chr11:47498511-47498848:-|intron_retention
chr11:47498846-47498848:-:end	CELF1	CELF1	chr11	47498846	47498848	-	1	40	4.17548	4.11e-13	1	15	5.62117	1.07e-21	intron_retention	chr11:47498508-47498848:-|intron_retention
chr11:47498977-47498979:-:start	CELF1	CELF1	chr11	47498977	47498979	-	1	40	3.52878	1.43e-12	3	15	4.57492	1.21e-16	intron_retention	chr11:47498977-47500428:-|intron_retention
chr11:47504244-47504246:-:end	CELF1	CELF1	chr11	47504244	47504246	-	1	43	3.93664	6.68e-13	2	17	5.6529	1.12e-25	intron_retention	chr11:47500504-47504246:-|intron_retention
chr11:47510576-47574543:-:end	CELF1	CELF1	chr11	47510576	47574543	-	82	89	0.575397	0.0109947	76	22	-1.34556	2.35e-09	exon_skipping	chr11:47510576-47521004:-|exon_skipping,chr11:47522484-47574543:-|exon_skipping
chr11:47600710-47600712:+:start	PTPMT1,NDUFS3	NDUFS3	chr11	47600710	47600712	+	2	20	2.3176	2.32e-12	6	65	6.08523	0	intron_retention	chr11:47600710-47600820:+|intron_retention
chr11:47600886-47600888:+:start	PTPMT1,NDUFS3	NDUFS3	chr11	47600886	47600888	+	4	21	1.7382	2.61e-11	13	74	4.76768	0	intron_retention	chr11:47600886-47602076:+|intron_retention
chr11:47602384-47602386:+:end	PTPMT1,NDUFS3	NDUFS3	chr11	47602384	47602386	+	4	23	1.94179	3.29e-11	13	96	5.26843	0	intron_retention	chr11:47602174-47602386:+|intron_retention
chr11:47603637-47603639:+:end	PTPMT1,NDUFS3	NDUFS3	chr11	47603637	47603639	+	3	19	1.99239	6.29e-12	13	94	5.25413	0	intron_retention	chr11:47602536-47603639:+|intron_retention
chr11:47603898-47603900:+:end	PTPMT1,NDUFS3	NDUFS3	chr11	47603898	47603900	+	4	19	1.67832	1.11e-11	19	94	4.51207	0	intron_retention	chr11:47603765-47603900:+|intron_retention
chr11:47604020-47604022:+:start	PTPMT1,NDUFS3	NDUFS3	chr11	47604020	47604022	+	1	11	2.57068	3.81e-11	3	45	6.31895	0	intron_retention	chr11:47604020-47605865:+|intron_retention
chr11:47745724-47745726:-:start	FNBP4	FNBP4	chr11	47745724	47745726	-	5	82	4.43008	1.05e-14	5	27	4.57226	6.11e-32	intron_retention	chr11:47745724-47746019:-|intron_retention
chr11:47752923-47752925:-:end	FNBP4	FNBP4	chr11	47752923	47752925	-	15	41	1.34899	6.5e-05	13	14	1.28482	0.00732692	intron_retention	chr11:47751742-47752925:-|intron_retention,chr11:47746330-47752925:-|intron_retention
chr11:47753113-47753668:-:start	FNBP4	FNBP4	chr11	47753113	47753668	-	30	55	1.01519	0.000112651	29	16	-0.00166627	1	intron_skipping,exon_inclusion	chr11:47753666-47753668:-|intron_skipping,chr11:47753113-47754088:-|exon_inclusion
chr11:47754086-47754088:-:end	FNBP4	FNBP4	chr11	47754086	47754088	-	32	69	1.56237	3.36e-07	31	25	0.786574	0.00439361	intron_retention	chr11:47753771-47754088:-|intron_retention
chr11:47774654-47774656:-:start	FNBP4	FNBP4	chr11	47774654	47774656	-	0	44	6.29631	3.26e-14	0	20	10.5799	1.35e-39	intron_retention	chr11:47774654-47776079:-|intron_retention
chr11:47786914-47788614:-:start	FNBP4	FNBP4	chr11	47786914	47788614	-	18	20	0.169292	0.0210142	15	6	-0.564438	0.276981	alt_5ss	chr11:47786914-47788620:-|alt_5ss
chr11:47827864-47827866:-:start	NUP160	NUP160	chr11	47827864	47827866	-	5	43	2.64703	7.74e-12	5	13	3.14599	5.05e-11	intron_retention	chr11:47827864-47828621:-|intron_retention
chr11:47861927-47861929:-:end	NUP160	NUP160	chr11	47861927	47861929	-	7	41	2.2033	1.23e-11	9	19	2.71585	1.65e-11	intron_retention	chr11:47861617-47861929:-|intron_retention
chr11:490642-491120:+:end	PTDSS2		chr11	490642	491120	+	11	18	0.551815	6.6e-05	14	9	0.297203	0.491881	intron_skipping	chr11:491118-491120:+|intron_skipping
chr11:494880-494882:-:end	RNH1	RNH1	chr11	494880	494882	-	0	4	2.12405	6.58e-07	1	11	5.42106	6.09e-17	intron_retention	chr11:494778-494882:-|intron_retention
chr11:495053-495055:-:start	RNH1	RNH1	chr11	495053	495055	-	1	7	1.91454	6.03e-08	4	24	4.92249	5.31e-27	intron_retention	chr11:495053-497970:-|intron_retention
chr11:498454-498456:-:end	RNH1	RNH1	chr11	498454	498456	-	1	8	2.11871	2.18e-10	4	29	5.32279	9.11e-44	intron_retention	chr11:498141-498456:-|intron_retention
chr11:498760-498762:-:end	RNH1	RNH1	chr11	498760	498762	-	0	7	3.00433	1.36e-09	1	18	7.1764	6.14e-36	intron_retention	chr11:498627-498762:-|intron_retention
chr11:499185-499187:-:start	RNH1	RNH1	chr11	499185	499187	-	6	11	0.535415	0.00409609	19	30	2.11179	5.1e-11	intron_retention	chr11:499185-499828:-|intron_retention
chr11:500481-500483:-:end	RNH1	RNH1	chr11	500481	500483	-	1	6	1.37624	2.32e-07	5	19	3.82458	1.27e-20	intron_retention	chr11:499999-500483:-|intron_retention
chr11:502059-502061:-:end	RNH1	RNH1	chr11	502059	502061	-	0	5	1.86897	7.45e-08	3	16	4.68371	9.74e-23	intron_retention	chr11:500654-502061:-|intron_retention
chr11:502249-502251:-:start	RNH1	RNH1	chr11	502249	502251	-	4	16	1.40828	8.38e-08	6	23	3.81249	3.14e-26	intron_retention	chr11:502249-504823:-|intron_retention,chr11:502249-506608:-|intron_retention
chr11:502249-507112:-:end	RNH1	RNH1	chr11	502249	507112	-	35	40	0.216035	0.0442318	77	85	1.39278	1.25e-19	exon_skipping,alt_5ss,alt_3ss	chr11:502249-506608:-|alt_5ss,chr11:502181-507112:-|alt_3ss,chr11:502249-504823:-|exon_skipping
chr11:504821-504823:-:end	RNH1	RNH1	chr11	504821	504823	-	6	16	1.03331	2.76e-05	6	10	2.13816	2.82e-06	intron_retention	chr11:502181-504823:-|intron_retention
chr11:5291386-5367002:-:end	OR51B5,AC104389.28,HBE1,HBG2,HBG1	OR51B5	chr11	5291386	5367002	-	18	25	0.436276	0.00109154	80	74	1.01871	4.58e-11	intron_skipping,alt_3ss	chr11:5323361-5367002:-|alt_3ss,chr11:5367000-5367002:-|intron_skipping,chr11:5325707-5367002:-|alt_3ss,chr11:5364859-5367002:-|alt_3ss
chr11:5291386-5526798:-:end	OR51B5,AC104389.28,HBE1	OR51B5	chr11	5291386	5526798	-	6	10	0.518378	0.000792217	34	40	1.51856	8.3e-11	exon_skipping,intron_skipping	chr11:5526796-5526798:-|intron_skipping,chr11:5291386-5303138:-|exon_skipping,chr11:5367583-5526798:-|exon_skipping
chr11:5303181-5367002:-:end	OR51B5,AC104389.28,HBE1,HBG2,HBG1	OR51B5	chr11	5303181	5367002	-	4	5	0.22052	0.042979	19	16	0.740726	0.0279366	alt_3ss	chr11:5323361-5367002:-|alt_3ss,chr11:5364859-5367002:-|alt_3ss,chr11:5325707-5367002:-|alt_3ss
chr11:532522-532524:-:start	HRAS	HRAS	chr11	532522	532524	-	19	42	1.10464	1.03e-09	71	167	2.97261	0	intron_retention	chr11:532522-532630:-|intron_retention
chr11:532755-532757:-:start	HRAS	HRAS	chr11	532755	532757	-	0	26	3.87025	4.83e-16	2	92	8.80238	0	intron_retention	chr11:532755-533452:-|intron_retention,chr11:532755-533276:-|intron_retention
chr11:533358-533360:-:start	HRAS	HRAS	chr11	533358	533360	-	3	91	5.86223	2.42e-15	0	60	9.96862	0	intron_retention	chr11:533358-533452:-|intron_retention
chr11:533612-533614:-:start	HRAS	HRAS	chr11	533612	533614	-	1	34	3.3365	7.37e-15	4	84	7.50354	0	intron_retention	chr11:533612-533765:-|intron_retention
chr11:533944-533946:-:start	HRAS	HRAS	chr11	533944	533946	-	3	39	2.88609	3.59e-13	8	118	6.57561	0	intron_retention	chr11:533944-534211:-|intron_retention
chr11:534375-534377:-:start	HRAS	HRAS	chr11	534375	534377	-	15	71	2.60721	6.3e-13	17	155	5.75223	0	intron_retention	chr11:534375-535415:-|intron_retention
chr11:5346544-5367002:-:start	OR51B5,AC104389.28,HBG2,HBG1	OR51B5	chr11	5346544	5367002	-	32	56	0.994163	0.00355135	10	2	-1.65037	0.0141821	intron_skipping	chr11:5367000-5367002:-|intron_skipping
chr11:5362592-5367002:-:start	AC104389.28,OR51B5,HBG2,HBG1	OR51B5	chr11	5362592	5367002	-	69	87	1.11134	8.2e-06	194	165	0.847197	9.69e-13	intron_skipping,alt_3ss	chr11:5323361-5367002:-|alt_3ss,chr11:5367000-5367002:-|intron_skipping,chr11:5325707-5367002:-|alt_3ss,chr11:5364859-5367002:-|alt_3ss
chr11:5364859-5367002:-:start	AC104389.28,OR51B5,HBG2,HBG1	OR51B5	chr11	5364859	5367002	-	24	51	1.17624	1.23e-06	18	4	-1.80435	0.000122143	intron_skipping	chr11:5367000-5367002:-|intron_skipping
chr11:5367129-5367491:-:end	AC104389.28,HBG2,HBG1,OR51B5	OR51B5	chr11	5367129	5367491	-	97	99	2.50183	0.010607	423	307	0.523677	1.1e-10	intron_skipping	chr11:5367129-5367131:-|intron_skipping
chr11:5367583-5368105:-:end	AC104389.28,HBG2,HBG1,OR51B5	OR51B5	chr11	5367583	5368105	-	97	99	3.23874	0.0133237	391	279	0.488512	5.42e-07	intron_skipping	chr11:5367583-5367585:-|intron_skipping
chr11:5368140-5526798:-:start	AC104389.28,HBE1,OR51B5,HBG2,HBG1	OR51B5	chr11	5368140	5526798	-	73	80	0.420117	0.00668817	251	191	0.624265	3.52e-09	intron_skipping	chr11:5368140-5368142:-|intron_skipping
chr11:57094174-57094176:-:end	SSRP1	SSRP1	chr11	57094174	57094176	-	0	2	2.8385	1.6e-09	1	21	7.18038	2.82e-39	intron_retention	chr11:57093952-57094176:-|intron_retention
chr11:57094363-57094365:-:start	SSRP1	SSRP1	chr11	57094363	57094365	-	0	6	2.31474	9.99e-11	5	56	6.08243	0	intron_retention	chr11:57094363-57094899:-|intron_retention
chr11:57095183-57095185:-:end	SSRP1	SSRP1	chr11	57095183	57095185	-	0	3	2.35627	1.28e-09	2	28	6.04458	8.97e-42	intron_retention	chr11:57094988-57095185:-|intron_retention
chr11:57095768-57095770:-:end	SSRP1	SSRP1	chr11	57095768	57095770	-	0	3	1.94127	5.28e-09	4	33	5.33471	1.53e-43	intron_retention	chr11:57095356-57095770:-|intron_retention
chr11:57095900-57095902:-:start	SSRP1	SSRP1	chr11	57095900	57095902	-	1	6	1.38273	1.47e-08	13	53	4.0549	0	intron_retention	chr11:57095900-57097566:-|intron_retention
chr11:57095900-57097764:-:start	SSRP1	SSRP1	chr11	57095900	57097764	-	0	2	3.20631	8.03e-10	0	20	13.6164	6.12e-34	exon_skipping	chr11:57095900-57097566:-|exon_skipping,chr11:57097612-57097764:-|exon_skipping
chr11:57097762-57097764:-:end	SSRP1	SSRP1	chr11	57097762	57097764	-	0	3	2.22542	7.72e-10	3	34	5.81691	0	intron_retention	chr11:57097612-57097764:-|intron_retention
chr11:57097903-57097905:-:start	SSRP1	SSRP1	chr11	57097903	57097905	-	0	7	2.64029	4.91e-13	5	79	6.59506	0	intron_retention	chr11:57097903-57098328:-|intron_retention
chr11:57098401-57098403:-:start	SSRP1	SSRP1	chr11	57098401	57098403	-	0	4	3.16549	3.82e-11	2	51	7.72118	0	intron_retention	chr11:57098401-57099141:-|intron_retention
chr11:57099363-57099365:-:start	SSRP1	SSRP1	chr11	57099363	57099365	-	0	7	3.42741	3.28e-13	2	75	8.37986	0	intron_retention	chr11:57099363-57099625:-|intron_retention
chr11:57099754-57099756:-:start	SSRP1	SSRP1	chr11	57099754	57099756	-	0	5	2.89658	1.65e-12	3	56	7.24554	0	intron_retention	chr11:57099754-57099856:-|intron_retention
chr11:57099754-57100098:-:end	SSRP1	SSRP1	chr11	57099754	57100098	-	0	1	2.86132	8.58e-08	0	16	8.23898	1.61e-28	exon_skipping	chr11:57099960-57100098:-|exon_skipping,chr11:57099754-57099856:-|exon_skipping
chr11:57099960-57099962:-:start	SSRP1	SSRP1	chr11	57099960	57099962	-	0	5	2.07012	2e-10	6	54	5.48977	0	intron_retention	chr11:57099960-57100098:-|intron_retention
chr11:57100430-57100432:-:end	SSRP1	SSRP1	chr11	57100430	57100432	-	1	10	2.47695	6.18e-13	6	77	6.27512	0	intron_retention	chr11:57100329-57100432:-|intron_retention
chr11:57100623-57100625:-:start	SSRP1	SSRP1	chr11	57100623	57100625	-	1	10	2.06143	8.83e-13	10	85	5.4717	0	intron_retention	chr11:57100623-57100908:-|intron_retention
chr11:57101014-57101016:-:start	SSRP1	SSRP1	chr11	57101014	57101016	-	0	5	3.18171	1.02e-12	2	51	7.87684	0	intron_retention	chr11:57101014-57101936:-|intron_retention
chr11:57102122-57102124:-:start	SSRP1	SSRP1	chr11	57102122	57102124	-	0	7	2.37712	1.5e-12	5	54	6.12125	0	intron_retention	chr11:57102122-57102541:-|intron_retention
chr11:57103201-57103203:-:end	SSRP1	SSRP1	chr11	57103201	57103203	-	1	9	1.77744	2.84e-07	4	27	4.94728	6.05e-29	intron_retention	chr11:57102714-57103203:-|intron_retention
chr11:57193825-57194060:-:end	SLC43A3,PRG2	SLC43A3	chr11	57193825	57194060	-	82	84	0.0981309	0.0176574	77	30	-0.74197	0.000556629	alt_3ss	chr11:57193862-57194060:-|alt_3ss
chr11:57298128-57298130:-:end	TIMM10	TIMM10	chr11	57298128	57298130	-	0	18	3.79962	2.82e-13	1	11	6.13998	1.37e-18	intron_retention	chr11:57297766-57298130:-|intron_retention,chr11:57297707-57298130:-|intron_retention
chr11:57425332-57425334:+:start	CLP1	CLP1	chr11	57425332	57425334	+	0	27	5.92463	4.46e-08	0	31	14.4759	6.17e-44	intron_retention	chr11:57425332-57426926:+|intron_retention
chr11:57428234-57428236:+:end	CLP1	CLP1	chr11	57428234	57428236	+	2	74	4.95774	8e-15	1	80	10.2201	0	intron_retention	chr11:57427554-57428236:+|intron_retention
chr11:57471771-57471773:-:end	MED19		chr11	57471771	57471773	-	1	70	5.44346	7.11e-12	0	13	8.58932	3.16e-17	intron_retention	chr11:57471578-57471773:-|intron_retention
chr11:57472442-57472444:-:end	MED19	MED19	chr11	57472442	57472444	-	3	82	4.98892	2.67e-14	1	18	6.33042	1.95e-33	intron_retention	chr11:57472287-57472444:-|intron_retention
chr11:57505140-57505384:+:start	CTNND1,TMX2,C11orf31,TMX2-CTNND1	TMX2-CTNND1,TMX2	chr11	57505140	57505384	+	74	83	0.566768	0.0170426	209	154	0.557707	1.54e-06	alt_3ss,exon_inclusion	chr11:57505140-57505307:+|alt_3ss,chr11:57505140-57505825:+|exon_inclusion
chr11:57505498-57505825:+:end	CTNND1,TMX2,C11orf31	TMX2	chr11	57505498	57505825	+	75	82	0.43647	0.0381911	208	146	0.462837	3.58e-05	intron_skipping,exon_inclusion	chr11:57505140-57505825:+|exon_inclusion,chr11:57505823-57505825:+|intron_skipping
chr11:57505902-57506135:+:start	CTNND1,TMX2,C11orf31	TMX2	chr11	57505902	57506135	+	92	97	1.09437	0.00143778	230	165	0.507007	2.24e-06	intron_skipping	chr11:57505902-57505904:+|intron_skipping
chr11:57509719-57510334:+:end	C11orf31,RP11-691N7.6,CTNND1,TMX2	C11orf31	chr11	57509719	57510334	+	93	97	0.788409	5.56e-05	453	512	1.44251	0	alt_5ss,intron_skipping	chr11:57510332-57510334:+|intron_skipping,chr11:57509699-57510334:+|alt_5ss
chr11:57529518-57563048:+:start	CTNND1,TMX2,C11orf31,TMX2-CTNND1	CTNND1,TMX2-CTNND1	chr11	57529518	57563048	+	28	40	0.543455	0.000243841	51	38	0.585647	0.010324	exon_skipping	chr11:57529518-57561481:+|exon_skipping,chr11:57561553-57563048:+|exon_skipping
chr11:57582972-57583771:+:start	CTNND1,TMX2,C11orf31,TMX2-CTNND1	CTNND1,TMX2-CTNND1	chr11	57582972	57583771	+	6	8	0.190948	0.000469864	13	7	-0.153517	0.824878	alt_3ss	chr11:57582972-57583768:+|alt_3ss
chr11:581489-581491:+:end	PHRF1	PHRF1	chr11	581489	581491	+	2	51	3.91062	3.59e-13	2	29	6.44856	7.96e-42	intron_retention	chr11:576592-581491:+|intron_retention
chr11:581606-581608:+:start	PHRF1	PHRF1	chr11	581606	581608	+	5	88	4.97164	1.64e-15	7	54	5.43361	0	intron_retention	chr11:581606-581961:+|intron_retention
chr11:58347095-58377302:+:end	ZFP91-CNTF,ZFP91	ZFP91-CNTF,ZFP91	chr11	58347095	58377302	+	1	64	4.64817	2.15e-16	2	33	6.66881	2.8e-45	exon_skipping	chr11:58352357-58377302:+|exon_skipping,chr11:58347095-58352328:+|exon_skipping
chr11:58377512-58377514:+:start	ZFP91-CNTF,ZFP91	ZFP91-CNTF,ZFP91	chr11	58377512	58377514	+	0	35	5.4593	4.46e-16	0	30	9.53705	0	intron_retention	chr11:58377512-58377770:+|intron_retention
chr11:58377807-58377809:+:start	ZFP91-CNTF,ZFP91	ZFP91-CNTF,ZFP91	chr11	58377807	58377809	+	0	28	6.01053	3.08e-15	0	21	13.698	1.91e-42	intron_retention	chr11:58377807-58378422:+|intron_retention,chr11:58377807-58378425:+|intron_retention
chr11:58378527-58378529:+:start	ZFP91-CNTF,ZFP91	ZFP91-CNTF,ZFP91	chr11	58378527	58378529	+	0	37	4.643	1.65e-16	1	29	7.81018	0	intron_retention	chr11:58378527-58379076:+|intron_retention
chr11:58379748-58379750:+:end	ZFP91-CNTF,ZFP91	ZFP91-CNTF,ZFP91	chr11	58379748	58379750	+	1	63	5.04181	3.43e-16	1	58	8.32656	0	intron_retention	chr11:58379211-58379750:+|intron_retention
chr11:58379801-58379803:+:start	ZFP91-CNTF,ZFP91	ZFP91-CNTF,ZFP91	chr11	58379801	58379803	+	0	56	5.88519	2.44e-16	0	51	10.613	0	intron_retention	chr11:58379801-58380234:+|intron_retention
chr11:58381699-58381701:+:end	ZFP91-CNTF,ZFP91	ZFP91-CNTF,ZFP91	chr11	58381699	58381701	+	0	35	4.07929	4.54e-14	1	30	7.60188	0	intron_retention	chr11:58380313-58381701:+|intron_retention
chr11:58381816-58381818:+:start	ZFP91-CNTF,ZFP91	ZFP91-CNTF,ZFP91	chr11	58381816	58381818	+	0	21	3.57809	4.9e-13	1	18	6.62258	5.92e-32	intron_retention	chr11:58381816-58384188:+|intron_retention
chr11:58384666-58384668:+:end	ZFP91-CNTF,ZFP91	ZFP91-CNTF,ZFP91	chr11	58384666	58384668	+	1	52	4.59413	1.69e-15	1	54	8.17835	0	intron_retention	chr11:58384288-58384668:+|intron_retention
chr11:587256-587258:+:end	PHRF1	PHRF1	chr11	587256	587258	+	7	78	3.87386	1.33e-16	8	37	4.28046	3.5e-40	intron_retention	chr11:582081-587258:+|intron_retention
chr11:587464-587466:+:start	PHRF1	PHRF1	chr11	587464	587466	+	2	45	3.58696	3.97e-14	3	19	4.85395	1.67e-22	intron_retention	chr11:587464-591383:+|intron_retention
chr11:592556-592558:+:end	PHRF1	PHRF1	chr11	592556	592558	+	4	68	3.70577	3.58e-14	6	30	4.53447	1.8e-34	intron_retention	chr11:591467-592558:+|intron_retention
chr11:59345619-59345621:-:end	OSBP	OSBP	chr11	59345619	59345621	-	0	44	6.20882	9.38e-14	0	16	10.1802	3.96e-29	intron_retention	chr11:59344498-59345621:-|intron_retention
chr11:59347644-59347646:-:end	OSBP	OSBP	chr11	59347644	59347646	-	2	73	4.8898	2.79e-16	2	20	5.93038	2.53e-34	intron_retention	chr11:59345803-59347646:-|intron_retention
chr11:59348921-59348923:-:end	OSBP	OSBP	chr11	59348921	59348923	-	0	70	7.18306	7e-17	0	18	10.4366	6.19e-27	intron_retention	chr11:59347742-59348923:-|intron_retention
chr11:59361074-59361076:-:end	OSBP	OSBP	chr11	59361074	59361076	-	0	63	5.58887	6.27e-15	0	13	7.26937	3.78e-24	intron_retention	chr11:59349027-59361076:-|intron_retention
chr11:59361480-59361482:-:end	OSBP	OSBP	chr11	59361480	59361482	-	2	55	4.09898	1.14e-13	2	12	5.00865	1.28e-16	intron_retention	chr11:59361197-59361482:-|intron_retention
chr11:59368100-59368102:-:start	OSBP	OSBP	chr11	59368100	59368102	-	0	53	6.59308	2.34e-15	0	15	10.0945	5.54e-26	intron_retention	chr11:59368100-59368291:-|intron_retention
chr11:59369110-59369112:-:end	OSBP	OSBP	chr11	59369110	59369112	-	0	49	5.71294	6.89e-16	0	11	8.16412	5.69e-21	intron_retention	chr11:59368858-59369112:-|intron_retention
chr11:59540767-59556345:+:end	STX3,OR10Y1P	STX3	chr11	59540767	59556345	+	7	30	1.6879	3.22e-09	7	10	1.9601	2.92e-05	exon_skipping	chr11:59554609-59556345:+|exon_skipping,chr11:59540767-59554509:+|exon_skipping
chr11:59574305-59574307:-:start	MRPL16	MRPL16	chr11	59574305	59574307	-	1	8	2.0489	4.44e-08	2	12	4.70681	6.09e-15	intron_retention	chr11:59574305-59575173:-|intron_retention
chr11:59575322-59575324:-:start	MRPL16	MRPL16	chr11	59575322	59575324	-	1	8	1.86961	5.1e-10	3	15	4.09485	1.37e-18	intron_retention	chr11:59575322-59577327:-|intron_retention
chr11:59578074-59578076:-:end	MRPL16	MRPL16	chr11	59578074	59578076	-	1	19	2.6038	1.07e-12	4	37	5.71933	0	intron_retention	chr11:59577393-59578076:-|intron_retention
chr11:596920-596922:+:end	PHRF1	PHRF1	chr11	596920	596922	+	1	69	4.93614	1.05e-15	1	21	6.48138	2.33e-26	intron_retention	chr11:592674-596922:+|intron_retention
chr11:597020-597022:+:start	PHRF1	PHRF1	chr11	597020	597022	+	0	67	5.99919	8.54e-17	0	30	8.53271	1.4e-45	intron_retention	chr11:597020-597394:+|intron_retention
chr11:597570-597572:+:start	PHRF1	PHRF1	chr11	597570	597572	+	0	55	6.78002	7.37e-16	0	11	9.33818	1.01e-20	intron_retention	chr11:597570-598372:+|intron_retention
chr11:601571-601573:+:end	PHRF1	PHRF1	chr11	601571	601573	+	1	67	4.94394	5.73e-15	1	23	6.47105	2.18e-32	intron_retention	chr11:598502-601573:+|intron_retention
chr11:601701-601703:+:start	PHRF1	PHRF1	chr11	601701	601703	+	2	73	4.71152	7.87e-16	2	20	5.30621	6.29e-30	intron_retention	chr11:601701-605118:+|intron_retention
chr11:605602-605604:+:end	PHRF1	PHRF1	chr11	605602	605604	+	2	83	5.45882	2.37e-16	2	37	7.06559	0	intron_retention	chr11:605300-605604:+|intron_retention
chr11:60610355-60610357:+:start	CCDC86	CCDC86	chr11	60610355	60610357	+	1	43	3.65501	2.63e-15	7	76	5.96836	0	intron_retention	chr11:60610355-60615396:+|intron_retention
chr11:60617410-60617412:+:end	CCDC86	CCDC86	chr11	60617410	60617412	+	2	36	2.98228	6.84e-16	9	57	4.8722	0	intron_retention	chr11:60615526-60617412:+|intron_retention
chr11:60617676-60617678:+:end	CCDC86	CCDC86	chr11	60617676	60617678	+	0	30	5.25512	4.87e-16	0	48	9.53447	0	intron_retention	chr11:60617487-60617678:+|intron_retention
chr11:606439-606441:+:end	PHRF1	PHRF1	chr11	606439	606441	+	4	80	4.43352	2.01e-16	5	27	4.54675	1.49e-32	intron_retention	chr11:605724-606441:+|intron_retention
chr11:606596-606598:+:start	PHRF1	PHRF1	chr11	606596	606598	+	3	80	4.6096	5.32e-17	4	30	5.13861	2.15e-41	intron_retention	chr11:606596-607065:+|intron_retention
chr11:60665423-60665425:-:start	PRPF19	PRPF19	chr11	60665423	60665425	-	0	2	2.26829	7.11e-07	1	14	5.65468	3.24e-18	intron_retention	chr11:60665423-60665572:-|intron_retention
chr11:60666010-60666012:-:end	PRPF19	PRPF19	chr11	60666010	60666012	-	0	4	2.52672	2.73e-09	2	24	6.06718	4.58e-38	intron_retention	chr11:60665743-60666012:-|intron_retention
chr11:60666098-60666100:-:start	PRPF19	PRPF19	chr11	60666098	60666100	-	0	4	2.81285	2.53e-11	1	28	6.84281	0	intron_retention	chr11:60666098-60666333:-|intron_retention
chr11:60666618-60666620:-:end	PRPF19	PRPF19	chr11	60666618	60666620	-	0	3	2.21962	1.19e-08	2	21	5.5946	7.98e-31	intron_retention	chr11:60666403-60666620:-|intron_retention
chr11:60666776-60666778:-:start	PRPF19	PRPF19	chr11	60666776	60666778	-	0	3	3.52963	1.23e-09	0	21	8.81011	1.16e-33	intron_retention	chr11:60666776-60668053:-|intron_retention
chr11:60668163-60668165:-:start	PRPF19	PRPF19	chr11	60668163	60668165	-	0	3	3.02412	9.37e-09	1	17	7.06199	3.02e-30	intron_retention	chr11:60668163-60668325:-|intron_retention
chr11:60668764-60668766:-:end	PRPF19	PRPF19	chr11	60668764	60668766	-	0	2	3.10063	7.03e-09	0	11	8.31571	6.58e-23	intron_retention	chr11:60668401-60668766:-|intron_retention
chr11:60668968-60668970:-:end	PRPF19	PRPF19	chr11	60668968	60668970	-	0	4	3.51026	2.53e-11	0	25	8.14213	0	intron_retention	chr11:60668841-60668970:-|intron_retention
chr11:60669012-60669014:-:start	PRPF19	PRPF19	chr11	60669012	60669014	-	0	4	2.16597	2.55e-09	3	27	5.46341	2.65e-35	intron_retention	chr11:60669012-60669874:-|intron_retention
chr11:60670052-60670054:-:end	PRPF19	PRPF19	chr11	60670052	60670054	-	0	3	3.25532	1.05e-09	0	19	7.64338	5.83e-36	intron_retention	chr11:60669937-60670054:-|intron_retention
chr11:60670209-60670211:-:end	PRPF19	PRPF19	chr11	60670209	60670211	-	0	4	3.0129	1.71e-10	1	24	7.1834	0	intron_retention	chr11:60670128-60670211:-|intron_retention
chr11:60670928-60670930:-:end	PRPF19	PRPF19	chr11	60670928	60670930	-	0	4	3.38342	6.96e-11	1	27	7.95639	1.4e-45	intron_retention	chr11:60670353-60670930:-|intron_retention
chr11:60671007-60671009:-:start	PRPF19	PRPF19	chr11	60671007	60671009	-	0	4	3.77184	1.03e-09	0	22	8.93517	3.26e-36	intron_retention	chr11:60671007-60671183:-|intron_retention
chr11:60671333-60671335:-:start	PRPF19	PRPF19	chr11	60671333	60671335	-	0	4	3.27635	7.84e-10	1	23	7.66966	1.18e-39	intron_retention	chr11:60671333-60673835:-|intron_retention
chr11:60699356-60699455:+:start	TMEM132A	TMEM132A	chr11	60699356	60699455	+	89	94	0.668856	0.00232077	83	100	1.57716	6.32e-26	exon_inclusion	chr11:60699356-60701013:+|exon_inclusion
chr11:60701216-60701959:+:end	TMEM132A	TMEM132A	chr11	60701216	60701959	+	88	96	1.40683	8.74e-06	99	108	1.3761	5.23e-16	intron_skipping	chr11:60701957-60701959:+|intron_skipping
chr11:609720-609722:+:start	PHRF1	PHRF1	chr11	609720	609722	+	7	88	4.51783	5.32e-17	8	43	4.47249	0	intron_retention	chr11:609720-610195:+|intron_retention
chr11:610347-610349:+:start	PHRF1	PHRF1	chr11	610347	610349	+	4	89	5.25434	8.64e-17	5	51	5.96852	0	intron_retention	chr11:610347-610500:+|intron_retention
chr11:61070051-61070053:-:end	DDB1	DDB1	chr11	61070051	61070053	-	1	3	1.06514	3.22e-05	6	18	3.29594	5.9e-16	intron_retention	chr11:61069831-61070053:-|intron_retention
chr11:61071507-61071509:-:start	DDB1	DDB1	chr11	61071507	61071509	-	0	2	2.29561	1.74e-06	1	13	5.90512	6.43e-20	intron_retention	chr11:61071507-61076454:-|intron_retention
chr11:61076549-61076551:-:start	DDB1	DDB1	chr11	61076549	61076551	-	0	3	3.14906	2.62e-07	0	14	7.49079	1.79e-24	intron_retention	chr11:61076549-61077267:-|intron_retention
chr11:61077432-61077434:-:start	DDB1	DDB1	chr11	61077432	61077434	-	0	3	1.75376	5.23e-08	4	23	4.65586	4.1e-28	intron_retention	chr11:61077432-61077766:-|intron_retention
chr11:61079253-61079255:-:end	DDB1	DDB1	chr11	61079253	61079255	-	0	3	2.23367	8.76e-07	2	19	5.66135	2.78e-21	intron_retention	chr11:61077890-61079255:-|intron_retention
chr11:61081178-61081180:-:start	DDB1	DDB1	chr11	61081178	61081180	-	0	2	1.60167	0.000348407	2	12	4.3409	8.2e-11	intron_retention	chr11:61081178-61081333:-|intron_retention
chr11:61081516-61081518:-:end	DDB1	DDB1	chr11	61081516	61081518	-	0	3	1.931	1.08e-06	2	14	4.94912	7.16e-19	intron_retention	chr11:61081441-61081518:-|intron_retention
chr11:61081777-61081779:-:end	DDB1	DDB1	chr11	61081777	61081779	-	1	2	0.559723	0.00993941	7	12	2.24292	6e-07	intron_retention	chr11:61081682-61081779:-|intron_retention
chr11:61081958-61081960:-:start	DDB1	DDB1	chr11	61081958	61081960	-	1	3	0.875539	0.000564914	9	20	2.72713	1.46e-10	intron_retention	chr11:61081958-61083756:-|intron_retention
chr11:61083961-61083963:-:end	DDB1	DDB1	chr11	61083961	61083963	-	0	2	2.36952	1.32e-07	1	12	5.98153	3.22e-22	intron_retention	chr11:61083865-61083963:-|intron_retention
chr11:61089064-61089066:-:end	DDB1	DDB1	chr11	61089064	61089066	-	0	2	2.09508	1.08e-06	1	11	5.33144	1.08e-17	intron_retention	chr11:61084039-61089066:-|intron_retention
chr11:61089169-61089171:-:start	DDB1	DDB1	chr11	61089169	61089171	-	0	3	1.57962	1.37e-05	3	15	4.40346	7.96e-17	intron_retention	chr11:61089169-61089767:-|intron_retention
chr11:61091448-61091450:-:end	DDB1	DDB1	chr11	61091448	61091450	-	0	2	2.51942	8.24e-07	1	11	6.17029	2.58e-18	intron_retention	chr11:61090566-61091450:-|intron_retention
chr11:610951-610953:+:end	PHRF1	PHRF1	chr11	610951	610953	+	0	83	6.41595	9.26e-18	1	47	8.79794	0	intron_retention	chr11:610761-610953:+|intron_retention
chr11:61100801-61102091:+:start	DAK	DAK	chr11	61100801	61102091	+	68	78	0.513412	0.0147824	69	83	1.55308	2.83e-21	exon_skipping	chr11:61100801-61101020:+|exon_skipping
chr11:61101122-61102091:+:start	DAK	DAK	chr11	61101122	61102091	+	29	47	0.770338	0.000468707	12	14	1.463	7.6e-05	intron_skipping	chr11:61102089-61102091:+|intron_skipping
chr11:611082-611084:+:start	PHRF1	PHRF1	chr11	611082	611084	+	2	78	5.17193	3.4e-16	3	43	6.60152	0	intron_retention	chr11:611082-611633:+|intron_retention
chr11:61110316-61110813:+:end	DAK	DAK	chr11	61110316	61110813	+	92	98	1.51622	0.0126291	129	112	0.893544	1.43e-11	intron_skipping	chr11:61110811-61110813:+|intron_skipping
chr11:61117894-61118462:-:end	CYB561A3,CYBASC3	CYB561A3	chr11	61117894	61118462	-	32	48	0.672249	7.66e-05	23	14	0.204682	0.564032	alt_3ss	chr11:61117115-61118462:-|alt_3ss
chr11:61131721-61131723:+:end	TMEM138	TMEM138	chr11	61131721	61131723	+	1	35	3.56798	6.01e-11	1	12	5.95289	3.04e-21	intron_retention	chr11:61129892-61131723:+|intron_retention
chr11:61131990-61131992:+:start	TMEM138	TMEM138	chr11	61131990	61131992	+	6	90	4.82028	3.21e-16	10	57	4.71916	0	intron_retention	chr11:61131990-61133516:+|intron_retention
chr11:61133688-61133690:+:start	TMEM138	TMEM138	chr11	61133688	61133690	+	6	78	3.95359	6.06e-13	8	25	3.41292	1.46e-09	intron_retention	chr11:61133688-61135394:+|intron_retention
chr11:61135470-61135472:+:start	TMEM138	TMEM138	chr11	61135470	61135472	+	15	92	4.23995	1e-14	13	33	3.04478	2.17e-24	intron_retention	chr11:61135470-61136068:+|intron_retention
chr11:61183574-61183576:-:end	CPSF7	CPSF7	chr11	61183574	61183576	-	22	26	0.228627	4.24e-05	61	9	-2.773	1.3e-18	intron_retention	chr11:61183256-61183576:-|intron_retention
chr11:61183991-61187420:-:start	CPSF7	CPSF7	chr11	61183991	61187420	-	38	52	0.544711	0.0029622	71	9	-3.1236	1.13e-23	alt_5ss	chr11:61183991-61187393:-|alt_5ss
chr11:61188859-61188861:-:end	CPSF7	CPSF7	chr11	61188859	61188861	-	7	29	1.6609	1.36e-09	16	8	-0.0896419	0.902482	intron_retention	chr11:61188729-61188861:-|intron_retention,chr11:61188045-61188861:-|intron_retention
chr11:61196651-61196653:-:end	CPSF7	CPSF7	chr11	61196651	61196653	-	2	53	3.91445	9.97e-15	4	25	4.70291	2.46e-32	intron_retention	chr11:61189080-61196653:-|intron_retention
chr11:61197654-61205096:+:start	C11orf66,SDHAF2,RP11-286N22.8	SDHAF2	chr11	61197654	61205096	+	71	77	0.320779	0.000129685	84	16	-2.22066	5.76e-21	exon_skipping	chr11:61204432-61205096:+|exon_skipping,chr11:61197654-61204232:+|exon_skipping
chr11:61197654-61213412:+:end	C11orf66,SDHAF2,RP11-286N22.8	SDHAF2	chr11	61197654	61213412	+	13	17	0.272388	1.39e-06	13	2	-1.99447	0.00162129	exon_skipping	chr11:61197654-61204232:+|exon_skipping,chr11:61205585-61213412:+|exon_skipping
chr11:61562810-61562812:+:end	FADS2,FEN1	FEN1	chr11	61562810	61562812	+	2	49	3.86469	4.08e-17	8	249	8.29039	0	intron_retention	chr11:61560500-61562812:+|intron_retention
chr11:61643927-61644337:-:end	FADS3	FADS3	chr11	61643927	61644337	-	60	85	1.36397	2.38e-06	49	40	0.766335	0.00112075	intron_skipping	chr11:61644335-61644337:-|intron_skipping
chr11:61732363-61732840:-:end	FTH1	FTH1	chr11	61732363	61732840	-	0	0	0.418307	8.07e-05	0	11	8.25639	8.2e-22	exon_skipping	chr11:61732363-61732458:-|exon_skipping,chr11:61732584-61732840:-|exon_skipping
chr11:61732363-61734783:-:end	FTH1	FTH1	chr11	61732363	61734783	-	0	0	0.727723	2.39e-06	0	14	12.9107	2.92e-26	exon_skipping	chr11:61732363-61732458:-|exon_skipping,chr11:61732987-61734783:-|exon_skipping
chr11:61732456-61732458:-:end	FTH1	FTH1	chr11	61732456	61732458	-	0	1	1.40716	3.06e-09	20	115	4.7571	0	intron_retention	chr11:61732363-61732458:-|intron_retention
chr11:61732838-61732840:-:end	FTH1	FTH1	chr11	61732838	61732840	-	0	1	1.74045	2.54e-10	15	119	5.38401	0	intron_retention	chr11:61732584-61732840:-|intron_retention
chr11:61734781-61734783:-:end	FTH1	FTH1	chr11	61734781	61734783	-	0	2	3.1655	3.77e-14	5	164	8.44107	0	intron_retention	chr11:61732987-61734783:-|intron_retention
chr11:61895620-61895622:+:end	INCENP	INCENP	chr11	61895620	61895622	+	1	60	5.02076	5.88e-15	1	26	7.33244	1.4e-43	intron_retention	chr11:61891635-61895622:+|intron_retention
chr11:61895773-61895775:+:start	INCENP	INCENP	chr11	61895773	61895775	+	0	55	5.31841	9.71e-16	0	25	8.15595	7.74e-41	intron_retention	chr11:61895773-61896241:+|intron_retention
chr11:61896355-61896357:+:start	INCENP	INCENP	chr11	61896355	61896357	+	1	71	5.09563	1.55e-16	2	29	6.59924	0	intron_retention	chr11:61896355-61897253:+|intron_retention
chr11:61898062-61898064:+:start	INCENP	INCENP	chr11	61898062	61898064	+	4	73	3.95322	3.6e-15	6	35	4.57504	7.7e-27	intron_retention	chr11:61898062-61905303:+|intron_retention
chr11:61906182-61906184:+:end	INCENP	INCENP	chr11	61906182	61906184	+	1	72	4.93181	1.61e-16	2	25	5.99529	1.11e-30	intron_retention	chr11:61905355-61906184:+|intron_retention
chr11:61906242-61906244:+:start	INCENP	INCENP	chr11	61906242	61906244	+	0	34	5.43675	8.94e-14	0	14	8.71372	5.84e-23	intron_retention	chr11:61906242-61906359:+|intron_retention
chr11:61906477-61906479:+:start	INCENP	INCENP	chr11	61906477	61906479	+	0	58	5.97505	4.96e-17	0	31	9.06704	0	intron_retention	chr11:61906477-61907705:+|intron_retention
chr11:61908173-61908175:+:end	INCENP	INCENP	chr11	61908173	61908175	+	0	69	5.80159	1.67e-16	1	41	8.50651	0	intron_retention	chr11:61907757-61908175:+|intron_retention
chr11:61908382-61908384:+:end	INCENP	INCENP	chr11	61908382	61908384	+	0	68	6.67543	4.33e-17	0	41	10.1691	0	intron_retention	chr11:61908293-61908384:+|intron_retention
chr11:61908516-61908518:+:start	INCENP	INCENP	chr11	61908516	61908518	+	4	63	3.68306	6.37e-14	7	33	4.45477	2.91e-31	intron_retention	chr11:61908516-61908971:+|intron_retention,chr11:61908516-61912453:+|intron_retention
chr11:61908983-61908985:+:start	INCENP	INCENP	chr11	61908983	61908985	+	12	88	3.98744	1.14e-13	7	42	4.82478	2.38e-44	intron_retention	chr11:61908983-61912453:+|intron_retention
chr11:61912563-61912565:+:start	INCENP	INCENP	chr11	61912563	61912565	+	2	77	5.12261	8.27e-17	2	43	6.81292	0	intron_retention	chr11:61912563-61912640:+|intron_retention
chr11:61913098-61913100:+:end	INCENP	INCENP	chr11	61913098	61913100	+	1	78	5.18824	1.7e-17	3	63	7.2804	0	intron_retention	chr11:61912761-61913100:+|intron_retention
chr11:61914127-61914129:+:end	INCENP	INCENP	chr11	61914127	61914129	+	3	42	2.99371	5.02e-13	5	25	4.45492	2.67e-22	intron_retention	chr11:61913223-61914129:+|intron_retention
chr11:61915945-61915947:+:end	INCENP	INCENP	chr11	61915945	61915947	+	1	68	4.9292	1.25e-16	2	35	7.14274	0	intron_retention	chr11:61914374-61915947:+|intron_retention
chr11:61916026-61916028:+:start	INCENP	INCENP	chr11	61916026	61916028	+	0	33	5.8053	8.47e-13	0	12	9.5757	1.09e-20	intron_retention	chr11:61916026-61916210:+|intron_retention
chr11:61917526-61917528:+:end	INCENP	INCENP	chr11	61917526	61917528	+	4	72	4.04095	5.04e-15	5	35	5.01032	3.65e-30	intron_retention	chr11:61916318-61917528:+|intron_retention
chr11:61917679-61917681:+:start	INCENP	INCENP	chr11	61917679	61917681	+	0	63	6.19407	8.59e-17	0	41	10.1775	0	intron_retention	chr11:61917679-61919233:+|intron_retention
chr11:62259303-62302474:-:end	AHNAK	AHNAK	chr11	62259303	62302474	-	4	8	0.64571	0.000495483	11	13	1.54366	0.000291339	alt_3ss	chr11:62301546-62302474:-|alt_3ss
chr11:62301546-62301548:-:start	AHNAK	AHNAK	chr11	62301546	62301548	-	0	51	4.9053	6.78e-18	1	86	9.1401	0	intron_retention	chr11:62301546-62302474:-|intron_retention
chr11:62302662-62302664:-:start	AHNAK	AHNAK	chr11	62302662	62302664	-	0	29	5.2612	6.43e-14	0	39	10.8209	0	intron_retention	chr11:62302662-62303416:-|intron_retention
chr11:62303570-62303572:-:start	AHNAK	AHNAK	chr11	62303570	62303572	-	0	21	4.23532	8.86e-15	1	32	8.3291	0	intron_retention	chr11:62303570-62303940:-|intron_retention
chr11:62304039-62304041:-:start	AHNAK	AHNAK	chr11	62304039	62304041	-	1	34	3.48352	1.51e-13	3	59	6.9606	0	intron_retention	chr11:62304039-62314131:-|intron_retention,chr11:62304039-62313037:-|intron_retention
chr11:62327309-62327311:-:start	TUT1,EEF1G,MIR3654	EEF1G	chr11	62327309	62327311	-	0	9	4.0903	8.29e-18	7	541	10.1283	0	intron_retention	chr11:62327309-62327540:-|intron_retention
chr11:62327751-62327753:-:end	TUT1,EEF1G,MIR3654	EEF1G,MIR3654	chr11	62327751	62327753	-	0	9	4.69518	8.83e-19	4	617	11.3333	0	intron_retention	chr11:62327665-62327753:-|intron_retention
chr11:62327926-62327928:-:start	TUT1,EEF1G,MIR3654	EEF1G	chr11	62327926	62327928	-	0	3	2.54981	3.42e-11	4	73	6.90466	0	intron_retention	chr11:62327926-62334277:-|intron_retention
chr11:62334482-62334484:-:start	TUT1,EEF1G,MIR3654	MIR6747,EEF1G	chr11	62334482	62334484	-	0	5	3.96645	9.4e-18	5	340	9.81899	0	intron_retention	chr11:62334482-62334870:-|intron_retention
chr11:62338434-62338436:-:end	TUT1,EEF1G,MIR3654	EEF1G	chr11	62338434	62338436	-	0	2	3.39901	9.77e-16	2	176	10.0005	0	intron_retention	chr11:62335000-62338436:-|intron_retention
chr11:62338580-62338582:-:start	TUT1,EEF1G,MIR3654	EEF1G	chr11	62338580	62338582	-	0	2	3.30341	2.5e-16	2	194	10.0804	0	intron_retention	chr11:62338580-62339011:-|intron_retention
chr11:62339154-62339156:-:start	TUT1,EEF1G,MIR3654	EEF1G	chr11	62339154	62339156	-	0	6	4.17458	1.35e-17	1	347	12.9554	0	intron_retention	chr11:62339154-62339309:-|intron_retention
chr11:62340053-62340055:-:end	MIR3654,TUT1,EEF1G	EEF1G	chr11	62340053	62340055	-	0	3	3.49805	2.26e-16	2	206	10.6259	0	intron_retention	chr11:62339373-62340055:-|intron_retention
chr11:62340214-62340216:-:start	TUT1,EEF1G,MIR3654	EEF1G	chr11	62340214	62340216	-	0	2	1.72967	9.72e-11	10	74	5.32947	0	intron_retention	chr11:62340214-62341453:-|intron_retention,chr11:62340214-62341302:-|intron_retention
chr11:62342601-62344128:-:end	TUT1,EEF1G,MIR3654	TUT1	chr11	62342601	62344128	-	22	37	0.721345	0.001558	16	8	-0.211341	0.708534	alt_3ss	chr11:62343716-62344128:-|alt_3ss
chr11:62343716-62343718:-:start	TUT1,EEF1G	TUT1	chr11	62343716	62343718	-	20	59	1.7389	6.99e-09	11	10	1.03147	0.0812136	intron_retention	chr11:62343716-62344128:-|intron_retention
chr11:62344376-62344378:-:end	TUT1,EEF1G,MIR3654	TUT1	chr11	62344376	62344378	-	2	35	3.17679	8.95e-12	2	11	4.46777	9.5e-12	intron_retention	chr11:62344221-62344378:-|intron_retention
chr11:62344651-62344653:-:end	MIR3654,TUT1,EEF1G	TUT1	chr11	62344651	62344653	-	3	43	3.05697	2.05e-13	3	12	3.7171	2.03e-12	intron_retention	chr11:62344489-62344653:-|intron_retention
chr11:62346030-62346032:-:end	TUT1,EEF1G,MIR3654	TUT1	chr11	62346030	62346032	-	7	44	2.359	1.17e-11	6	15	2.93299	7.9e-10	intron_retention	chr11:62344763-62346032:-|intron_retention
chr11:62346502-62346504:-:start	TUT1,EEF1G,MIR3654	TUT1	chr11	62346502	62346504	-	3	40	2.85014	5.01e-11	3	11	3.75215	1.84e-10	intron_retention	chr11:62346502-62348577:-|intron_retention
chr11:62348855-62348857:-:end	TUT1,EEF1G,MIR3654	TUT1	chr11	62348855	62348857	-	2	43	3.26039	2.19e-12	2	10	4.17113	1.47e-11	intron_retention	chr11:62348678-62348857:-|intron_retention
chr11:6235638-6235640:-:end	FAM160A2	FAM160A2	chr11	6235638	6235640	-	2	84	5.36981	1.32e-15	1	30	7.89127	0	intron_retention	chr11:6233097-6235640:-|intron_retention
chr11:62356693-62356695:-:start	TUT1,EEF1G,MIR3654	TUT1	chr11	62356693	62356695	-	2	29	2.67672	1.02e-08	2	11	4.29697	1.12e-09	intron_retention	chr11:62356693-62358875:-|intron_retention
chr11:6235960-6235962:-:end	FAM160A2	FAM160A2	chr11	6235960	6235962	-	11	78	3.2935	7.42e-11	5	26	4.28354	4.55e-12	intron_retention	chr11:6235803-6235962:-|intron_retention
chr11:62361728-62361730:-:end	MTA2	MTA2	chr11	62361728	62361730	-	1	50	4.0676	7.1e-16	4	84	7.51176	0	intron_retention	chr11:62361512-62361730:-|intron_retention
chr11:62361985-62361987:-:end	MTA2	MTA2	chr11	62361985	62361987	-	2	53	3.96657	6.61e-16	4	56	6.66205	0	intron_retention	chr11:62361879-62361987:-|intron_retention
chr11:62362450-62362452:-:end	MTA2	MTA2	chr11	62362450	62362452	-	3	65	3.98148	2.31e-16	8	117	6.64341	0	intron_retention	chr11:62362106-62362452:-|intron_retention
chr11:62362542-62362544:-:start	MTA2	MTA2	chr11	62362542	62362544	-	3	60	3.7205	2.89e-16	7	94	6.50269	0	intron_retention	chr11:62362542-62362735:-|intron_retention
chr11:62362964-62362966:-:start	MTA2	MTA2	chr11	62362964	62362966	-	0	44	5.09733	1.8e-16	1	73	10.0359	0	intron_retention	chr11:62362964-62363223:-|intron_retention
chr11:62363479-62363481:-:end	MTA2	MTA2	chr11	62363479	62363481	-	2	63	4.3155	8.48e-17	4	81	7.12387	0	intron_retention	chr11:62363363-62363481:-|intron_retention
chr11:62363579-62363581:-:start	MTA2	MTA2	chr11	62363579	62363581	-	2	63	4.33044	2.64e-16	5	117	7.59696	0	intron_retention	chr11:62363579-62363750:-|intron_retention
chr11:62363927-62363929:-:end	MTA2	MTA2	chr11	62363927	62363929	-	3	66	3.95347	1.07e-17	8	101	6.46761	0	intron_retention	chr11:62363809-62363929:-|intron_retention
chr11:62364004-62364006:-:start	MTA2	MTA2	chr11	62364004	62364006	-	4	70	4.05839	4.23e-17	9	133	6.79341	0	intron_retention	chr11:62364004-62364108:-|intron_retention
chr11:62364785-62364787:-:end	MTA2	MTA2	chr11	62364785	62364787	-	1	66	4.7629	1.33e-17	4	131	8.42671	0	intron_retention	chr11:62364297-62364787:-|intron_retention
chr11:62364887-62364889:-:start	MTA2	MTA2	chr11	62364887	62364889	-	10	74	3.20891	7.63e-15	23	137	4.85711	0	intron_retention	chr11:62364887-62365081:-|intron_retention
chr11:62365184-62365186:-:start	MTA2	MTA2	chr11	62365184	62365186	-	1	55	4.29345	1.44e-16	4	100	7.87257	0	intron_retention	chr11:62365184-62365495:-|intron_retention
chr11:62365796-62365798:-:end	MTA2	MTA2	chr11	62365796	62365798	-	8	74	3.4178	9.14e-16	17	96	4.79751	0	intron_retention	chr11:62365613-62365798:-|intron_retention
chr11:62365862-62365864:-:start	MTA2	MTA2	chr11	62365862	62365864	-	5	65	3.53503	9.44e-17	11	76	5.16399	0	intron_retention	chr11:62365862-62365993:-|intron_retention
chr11:62367635-62367637:-:end	MTA2	MTA2	chr11	62367635	62367637	-	1	29	3.5001	1.74e-14	2	40	6.93516	0	intron_retention	chr11:62366111-62367637:-|intron_retention
chr11:62367731-62367733:-:start	MTA2	MTA2	chr11	62367731	62367733	-	2	62	4.29281	1.47e-16	3	84	7.58681	0	intron_retention	chr11:62367731-62368093:-|intron_retention
chr11:62368161-62368163:-:start	MTA2	MTA2	chr11	62368161	62368163	-	7	56	2.81755	1.18e-12	10	74	5.19794	0	intron_retention	chr11:62368161-62368894:-|intron_retention
chr11:62370361-62370620:-:end	EML3	EML3	chr11	62370361	62370620	-	67	85	0.989716	4.38e-06	68	68	1.18872	3.8e-11	intron_skipping	chr11:62370618-62370620:-|intron_skipping
chr11:62371513-62371584:-:end	EML3	EML3	chr11	62371513	62371584	-	72	89	1.16148	1.55e-05	77	70	0.992737	6.4e-10	intron_skipping	chr11:62371582-62371584:-|intron_skipping
chr11:62372652-62373113:-:end	EML3	EML3	chr11	62372652	62373113	-	80	93	1.30283	0.000221529	89	71	0.723641	1.12e-05	intron_skipping	chr11:62373111-62373113:-|intron_skipping
chr11:62384819-62387968:-:start	B3GAT3	B3GAT3	chr11	62384819	62387968	-	91	92	0.210461	0.0251987	113	57	-0.219809	0.213143	intron_skipping	chr11:62384819-62384821:-|intron_skipping
chr11:6238598-6238600:-:end	FAM160A2	FAM160A2	chr11	6238598	6238600	-	33	92	3.21942	4.37e-12	19	35	2.42082	1.22e-19	intron_retention	chr11:6236141-6238600:-|intron_retention
chr11:62397156-62397158:-:start	GANAB	GANAB	chr11	62397156	62397158	-	0	1	1.19932	0.000538772	3	10	3.76622	1.34e-11	intron_retention	chr11:62397156-62397285:-|intron_retention
chr11:62398308-62398310:-:start	GANAB	GANAB	chr11	62398308	62398310	-	0	2	1.02198	2.5e-05	7	22	3.38764	6.34e-21	intron_retention	chr11:62398308-62398501:-|intron_retention
chr11:6239993-6239995:-:start	FAM160A2	FAM160A2	chr11	6239993	6239995	-	2	85	5.31963	5.59e-14	1	19	6.69487	2.93e-26	intron_retention	chr11:6239993-6240200:-|intron_retention
chr11:62407203-62414033:-:start	GANAB	GANAB	chr11	62407203	62414033	-	92	94	0.286906	0.0290143	362	419	1.49253	0	exon_skipping	chr11:62407203-62407401:-|exon_skipping
chr11:62430631-62430633:-:start	C11orf48,INTS5	C11orf48,LOC102288414	chr11	62430631	62430633	-	3	20	2.04403	7.6e-13	18	82	4.26304	0	intron_retention	chr11:62430631-62430707:-|intron_retention
chr11:62430805-62430807:-:start	C11orf48,INTS5,RP11-831H9.11	C11orf48,LOC102288414	chr11	62430805	62430807	-	0	9	3.00426	3.22e-13	2	31	6.41006	0	intron_retention	chr11:62430805-62432320:-|intron_retention
chr11:62432445-62432447:-:start	C11orf48,INTS5,RP11-831H9.11	C11orf48,LOC102288414	chr11	62432445	62432447	-	19	30	0.620248	3.26e-06	70	79	1.43434	2.57e-16	intron_retention	chr11:62432445-62432602:-|intron_retention
chr11:6243839-6243841:-:start	FAM160A2	FAM160A2	chr11	6243839	6243841	-	2	89	5.95345	1.37e-13	0	19	8.09434	5.31e-30	intron_retention	chr11:6243839-6244040:-|intron_retention
chr11:62439337-62439339:+:start	C11orf83	C11orf83	chr11	62439337	62439339	+	2	34	3.07681	3.59e-15	5	60	6.23616	0	intron_retention	chr11:62439337-62439424:+|intron_retention
chr11:6244307-6244309:-:end	FAM160A2	FAM160A2	chr11	6244307	6244309	-	0	83	8.51755	8.05e-13	0	16	13.1527	1.04e-25	intron_retention	chr11:6244127-6244309:-|intron_retention
chr11:62444111-62444113:-:start	UBXN1	UBXN1	chr11	62444111	62444113	-	3	29	2.40107	3.09e-11	3	31	5.52446	0	intron_retention	chr11:62444111-62444284:-|intron_retention
chr11:62444477-62444479:-:start	UBXN1	UBXN1	chr11	62444477	62444479	-	3	29	2.38708	9.66e-12	7	56	5.3456	0	intron_retention	chr11:62444477-62444989:-|intron_retention
chr11:62445106-62445108:-:start	UBXN1	UBXN1	chr11	62445106	62445108	-	7	26	1.48631	1.58e-10	14	49	3.67742	0	intron_retention	chr11:62445106-62445252:-|intron_retention
chr11:62445396-62445398:-:end	UBXN1	UBXN1	chr11	62445396	62445398	-	1	15	2.70968	4.76e-12	3	35	6.20627	0	intron_retention	chr11:62445304-62445398:-|intron_retention
chr11:62445590-62445592:-:start	UBXN1	UBXN1	chr11	62445590	62445592	-	0	25	4.50153	1.46e-14	1	57	9.5218	0	intron_retention	chr11:62445590-62445810:-|intron_retention
chr11:62445964-62445966:-:end	UBXN1	UBXN1	chr11	62445964	62445966	-	0	16	3.58933	1.03e-12	1	32	7.74611	0	intron_retention	chr11:62445880-62445966:-|intron_retention
chr11:62446073-62446075:-:start	UBXN1	UBXN1	chr11	62446073	62446075	-	0	13	3.90036	1.43e-11	0	24	8.53355	8.52e-42	intron_retention	chr11:62446073-62446161:-|intron_retention
chr11:62446334-62446336:-:end	UBXN1	UBXN1	chr11	62446334	62446336	-	2	23	2.36217	5.55e-11	4	39	5.5864	0	intron_retention	chr11:62446215-62446336:-|intron_retention
chr11:62458613-62459847:-:end	HNRNPUL2,HNRNPUL2-BSCL2,BSCL2	HNRNPUL2-BSCL2,BSCL2	chr11	62458613	62459847	-	10	14	0.338872	0.0363745	13	16	1.59059	2.79e-05	exon_skipping	chr11:62458893-62459847:-|exon_skipping,chr11:62458613-62458751:-|exon_skipping
chr11:6245937-6245939:-:start	FAM160A2	FAM160A2	chr11	6245937	6245939	-	0	78	8.22373	1.38e-12	0	10	12.2581	4.49e-18	intron_retention	chr11:6245937-6255773:-|intron_retention
chr11:62473089-62473674:-:start	HNRNPUL2,HNRNPUL2-BSCL2,BSCL2	HNRNPUL2-BSCL2,BSCL2	chr11	62473089	62473674	-	58	84	1.31187	3.88e-07	48	61	1.67943	2.29e-19	exon_inclusion	chr11:62473089-62474580:-|exon_inclusion
chr11:62482851-62482853:-:start	HNRNPUL2,BSCL2	HNRNPUL2	chr11	62482851	62482853	-	2	10	1.75061	5.8e-07	5	29	4.66744	1.07e-23	intron_retention	chr11:62482851-62482971:-|intron_retention
chr11:62483079-62483081:-:start	HNRNPUL2,HNRNPUL2-BSCL2,BSCL2	HNRNPUL2,HNRNPUL2-BSCL2	chr11	62483079	62483081	-	1	7	1.6573	4.95e-06	3	19	4.49566	3.59e-21	intron_retention	chr11:62483079-62483335:-|intron_retention
chr11:62483409-62483411:-:start	HNRNPUL2,HNRNPUL2-BSCL2,BSCL2	HNRNPUL2,HNRNPUL2-BSCL2	chr11	62483409	62483411	-	1	7	1.96805	1.74e-08	2	19	5.16875	1.24e-25	intron_retention	chr11:62483409-62484460:-|intron_retention
chr11:62484458-62484460:-:end	HNRNPUL2,HNRNPUL2-BSCL2,BSCL2	HNRNPUL2,HNRNPUL2-BSCL2	chr11	62484458	62484460	-	0	7	2.20872	4.1e-08	2	22	5.55893	1.73e-23	intron_retention	chr11:62483079-62484460:-|intron_retention
chr11:62484661-62484663:-:start	HNRNPUL2,HNRNPUL2-BSCL2,BSCL2	HNRNPUL2,HNRNPUL2-BSCL2	chr11	62484661	62484663	-	2	7	1.3185	3.58e-08	7	25	3.67885	1.64e-26	intron_retention	chr11:62484661-62487494:-|intron_retention
chr11:62487663-62487665:-:start	HNRNPUL2,HNRNPUL2-BSCL2,BSCL2	HNRNPUL2,HNRNPUL2-BSCL2	chr11	62487663	62487665	-	0	4	2.6471	1.25e-07	1	13	6.47742	2.04e-22	intron_retention	chr11:62487663-62488766:-|intron_retention
chr11:62489586-62489588:-:end	HNRNPUL2,HNRNPUL2-BSCL2,BSCL2	HNRNPUL2,HNRNPUL2-BSCL2	chr11	62489586	62489588	-	0	3	2.81377	2.98e-07	0	10	6.70646	1.91e-18	intron_retention	chr11:62489414-62489588:-|intron_retention
chr11:62490070-62490072:-:end	HNRNPUL2,HNRNPUL2-BSCL2,BSCL2	HNRNPUL2,HNRNPUL2-BSCL2	chr11	62490070	62490072	-	0	12	3.35212	2.27e-11	1	33	8.05509	0	intron_retention	chr11:62489852-62490072:-|intron_retention
chr11:62490282-62490284:-:end	HNRNPUL2,HNRNPUL2-BSCL2,BSCL2	HNRNPUL2,HNRNPUL2-BSCL2	chr11	62490282	62490284	-	0	7	2.7689	9.52e-10	1	23	6.81673	4.2e-45	intron_retention	chr11:62490185-62490284:-|intron_retention
chr11:62491056-62491058:-:end	HNRNPUL2,HNRNPUL2-BSCL2,BSCL2	HNRNPUL2,HNRNPUL2-BSCL2	chr11	62491056	62491058	-	0	7	2.62219	1.01e-09	1	22	6.57446	9e-43	intron_retention	chr11:62490375-62491058:-|intron_retention
chr11:62491198-62491200:-:start	HNRNPUL2,HNRNPUL2-BSCL2,BSCL2	HNRNPUL2,HNRNPUL2-BSCL2	chr11	62491198	62491200	-	1	6	1.79178	1.61e-07	3	20	4.77832	3.78e-28	intron_retention	chr11:62491198-62491385:-|intron_retention
chr11:62491760-62491762:-:end	HNRNPUL2,HNRNPUL2-BSCL2,BSCL2	HNRNPUL2,HNRNPUL2-BSCL2	chr11	62491760	62491762	-	1	6	1.51805	9.61e-07	4	20	4.28276	6.77e-21	intron_retention	chr11:62491462-62491762:-|intron_retention
chr11:62494088-62494090:-:end	HNRNPUL2,HNRNPUL2-BSCL2,BSCL2	HNRNPUL2,HNRNPUL2-BSCL2	chr11	62494088	62494090	-	1	9	1.82438	4.15e-08	5	29	4.87554	3.81e-31	intron_retention	chr11:62491898-62494090:-|intron_retention
chr11:62496292-62496294:+:end	TTC9C		chr11	62496292	62496294	+	67	96	2.66098	2.33e-07	45	33	0.551613	0.0337265	intron_retention	chr11:62496208-62496294:+|intron_retention
chr11:62496558-62496560:+:start	TTC9C	TTC9C	chr11	62496558	62496560	+	3	42	3.14429	2.4e-10	1	15	5.53181	2.75e-20	intron_retention	chr11:62496558-62502853:+|intron_retention
chr11:62529264-62529266:+:end	POLR2G	POLR2G	chr11	62529264	62529266	+	6	12	0.626627	0.00103461	19	38	2.55701	6.5e-19	intron_retention	chr11:62529132-62529266:+|intron_retention
chr11:62530498-62532653:+:end	POLR2G	POLR2G	chr11	62530498	62532653	+	96	97	0.533875	0.0132364	330	347	1.29572	0	alt_5ss	chr11:62530338-62532653:+|alt_5ss
chr11:62533122-62533124:+:end	POLR2G	POLR2G	chr11	62533122	62533124	+	0	4	2.48275	5.96e-07	1	15	6.24008	2.72e-23	intron_retention	chr11:62532877-62533124:+|intron_retention
chr11:62546338-62546340:+:end	TAF6L	TAF6L	chr11	62546338	62546340	+	23	61	1.64699	4.65e-07	10	8	0.663468	0.286221	intron_retention	chr11:62545807-62546340:+|intron_retention
chr11:62553986-62553988:+:end	TAF6L	TAF6L	chr11	62553986	62553988	+	10	48	2.07381	2.05e-10	5	14	3.30199	1.03e-13	intron_retention	chr11:62553860-62553988:+|intron_retention
chr11:62554999-62556494:+:end	TMEM179B	TMEM179B	chr11	62554999	62556494	+	87	96	1.21348	6.76e-05	79	93	1.53371	4.9e-24	intron_skipping	chr11:62556492-62556494:+|intron_skipping
chr11:62556898-62557072:+:start	TMEM179B	TMEM179B	chr11	62556898	62557072	+	86	90	0.364046	0.0296552	133	134	1.20724	8.57e-22	exon_inclusion	chr11:62556898-62557357:+|exon_inclusion
chr11:62557151-62557357:+:start	TMEM179B	TMEM179B,MIR6748	chr11	62557151	62557357	+	86	91	0.513071	0.00720804	104	108	1.26737	1.21e-19	intron_skipping,exon_inclusion	chr11:62557151-62557153:+|intron_skipping,chr11:62556898-62557357:+|exon_inclusion
chr11:62559148-62559150:-:end	TMEM223,NXF1	TMEM223	chr11	62559148	62559150	-	9	69	3.11793	1.05e-13	7	15	2.73846	3.88e-11	intron_retention	chr11:62558387-62559150:-|intron_retention
chr11:62560110-62560112:-:end	TMEM223,NXF1	NXF1	chr11	62560110	62560112	-	1	39	3.97932	6.76e-14	2	25	6.43537	3.58e-33	intron_retention	chr11:62559986-62560112:-|intron_retention
chr11:62560173-62560175:-:start	TMEM223,NXF1	NXF1,MIR6514	chr11	62560173	62560175	-	1	32	3.61451	1.65e-12	1	18	6.0993	9.82e-25	intron_retention	chr11:62560173-62561729:-|intron_retention
chr11:62562404-62562406:-:end	TMEM223,NXF1	NXF1	chr11	62562404	62562406	-	2	79	5.2126	2.46e-17	2	45	7.30337	0	intron_retention	chr11:62561912-62562406:-|intron_retention
chr11:62562479-62562481:-:start	TMEM223,NXF1	NXF1	chr11	62562479	62562481	-	0	67	5.62383	1.35e-17	1	34	8.45328	0	intron_retention	chr11:62562479-62563372:-|intron_retention
chr11:62563535-62563537:-:end	TMEM223,NXF1	NXF1	chr11	62563535	62563537	-	2	64	4.123	1.27e-14	3	30	5.59333	2.12e-42	intron_retention	chr11:62563415-62563537:-|intron_retention
chr11:62563653-62563655:-:start	TMEM223,NXF1	NXF1	chr11	62563653	62563655	-	0	57	6.88593	1.86e-15	0	29	11.3761	0	intron_retention	chr11:62563653-62563758:-|intron_retention
chr11:62563817-62563819:-:start	TMEM223,NXF1	NXF1	chr11	62563817	62563819	-	1	71	5.41506	2.07e-17	1	39	7.68757	0	intron_retention	chr11:62563817-62563931:-|intron_retention
chr11:62564652-62564654:-:end	TMEM223,NXF1	NXF1	chr11	62564652	62564654	-	1	47	3.88528	6.83e-14	2	20	5.66858	5.34e-28	intron_retention	chr11:62564039-62564654:-|intron_retention
chr11:62564710-62564712:-:start	TMEM223,NXF1	NXF1	chr11	62564710	62564712	-	3	69	4.25602	1.27e-16	4	33	5.41233	0	intron_retention	chr11:62564710-62564789:-|intron_retention
chr11:62566008-62566010:-:end	TMEM223,NXF1	NXF1	chr11	62566008	62566010	-	0	52	5.30432	1.37e-15	0	19	7.58987	3.47e-33	intron_retention	chr11:62564858-62566010:-|intron_retention
chr11:62567846-62567848:-:end	TMEM223,NXF1	NXF1	chr11	62567846	62567848	-	19	65	2.04071	8.68e-12	28	28	1.16343	1.04e-05	intron_retention	chr11:62566047-62567848:-|intron_retention
chr11:62568563-62568565:-:end	TMEM223,NXF1	NXF1	chr11	62568563	62568565	-	1	57	4.50726	4.91e-15	2	30	6.6338	7.26e-40	intron_retention	chr11:62567958-62568565:-|intron_retention
chr11:62568673-62568675:-:start	TMEM223,NXF1	NXF1	chr11	62568673	62568675	-	2	66	4.22577	7.75e-15	4	38	5.81056	4.7e-40	intron_retention	chr11:62568673-62568800:-|intron_retention
chr11:62569031-62569033:-:end	TMEM223,NXF1	NXF1	chr11	62569031	62569033	-	0	60	5.45267	7.62e-15	1	35	8.48321	0	intron_retention	chr11:62568889-62569033:-|intron_retention
chr11:62569208-62569210:-:end	TMEM223,NXF1	NXF1	chr11	62569208	62569210	-	0	60	7.32767	7.79e-17	0	37	14.8106	0	intron_retention	chr11:62569103-62569210:-|intron_retention
chr11:62569291-62569293:-:start	TMEM223,NXF1	NXF1	chr11	62569291	62569293	-	0	76	6.12143	2.89e-17	1	50	9.25942	0	intron_retention	chr11:62569291-62569413:-|intron_retention
chr11:62569518-62569520:-:start	TMEM223,NXF1	NXF1	chr11	62569518	62569520	-	0	49	5.29622	6.18e-15	0	19	8.62487	5.98e-34	intron_retention	chr11:62569518-62569648:-|intron_retention
chr11:62569732-62571263:-:end	TMEM223,NXF1	NXF1	chr11	62569732	62571263	-	0	38	5.48057	1.53e-14	0	13	8.51095	6.91e-25	exon_skipping	chr11:62569732-62570890:-|exon_skipping,chr11:62571044-62571263:-|exon_skipping
chr11:62600603-62601263:-:start	RNU2-2,WDR74	WDR74	chr11	62600603	62601263	-	5	21	1.58212	3.99e-10	16	51	3.49799	4.3e-39	exon_skipping	chr11:62601146-62601263:-|exon_skipping,chr11:62600603-62601089:-|exon_skipping
chr11:62601087-62601089:-:end	RNU2-2,WDR74	WDR74	chr11	62601087	62601089	-	5	86	4.73019	2.23e-17	15	170	6.19191	0	intron_retention	chr11:62600603-62601089:-|intron_retention
chr11:62601146-62601148:-:start	RNU2-2,WDR74	WDR74	chr11	62601146	62601148	-	3	87	5.11769	5.14e-19	10	149	6.7671	0	intron_retention	chr11:62601146-62601263:-|intron_retention
chr11:62601409-62601411:-:start	RNU2-2,WDR74	WDR74	chr11	62601409	62601411	-	2	85	5.49776	4.47e-19	7	176	7.65704	0	intron_retention	chr11:62601409-62601747:-|intron_retention
chr11:62601803-62601805:-:start	RNU2-2,WDR74	WDR74	chr11	62601803	62601805	-	2	74	4.66131	5.8e-18	9	107	6.16324	0	intron_retention	chr11:62601803-62601898:-|intron_retention
chr11:62601999-62602001:-:start	RNU2-2,WDR74	WDR74	chr11	62601999	62602001	-	6	86	4.45349	2.5e-18	23	178	5.42389	0	intron_retention	chr11:62601999-62602902:-|intron_retention
chr11:62603004-62603006:-:start	RNU2-2,WDR74	WDR74	chr11	62603004	62603006	-	5	88	4.8723	7.71e-19	16	200	6.37769	0	intron_retention	chr11:62603004-62603166:-|intron_retention
chr11:62603313-62606585:-:end	RNU2-2,WDR74	WDR74	chr11	62603313	62606585	-	0	11	4.88031	6.25e-14	0	18	10.3801	7.01e-35	exon_skipping	chr11:62603508-62606585:-|exon_skipping,chr11:62603313-62603432:-|exon_skipping
chr11:62603313-62606793:-:end	RNU2-2,WDR74	WDR74	chr11	62603313	62606793	-	0	7	4.36851	9.03e-12	0	12	12.5552	4.4e-24	exon_skipping	chr11:62606707-62606793:-|exon_skipping,chr11:62603313-62603432:-|exon_skipping
chr11:62603430-62603432:-:end	RNU2-2,WDR74	WDR74	chr11	62603430	62603432	-	3	84	4.96576	1.26e-17	10	117	6.2392	0	intron_retention	chr11:62603313-62603432:-|intron_retention
chr11:62603508-62603510:-:start	RNU2-2,WDR74	WDR74	chr11	62603508	62603510	-	3	80	4.70116	2.39e-18	11	113	6.03459	0	intron_retention	chr11:62603508-62606585:-|intron_retention
chr11:62606707-62606709:-:start	RNU2-2,WDR74	WDR74	chr11	62606707	62606709	-	5	80	4.35702	2.28e-17	15	141	5.83558	0	intron_retention	chr11:62606707-62606793:-|intron_retention
chr11:62606900-62606902:-:start	RNU2-2,WDR74	WDR74	chr11	62606900	62606902	-	7	91	4.95155	7.47e-19	15	204	6.57269	0	intron_retention	chr11:62606900-62606978:-|intron_retention
chr11:62619908-62619910:-:start	SNHG1		chr11	62619908	62619910	-	97	98	0.591454	0.00612455	984	880	0.955478	1.5e-25	intron_retention	chr11:62619908-62620127:-|intron_retention
chr11:62620153-62620546:-:end	SNHG1	SNHG1	chr11	62620153	62620546	-	1	11	2.57964	2.5e-13	8	71	5.65565	0	exon_skipping	chr11:62620311-62620546:-|exon_skipping,chr11:62620153-62620282:-|exon_skipping
chr11:62620153-62621272:-:start	SNHG1	SNHG1	chr11	62620153	62621272	-	0	3	3.62934	9.51e-12	0	23	13.8221	3.96e-38	exon_skipping	chr11:62621062-62621272:-|exon_skipping,chr11:62620153-62620282:-|exon_skipping
chr11:62620153-62621990:-:start	SNHG1	SNHG1	chr11	62620153	62621990	-	0	9	4.70408	1.82e-15	0	62	15.8899	0	exon_skipping	chr11:62621536-62621990:-|exon_skipping,chr11:62620153-62620282:-|exon_skipping
chr11:62620280-62620282:-:end	SNHG1	SNHG1	chr11	62620280	62620282	-	8	63	2.86549	2.32e-15	69	254	3.8833	0	intron_retention	chr11:62620153-62620282:-|intron_retention
chr11:62620544-62620546:-:end	SNHG1	SNHG1	chr11	62620544	62620546	-	25	65	1.70382	1.39e-13	214	395	2.46429	0	intron_retention	chr11:62620311-62620546:-|intron_retention
chr11:62620587-62620589:-:start	SNHG1	SNHG1	chr11	62620587	62620589	-	15	73	2.74066	4.89e-17	127	474	3.92736	0	intron_retention	chr11:62620587-62621023:-|intron_retention
chr11:62620587-62621990:-:start	SNHG1	SNHG1	chr11	62620587	62621990	-	0	1	2.88603	1.51e-09	0	11	12.321	3.85e-22	exon_skipping	chr11:62621536-62621990:-|exon_skipping,chr11:62620587-62621023:-|exon_skipping
chr11:62621062-62621990:-:start	SNHG1	SNHG1	chr11	62621062	62621990	-	0	2	3.03749	3.03e-10	0	12	8.40163	9.01e-23	exon_skipping	chr11:62621536-62621990:-|exon_skipping,chr11:62621062-62621272:-|exon_skipping
chr11:62621270-62621272:-:end	SNHG1	SNHG1	chr11	62621270	62621272	-	12	70	2.78297	1.23e-16	100	417	4.14322	0	intron_retention	chr11:62621062-62621272:-|intron_retention
chr11:62621305-62621990:-:start	SNHG1	SNHG1	chr11	62621305	62621990	-	3	11	1.17995	8.02e-10	26	66	3.06998	1.12e-44	exon_skipping	chr11:62621536-62621990:-|exon_skipping,chr11:62621305-62621489:-|exon_skipping
chr11:62621487-62621489:-:end	SNHG1	SNHG1	chr11	62621487	62621489	-	27	81	2.49043	3.85e-16	169	368	2.79839	0	intron_retention	chr11:62621305-62621489:-|intron_retention
chr11:62621536-62621538:-:start	SNHG1	SNHG1	chr11	62621536	62621538	-	18	82	3.02045	7.55e-17	112	388	3.77561	0	intron_retention	chr11:62621536-62621990:-|intron_retention
chr11:62622023-62622604:-:end	SNHG1	SNHG1	chr11	62622023	62622604	-	19	29	0.537815	2.79e-05	113	152	1.80284	0	exon_skipping	chr11:62622023-62622359:-|exon_skipping,chr11:62622410-62622604:-|exon_skipping
chr11:62622023-62622895:-:start	SNHG1	SNHG1	chr11	62622023	62622895	-	0	7	4.34066	2.29e-13	0	38	11.9595	0	exon_skipping	chr11:62622688-62622895:-|exon_skipping,chr11:62622023-62622359:-|exon_skipping
chr11:62622357-62622359:-:end	SNHG1	SNHG1	chr11	62622357	62622359	-	20	80	2.7537	1.27e-15	83	187	2.86427	0	intron_retention	chr11:62622023-62622359:-|intron_retention
chr11:62622410-62622412:-:start	SNHG1	SNHG1	chr11	62622410	62622412	-	28	86	2.78143	3.2e-16	128	287	2.8703	0	intron_retention	chr11:62622410-62622604:-|intron_retention
chr11:62622688-62622690:-:start	SNHG1	SNHG1	chr11	62622688	62622690	-	25	88	3.10477	6.16e-17	147	594	4.08587	0	intron_retention	chr11:62622688-62622895:-|intron_retention
chr11:62623334-62623336:-:end	SNHG1	SNHG1	chr11	62623334	62623336	-	33	91	3.11888	5.5e-13	15	61	4.0409	0	intron_retention	chr11:62622938-62623336:-|intron_retention
chr11:62648919-62648921:+:start	SLC3A2	SLC3A2	chr11	62648919	62648921	+	0	20	4.70594	7.07e-17	1	125	10.3312	0	intron_retention	chr11:62648919-62649364:+|intron_retention
chr11:62649538-62651928:+:end	SLC3A2	SLC3A2	chr11	62649538	62651928	+	0	1	2.33088	3.6e-08	0	10	12.092	5.22e-20	exon_skipping	chr11:62650471-62651928:+|exon_skipping,chr11:62649538-62650379:+|exon_skipping
chr11:62650377-62650379:+:end	SLC3A2	SLC3A2	chr11	62650377	62650379	+	2	28	2.71519	4.43e-15	22	254	6.25051	0	intron_retention	chr11:62649538-62650379:+|intron_retention
chr11:62650471-62650473:+:start	SLC3A2	SLC3A2	chr11	62650471	62650473	+	2	18	2.36077	1.14e-13	20	183	5.76324	0	intron_retention	chr11:62650471-62651928:+|intron_retention
chr11:62651997-62652648:+:start	SLC3A2	SLC3A2	chr11	62651997	62652648	+	0	12	4.95117	2.33e-17	0	111	12.9766	0	exon_skipping	chr11:62651997-62652103:+|exon_skipping,chr11:62652162-62652648:+|exon_skipping
chr11:62652101-62652103:+:end	SLC3A2	SLC3A2	chr11	62652101	62652103	+	0	21	4.11657	2.67e-16	4	168	8.9438	0	intron_retention	chr11:62651997-62652103:+|intron_retention
chr11:62652162-62652164:+:start	SLC3A2	SLC3A2	chr11	62652162	62652164	+	0	23	4.29776	1.18e-16	3	192	9.31423	0	intron_retention	chr11:62652162-62652648:+|intron_retention
chr11:62652934-62652936:+:end	SLC3A2	SLC3A2	chr11	62652934	62652936	+	0	22	4.13846	1.94e-17	4	225	9.16361	0	intron_retention	chr11:62652829-62652936:+|intron_retention
chr11:62653080-62655802:+:end	SLC3A2	SLC3A2	chr11	62653080	62655802	+	0	7	3.85728	1.08e-13	1	55	8.87607	0	exon_skipping	chr11:62655690-62655802:+|exon_skipping,chr11:62653080-62655606:+|exon_skipping
chr11:62655604-62655606:+:end	SLC3A2	SLC3A2	chr11	62655604	62655606	+	0	25	3.54849	2.86e-16	8	189	7.76154	0	intron_retention	chr11:62653080-62655606:+|intron_retention
chr11:62655800-62655802:+:end	SLC3A2	SLC3A2	chr11	62655800	62655802	+	1	17	2.53362	3.45e-14	13	129	5.97126	0	intron_retention	chr11:62655690-62655802:+|intron_retention
chr11:63381540-63381856:-:start	PLA2G16	PLA2G16	chr11	63381540	63381856	-	44	62	0.702705	0.00029824	33	39	1.52031	2.02e-10	intron_skipping	chr11:63381540-63381542:-|intron_skipping
chr11:63449250-63517462:+:end	RTN3	RTN3	chr11	63449250	63517462	+	95	98	1.13327	0.00185485	227	208	1.0073	2.12e-19	alt_5ss	chr11:63488504-63517462:+|alt_5ss
chr11:63521180-63525627:+:start	RTN3	RTN3	chr11	63521180	63525627	+	6	9	0.332805	0.0283872	20	26	1.68111	5.06e-08	exon_skipping	chr11:63521180-63523583:+|exon_skipping,chr11:63523642-63525627:+|exon_skipping
chr11:63585274-63585276:+:end	C11orf84	C11orf84	chr11	63585274	63585276	+	0	33	4.32293	2.36e-16	1	14	5.48564	1.85e-23	intron_retention	chr11:63581285-63585276:+|intron_retention
chr11:63585685-63585687:+:end	C11orf84	C11orf84	chr11	63585685	63585687	+	1	50	4.51666	2.84e-17	3	24	5.40154	3.11e-34	intron_retention	chr11:63585606-63585687:+|intron_retention
chr11:63585837-63586273:+:end	C11orf84	C11orf84	chr11	63585837	63586273	+	10	18	0.613536	1.8e-07	31	9	-1.42557	3.01e-05	exon_skipping	chr11:63586124-63586273:+|exon_skipping,chr11:63585837-63585998:+|exon_skipping
chr11:63585996-63585998:+:end	C11orf84	C11orf84	chr11	63585996	63585998	+	3	53	3.582	1.62e-14	6	19	3.47995	6.25e-17	intron_retention	chr11:63585837-63585998:+|intron_retention
chr11:63586124-63586126:+:start	C11orf84	C11orf84	chr11	63586124	63586126	+	0	31	3.83332	3.25e-15	2	10	4.17113	4.37e-12	intron_retention	chr11:63586124-63586273:+|intron_retention
chr11:63586474-63586476:+:start	C11orf84	C11orf84	chr11	63586474	63586476	+	6	47	2.54958	1.1e-11	15	17	1.46088	0.000302483	intron_retention	chr11:63586474-63594399:+|intron_retention
chr11:63594397-63594399:+:end	C11orf84	C11orf84	chr11	63594397	63594399	+	8	29	1.46912	3.27e-10	21	8	-0.881611	0.0404593	intron_retention	chr11:63590320-63594399:+|intron_retention
chr11:63665752-63665754:+:start	MARK2	MARK2	chr11	63665752	63665754	+	1	81	5.66672	1.14e-15	1	14	6.00645	1.42e-22	intron_retention	chr11:63665752-63666079:+|intron_retention
chr11:63666232-63666234:+:end	MARK2	MARK2	chr11	63666232	63666234	+	0	82	7.07203	1e-16	0	16	9.0477	5.27e-32	intron_retention	chr11:63666145-63666234:+|intron_retention
chr11:63666521-63666523:+:end	MARK2	MARK2	chr11	63666521	63666523	+	0	76	5.93873	4.7e-15	0	13	7.29517	6.19e-26	intron_retention	chr11:63666305-63666523:+|intron_retention
chr11:63668028-63668030:+:end	MARK2	MARK2	chr11	63668028	63668030	+	1	73	5.55717	5.93e-15	1	13	6.5287	4.94e-23	intron_retention	chr11:63667582-63668030:+|intron_retention
chr11:63668150-63668152:+:start	MARK2	MARK2	chr11	63668150	63668152	+	0	63	5.93596	1.79e-16	0	11	7.48001	1.3e-22	intron_retention	chr11:63668150-63668251:+|intron_retention
chr11:63669802-63669804:+:start	MARK2	MARK2	chr11	63669802	63669804	+	1	84	6.1462	6.56e-17	1	14	6.65163	7.32e-27	intron_retention	chr11:63669802-63670075:+|intron_retention
chr11:63670630-63670632:+:start	MARK2	MARK2	chr11	63670630	63670632	+	1	73	5.63226	8.67e-15	1	12	6.39805	5.4e-19	intron_retention	chr11:63670630-63671457:+|intron_retention,chr11:63670630-63672257:+|intron_retention
chr11:63672255-63672257:+:end	MARK2	MARK2	chr11	63672255	63672257	+	3	80	4.85114	2.27e-14	3	19	4.83626	1.02e-23	intron_retention	chr11:63671619-63672257:+|intron_retention
chr11:63672515-63672517:+:start	MARK2	MARK2	chr11	63672515	63672517	+	3	68	4.13912	3.66e-14	3	11	3.73938	3.9e-11	intron_retention	chr11:63672515-63675731:+|intron_retention
chr11:63676346-63676348:+:end	MARK2	MARK2	chr11	63676346	63676348	+	4	73	4.19102	2.5e-14	4	16	4.07272	3.09e-19	intron_retention	chr11:63675776-63676348:+|intron_retention
chr11:63713407-63713409:+:start	NAA40	NAA40	chr11	63713407	63713409	+	32	60	1.1352	0.000789213	11	3	-1.43821	0.0145206	intron_retention	chr11:63713407-63714422:+|intron_retention
chr11:63742266-63742268:+:start	AP000721.4,OTUB1,COX8A	COX8A	chr11	63742266	63742268	+	0	0	1.0432	0.0126402	3	13	3.89395	5.12e-13	intron_retention	chr11:63742266-63743696:+|intron_retention
chr11:63753986-63753988:+:start	AP000721.4,OTUB1,COX8A	OTUB1	chr11	63753986	63753988	+	0	9	4.69085	5.52e-11	0	19	10.4915	9.12e-33	intron_retention	chr11:63753986-63755808:+|intron_retention
chr11:63755870-63755872:+:start	OTUB1,COX8A	OTUB1	chr11	63755870	63755872	+	0	10	2.91284	9.07e-12	1	23	6.63428	4.06e-44	intron_retention	chr11:63755870-63756125:+|intron_retention
chr11:63764413-63764415:+:start	OTUB1,COX8A	OTUB1	chr11	63764413	63764415	+	1	10	2.3009	1.05e-09	3	23	5.3438	6.88e-31	intron_retention	chr11:63764413-63764521:+|intron_retention
chr11:63764716-63764718:+:start	OTUB1,COX8A	OTUB1	chr11	63764716	63764718	+	0	12	2.75085	1.37e-11	2	30	6.36535	0	intron_retention	chr11:63764716-63764820:+|intron_retention
chr11:63766159-63766309:-:end	MACROD1	MACROD1	chr11	63766159	63766309	-	67	82	0.835817	0.00874915	25	27	1.34649	1.63e-06	intron_skipping	chr11:63766159-63766161:-|intron_skipping
chr11:63766159-63766426:-:start	MACROD1	MACROD1	chr11	63766159	63766426	-	29	39	0.456685	0.00824205	16	20	1.58624	3.11e-07	intron_skipping	chr11:63766424-63766426:-|intron_skipping
chr11:63766344-63766426:-:start	MACROD1	MACROD1	chr11	63766344	63766426	-	66	84	1.03669	0.000160192	27	29	1.28555	6.45e-07	intron_skipping	chr11:63766424-63766426:-|intron_skipping
chr11:63766508-63766802:-:end	MACROD1	MACROD1	chr11	63766508	63766802	-	67	94	2.06419	4.44e-07	39	45	1.47696	3.68e-13	intron_skipping	chr11:63766800-63766802:-|intron_skipping
chr11:63767235-63767698:-:end	MACROD1	MACROD1	chr11	63767235	63767698	-	83	96	1.72228	4.74e-07	78	84	1.34712	1.35e-18	intron_skipping	chr11:63767696-63767698:-|intron_skipping
chr11:63961658-63961660:+:end	STIP1	STIP1	chr11	63961658	63961660	+	1	14	2.40476	9.97e-14	20	158	5.48838	0	intron_retention	chr11:63960759-63961660:+|intron_retention
chr11:63961802-63961804:+:start	STIP1	STIP1	chr11	63961802	63961804	+	0	2	2.66655	6.83e-11	2	25	6.13579	5.75e-40	intron_retention	chr11:63961802-63961950:+|intron_retention
chr11:63962092-63962094:+:start	STIP1	STIP1	chr11	63962092	63962094	+	0	4	2.70168	2.3e-12	4	48	6.17071	0	intron_retention	chr11:63962092-63963116:+|intron_retention
chr11:63964740-63964742:+:end	STIP1	STIP1	chr11	63964740	63964742	+	0	18	3.64804	5.83e-17	8	209	7.93284	0	intron_retention	chr11:63963285-63964742:+|intron_retention
chr11:63964869-63964871:+:start	STIP1	STIP1	chr11	63964869	63964871	+	0	15	4.09478	9.11e-17	4	194	8.86094	0	intron_retention	chr11:63964869-63964964:+|intron_retention
chr11:63965067-63965069:+:start	STIP1	STIP1	chr11	63965067	63965069	+	0	17	3.37854	8.58e-16	8	181	7.46866	0	intron_retention	chr11:63965067-63965325:+|intron_retention
chr11:63965446-63965448:+:start	STIP1	STIP1	chr11	63965446	63965448	+	0	10	2.65817	4.25e-14	10	110	6.0198	0	intron_retention	chr11:63965446-63967411:+|intron_retention
chr11:63967508-63967510:+:start	STIP1	STIP1	chr11	63967508	63967510	+	0	6	3.62897	4.41e-15	2	71	8.13578	0	intron_retention	chr11:63967508-63967640:+|intron_retention
chr11:63967765-63967767:+:start	STIP1	STIP1	chr11	63967765	63967767	+	0	3	2.13915	8.68e-09	5	37	5.02652	6.64e-34	intron_retention	chr11:63967765-63970347:+|intron_retention
chr11:63970594-63970596:+:end	STIP1	STIP1	chr11	63970594	63970596	+	0	17	3.32729	1.59e-16	10	208	7.36855	0	intron_retention	chr11:63970384-63970596:+|intron_retention
chr11:63970919-63970921:+:end	STIP1	STIP1	chr11	63970919	63970921	+	0	6	2.90683	1.4e-13	4	67	6.73774	0	intron_retention	chr11:63970700-63970921:+|intron_retention
chr11:63971094-63971096:+:start	STIP1	STIP1	chr11	63971094	63971096	+	3	24	2.16128	1.77e-14	40	245	4.93756	0	intron_retention	chr11:63971094-63971525:+|intron_retention
chr11:63991439-63991756:-:start	TRPT1	TRPT1	chr11	63991439	63991756	-	27	34	0.340025	0.00806976	10	8	0.555986	0.247721	exon_skipping	chr11:63991682-63991756:-|exon_skipping,chr11:63991439-63991571:-|exon_skipping
chr11:63994104-63994106:+:end	DNAJC4,NUDT22	NUDT22	chr11	63994104	63994106	+	40	65	0.999668	1.15e-05	28	26	0.985988	0.00104045	intron_retention	chr11:63993899-63994106:+|intron_retention
chr11:63997043-63997045:+:start	DNAJC4,NUDT22	NUDT22	chr11	63997043	63997045	+	6	32	1.89712	4.21e-09	5	14	3.3202	9.05e-14	intron_retention	chr11:63997043-63997321:+|intron_retention
chr11:64003799-64004658:+:start	VEGFB	VEGFB	chr11	64003799	64004658	+	76	88	0.883706	0.0131607	49	43	0.934655	3.58e-06	intron_skipping	chr11:64003799-64003801:+|intron_skipping
chr11:64012294-64012296:-:start	PPP1R14B	PPP1R14B	chr11	64012294	64012296	-	0	4	1.5022	2.94e-10	15	81	4.62394	0	intron_retention	chr11:64012294-64012401:-|intron_retention
chr11:64012294-64012675:-:start	PPP1R14B	PPP1R14B	chr11	64012294	64012675	-	0	0	2.23304	2.45e-08	0	18	10.3991	7.61e-33	exon_skipping	chr11:64012294-64012401:-|exon_skipping,chr11:64012434-64012675:-|exon_skipping
chr11:64012673-64012675:-:end	PPP1R14B	PPP1R14B	chr11	64012673	64012675	-	0	3	2.39343	1.44e-11	6	76	6.46095	0	intron_retention	chr11:64012434-64012675:-|intron_retention
chr11:64012759-64012761:-:start	PPP1R14B	PPP1R14B	chr11	64012759	64012761	-	1	7	1.98155	3.35e-12	12	99	5.57997	0	intron_retention	chr11:64012759-64013887:-|intron_retention
chr11:64030280-64030969:+:end	PLCB3	PLCB3	chr11	64030280	64030969	+	92	96	0.772599	0.0104849	174	168	1.12642	4.24e-23	intron_skipping	chr11:64030967-64030969:+|intron_skipping
chr11:64032699-64032781:+:end	PLCB3	PLCB3	chr11	64032699	64032781	+	88	94	0.7249	0.00583122	98	103	1.27837	6.63e-18	intron_skipping	chr11:64032779-64032781:+|intron_skipping
chr11:64074637-64074639:+:end	ESRRA	ESRRA	chr11	64074637	64074639	+	10	37	1.67407	4.73e-08	12	7	-0.0447682	1	intron_retention	chr11:64073920-64074639:+|intron_retention
chr11:64074976-64074978:+:start	ESRRA	ESRRA	chr11	64074976	64074978	+	6	40	2.33017	2.2e-10	10	7	0.532468	0.344513	intron_retention	chr11:64074976-64081422:+|intron_retention
chr11:64081839-64082215:+:start	ESRRA	ESRRA	chr11	64081839	64082215	+	7	10	0.297933	1.52e-09	12	1	-3.0305	2.41e-06	alt_3ss	chr11:64081839-64082212:+|alt_3ss
chr11:64084440-64084442:-:start	TRMT112	TRMT112	chr11	64084440	64084442	-	5	35	2.29011	2.58e-15	70	700	5.97601	0	intron_retention	chr11:64084440-64084529:-|intron_retention
chr11:64084619-64084621:-:start	TRMT112	TRMT112	chr11	64084619	64084621	-	0	27	4.46839	2.34e-18	6	579	10.416	0	intron_retention	chr11:64084619-64084735:-|intron_retention
chr11:64084918-64084920:-:end	TRMT112	TRMT112	chr11	64084918	64084920	-	4	34	2.47759	1e-15	57	681	6.33329	0	intron_retention	chr11:64084837-64084920:-|intron_retention
chr11:64122872-64123031:+:end	CCDC88B	CCDC88B	chr11	64122872	64123031	+	30	38	0.394852	0.014124	10	4	-0.455614	0.416448	intron_skipping	chr11:64123029-64123031:+|intron_skipping
chr11:64126847-64126849:+:end	RPS6KA4	RPS6KA4	chr11	64126847	64126849	+	0	8	2.60075	4.53e-06	1	14	6.12654	1.72e-18	intron_retention	chr11:64126762-64126849:+|intron_retention
chr11:64127632-64127634:+:end	RPS6KA4	RPS6KA4	chr11	64127632	64127634	+	0	6	2.03746	6.1e-06	1	10	4.99346	5.59e-14	intron_retention	chr11:64126921-64127634:+|intron_retention
chr11:64128064-64128066:+:start	RPS6KA4	RPS6KA4	chr11	64128064	64128066	+	2	6	0.952178	0.000964264	8	17	2.78546	9.29e-09	intron_retention	chr11:64128064-64128605:+|intron_retention
chr11:64128938-64128940:+:end	RPS6KA4	RPS6KA4	chr11	64128938	64128940	+	1	9	1.77819	2.24e-08	5	24	4.34475	4.13e-25	intron_retention	chr11:64128713-64128940:+|intron_retention
chr11:64129217-64129219:+:start	RPS6KA4	RPS6KA4	chr11	64129217	64129219	+	0	5	3.17194	2.33e-06	0	11	7.41804	1.31e-20	intron_retention	chr11:64129217-64129378:+|intron_retention
chr11:64129321-64129323:+:end	RPS6KA4	RPS6KA4	chr11	64129321	64129323	+	0	5	2.97306	5.67e-07	0	12	7.07924	1.13e-21	intron_retention	chr11:64129217-64129323:+|intron_retention
chr11:64132937-64132939:+:start	RPS6KA4	RPS6KA4	chr11	64132937	64132939	+	2	10	1.3941	4.94e-07	6	22	3.86834	5.23e-21	intron_retention	chr11:64132937-64135603:+|intron_retention
chr11:64137091-64137093:+:start	RPS6KA4	RPS6KA4	chr11	64137091	64137093	+	3	6	0.685541	0.00780437	7	12	2.16962	8.15e-05	intron_retention	chr11:64137091-64137170:+|intron_retention
chr11:64137365-64137696:+:end	RPS6KA4	RPS6KA4	chr11	64137365	64137696	+	89	93	0.455645	0.0356059	203	189	1.04244	4.48e-21	intron_skipping	chr11:64137694-64137696:+|intron_skipping
chr11:64533420-64533422:-:end	SF1	SF1	chr11	64533420	64533422	-	88	94	0.77427	0.00137707	165	160	1.12097	1.46e-19	intron_retention	chr11:64532990-64533422:-|intron_retention
chr11:64533627-64533629:-:start	SF1	SF1	chr11	64533627	64533629	-	2	75	4.70145	4.81e-18	6	159	7.88516	0	intron_retention	chr11:64533627-64534371:-|intron_retention
chr11:64534369-64534371:-:end	SF1	SF1	chr11	64534369	64534371	-	0	22	4.5993	1.87e-15	1	50	8.65275	0	intron_retention	chr11:64532990-64534371:-|intron_retention
chr11:64534551-64535042:-:start	SF1	SF1	chr11	64534551	64535042	-	1	18	2.75343	1.18e-14	6	66	5.97153	0	exon_skipping	chr11:64534551-64534663:-|exon_skipping,chr11:64534723-64535042:-|exon_skipping,chr11:64534718-64535042:-|exon_skipping
chr11:64534661-64534663:-:end	SF1	SF1	chr11	64534661	64534663	-	0	43	4.81936	1.75e-17	3	146	9.24882	0	intron_retention	chr11:64534551-64534663:-|intron_retention
chr11:64534723-64534725:-:start	SF1	SF1	chr11	64534723	64534725	-	0	45	4.67785	3.13e-17	4	166	8.92307	0	intron_retention	chr11:64534723-64535042:-|intron_retention,chr11:64534723-64535038:-|intron_retention
chr11:64535575-64535577:-:end	SF1	SF1	chr11	64535575	64535577	-	0	45	4.45584	1.98e-18	7	256	8.62075	0	intron_retention	chr11:64535316-64535577:-|intron_retention
chr11:64535758-64535760:-:start	SF1	SF1	chr11	64535758	64535760	-	0	25	3.93541	7.66e-17	4	116	8.18592	0	intron_retention	chr11:64535758-64536493:-|intron_retention
chr11:64536692-64536694:-:end	SF1	SF1	chr11	64536692	64536694	-	0	29	5.62796	6.8e-18	1	151	11.5247	0	intron_retention	chr11:64536601-64536694:-|intron_retention
chr11:64536810-64536812:-:start	SF1	SF1	chr11	64536810	64536812	-	0	44	6.07508	2.66e-19	1	276	11.9738	0	intron_retention	chr11:64536810-64536897:-|intron_retention
chr11:64537081-64537727:-:end	SF1	SF1	chr11	64537081	64537727	-	0	3	3.59939	5.8e-10	0	16	13.1734	1.02e-26	exon_skipping	chr11:64537081-64537435:-|exon_skipping,chr11:64537525-64537727:-|exon_skipping
chr11:64537433-64537435:-:end	SF1	SF1	chr11	64537433	64537435	-	0	36	5.30907	2.77e-18	2	159	10.0802	0	intron_retention	chr11:64537081-64537435:-|intron_retention
chr11:64537725-64537727:-:end	SF1	SF1	chr11	64537725	64537727	-	0	41	6.57371	1.83e-18	0	200	12.9014	0	intron_retention	chr11:64537525-64537727:-|intron_retention
chr11:64537880-64543969:-:start	SF1	SF1	chr11	64537880	64543969	-	0	37	4.14261	5.83e-17	5	178	8.29122	0	exon_skipping	chr11:64540977-64543969:-|exon_skipping,chr11:64537880-64540901:-|exon_skipping
chr11:64540899-64540901:-:end	SF1	SF1	chr11	64540899	64540901	-	4	17	1.45415	3.72e-09	27	44	2.21889	2.41e-15	intron_retention	chr11:64537880-64540901:-|intron_retention
chr11:64540977-64540979:-:start	SF1	SF1	chr11	64540977	64540979	-	5	21	1.53333	4.03e-10	32	55	2.31437	3.19e-23	intron_retention	chr11:64540977-64543969:-|intron_retention
chr11:64544098-64544100:-:start	SF1	SF1	chr11	64544098	64544100	-	0	16	3.20135	6.9e-13	4	64	6.93906	0	intron_retention	chr11:64544098-64545458:-|intron_retention,chr11:64544098-64545833:-|intron_retention
chr11:64564852-64564972:-:start	MAP4K2	MAP4K2	chr11	64564852	64564972	-	77	85	0.534899	0.0309288	53	53	1.20799	1.02e-08	intron_skipping	chr11:64564852-64564854:-|intron_skipping
chr11:64572288-64572290:-:start	MEN1	MEN1	chr11	64572288	64572290	-	3	19	2.01557	1.81e-09	5	15	3.48095	2.04e-10	intron_retention	chr11:64572288-64572505:-|intron_retention
chr11:64572670-64572672:-:start	MEN1	MEN1	chr11	64572670	64572672	-	1	21	2.67126	3.71e-12	2	16	4.9663	2.27e-23	intron_retention	chr11:64572670-64573106:-|intron_retention
chr11:64573242-64573244:-:start	MEN1	MEN1	chr11	64573242	64573244	-	13	22	0.62176	0.000111976	22	20	0.942483	0.0102383	intron_retention	chr11:64573242-64573703:-|intron_retention
chr11:64574480-64574482:-:end	MEN1	MEN1	chr11	64574480	64574482	-	1	22	2.72323	8.74e-13	2	17	4.94389	3.01e-25	intron_retention	chr11:64573840-64574482:-|intron_retention
chr11:64574570-64574572:-:start	MEN1	MEN1	chr11	64574570	64574572	-	2	21	2.42308	2.09e-12	3	14	4.38808	1.08e-16	intron_retention	chr11:64574570-64574650:-|intron_retention
chr11:64575021-64575023:-:end	MEN1	MEN1	chr11	64575021	64575023	-	2	23	2.70902	2.64e-11	3	18	4.96116	7.31e-25	intron_retention	chr11:64574691-64575023:-|intron_retention
chr11:64575152-64575154:-:start	MEN1	MEN1	chr11	64575152	64575154	-	10	26	1.09602	3.36e-06	14	20	1.90248	1.47e-07	intron_retention	chr11:64575152-64575362:-|intron_retention
chr11:64577134-64577136:-:end	MEN1	MEN1	chr11	64577134	64577136	-	6	19	1.34318	7.35e-10	11	18	2.15063	5.48e-08	intron_retention	chr11:64575571-64577136:-|intron_retention
chr11:64622791-64622793:-:end	EHD1	EHD1	chr11	64622791	64622793	-	2	84	5.52859	4.3e-18	2	51	7.59743	0	intron_retention	chr11:64622329-64622793:-|intron_retention
chr11:64627393-64627395:-:end	EHD1	EHD1	chr11	64627393	64627395	-	4	83	4.61949	4.32e-17	5	62	6.23451	0	intron_retention	chr11:64622958-64627395:-|intron_retention
chr11:64627808-64627810:-:start	EHD1	EHD1	chr11	64627808	64627810	-	0	72	6.02831	9.26e-17	0	46	9.86604	0	intron_retention	chr11:64627808-64641892:-|intron_retention
chr11:64641990-64641992:-:start	EHD1	EHD1	chr11	64641990	64641992	-	0	75	6.43451	1.7e-17	0	59	10.3905	0	intron_retention	chr11:64641990-64645532:-|intron_retention
chr11:64811694-64811696:+:end	SAC3D1	SAC3D1	chr11	64811694	64811696	+	8	53	2.5699	5.43e-10	5	13	2.9556	8.71e-07	intron_retention	chr11:64809338-64811696:+|intron_retention
chr11:64846822-64846824:-:end	CDCA5	CDCA5	chr11	64846822	64846824	-	3	76	4.47176	2.26e-17	11	64	4.73453	0	intron_retention	chr11:64846659-64846824:-|intron_retention
chr11:64847259-64847261:-:start	CDCA5	CDCA5	chr11	64847259	64847261	-	5	88	4.85317	2.55e-17	14	78	4.66092	0	intron_retention	chr11:64847259-64850835:-|intron_retention
chr11:64850954-64850956:-:end	CDCA5	CDCA5	chr11	64850954	64850956	-	3	72	4.13716	5.05e-17	11	48	4.24471	0	intron_retention	chr11:64850871-64850956:-|intron_retention
chr11:64851098-64851100:-:end	CDCA5	CDCA5	chr11	64851098	64851100	-	4	79	4.51137	2.65e-16	11	67	4.81535	0	intron_retention	chr11:64851022-64851100:-|intron_retention
chr11:64851195-64851197:-:start	CDCA5	CDCA5	chr11	64851195	64851197	-	27	88	3.03453	9.47e-15	71	72	1.21752	1.25e-13	intron_retention	chr11:64851195-64851404:-|intron_retention
chr11:64875050-64875052:+:end	C11orf2,VPS51,TM7SF2	VPS51	chr11	64875050	64875052	+	6	16	1.06437	5.27e-06	10	28	3.15787	1.15e-22	intron_retention	chr11:64864599-64875052:+|intron_retention
chr11:64875272-64875274:+:end	C11orf2,TM7SF2,VPS51	VPS51	chr11	64875272	64875274	+	13	23	0.705909	0.000440264	20	41	2.61144	1.78e-19	intron_retention	chr11:64875199-64875274:+|intron_retention
chr11:64875666-64875668:+:end	C11orf2,VPS51,TM7SF2	VPS51	chr11	64875666	64875668	+	2	22	2.38549	5.86e-10	3	38	5.94581	0	intron_retention	chr11:64875494-64875668:+|intron_retention
chr11:64876386-64876388:+:start	C11orf2,VPS51,TM7SF2	VPS51	chr11	64876386	64876388	+	2	19	2.47962	4.62e-08	2	29	6.30806	1.24e-39	intron_retention	chr11:64876386-64876751:+|intron_retention
chr11:64876967-64876969:+:start	C11orf2,TM7SF2,VPS51	VPS51	chr11	64876967	64876969	+	0	16	3.097	5.12e-10	1	27	7.40945	0	intron_retention	chr11:64876967-64877176:+|intron_retention
chr11:64877951-64877953:+:end	C11orf2,VPS51,TM7SF2	VPS51	chr11	64877951	64877953	+	1	14	2.44419	5.7e-10	2	24	6.20386	0	intron_retention	chr11:64877395-64877953:+|intron_retention
chr11:64878075-64878077:+:start	C11orf2,TM7SF2,VPS51	VPS51	chr11	64878075	64878077	+	0	12	4.67006	2.83e-09	0	19	10.4915	2.12e-33	intron_retention	chr11:64878075-64878165:+|intron_retention
chr11:64878796-64878798:+:end	C11orf2,VPS51,TM7SF2	VPS51	chr11	64878796	64878798	+	9	18	0.737201	0.000328614	12	25	2.66741	2.44e-15	intron_retention	chr11:64878253-64878798:+|intron_retention
chr11:64888278-64888971:-:start	FAU	FAU	chr11	64888278	64888971	-	0	0	1.7717	9.18e-08	1	21	7.11543	3.78e-34	exon_skipping	chr11:64888278-64888452:-|exon_skipping,chr11:64888508-64888971:-|exon_skipping
chr11:64888450-64888452:-:end	FAU	FAU	chr11	64888450	64888452	-	1	9	1.95456	1.53e-14	43	348	5.50719	0	intron_retention	chr11:64888278-64888452:-|intron_retention
chr11:64888969-64888971:-:end	FAU	FAU	chr11	64888969	64888971	-	0	6	3.10515	3.24e-16	9	242	7.95485	0	intron_retention	chr11:64888508-64888971:-|intron_retention
chr11:64889208-64889210:-:end	FAU	FAU	chr11	64889208	64889210	-	0	5	3.82273	1.71e-16	4	240	9.44333	0	intron_retention	chr11:64889116-64889210:-|intron_retention
chr11:64889293-64889295:-:start	SYVN1,FAU	FAU	chr11	64889293	64889295	-	1	10	2.32313	5.39e-14	25	291	6.29858	0	intron_retention	chr11:64889293-64889561:-|intron_retention
chr11:64889896-64889898:+:start	MRPL49	MRPL49	chr11	64889896	64889898	+	1	42	3.91425	6.88e-16	3	32	5.72401	0	intron_retention	chr11:64889896-64891973:+|intron_retention
chr11:64892957-64892959:+:end	MRPL49	MRPL49	chr11	64892957	64892959	+	1	28	3.40137	1.43e-14	3	22	4.8316	9.16e-33	intron_retention	chr11:64892124-64892959:+|intron_retention
chr11:64895960-64895962:-:start	SYVN1	SYVN1	chr11	64895960	64895962	-	16	74	2.69857	1.24e-11	15	16	1.33863	0.00744091	intron_retention	chr11:64895960-64896034:-|intron_retention
chr11:64897198-64897200:-:end	SYVN1	SYVN1	chr11	64897198	64897200	-	14	93	4.37453	8.63e-15	13	29	2.72425	9.65e-17	intron_retention	chr11:64896186-64897200:-|intron_retention
chr11:64897387-64897389:-:start	SYVN1	MIR6751,SYVN1	chr11	64897387	64897389	-	16	93	4.2048	1.59e-12	14	23	2.18373	2.44e-08	intron_retention	chr11:64897387-64897473:-|intron_retention
chr11:64897720-64897722:-:end	SYVN1	SYVN1	chr11	64897720	64897722	-	10	77	3.39844	2.17e-09	6	21	3.57798	6.2e-09	intron_retention	chr11:64897647-64897722:-|intron_retention
chr11:64898388-64898390:-:end	SYVN1	SYVN1	chr11	64898388	64898390	-	1	71	5.30447	7.12e-14	0	11	6.58814	3.84e-14	intron_retention	chr11:64898295-64898390:-|intron_retention
chr11:64898600-64898602:-:end	SYVN1	SYVN1	chr11	64898600	64898602	-	1	68	4.79162	7.83e-15	1	21	6.25689	2.45e-31	intron_retention	chr11:64898507-64898602:-|intron_retention
chr11:64898742-64898744:-:end	SYVN1	SYVN1	chr11	64898742	64898744	-	4	72	4.15597	1.34e-13	3	17	4.28481	1.01e-10	intron_retention	chr11:64898668-64898744:-|intron_retention
chr11:64898844-64898846:-:start	SYVN1	SYVN1	chr11	64898844	64898846	-	10	87	4.12365	2.57e-15	9	21	2.93336	1.3e-17	intron_retention	chr11:64898844-64898940:-|intron_retention
chr11:64899067-64899069:-:start	SYVN1	SYVN1	chr11	64899067	64899069	-	13	57	2.21069	7e-10	10	14	1.97978	0.00846511	intron_retention	chr11:64899067-64899718:-|intron_retention
chr11:64899822-64899824:-:start	SYVN1	SYVN1	chr11	64899822	64899824	-	15	78	2.9409	4.39e-11	18	24	1.79904	0.000298916	intron_retention	chr11:64899822-64900202:-|intron_retention
chr11:64900251-64900253:-:start	SYVN1	SYVN1	chr11	64900251	64900253	-	4	92	5.47367	2.65e-16	5	31	4.93268	2.23e-40	intron_retention	chr11:64900251-64900392:-|intron_retention
chr11:64900628-64900630:-:end	SYVN1	SYVN1	chr11	64900628	64900630	-	2	73	4.59282	4.99e-14	2	18	5.22025	2.21e-13	intron_retention	chr11:64900545-64900630:-|intron_retention
chr11:64900938-64900940:-:end	SYVN1	SYVN1	chr11	64900938	64900940	-	3	92	5.86529	1.47e-15	3	22	5.14902	4.69e-30	intron_retention	chr11:64900723-64900940:-|intron_retention
chr11:64951063-64951065:+:start	CAPN1	CAPN1	chr11	64951063	64951065	+	0	1	1.03068	0.00242097	3	10	3.38361	4.62e-10	intron_retention	chr11:64951063-64953387:+|intron_retention
chr11:6498498-6498500:-:start	ARFIP2	ARFIP2	chr11	6498498	6498500	-	27	52	1.02921	2.23e-08	66	80	1.61049	1.37e-23	intron_retention	chr11:6498498-6498947:-|intron_retention
chr11:6499122-6499124:-:start	ARFIP2	ARFIP2	chr11	6499122	6499124	-	1	40	3.89668	2.71e-16	3	58	7.32451	0	intron_retention	chr11:6499122-6499270:-|intron_retention
chr11:6499428-6499430:-:start	ARFIP2	ARFIP2	chr11	6499428	6499430	-	5	35	2.21677	1.71e-11	12	46	3.93662	2.54e-43	intron_retention	chr11:6499428-6499808:-|intron_retention
chr11:6499965-6499967:-:end	ARFIP2	ARFIP2	chr11	6499965	6499967	-	5	34	2.13885	3.39e-12	11	43	3.87513	5.31e-43	intron_retention	chr11:6499428-6499967:-|intron_retention
chr11:6500367-6500369:-:end	ARFIP2	ARFIP2	chr11	6500367	6500369	-	2	37	3.06777	3.4e-13	5	44	5.50674	0	intron_retention	chr11:6500189-6500369:-|intron_retention
chr11:6501199-6501201:-:end	ARFIP2	ARFIP2	chr11	6501199	6501201	-	7	39	2.11273	7.07e-13	15	47	3.5898	1e-40	intron_retention	chr11:6500488-6501201:-|intron_retention
chr11:6501550-6501552:-:end	ARFIP2	ARFIP2	chr11	6501550	6501552	-	4	42	2.7095	2.08e-13	7	42	4.86408	0	intron_retention	chr11:6501298-6501552:-|intron_retention
chr11:6502458-6502460:-:end	ARFIP2	ARFIP2	chr11	6502458	6502460	-	3	66	4.03301	1.48e-15	7	138	7.38189	0	intron_retention	chr11:6501693-6502460:-|intron_retention,chr11:6501653-6502460:-|intron_retention
chr11:6502984-6502986:+:end	FXC1,TIMM10B,DNHD1	TIMM10B	chr11	6502984	6502986	+	2	93	6.24601	1.02e-17	1	126	10.3422	0	intron_retention	chr11:6502785-6502986:+|intron_retention
chr11:6503082-6503084:+:start	FXC1,TIMM10B,DNHD1	TIMM10B	chr11	6503082	6503084	+	2	93	6.4504	4.97e-17	1	110	9.84474	0	intron_retention	chr11:6503082-6503274:+|intron_retention
chr11:65108867-65108869:+:end	DPF2	DPF2	chr11	65108867	65108869	+	0	45	4.58139	6.69e-15	1	22	6.94558	3.34e-33	intron_retention	chr11:65108544-65108869:+|intron_retention
chr11:65109033-65109035:+:start	DPF2	DPF2	chr11	65109033	65109035	+	2	32	3.06305	3.86e-14	3	16	4.13859	1.25e-17	intron_retention	chr11:65109033-65111215:+|intron_retention
chr11:65111308-65113136:+:start	DPF2	DPF2	chr11	65111308	65113136	+	0	36	4.10907	1.68e-13	1	14	6.00645	3.86e-20	exon_skipping	chr11:65111308-65111461:+|exon_skipping,chr11:65111540-65113136:+|exon_skipping
chr11:65113274-65113276:+:start	DPF2	DPF2	chr11	65113274	65113276	+	2	51	3.65103	2.45e-15	4	28	5.21429	5.04e-37	intron_retention	chr11:65113274-65113400:+|intron_retention
chr11:65113529-65113531:+:start	DPF2	DPF2	chr11	65113529	65113531	+	0	43	4.34894	1.14e-14	1	25	6.76291	0	intron_retention	chr11:65113529-65113717:+|intron_retention
chr11:65154505-65154507:+:end	FRMD8	FRMD8	chr11	65154505	65154507	+	0	61	7.36767	6.15e-14	0	19	13.4967	2.98e-37	intron_retention	chr11:65154232-65154507:+|intron_retention
chr11:65304599-65305279:+:start	SCYL1	SCYL1	chr11	65304599	65305279	+	93	94	0.138971	3.85e-06	191	53	-1.46521	1.91e-21	alt_3ss	chr11:65304599-65305282:+|alt_3ss
chr11:65305738-65305740:+:end	SCYL1	SCYL1	chr11	65305738	65305740	+	11	13	0.220155	0.000475214	21	10	-0.434637	0.304914	intron_retention	chr11:65305653-65305740:+|intron_retention
chr11:65306930-65306932:-:start	LTBP3	LTBP3	chr11	65306930	65306932	-	1	12	2.3127	4.76e-11	4	24	4.72932	4.3e-33	intron_retention	chr11:65306930-65307018:-|intron_retention
chr11:65307099-65307101:-:start	LTBP3	LTBP3	chr11	65307099	65307101	-	5	14	1.12501	8.15e-09	20	34	2.27614	2.56e-18	intron_retention	chr11:65307099-65307190:-|intron_retention
chr11:65307352-65307483:-:start	LTBP3	LTBP3	chr11	65307352	65307483	-	14	20	0.453811	0.0024545	24	26	1.28293	3.96e-06	exon_inclusion	chr11:65307352-65307715:-|exon_inclusion
chr11:65307624-65307715:-:end	LTBP3	LTBP3	chr11	65307624	65307715	-	10	14	0.355427	0.00463488	17	16	1.08631	0.00182187	exon_inclusion	chr11:65307352-65307715:-|exon_inclusion
chr11:65311020-65313912:-:start	LTBP3	LTBP3	chr11	65311020	65313912	-	77	90	1.01125	3.43e-05	102	109	1.31649	1.99e-22	alt_5ss,intron_skipping	chr11:65311020-65311534:-|alt_5ss,chr11:65313910-65313912:-|intron_skipping
chr11:65321374-65321521:-:start	LTBP3	LTBP3	chr11	65321374	65321521	-	80	88	0.6242	0.0138486	88	79	0.973163	3.19e-08	intron_skipping	chr11:65321374-65321376:-|intron_skipping
chr11:65338072-65338074:+:end	SSSCA1,FAM89B	SSSCA1	chr11	65338072	65338074	+	25	79	2.47699	6.98e-15	44	200	4.32646	0	intron_retention	chr11:65337981-65338074:+|intron_retention
chr11:65338226-65338228:+:start	SSSCA1,FAM89B	SSSCA1	chr11	65338226	65338228	+	2	58	3.89043	3.47e-17	6	124	7.37738	0	intron_retention	chr11:65338226-65338356:+|intron_retention
chr11:65338441-65338443:+:start	SSSCA1,FAM89B	SSSCA1	chr11	65338441	65338443	+	0	45	4.84073	3.46e-16	1	85	9.76887	0	intron_retention	chr11:65338441-65338861:+|intron_retention
chr11:65340821-65340823:+:end	SSSCA1,FAM89B	FAM89B	chr11	65340821	65340823	+	19	88	3.46633	4.22e-15	4	92	7.6887	0	intron_retention	chr11:65340431-65340823:+|intron_retention
chr11:65340831-65340833:+:end	SSSCA1,FAM89B	FAM89B	chr11	65340831	65340833	+	36	81	2.01799	9.92e-12	26	115	4.25692	0	intron_retention	chr11:65340431-65340833:+|intron_retention
chr11:65374738-65374740:-:end	MAP3K11	MAP3K11	chr11	65374738	65374740	-	0	76	6.00507	1.12e-15	0	38	10.0304	0	intron_retention	chr11:65374275-65374740:-|intron_retention
chr11:65375109-65375111:-:end	MAP3K11	MAP3K11	chr11	65375109	65375111	-	1	76	5.36214	4.56e-17	1	58	8.97341	0	intron_retention	chr11:65374984-65375111:-|intron_retention
chr11:65375287-65375289:-:start	MAP3K11	MAP3K11	chr11	65375287	65375289	-	4	77	4.33796	5.31e-17	4	65	6.80142	0	intron_retention	chr11:65375287-65375392:-|intron_retention
chr11:65375736-65375738:-:end	MAP3K11	MAP3K11	chr11	65375736	65375738	-	2	77	4.9797	8.21e-17	2	66	7.96482	0	intron_retention	chr11:65375541-65375738:-|intron_retention
chr11:65380486-65380488:-:end	MAP3K11	MAP3K11	chr11	65380486	65380488	-	4	77	4.17279	4.3e-15	5	60	6.21899	0	intron_retention	chr11:65375919-65380488:-|intron_retention
chr11:65383935-65383937:+:start	PCNXL3	PCNXL3	chr11	65383935	65383937	+	3	92	5.66196	5.23e-17	2	251	11.0372	0	intron_retention	chr11:65383935-65384294:+|intron_retention
chr11:65384718-65384720:+:end	PCNXL3	PCNXL3	chr11	65384718	65384720	+	3	86	5.1316	9.91e-17	3	235	10.2299	0	intron_retention	chr11:65384482-65384720:+|intron_retention
chr11:65384820-65384822:+:start	PCNXL3	PCNXL3	chr11	65384820	65384822	+	6	85	4.45843	4.15e-18	7	230	8.44844	0	intron_retention	chr11:65384820-65384940:+|intron_retention
chr11:65384980-65384982:+:start	PCNXL3	PCNXL3	chr11	65384980	65384982	+	11	88	4.01773	2e-17	12	250	7.3615	0	intron_retention	chr11:65384980-65385081:+|intron_retention
chr11:65385408-65385410:+:end	PCNXL3	PCNXL3	chr11	65385408	65385410	+	2	84	5.2521	1.26e-18	2	177	9.76272	0	intron_retention	chr11:65385177-65385410:+|intron_retention
chr11:65387131-65387133:+:start	PCNXL3	PCNXL3	chr11	65387131	65387133	+	17	86	3.37873	6.41e-16	11	196	7.08771	0	intron_retention	chr11:65387131-65387227:+|intron_retention,chr11:65387131-65387224:+|intron_retention
chr11:65387403-65387405:+:start	PCNXL3	PCNXL3	chr11	65387403	65387405	+	18	88	3.53763	2.82e-16	13	239	7.11231	0	intron_retention	chr11:65387403-65387809:+|intron_retention
chr11:65388299-65388301:+:end	PCNXL3	PCNXL3	chr11	65388299	65388301	+	1	88	6.08395	5.22e-19	1	301	11.9419	0	intron_retention	chr11:65387900-65388301:+|intron_retention
chr11:65388437-65388439:+:start	PCNXL3	PCNXL3	chr11	65388437	65388439	+	9	86	4.14838	6.43e-16	8	203	7.87247	0	intron_retention	chr11:65388437-65389715:+|intron_retention,chr11:65388437-65389676:+|intron_retention
chr11:65393372-65393374:+:end	PCNXL3	PCNXL3	chr11	65393372	65393374	+	4	26	1.93437	4.75e-10	4	10	3.09267	1.16e-08	intron_retention	chr11:65393215-65393374:+|intron_retention
chr11:65393525-65393527:+:start	PCNXL3	PCNXL3	chr11	65393525	65393527	+	15	29	0.813863	2.81e-05	12	12	1.07491	0.0154893	intron_retention	chr11:65393525-65394374:+|intron_retention
chr11:65402006-65402008:+:end	PCNXL3	PCNXL3	chr11	65402006	65402008	+	9	23	1.02901	7.06e-07	11	11	1.24702	0.00747663	intron_retention	chr11:65401827-65402008:+|intron_retention
chr11:65402919-65402921:+:start	PCNXL3	PCNXL3	chr11	65402919	65402921	+	23	32	0.469234	0.00225055	19	10	-0.0987468	0.875468	intron_retention	chr11:65402919-65402999:+|intron_retention
chr11:65403859-65403861:+:end	PCNXL3	PCNXL3	chr11	65403859	65403861	+	23	34	0.535237	0.000249117	19	13	0.502407	0.247819	intron_retention	chr11:65403778-65403861:+|intron_retention
chr11:65404234-65404236:+:end	PCNXL3	PCNXL3	chr11	65404234	65404236	+	11	21	0.713484	5.19e-06	15	15	1.07407	0.00182722	intron_retention	chr11:65404160-65404236:+|intron_retention
chr11:65422471-65422473:-:start	RELA	RELA	chr11	65422471	65422473	-	5	49	2.74119	1.43e-14	9	14	2.18335	5.62e-08	intron_retention	chr11:65422471-65423158:-|intron_retention
chr11:65425755-65425757:-:end	RELA	RELA	chr11	65425755	65425757	-	2	38	3.3723	1.51e-14	3	10	3.55434	9.72e-11	intron_retention	chr11:65423406-65425757:-|intron_retention
chr11:65429155-65429157:-:end	RELA	RELA	chr11	65429155	65429157	-	5	49	2.79101	2.01e-13	8	12	2.06687	2.37e-05	intron_retention	chr11:65427686-65429157:-|intron_retention
chr11:65429647-65429649:-:end	RELA	RELA	chr11	65429647	65429649	-	1	48	4.19893	1.89e-14	1	12	5.13021	1.85e-16	intron_retention	chr11:65429559-65429649:-|intron_retention
chr11:65480305-65480307:+:start	KAT5	KAT5	chr11	65480305	65480307	+	0	42	4.3425	1.6e-13	1	19	7.21318	2.67e-30	intron_retention	chr11:65480305-65480392:+|intron_retention
chr11:65480529-65480531:+:start	KAT5	KAT5	chr11	65480529	65480531	+	1	27	3.15102	1.18e-11	1	11	4.92679	1.29e-15	intron_retention	chr11:65480529-65481063:+|intron_retention
chr11:65481242-65481244:+:end	KAT5	KAT5	chr11	65481242	65481244	+	1	46	3.85048	6.07e-15	2	20	5.81926	6.09e-33	intron_retention	chr11:65481138-65481244:+|intron_retention
chr11:65481319-65481321:+:start	KAT5	KAT5	chr11	65481319	65481321	+	0	33	4.57791	5.79e-15	0	13	7.24325	3.44e-24	intron_retention	chr11:65481319-65481965:+|intron_retention
chr11:65482289-65482291:+:end	KAT5	KAT5	chr11	65482289	65482291	+	3	44	3.11185	7.24e-14	5	22	4.24849	3.29e-24	intron_retention	chr11:65482214-65482291:+|intron_retention
chr11:65484135-65484137:+:end	KAT5	KAT5	chr11	65484135	65484137	+	7	46	2.44072	8.19e-13	7	16	2.73173	6.05e-12	intron_retention	chr11:65482381-65484137:+|intron_retention
chr11:65484278-65484280:+:start	KAT5	KAT5	chr11	65484278	65484280	+	3	43	2.91919	5.55e-12	4	14	3.5563	2.97e-14	intron_retention	chr11:65484278-65484359:+|intron_retention
chr11:65486058-65486060:+:end	KAT5	KAT5	chr11	65486058	65486060	+	28	77	2.15205	1.12e-12	44	80	2.43201	4.55e-40	intron_retention	chr11:65484453-65486060:+|intron_retention
chr11:65486220-65486222:+:start	KAT5	KAT5	chr11	65486220	65486222	+	33	79	2.04991	1.21e-11	55	96	2.34925	0	intron_retention	chr11:65486220-65486343:+|intron_retention
chr11:65486425-65486427:+:start	KAT5	KAT5	chr11	65486425	65486427	+	27	75	2.09595	1.99e-13	43	83	2.54106	4.27e-38	intron_retention	chr11:65486425-65486517:+|intron_retention
chr11:65487513-65487515:-:end	RNASEH2C	RNASEH2C	chr11	65487513	65487515	-	4	57	3.4578	3.05e-14	3	90	7.83694	0	intron_retention	chr11:65487280-65487515:-|intron_retention
chr11:65487635-65487637:-:start	RNASEH2C	RNASEH2C	chr11	65487635	65487637	-	4	45	2.88038	5.44e-12	3	62	7.16388	0	intron_retention	chr11:65487635-65487712:-|intron_retention
chr11:65487888-65487890:-:start	RNASEH2C	RNASEH2C	chr11	65487888	65487890	-	25	61	1.52672	2.73e-09	21	93	4.21983	0	intron_retention	chr11:65487888-65488057:-|intron_retention
chr11:65561499-65561501:+:end	OVOL1	OVOL1	chr11	65561499	65561501	+	17	85	3.30731	3.56e-11	3	47	6.70199	0	intron_retention	chr11:65554944-65561501:+|intron_retention
chr11:65561719-65561721:+:start	OVOL1	OVOL1	chr11	65561719	65561721	+	2	60	4.02339	9.51e-08	0	24	9.08162	1.71e-15	intron_retention	chr11:65561719-65562008:+|intron_retention
chr11:65562514-65562516:+:end	OVOL1	OVOL1	chr11	65562514	65562516	+	3	93	6.00599	2.34e-14	0	41	9.18764	0	intron_retention	chr11:65562198-65562516:+|intron_retention
chr11:65622919-65622921:-:start	CFL1	CFL1	chr11	65622919	65622921	-	0	4	3.55423	1.22e-16	5	263	9.09778	0	intron_retention	chr11:65622919-65623124:-|intron_retention
chr11:65622919-65623405:-:end	CFL1	CFL1	chr11	65622919	65623405	-	0	2	3.43039	1.05e-15	2	167	10.04	0	exon_skipping	chr11:65622919-65623124:-|exon_skipping,chr11:65623201-65623405:-|exon_skipping
chr11:65623403-65623405:-:end	CFL1	CFL1	chr11	65623403	65623405	-	0	4	3.39375	1.12e-15	6	229	8.75611	0	intron_retention	chr11:65623201-65623405:-|intron_retention
chr11:65623713-65623715:-:start	CFL1	CFL1	chr11	65623713	65623715	-	0	2	2.23383	2.25e-13	9	117	6.3684	0	intron_retention	chr11:65623713-65625567:-|intron_retention
chr11:65628441-65628443:+:end	MUS81	MUS81	chr11	65628441	65628443	+	3	80	4.58547	1.36e-13	1	16	5.70685	2.6e-24	intron_retention	chr11:65628359-65628443:+|intron_retention
chr11:65628818-65628820:+:end	MUS81	MUS81	chr11	65628818	65628820	+	5	80	4.31283	5.96e-14	2	23	5.82665	1.55e-31	intron_retention	chr11:65628573-65628820:+|intron_retention
chr11:65628906-65628908:+:start	MUS81	MUS81	chr11	65628906	65628908	+	5	78	4.07451	8.65e-14	3	18	4.92372	1.25e-25	intron_retention	chr11:65628906-65629417:+|intron_retention
chr11:65631192-65631194:+:start	MUS81	MUS81	chr11	65631192	65631194	+	23	67	1.95175	6.1e-08	12	10	0.841282	0.0844807	intron_retention	chr11:65631192-65631274:+|intron_retention
chr11:65632188-65632190:+:end	MUS81	MUS81	chr11	65632188	65632190	+	6	68	3.36158	1.17e-13	4	12	3.27619	1.1e-11	intron_retention	chr11:65632084-65632190:+|intron_retention
chr11:65632286-65632288:+:start	MUS81	MUS81	chr11	65632286	65632288	+	38	70	1.34006	2.44e-05	21	11	-0.188729	0.728308	intron_retention	chr11:65632286-65632487:+|intron_retention
chr11:65632688-65632690:+:end	MUS81	MUS81	chr11	65632688	65632690	+	20	77	2.63967	7.92e-11	13	15	1.42491	0.000250818	intron_retention	chr11:65632616-65632690:+|intron_retention
chr11:65632794-65632796:+:start	MUS81	MUS81	chr11	65632794	65632796	+	2	64	4.26999	1.98e-14	2	11	4.52618	1.5e-14	intron_retention	chr11:65632794-65633281:+|intron_retention
chr11:65633365-65633367:+:start	MUS81	MUS81	chr11	65633365	65633367	+	7	69	3.32572	4.23e-11	5	14	3.38774	1.5e-09	intron_retention	chr11:65633365-65633456:+|intron_retention
chr11:65651860-65651862:-:end	FIBP	FIBP	chr11	65651860	65651862	-	4	48	3.08414	9.79e-14	4	87	7.50839	0	intron_retention	chr11:65651514-65651862:-|intron_retention
chr11:65651960-65651962:-:start	FIBP	FIBP	chr11	65651960	65651962	-	0	31	4.21293	3.18e-13	1	64	9.76549	0	intron_retention	chr11:65651960-65652040:-|intron_retention
chr11:65652403-65652405:-:end	FIBP	FIBP	chr11	65652403	65652405	-	5	31	1.98655	1.65e-11	11	85	5.42515	0	intron_retention	chr11:65652127-65652405:-|intron_retention
chr11:65652469-65652471:-:start	FIBP	FIBP	chr11	65652469	65652471	-	3	32	2.46407	9.67e-13	7	93	6.37764	0	intron_retention	chr11:65652469-65652548:-|intron_retention
chr11:65652657-65652659:-:start	FIBP	FIBP	chr11	65652657	65652659	-	2	24	2.45807	1.25e-11	6	73	6.33969	0	intron_retention	chr11:65652657-65653000:-|intron_retention
chr11:65652977-65652979:-:end	FIBP	FIBP	chr11	65652977	65652979	-	10	71	3.03271	4.15e-13	4	113	7.80875	0	intron_retention	chr11:65652657-65652979:-|intron_retention
chr11:65653790-65653792:-:end	FIBP	FIBP	chr11	65653790	65653792	-	3	30	2.61414	4.44e-12	6	91	6.73857	0	intron_retention	chr11:65653134-65653792:-|intron_retention
chr11:65655068-65655070:-:end	FIBP	FIBP	chr11	65655068	65655070	-	1	36	3.57767	1.68e-15	3	106	8.46902	0	intron_retention	chr11:65653134-65655070:-|intron_retention,chr11:65653893-65655070:-|intron_retention
chr11:65655197-65655199:-:start	FIBP	FIBP	chr11	65655197	65655199	-	6	45	2.53158	8.44e-13	9	117	6.48719	0	intron_retention	chr11:65655197-65655404:-|intron_retention
chr11:65655802-65655804:-:end	FIBP	FIBP	chr11	65655802	65655804	-	0	23	4.95836	8.43e-14	0	45	11.092	0	intron_retention	chr11:65655603-65655804:-|intron_retention
chr11:65660767-65667711:-:start	FOSL1	FOSL1	chr11	65660767	65667711	-	2	55	3.99141	2.53e-17	13	653	9.22981	0	exon_skipping	chr11:65660767-65661484:-|exon_skipping,chr11:65664477-65667711:-|exon_skipping,chr11:65660767-65664279:-|exon_skipping
chr11:65661482-65661484:-:end	FOSL1	FOSL1	chr11	65661482	65661484	-	0	48	4.5706	2.51e-18	5	227	9.11676	0	intron_retention	chr11:65660767-65661484:-|intron_retention
chr11:65661592-65661594:-:start	FOSL1	FOSL1	chr11	65661592	65661594	-	5	91	5.25358	4.13e-19	24	576	7.73054	0	intron_retention	chr11:65661592-65664279:-|intron_retention
chr11:65661592-65667711:-:start	FOSL1	FOSL1	chr11	65661592	65667711	-	1	5	1.12642	4.81e-05	8	34	4.10461	7.24e-30	exon_skipping	chr11:65661592-65664279:-|exon_skipping
chr11:65664277-65664279:-:end	FOSL1	FOSL1	chr11	65664277	65664279	-	4	89	5.26318	9.43e-18	23	532	7.68122	0	intron_retention	chr11:65661587-65664279:-|intron_retention,chr11:65660767-65664279:-|intron_retention
chr11:65664477-65664479:-:start	FOSL1	FOSL1	chr11	65664477	65664479	-	2	86	5.608	6.21e-19	8	349	8.83132	0	intron_retention	chr11:65664477-65667711:-|intron_retention
chr11:65686378-65686380:-:end	C11orf68	C11orf68	chr11	65686378	65686380	-	14	55	2.01502	3.58e-08	10	7	0.360051	0.60244	intron_retention	chr11:65685686-65686380:-|intron_retention,chr11:65685689-65686380:-|intron_retention
chr11:65687014-65687016:+:start	DRAP1	DRAP1	chr11	65687014	65687016	+	0	7	4.18945	3.39e-11	0	51	10.0919	0	intron_retention	chr11:65687014-65687250:+|intron_retention
chr11:65687416-65687418:+:end	DRAP1	DRAP1	chr11	65687416	65687418	+	2	10	1.49045	2.72e-09	16	91	4.72789	0	intron_retention	chr11:65687323-65687418:+|intron_retention
chr11:65687811-65687813:+:end	DRAP1	DRAP1	chr11	65687811	65687813	+	0	12	2.91161	5.52e-14	5	117	7.42108	0	intron_retention	chr11:65687512-65687813:+|intron_retention
chr11:65687933-65687935:+:start	DRAP1	DRAP1	chr11	65687933	65687935	+	0	10	2.9755	2.7e-12	2	52	7.47027	0	intron_retention	chr11:65687933-65688039:+|intron_retention
chr11:65688352-65688354:+:end	DRAP1	DRAP1	chr11	65688352	65688354	+	0	14	3.28804	5.18e-14	3	89	8.10266	0	intron_retention	chr11:65688133-65688354:+|intron_retention
chr11:65688443-65688445:+:start	DRAP1	DRAP1	chr11	65688443	65688445	+	0	15	3.82232	6.31e-14	1	83	9.27538	0	intron_retention	chr11:65688443-65688800:+|intron_retention
chr11:65731983-65731985:+:end	SART1	SART1	chr11	65731983	65731985	+	0	21	3.54391	8.21e-12	1	25	7.47784	1.4e-45	intron_retention	chr11:65731602-65731985:+|intron_retention
chr11:65732041-65732043:+:start	SART1	SART1	chr11	65732041	65732043	+	0	14	3.99021	5.09e-11	0	15	8.06207	5.81e-28	intron_retention	chr11:65732041-65732562:+|intron_retention
chr11:65732689-65732691:+:start	SART1	SART1	chr11	65732689	65732691	+	0	12	4.918	1.02e-10	0	11	12.412	1.85e-20	intron_retention	chr11:65732689-65732812:+|intron_retention
chr11:65733170-65733172:+:end	SART1	SART1	chr11	65733170	65733172	+	0	23	4.02459	1.82e-13	0	28	8.42667	0	intron_retention	chr11:65732918-65733172:+|intron_retention
chr11:65733355-65733357:+:end	SART1	SART1	chr11	65733355	65733357	+	0	17	3.54309	1.28e-10	0	19	7.57172	1.11e-33	intron_retention	chr11:65733250-65733357:+|intron_retention
chr11:65733544-65733546:+:end	SART1	SART1	chr11	65733544	65733546	+	0	21	4.60499	5.9e-12	0	28	9.40816	0	intron_retention	chr11:65733457-65733546:+|intron_retention
chr11:65734727-65734729:+:end	SART1	SART1	chr11	65734727	65734729	+	0	21	3.82762	3.25e-12	1	29	7.82196	4.89e-43	intron_retention	chr11:65734027-65734729:+|intron_retention
chr11:65734939-65734941:+:end	SART1	SART1	chr11	65734939	65734941	+	1	21	3.24414	1.44e-11	1	27	6.7432	1.33e-42	intron_retention	chr11:65734854-65734941:+|intron_retention
chr11:65743863-65743865:+:end	SART1	SART1	chr11	65743863	65743865	+	2	26	2.71883	1.38e-11	4	37	5.73789	0	intron_retention	chr11:65735292-65743865:+|intron_retention
chr11:65744039-65744041:+:start	SART1	SART1	chr11	65744039	65744041	+	0	20	5.52454	1.69e-14	0	35	11.7434	0	intron_retention	chr11:65744039-65744126:+|intron_retention
chr11:65744237-65744239:+:start	SART1	SART1	chr11	65744237	65744239	+	1	17	2.88564	1.13e-12	2	31	6.27845	0	intron_retention	chr11:65744237-65744484:+|intron_retention
chr11:65745031-65745033:+:end	SART1	SART1	chr11	65745031	65745033	+	0	19	4.67582	8.01e-12	0	32	9.67976	0	intron_retention	chr11:65744572-65745033:+|intron_retention
chr11:65745124-65745126:+:start	SART1	SART1	chr11	65745124	65745126	+	0	24	4.38734	1.11e-14	0	37	8.9573	0	intron_retention	chr11:65745124-65745234:+|intron_retention
chr11:65746068-65746070:+:end	SART1	SART1	chr11	65746068	65746070	+	2	27	2.86291	7.27e-13	5	50	5.98185	0	intron_retention	chr11:65745370-65746070:+|intron_retention
chr11:65746261-65746263:+:end	SART1	SART1	chr11	65746261	65746263	+	1	22	3.06918	2.64e-12	2	27	6.41727	5.61e-45	intron_retention	chr11:65746160-65746263:+|intron_retention
chr11:65766214-65767037:-:start	EIF1AD	EIF1AD	chr11	65766214	65767037	-	0	36	6.33091	8.46e-16	0	52	12.5867	0	exon_skipping	chr11:65766868-65767037:-|exon_skipping,chr11:65766214-65766820:-|exon_skipping
chr11:65766818-65766820:-:end	EIF1AD	EIF1AD	chr11	65766818	65766820	-	1	69	5.08808	1.53e-17	2	62	8.1374	0	intron_retention	chr11:65766214-65766820:-|intron_retention
chr11:65766868-65766870:-:start	EIF1AD	EIF1AD	chr11	65766868	65766870	-	1	92	6.57702	2.48e-18	2	100	8.8241	0	intron_retention	chr11:65766868-65767037:-|intron_retention
chr11:65767521-65767523:-:end	EIF1AD	EIF1AD	chr11	65767521	65767523	-	2	59	4.21528	5.59e-15	2	64	7.78014	0	intron_retention	chr11:65767146-65767523:-|intron_retention
chr11:65767632-65767634:-:start	EIF1AD	EIF1AD	chr11	65767632	65767634	-	1	51	4.21552	4.64e-15	2	57	8.12034	0	intron_retention	chr11:65767632-65767773:-|intron_retention
chr11:65769378-65769380:-:end	EIF1AD	EIF1AD	chr11	65769378	65769380	-	33	99	5.88057	9.99e-16	39	143	3.84736	0	intron_retention	chr11:65767952-65769380:-|intron_retention
chr11:65769508-65769510:-:end	EIF1AD	EIF1AD	chr11	65769508	65769510	-	78	98	3.24312	5.92e-11	132	169	1.70416	0	intron_retention	chr11:65767952-65769510:-|intron_retention
chr11:65770041-65771096:+:start	BANF1	BANF1	chr11	65770041	65771096	+	0	4	1.90168	2.76e-10	6	53	5.50861	0	exon_skipping	chr11:65770041-65770705:+|exon_skipping,chr11:65770844-65771096:+|exon_skipping
chr11:65770703-65770705:+:end	BANF1	BANF1	chr11	65770703	65770705	+	2	20	2.28061	1.81e-14	25	286	6.1957	0	intron_retention	chr11:65769984-65770705:+|intron_retention,chr11:65770306-65770705:+|intron_retention,chr11:65770041-65770705:+|intron_retention,chr11:65770541-65770705:+|intron_retention
chr11:65771094-65771096:+:end	BANF1	BANF1	chr11	65771094	65771096	+	1	25	2.98726	1.28e-16	17	408	7.70272	0	intron_retention	chr11:65770844-65771096:+|intron_retention
chr11:65779755-65779757:+:start	CST6	CST6	chr11	65779755	65779757	+	0	18	3.59722	5.85e-14	1	60	8.40264	0	intron_retention	chr11:65779755-65780296:+|intron_retention
chr11:65780785-65780787:+:end	CST6	CST6	chr11	65780785	65780787	+	0	6	2.27445	7.16e-08	1	18	5.88764	1.19e-29	intron_retention	chr11:65780422-65780787:+|intron_retention
chr11:65820141-65820143:+:end	SF3B2	SF3B2	chr11	65820141	65820143	+	0	12	4.44242	2.26e-14	0	58	9.9161	0	intron_retention	chr11:65819988-65820143:+|intron_retention
chr11:65820495-65820497:+:end	SF3B2	SF3B2	chr11	65820495	65820497	+	0	3	2.70318	8.56e-09	1	16	6.30535	2.3e-24	intron_retention	chr11:65820190-65820497:+|intron_retention
chr11:65820575-65820577:+:start	SF3B2	SF3B2	chr11	65820575	65820577	+	0	12	4.86173	2.54e-13	0	49	10.5442	0	intron_retention	chr11:65820575-65822546:+|intron_retention
chr11:65823003-65823005:+:end	SF3B2	SF3B2	chr11	65823003	65823005	+	0	15	4.08198	1.24e-14	1	66	9.00975	0	intron_retention	chr11:65822786-65823005:+|intron_retention
chr11:65824306-65824308:+:end	SF3B2	SF3B2	chr11	65824306	65824308	+	1	20	2.9223	8.67e-15	6	86	6.72164	0	intron_retention	chr11:65823056-65824308:+|intron_retention
chr11:65824426-65824428:+:start	SF3B2	SF3B2	chr11	65824426	65824428	+	0	14	2.84869	1.75e-13	4	61	6.60301	0	intron_retention	chr11:65824426-65824736:+|intron_retention
chr11:65824846-65824848:+:start	SF3B2	SF3B2	chr11	65824846	65824848	+	1	14	2.51274	1.62e-12	6	61	5.78153	0	intron_retention	chr11:65824846-65825524:+|intron_retention
chr11:65825782-65825784:+:end	SF3B2	SF3B2	chr11	65825782	65825784	+	0	12	4.19537	2.17e-14	1	57	9.19792	0	intron_retention	chr11:65825621-65825784:+|intron_retention
chr11:65826298-65826300:+:end	SF3B2	SF3B2	chr11	65826298	65826300	+	1	9	1.60966	1.46e-08	9	39	4.11885	2.22e-39	intron_retention	chr11:65825876-65826300:+|intron_retention
chr11:65826516-65826518:+:start	SF3B2	SF3B2	chr11	65826516	65826518	+	0	10	3.36348	3.9e-13	2	60	7.63545	0	intron_retention	chr11:65826516-65826671:+|intron_retention
chr11:65826809-65826811:+:start	SF3B2	SF3B2	chr11	65826809	65826811	+	0	7	3.99336	8.42e-13	1	46	9.0516	0	intron_retention	chr11:65826809-65826985:+|intron_retention
chr11:65827250-65827252:+:end	SF3B2	SF3B2	chr11	65827250	65827252	+	0	9	3.4974	3.59e-14	2	62	7.98117	0	intron_retention	chr11:65827066-65827252:+|intron_retention
chr11:65828050-65828052:+:end	SF3B2	SF3B2	chr11	65828050	65828052	+	0	12	3.49452	1.28e-13	3	79	7.96141	0	intron_retention	chr11:65827480-65828052:+|intron_retention
chr11:65829154-65829156:+:end	SF3B2	SF3B2	chr11	65829154	65829156	+	0	14	3.3692	5.02e-15	4	96	7.62357	0	intron_retention	chr11:65828202-65829156:+|intron_retention
chr11:65829359-65829361:+:end	SF3B2	SF3B2	chr11	65829359	65829361	+	0	11	3.0207	8.41e-14	4	69	6.95063	0	intron_retention	chr11:65829246-65829361:+|intron_retention
chr11:65830477-65830479:+:end	SF3B2	SF3B2	chr11	65830477	65830479	+	0	9	3.7148	3.92e-13	1	62	8.45933	0	intron_retention	chr11:65829469-65830479:+|intron_retention
chr11:65830587-65830589:+:start	SF3B2	SF3B2	chr11	65830587	65830589	+	0	3	3.60861	7.45e-11	0	26	8.2763	1.16e-43	intron_retention	chr11:65830587-65830870:+|intron_retention
chr11:65831096-65831098:+:end	SF3B2	SF3B2	chr11	65831096	65831098	+	2	7	1.30743	4.1e-09	14	45	3.52382	8.36e-40	intron_retention	chr11:65831013-65831098:+|intron_retention
chr11:65835414-65835416:+:end	SF3B2	SF3B2	chr11	65835414	65835416	+	1	14	2.77971	5.65e-14	6	93	6.61168	0	intron_retention	chr11:65831200-65835416:+|intron_retention
chr11:65835516-65835518:+:start	SF3B2	SF3B2	chr11	65835516	65835518	+	0	9	3.20865	1.6e-13	2	55	7.58029	0	intron_retention	chr11:65835516-65835618:+|intron_retention
chr11:65835804-65835806:+:start	SF3B2	SF3B2	chr11	65835804	65835806	+	0	12	3.44051	9.19e-13	1	32	7.73537	0	intron_retention	chr11:65835804-65836144:+|intron_retention
chr11:66026293-66026295:+:start	KLC2	KLC2	chr11	66026293	66026295	+	9	21	0.934972	6.51e-07	12	13	1.37807	0.00045943	intron_retention	chr11:66026293-66029212:+|intron_retention
chr11:66033688-66033690:+:start	KLC2	KLC2	chr11	66033688	66033690	+	4	15	1.3918	7.23e-08	7	13	2.49336	1.26e-07	intron_retention	chr11:66033688-66033903:+|intron_retention
[truncated: 20,073 more rows]

## Sheet: PHF5A Y36C E7107 vs. DMSO
							junction usage percentage				junction raw RNAseq counts
ID	gene_symbols	refseq_gene	chr	start	end	strand	ave_wt_perc	ave_mut_perc	log_ratio	perc_qval	ave_wt_raw	ave_mut_raw	edger_log2fc	edger_qval	events	canonical_jns
chr10:100189399-100189401:-:start	HPS1,PYROXD2	HPS1	chr10	100189399	100189401	-	14	21	0.514217	0.0108323	13	19	1.02061	0.018395	intron_retention	chr10:100189399-100189547:-|intron_retention
chr10:100191048-100191050:-:start	MIR4685,HPS1,PYROXD2	MIR4685,HPS1	chr10	100191048	100191050	-	14	34	1.13618	9.5465e-05	6	10	1.2445	0.0238858	intron_retention	chr10:100191048-100193696:-|intron_retention,chr10:100191048-100193739:-|intron_retention
chr10:100193848-100193850:-:start	HPS1,PYROXD2	HPS1	chr10	100193848	100193850	-	15	21	0.423032	0.0183279	14	17	0.649598	0.15438	intron_retention	chr10:100193848-100195028:-|intron_retention
chr10:100193848-100195391:-:end	HPS1,PYROXD2	HPS1	chr10	100193848	100195391	-	24	32	0.396346	0.0130018	24	25	0.310195	0.385533	exon_skipping	chr10:100193848-100195028:-|exon_skipping,chr10:100195171-100195391:-|exon_skipping
chr10:100202714-100202716:-:start	HPS1,PYROXD2		chr10	100202714	100202716	-	39	61	0.893859	0.000840547	11	11	0.298565	0.586111	intron_retention	chr10:100202714-100202880:-|intron_retention
chr10:101157443-101157445:-:start	GOT1	GOT1	chr10	101157443	101157445	-	6	16	1.10043	2.34681e-08	17	27	1.18043	0.000110571	intron_retention	chr10:101157443-101162336:-|intron_retention
chr10:101163391-101163393:-:start	GOT1	GOT1	chr10	101163391	101163393	-	2	7	1.10725	7.19744e-07	7	12	1.36392	0.00482865	intron_retention	chr10:101163391-101163480:-|intron_retention
chr10:101473236-101476104:-:start	COX15	COX15	chr10	101473236	101476104	-	10	16	0.523181	0.0107312	12	19	1.14475	0.00801629	intron_skipping	chr10:101473236-101473238:-|intron_skipping
chr10:101507147-101514285:+:start	ENTPD7,CUTC	CUTC	chr10	101507147	101514285	+	24	47	1.03284	1.00353e-06	34	43	0.717731	0.0124971	exon_skipping	chr10:101510153-101514285:+|exon_skipping,chr10:101507147-101510125:+|exon_skipping
chr10:101945658-101945660:-:end	ERLIN1		chr10	101945658	101945660	-	8	31	1.60462	4.846e-07	3	11	2.60153	5.96656e-06	intron_retention	chr10:101945394-101945660:-|intron_retention
chr10:101950623-101950625:-:end	CHUK	CHUK	chr10	101950623	101950625	-	4	12	1.24371	8.96428e-07	6	12	1.7025	0.000947864	intron_retention	chr10:101949384-101950625:-|intron_retention
chr10:101953052-101953054:-:end	CHUK	CHUK	chr10	101953052	101953054	-	5	13	1.0463	1.06212e-06	8	13	1.18745	0.00825049	intron_retention	chr10:101950725-101953054:-|intron_retention
chr10:101995521-101997778:-:end	CWF19L1,SNORA12	CWF19L1	chr10	101995521	101997778	-	8	14	0.657414	0.000315649	10	15	1.03536	0.012458	exon_skipping	chr10:101995521-101996606:-|exon_skipping,chr10:101996726-101997778:-|exon_skipping
chr10:102010002-102010004:-:end	CWF19L1,SNORA12	CWF19L1	chr10	102010002	102010004	-	3	11	1.33602	1.5902e-05	3	10	2.37968	2.25897e-05	intron_retention	chr10:102006692-102010004:-|intron_retention
chr10:102114389-102120490:+:end	SCD	SCD	chr10	102114389	102120490	+	0	1	1.10384	8.38982e-06	7	21	2.50165	2.08868e-10	exon_skipping	chr10:102116521-102120490:+|exon_skipping,chr10:102114389-102116288:+|exon_skipping
chr10:102256188-102257423:-:end	SEC31B,NDUFB8	SEC31B	chr10	102256188	102257423	-	22	37	0.695394	0.0142216	6	10	1.16514	0.0547242	exon_skipping	chr10:102257037-102257423:-|exon_skipping,chr10:102256188-102256891:-|exon_skipping
chr10:102283686-102286731:-:start	SEC31B,NDUFB8	NDUFB8	chr10	102283686	102286731	-	0	2	1.78957	9.15996e-08	3	19	3.85781	2.64489e-17	exon_skipping	chr10:102286311-102286731:-|exon_skipping,chr10:102283686-102286155:-|exon_skipping
chr10:102709964-102716207:+:start	FAM178A	FAM178A	chr10	102709964	102716207	+	0	14	3.02287	1.37342e-07	0	12	6.18651	1.38286e-15	exon_skipping	chr10:102709964-102710432:+|exon_skipping,chr10:102710510-102716207:+|exon_skipping
chr10:102743574-102746846:-:end	MRPL43	MRPL43	chr10	102743574	102746846	-	1	2	0.612571	0.0156749	5	10	1.41438	0.0104044	exon_skipping	chr10:102746732-102746846:-|exon_skipping
chr10:102746329-102746331:-:start	MRPL43		chr10	102746329	102746331	-	89	93	0.460775	0.00329135	346	370	0.381574	3.43573e-06	intron_retention	chr10:102746329-102746443:-|intron_retention
chr10:102746732-102746734:-:start	MRPL43	MRPL43	chr10	102746732	102746734	-	9	18	0.732438	2.18243e-06	35	71	1.70086	8.25442e-22	intron_retention	chr10:102746732-102746846:-|intron_retention
chr10:102746732-102747069:-:end	MRPL43	MRPL43	chr10	102746732	102747069	-	1	7	1.66826	1.6699e-07	4	23	3.61901	1.65805e-17	exon_skipping	chr10:102746732-102746846:-|exon_skipping,chr10:102746953-102747069:-|exon_skipping
chr10:102752944-102752946:+:end	C10orf2	C10orf2	chr10	102752944	102752946	+	7	13	0.680078	0.00525031	12	34	2.30061	1.88328e-11	intron_retention	chr10:102750767-102752946:+|intron_retention
chr10:102763923-102763925:+:start	LZTS2	LZTS2	chr10	102763923	102763925	+	34	55	0.835582	1.18274e-07	81	151	1.53227	1.27555e-33	intron_retention	chr10:102763923-102765214:+|intron_retention
chr10:102797188-102797190:+:start	SFXN3	SFXN3	chr10	102797188	102797190	+	39	59	0.811561	0.000183352	17	18	0.278414	0.546504	intron_retention	chr10:102797188-102798399:+|intron_retention
chr10:103113985-103239124:+:end	BTRC	BTRC	chr10	103113985	103239124	+	8	26	1.3412	1.82536e-06	4	10	1.95801	0.000312679	exon_skipping	chr10:103113985-103190101:+|exon_skipping,chr10:103113985-103221737:+|exon_skipping,chr10:103221815-103239124:+|exon_skipping
chr10:103340002-103340004:-:end	POLL	POLL	chr10	103340002	103340004	-	22	62	1.73763	6.18629e-10	15	44	2.42452	1.34323e-16	intron_retention	chr10:103339574-103340004:-|intron_retention
chr10:103361093-103369123:+:end	DPCD	DPCD	chr10	103361093	103369123	+	3	13	1.43012	4.25144e-06	3	12	2.77451	5.46751e-07	exon_skipping	chr10:103361093-103368591:+|exon_skipping,chr10:103368694-103369123:+|exon_skipping
chr10:103541611-103542234:-:start	NPM3	NPM3	chr10	103541611	103542234	-	1	5	1.41184	1.01788e-09	20	69	2.7495	2.67966e-36	exon_skipping	chr10:103542108-103542234:-|exon_skipping,chr10:103541611-103542014:-|exon_skipping
chr10:103542012-103542014:-:end	NPM3	NPM3	chr10	103542012	103542014	-	1	2	0.454074	0.0101911	19	24	0.739359	0.043621	intron_retention	chr10:103541611-103542014:-|intron_retention
chr10:103542108-103542110:-:start	NPM3	NPM3	chr10	103542108	103542110	-	0	1	0.800101	0.00039849	7	14	1.46746	0.00252731	intron_retention	chr10:103542108-103542234:-|intron_retention
chr10:103542354-103543029:-:end	NPM3	NPM3	chr10	103542354	103543029	-	5	9	0.495608	0.000120077	64	89	0.926833	5.97224e-09	exon_skipping	chr10:103542681-103543029:-|exon_skipping,chr10:103542354-103542595:-|exon_skipping
chr10:103542593-103542595:-:end	NPM3	NPM3	chr10	103542593	103542595	-	0	1	0.632374	0.00365924	9	16	1.292	0.00350048	intron_retention	chr10:103542354-103542595:-|intron_retention
chr10:103543027-103543029:-:end	NPM3	NPM3	chr10	103543027	103543029	-	0	1	0.464168	0.0160629	8	12	0.942342	0.0619158	intron_retention	chr10:103542681-103543029:-|intron_retention
chr10:103552700-103553669:-:start	MGEA5,KCNIP2	MGEA5	chr10	103552700	103553669	-	75	84	0.560244	0.00050532	144	178	0.682656	2.03505e-10	intron_skipping	chr10:103552700-103552702:-|intron_skipping
chr10:103572784-103572786:-:end	MGEA5,KCNIP2	MGEA5	chr10	103572784	103572786	-	13	20	0.542966	0.00237991	20	37	1.45946	4.63044e-08	intron_retention	chr10:103570071-103572786:-|intron_retention
chr10:103868080-103868082:-:start	LDB1	LDB1	chr10	103868080	103868082	-	21	41	0.972626	6.15566e-07	25	47	1.55303	1.08957e-10	intron_retention	chr10:103868080-103868791:-|intron_retention,chr10:103868080-103868785:-|intron_retention
chr10:103897795-103898635:+:end	PPRC1	PPRC1	chr10	103897795	103898635	+	3	5	0.542094	0.015373	7	13	1.36004	0.0029059	exon_skipping	chr10:103898522-103898635:+|exon_skipping,chr10:103897795-103898375:+|exon_skipping
chr10:103897795-103898856:+:end	PPRC1	PPRC1	chr10	103897795	103898856	+	1	6	1.31416	0.000128053	3	14	2.94281	1.75533e-08	exon_skipping	chr10:103897795-103898375:+|exon_skipping,chr10:103898737-103898856:+|exon_skipping
chr10:103898373-103898375:+:end	PPRC1	PPRC1	chr10	103898373	103898375	+	5	16	1.23466	5.74342e-07	10	33	2.63656	4.87861e-13	intron_retention	chr10:103897795-103898375:+|intron_retention
chr10:103901761-103901763:+:start	PPRC1	PPRC1	chr10	103901761	103901763	+	5	8	0.533247	0.0122659	12	21	1.39325	0.000462961	intron_retention	chr10:103901761-103902801:+|intron_retention
chr10:103901761-103906428:+:end	PPRC1	PPRC1	chr10	103901761	103906428	+	1	4	1.00084	0.000545906	4	11	2.19662	3.76721e-05	exon_skipping	chr10:103901761-103904006:+|exon_skipping,chr10:103904847-103906428:+|exon_skipping,chr10:103901761-103902801:+|exon_skipping
chr10:103902855-103904776:+:end	PPRC1	PPRC1	chr10	103902855	103904776	+	1	9	1.97938	3.18399e-09	3	17	3.73427	2.05567e-15	exon_skipping	chr10:103902855-103904006:+|exon_skipping,chr10:103904064-103904776:+|exon_skipping
chr10:103902855-103906428:+:end	PPRC1	PPRC1	chr10	103902855	103906428	+	1	12	2.60338	4.18475e-10	2	29	5.30805	3.54077e-32	exon_skipping	chr10:103904847-103906428:+|exon_skipping,chr10:103902855-103904006:+|exon_skipping
chr10:103904004-103904006:+:end	PPRC1	PPRC1	chr10	103904004	103904006	+	15	38	1.2187	6.50665e-08	29	69	2.0336	1.86372e-20	intron_retention	chr10:103902855-103904006:+|intron_retention,chr10:103901761-103904006:+|intron_retention
chr10:103904064-103904066:+:start	PPRC1	PPRC1	chr10	103904064	103904066	+	14	38	1.33606	2.0317e-09	32	72	1.89302	5.96672e-21	intron_retention	chr10:103904064-103904776:+|intron_retention
chr10:103904847-103904849:+:start	PPRC1	PPRC1	chr10	103904847	103904849	+	5	14	1.07715	1.37548e-06	12	27	1.87444	1.40873e-08	intron_retention	chr10:103904847-103906428:+|intron_retention
chr10:103908382-103908384:+:end	PPRC1	PPRC1	chr10	103908382	103908384	+	7	26	1.51674	6.91569e-10	19	80	3.14802	0	intron_retention	chr10:103908278-103908384:+|intron_retention
chr10:103908451-103908453:+:start	PPRC1	PPRC1	chr10	103908451	103908453	+	3	15	1.55827	9.22115e-09	9	42	3.33099	4.44079e-25	intron_retention	chr10:103908451-103908573:+|intron_retention
chr10:103912287-103916942:+:end	NOLC1	NOLC1	chr10	103912287	103916942	+	0	2	1.45177	3.10457e-06	3	11	2.70523	2.29482e-06	exon_skipping	chr10:103916831-103916942:+|exon_skipping,chr10:103912287-103916775:+|exon_skipping
chr10:103912287-103917805:+:end	NOLC1	NOLC1	chr10	103912287	103917805	+	2	10	1.75227	1.15779e-10	17	72	3.16485	2.29881e-39	exon_skipping	chr10:103912287-103916775:+|exon_skipping,chr10:103917312-103917805:+|exon_skipping
chr10:103916773-103916775:+:end	NOLC1	NOLC1	chr10	103916773	103916775	+	1	3	1.01253	1.26458e-06	13	27	1.71682	8.67309e-07	intron_retention	chr10:103912287-103916775:+|intron_retention
chr10:103916940-103916942:+:end	NOLC1	NOLC1	chr10	103916940	103916942	+	2	7	1.24932	6.55518e-08	15	39	2.22492	1.31485e-13	intron_retention	chr10:103916831-103916942:+|intron_retention
chr10:103919781-103919783:+:start	NOLC1	NOLC1	chr10	103919781	103919783	+	2	8	1.13127	2.95483e-09	26	59	1.93317	8.44645e-22	intron_retention	chr10:103919781-103919989:+|intron_retention
chr10:103919781-103920208:+:start	NOLC1	NOLC1	chr10	103919781	103920208	+	0	3	1.39035	3.08153e-07	7	22	2.54877	3.99882e-10	exon_skipping	chr10:103920100-103920208:+|exon_skipping,chr10:103919781-103919989:+|exon_skipping
chr10:103920206-103920208:+:end	NOLC1	NOLC1	chr10	103920206	103920208	+	0	5	1.76643	2.89291e-09	9	42	3.33441	5.0755e-24	intron_retention	chr10:103920100-103920208:+|intron_retention
chr10:103921310-103921312:+:end	NOLC1	NOLC1	chr10	103921310	103921312	+	1	2	1.01108	5.83662e-06	11	22	1.75549	2.16638e-06	intron_retention	chr10:103920850-103921312:+|intron_retention
chr10:103921419-103921421:+:start	NOLC1	NOLC1	chr10	103921419	103921421	+	0	1	0.640479	0.000203116	7	10	1.06277	0.0305081	intron_retention	chr10:103921419-103921589:+|intron_retention
chr10:103921682-103921684:+:start	NOLC1	NOLC1	chr10	103921682	103921684	+	0	1	0.784818	0.000145629	6	11	1.3822	0.0071989	intron_retention	chr10:103921682-103921867:+|intron_retention
chr10:104140003-104140005:+:end	GBF1	GBF1	chr10	104140003	104140005	+	12	33	1.2479	1.42007e-08	21	42	1.72129	8.62532e-13	intron_retention	chr10:104139711-104140005:+|intron_retention
chr10:104140260-104140262:+:end	GBF1	GBF1	chr10	104140260	104140262	+	5	13	0.896504	1.65863e-05	9	15	1.28358	0.00227837	intron_retention	chr10:104140119-104140262:+|intron_retention
chr10:104155553-104155555:+:start	NFKB2	NFKB2	chr10	104155553	104155555	+	25	37	0.546189	0.000809387	14	10	-0.412553	0.48417	intron_retention	chr10:104155553-104155644:+|intron_retention
chr10:104159475-104159477:+:start	NFKB2	NFKB2	chr10	104159475	104159477	+	13	27	0.864916	4.48983e-06	16	15	0.153025	0.729811	intron_retention	chr10:104159475-104159836:+|intron_retention
chr10:104160032-104160034:+:end	NFKB2	NFKB2	chr10	104160032	104160034	+	10	21	0.899324	7.92325e-07	12	15	0.691221	0.0963344	intron_retention	chr10:104159951-104160034:+|intron_retention
chr10:104160409-104160411:+:end	NFKB2	NFKB2	chr10	104160409	104160411	+	12	26	0.921709	3.19331e-06	18	22	0.658186	0.0782096	intron_retention	chr10:104160248-104160411:+|intron_retention
chr10:104181264-104181266:+:start	FBXL15	FBXL15	chr10	104181264	104181266	+	64	82	0.990539	5.91216e-06	42	45	0.366955	0.0907381	intron_retention	chr10:104181264-104181543:+|intron_retention
chr10:104183474-104183476:-:start	CUEDC2	CUEDC2	chr10	104183474	104183476	-	1	3	0.833293	0.0147969	5	12	2.10771	5.81113e-05	intron_retention	chr10:104183474-104183554:-|intron_retention
chr10:104183750-104183752:-:end	CUEDC2	CUEDC2	chr10	104183750	104183752	-	2	9	1.32781	1.26641e-06	6	24	2.90182	2.23177e-13	intron_retention	chr10:104183616-104183752:-|intron_retention
chr10:104184018-104184020:-:end	CUEDC2	CUEDC2	chr10	104184018	104184020	-	3	7	0.670363	0.00935923	10	19	1.57311	0.000809018	intron_retention	chr10:104183935-104184020:-|intron_retention
chr10:104210087-104215093:+:end	slymy,RP11-18I14.10,LOC100505761	LOC100505761	chr10	104210087	104215093	+	39	50	0.45867	0.0488936	26	19	-0.371229	0.365236	exon_skipping	chr10:104211944-104215093:+|exon_skipping
chr10:104231027-104231029:+:end	TMEM180	TMEM180	chr10	104231027	104231029	+	9	18	0.786028	0.000143427	11	16	1.01882	0.012821	intron_retention	chr10:104230874-104231029:+|intron_retention
chr10:104231776-104231778:+:end	TMEM180		chr10	104231776	104231778	+	33	47	0.590608	0.00669934	13	18	0.91936	0.0307611	intron_retention	chr10:104231153-104231778:+|intron_retention
chr10:104233498-104233500:+:start	TMEM180	TMEM180	chr10	104233498	104233500	+	18	28	0.52144	0.00130216	14	11	-0.38089	0.465189	intron_retention	chr10:104233498-104233575:+|intron_retention
chr10:104240929-104242767:-:end	ACTR1A	ACTR1A	chr10	104240929	104242767	-	2	7	1.21659	1.9721e-06	7	19	2.26103	9.10488e-08	exon_skipping	chr10:104241932-104242767:-|exon_skipping,chr10:104240929-104241593:-|exon_skipping
chr10:104248895-104262356:-:end	ACTR1A	ACTR1A	chr10	104248895	104262356	-	2	8	1.0705	7.09491e-06	7	19	2.20309	7.65401e-08	exon_skipping	chr10:104248895-104250305:-|exon_skipping,chr10:104250370-104262356:-|exon_skipping
chr10:104416142-104416144:+:start	TRIM8	TRIM8	chr10	104416142	104416144	+	5	12	0.852509	0.00137876	8	19	1.94889	3.5964e-05	intron_retention	chr10:104416142-104416503:+|intron_retention
chr10:104857131-104858687:-:start	NT5C2	NT5C2	chr10	104857131	104858687	-	83	94	1.27048	6.73209e-05	85	100	0.576941	4.16658e-05	intron_skipping	chr10:104857131-104857133:-|intron_skipping
chr10:104861083-104865462:-:end	NT5C2	NT5C2	chr10	104861083	104865462	-	87	92	0.561266	0.00237582	92	102	0.464902	0.000543776	exon_skipping	chr10:104865138-104865462:-|exon_skipping,chr10:104861083-104865114:-|exon_skipping
chr10:104865558-104934614:-:end	NT5C2	NT5C2	chr10	104865558	104934614	-	1	12	2.03276	1.42493e-05	2	13	4.20077	1.4003e-09	exon_skipping	chr10:104899236-104934614:-|exon_skipping,chr10:104865558-104866345:-|exon_skipping
chr10:104866463-104934614:-:start	NT5C2	NT5C2	chr10	104866463	104934614	-	5	21	1.50104	5.98461e-07	5	20	2.88733	2.50962e-11	exon_skipping	chr10:104899236-104934614:-|exon_skipping,chr10:104866463-104899162:-|exon_skipping
chr10:104934739-104952992:-:start	NT5C2	NT5C2	chr10	104934739	104952992	-	81	89	0.582134	0.00198014	51	68	0.829967	5.73636e-06	alt_5ss	chr10:104934739-104940941:-|alt_5ss
chr10:105143124-105146931:+:start	TAF5	TAF5	chr10	105143124	105146931	+	13	27	0.844351	0.00339074	5	11	1.67393	0.00237713	exon_skipping	chr10:105145247-105146931:+|exon_skipping,chr10:105143124-105145082:+|exon_skipping
chr10:105152223-105155502:-:start	USMG5	USMG5	chr10	105152223	105155502	-	15	24	0.551231	1.9974e-05	133	229	1.37574	6.33961e-40	exon_skipping,exon_inclusion	chr10:105152223-105153955:-|exon_skipping,chr10:105152223-105156165:-|exon_inclusion
chr10:105155789-105156165:-:end	USMG5	USMG5	chr10	105155789	105156165	-	11	18	0.6054	8.64378e-06	89	163	1.48782	2.0927e-26	exon_inclusion	chr10:105152223-105156165:-|exon_inclusion,chr10:105154151-105156165:-|exon_inclusion
chr10:105158285-105162874:+:end	PDCD11	PDCD11	chr10	105158285	105162874	+	1	3	1.26107	7.30131e-05	3	10	2.57331	8.15101e-06	exon_skipping	chr10:105160285-105162874:+|exon_skipping,chr10:105158285-105159490:+|exon_skipping
chr10:105166547-105172872:+:end	PDCD11	PDCD11	chr10	105166547	105172872	+	3	6	0.742326	0.000260262	11	19	1.34086	0.00031833	exon_skipping	chr10:105166547-105169455:+|exon_skipping,chr10:105169563-105172872:+|exon_skipping
chr10:105183415-105183417:+:start	PDCD11	PDCD11	chr10	105183415	105183417	+	1	13	2.11868	2.14189e-10	5	34	4.26446	2.50918e-36	intron_retention	chr10:105183415-105184740:+|intron_retention
chr10:105185282-105185284:+:start	PDCD11	PDCD11	chr10	105185282	105185284	+	2	6	1.00801	6.47534e-06	7	17	2.00273	7.02475e-07	intron_retention	chr10:105185282-105187085:+|intron_retention
chr10:105187148-105193704:+:end	PDCD11	PDCD11	chr10	105187148	105193704	+	0	4	1.74814	2.36548e-06	2	11	3.49792	1.34816e-08	exon_skipping	chr10:105187148-105191885:+|exon_skipping,chr10:105191991-105193704:+|exon_skipping
chr10:105197216-105197771:+:end	PDCD11	PDCD11	chr10	105197216	105197771	+	2	10	1.54429	5.8899e-08	8	31	3.0949	1.80778e-19	alt_5ss	chr10:105194732-105197771:+|alt_5ss
chr10:105200488-105200490:+:end	PDCD11	PDCD11	chr10	105200488	105200490	+	7	19	1.04409	5.21487e-08	24	58	2.00938	7.81986e-23	intron_retention	chr10:105200338-105200490:+|intron_retention
chr10:105211042-105211912:-:end	CALHM2	CALHM2	chr10	105211042	105211912	-	48	69	0.873572	0.00718012	19	16	-0.0957289	0.875399	alt_3ss	chr10:105210939-105211912:-|alt_3ss
chr10:1053068-1053070:+:start	GTPBP4	GTPBP4	chr10	1053068	1053070	+	5	11	0.885508	2.59047e-06	14	30	1.85503	1.07232e-09	intron_retention	chr10:1053068-1054897:+|intron_retention
chr10:105750597-105752741:+:start	SLK	SLK	chr10	105750597	105752741	+	1	20	2.84399	9.04553e-09	1	10	4.71082	9.07961e-10	exon_skipping	chr10:105752404-105752741:+|exon_skipping,chr10:105750597-105752355:+|exon_skipping
chr10:106014918-106014920:+:end	GSTO1	GSTO1	chr10	106014918	106014920	+	2	7	1.15162	3.51924e-07	12	29	2.07192	8.51663e-09	intron_retention	chr10:106014720-106014920:+|intron_retention
chr10:106025839-106025841:+:end	GSTO1	GSTO1	chr10	106025839	106025841	+	4	8	0.57956	0.00121461	17	24	0.944263	0.018142	intron_retention	chr10:106022835-106025841:+|intron_retention
chr10:106025948-106025950:+:start	GSTO1	GSTO1	chr10	106025948	106025950	+	1	3	0.760312	0.000113498	8	14	1.31481	0.00344154	intron_retention	chr10:106025948-106027009:+|intron_retention
chr10:106037874-106058885:+:start	GSTO2	GSTO2	chr10	106037874	106058885	+	3	9	1.18036	1.08352e-05	7	16	1.84937	0.000166861	exon_skipping	chr10:106037874-106039127:+|exon_skipping,chr10:106057442-106058885:+|exon_skipping
chr10:106039229-106058885:+:start	GSTO2	GSTO2	chr10	106039229	106058885	+	13	25	0.765648	3.61069e-06	26	32	0.668883	0.0170966	exon_skipping	chr10:106039229-106057335:+|exon_skipping,chr10:106057442-106058885:+|exon_skipping
chr10:106057333-106057335:+:end	GSTO2	GSTO2	chr10	106057333	106057335	+	10	12	0.191384	0.0139311	19	13	-0.56638	0.130497	intron_retention	chr10:106039229-106057335:+|intron_retention
chr10:1089936-1089938:-:end	IDI1	IDI1	chr10	1089936	1089938	-	5	14	1.01293	1.32556e-05	8	16	1.67652	3.42744e-05	intron_retention	chr10:1089333-1089938:-|intron_retention
chr10:111635357-111635359:-:start	XPNPEP1	XPNPEP1	chr10	111635357	111635359	-	6	9	0.479158	0.007252	10	13	0.78603	0.0985143	intron_retention	chr10:111635357-111637547:-|intron_retention
chr10:111646099-111648260:-:start	XPNPEP1	XPNPEP1	chr10	111646099	111648260	-	3	7	0.808375	0.00156926	6	11	1.55585	0.00252859	exon_skipping	chr10:111646099-111647806:-|exon_skipping,chr10:111647950-111648260:-|exon_skipping
chr10:111667573-111683159:-:start	XPNPEP1	XPNPEP1	chr10	111667573	111683159	-	6	16	1.0301	3.87997e-06	8	17	1.71722	1.75358e-05	exon_skipping	chr10:111667573-111674768:-|exon_skipping,chr10:111674857-111683159:-|exon_skipping
chr10:112058548-112063225:-:start	SMNDC1	SMNDC1	chr10	112058548	112063225	-	95	97	0.637548	0.00172847	238	269	0.495874	1.60829e-08	exon_skipping	chr10:112058548-112060304:-|exon_skipping
chr10:112328771-112335093:+:end	SMC3	SMC3	chr10	112328771	112335093	+	1	11	2.32769	7.23244e-07	1	13	4.73339	2.92091e-13	exon_skipping	chr10:112328771-112333464:+|exon_skipping,chr10:112333503-112335093:+|exon_skipping
chr10:112341856-112343141:+:end	SMC3	SMC3	chr10	112341856	112343141	+	0	7	3.75783	8.66817e-09	0	11	7.35886	1.11214e-18	exon_skipping	chr10:112341856-112342319:+|exon_skipping,chr10:112342400-112343141:+|exon_skipping
chr10:114170253-114171659:+:end	ACSL5	ACSL5	chr10	114170253	114171659	+	4	22	1.90451	2.24779e-10	7	31	3.3712	3.08722e-25	exon_skipping	chr10:114171287-114171659:+|exon_skipping,chr10:114170253-114170341:+|exon_skipping
chr10:114170339-114170341:+:end	ACSL5	ACSL5	chr10	114170339	114170341	+	12	18	0.446036	0.00292002	19	19	0.204448	0.617051	intron_retention	chr10:114170253-114170341:+|intron_retention
chr10:114170393-114170395:+:start	ACSL5	ACSL5	chr10	114170393	114170395	+	14	20	0.457503	0.000198897	25	24	0.15493	0.647647	intron_retention	chr10:114170393-114171213:+|intron_retention
chr10:114171657-114171659:+:end	ACSL5	ACSL5	chr10	114171657	114171659	+	6	11	0.642906	0.00102301	11	16	1.03969	0.0122131	intron_retention	chr10:114171287-114171659:+|intron_retention
chr10:114172928-114172930:+:end	ACSL5	ACSL5	chr10	114172928	114172930	+	3	8	0.973961	2.91637e-05	6	13	1.64916	0.000535234	intron_retention	chr10:114171737-114172930:+|intron_retention
chr10:114186117-114186975:+:start	ACSL5	ACSL5	chr10	114186117	114186975	+	0	6	2.10597	5.58534e-07	1	12	4.10794	1.34871e-10	exon_skipping	chr10:114186117-114186545:+|exon_skipping,chr10:114186617-114186975:+|exon_skipping
chr10:114193039-114193298:-:start	ZDHHC6	ZDHHC6	chr10	114193039	114193298	-	2	5	0.947155	1.01691e-05	6	12	1.53761	0.00126648	alt_5ss	chr10:114193039-114194054:-|alt_5ss
chr10:114194052-114194054:-:end	ZDHHC6	ZDHHC6	chr10	114194052	114194054	-	22	27	0.272324	0.0158476	61	55	0.0139493	0.973082	intron_retention	chr10:114193039-114194054:-|intron_retention
chr10:114205408-114206344:-:start	ZDHHC6	ZDHHC6	chr10	114205408	114206344	-	4	7	0.507169	0.00366195	14	18	0.70756	0.0812607	alt_5ss	chr10:114205408-114206462:-|alt_5ss
chr10:114205408-114206903:-:start	ZDHHC6	ZDHHC6	chr10	114205408	114206903	-	3	4	0.233469	0.0405746	10	10	0.173391	0.766547	alt_5ss	chr10:114205408-114206462:-|alt_5ss
chr10:114207225-114220282:+:start	VTI1A	VTI1A	chr10	114207225	114220282	+	88	96	1.15748	0.00226225	81	77	0.14407	0.467138	exon_skipping	chr10:114207225-114208139:+|exon_skipping
chr10:114711366-114799783:+:start	TCF7L2	TCF7L2	chr10	114711366	114799783	+	52	79	1.29504	7.28222e-10	117	221	1.56208	1.4013e-45	exon_skipping	chr10:114724383-114799783:+|exon_skipping,chr10:114711366-114724314:+|exon_skipping
chr10:114799885-114900942:+:end	TCF7L2	TCF7L2	chr10	114799885	114900942	+	85	92	0.735176	2.58729e-06	175	226	0.773839	8.90719e-13	exon_skipping	chr10:114849299-114900942:+|exon_skipping,chr10:114799885-114849158:+|exon_skipping,chr10:114799885-114849155:+|exon_skipping
chr10:114905856-114910741:+:start	TCF7L2	TCF7L2	chr10	114905856	114910741	+	17	24	0.417384	0.00186729	44	82	1.53174	1.86e-21	alt_3ss	chr10:114905856-114910756:+|alt_3ss
chr10:114917828-114917830:+:start	TCF7L2	TCF7L2	chr10	114917828	114917830	+	7	14	0.72853	0.00217413	9	23	2.22237	7.74813e-10	intron_retention	chr10:114917828-114920377:+|intron_retention
chr10:114917828-114925313:+:end	TCF7L2	TCF7L2	chr10	114917828	114925313	+	33	55	0.888733	1.07277e-06	35	74	1.77219	7.78777e-22	exon_skipping	chr10:114917828-114920377:+|exon_skipping,chr10:114920450-114925313:+|exon_skipping
chr10:116205162-116205164:-:start	ABLIM1	ABLIM1	chr10	116205162	116205164	-	2	7	1.05296	5.82168e-06	6	17	2.18874	5.67883e-08	intron_retention	chr10:116205162-116207638:-|intron_retention
chr10:116205162-116211382:-:end	ABLIM1	ABLIM1	chr10	116205162	116211382	-	1	15	2.54191	2.97733e-11	3	32	4.83348	6.68428e-36	exon_skipping	chr10:116205162-116207638:-|exon_skipping,chr10:116207779-116211382:-|exon_skipping
chr10:116207785-116211382:-:end	ABLIM1	ABLIM1	chr10	116207785	116211382	-	23	40	0.799369	1.10642e-06	57	84	1.03887	1.46689e-10	alt_3ss	chr10:116207779-116211382:-|alt_3ss
chr10:116232891-116247716:-:end	ABLIM1	ABLIM1	chr10	116232891	116247716	-	9	31	1.4219	6.68992e-08	17	50	2.40314	4.0459e-22	exon_skipping	chr10:116232891-116233637:-|exon_skipping,chr10:116233715-116247716:-|exon_skipping
chr10:118646077-118646079:-:start	KIAA1598	KIAA1598	chr10	118646077	118646079	-	39	47	0.33006	0.0232404	65	69	0.358317	0.099013	intron_retention	chr10:118646077-118661275:-|intron_retention
chr10:119078485-119133866:-:end	PDZD8	PDZD8	chr10	119078485	119133866	-	6	23	1.42517	6.64242e-07	9	33	2.8719	3.31922e-15	exon_skipping	chr10:119078485-119100490:-|exon_skipping,chr10:119100613-119133866:-|exon_skipping
chr10:120095935-120101781:-:start	FAM204A,C10orf84	FAM204A	chr10	120095935	120101781	-	24	34	0.449551	0.00113758	32	32	0.26128	0.383525	exon_skipping	chr10:120101439-120101781:-|exon_skipping,chr10:120095935-120101238:-|exon_skipping
chr10:120809497-120809499:-:start	EIF3A,SNORA19	EIF3A	chr10	120809497	120809499	-	1	3	0.658967	0.00333096	12	27	1.87937	8.75102e-08	intron_retention	chr10:120809497-120810032:-|intron_retention
chr10:120810186-120810188:-:start	EIF3A,SNORA19	EIF3A	chr10	120810186	120810188	-	2	7	0.990662	1.29726e-06	24	70	2.47537	7.62103e-28	intron_retention	chr10:120810186-120810710:-|intron_retention
chr10:120820356-120824910:-:end	EIF3A,SNORA19	EIF3A	chr10	120820356	120824910	-	0	3	2.539	2.25041e-08	1	21	5.51217	9.89476e-25	exon_skipping	chr10:120820840-120824910:-|exon_skipping,chr10:120820356-120820735:-|exon_skipping
chr10:120917439-120917441:-:start	SFXN4	SFXN4	chr10	120917439	120917441	-	1	8	1.93761	7.28019e-09	3	18	3.83271	2.14111e-14	intron_retention	chr10:120917439-120917520:-|intron_retention
chr10:120920481-120921851:-:end	SFXN4	SFXN4	chr10	120920481	120921851	-	27	60	1.38379	9.14845e-10	52	103	1.65848	7.02738e-18	exon_skipping,intron_skipping	chr10:120920593-120921851:-|exon_skipping,chr10:120920481-120920566:-|exon_skipping,chr10:120921849-120921851:-|intron_skipping
chr10:120928045-120931893:-:end	PRDX3	PRDX3	chr10	120928045	120931893	-	0	1	0.636853	0.00165486	8	13	1.20284	0.0120517	exon_skipping	chr10:120928045-120928688:-|exon_skipping,chr10:120928854-120931893:-|exon_skipping
chr10:120928854-120928856:-:start	PRDX3	PRDX3	chr10	120928854	120928856	-	1	2	0.849654	1.08704e-05	13	27	1.64128	3.93853e-07	intron_retention	chr10:120928854-120931893:-|intron_retention
chr10:121259771-121285543:-:end	RGS10	RGS10	chr10	121259771	121285543	-	1	4	1.23503	1.91737e-06	3	10	2.38622	4.5724e-06	exon_skipping	chr10:121259771-121275020:-|exon_skipping,chr10:121275164-121285543:-|exon_skipping
chr10:121336262-121336591:-:start	TIAL1	TIAL1	chr10	121336262	121336591	-	85	97	1.80123	5.78328e-11	342	415	0.641876	3.8992e-20	intron_skipping	chr10:121336262-121336264:-|intron_skipping
chr10:121339522-121341433:-:start	TIAL1	TIAL1	chr10	121339522	121341433	-	82	86	0.307035	0.0211624	179	232	0.773564	2.2931e-12	exon_skipping	chr10:121339522-121339982:-|exon_skipping
chr10:121341678-121341680:-:end	TIAL1	TIAL1	chr10	121341678	121341680	-	3	5	0.542332	0.0117433	10	19	1.52664	8.0884e-05	intron_retention	chr10:121341521-121341680:-|intron_retention
chr10:121341735-121347663:-:end	TIAL1	TIAL1	chr10	121341735	121347663	-	0	3	1.54517	2.46513e-05	3	14	3.54189	2.80833e-10	exon_skipping	chr10:121341735-121341970:-|exon_skipping,chr10:121342069-121347663:-|exon_skipping
chr10:121342069-121342071:-:start	TIAL1	TIAL1	chr10	121342069	121342071	-	40	67	1.12032	8.7949e-10	167	317	1.57493	0	intron_retention	chr10:121342069-121347663:-|intron_retention
chr10:121342120-121347663:-:end	TIAL1	TIAL1	chr10	121342120	121347663	-	29	53	1.01292	7.58408e-09	108	210	1.62715	0	alt_3ss	chr10:121342069-121347663:-|alt_3ss
chr10:121347661-121347663:-:end	TIAL1	TIAL1	chr10	121347661	121347663	-	1	3	0.621763	0.0104525	6	13	1.64916	0.000212037	intron_retention	chr10:121342120-121347663:-|intron_retention
chr10:121347760-121355945:-:start	TIAL1	TIAL1	chr10	121347760	121355945	-	66	79	0.689286	1.981e-05	182	222	0.651625	7.05538e-10	exon_skipping,intron_skipping	chr10:121347760-121352963:-|exon_skipping,chr10:121353025-121355945:-|exon_skipping,chr10:121347760-121347762:-|intron_skipping
chr10:121429689-121429691:+:start	BAG3	BAG3	chr10	121429689	121429691	+	1	4	1.22819	0.000760743	3	14	3.15418	6.28719e-09	intron_retention	chr10:121429689-121431766:+|intron_retention
chr10:121591612-121596407:-:end	C10orf119,MCMBP	MCMBP	chr10	121591612	121596407	-	4	11	1.09599	4.89329e-08	23	53	1.92241	2.23552e-16	exon_skipping	chr10:121591612-121595051:-|exon_skipping,chr10:121595216-121596407:-|exon_skipping
chr10:121600472-121602759:-:start	C10orf119,MCMBP	MCMBP	chr10	121600472	121602759	-	0	3	2.62004	2.17922e-09	1	18	5.21862	1.50137e-20	exon_skipping	chr10:121600472-121601983:-|exon_skipping,chr10:121602107-121602759:-|exon_skipping
chr10:121600472-121602765:-:end	C10orf119,MCMBP	MCMBP	chr10	121600472	121602765	-	0	6	2.15784	5.20918e-10	3	23	4.16622	1.40461e-21	exon_skipping	chr10:121602107-121602765:-|exon_skipping,chr10:121600472-121601983:-|exon_skipping
chr10:121609088-121609090:-:start	C10orf119,MCMBP	MCMBP	chr10	121609088	121609090	-	0	2	1.22044	3.06886e-05	5	15	2.47104	2.77811e-06	intron_retention	chr10:121609088-121612561:-|intron_retention
chr10:121616951-121618552:-:end	C10orf119,MCMBP	MCMBP	chr10	121616951	121618552	-	0	29	4.0938	4.87528e-16	4	150	7.76611	0	exon_skipping	chr10:121618437-121618552:-|exon_skipping,chr10:121616951-121618395:-|exon_skipping
chr10:121652457-121657755:+:start	SEC23IP	SEC23IP	chr10	121652457	121657755	+	7	10	0.344946	0.0108989	15	17	0.556315	0.138887	alt_3ss	chr10:121652457-121657938:+|alt_3ss
chr10:12198903-12198905:+:end	DHTKD1,SEC61A2	SEC61A2	chr10	12198903	12198905	+	39	58	0.791804	0.00159102	7	13	1.39288	0.00156906	intron_retention	chr10:12197930-12198905:+|intron_retention
chr10:12212713-12212715:-:end	NUDT5	NUDT5	chr10	12212713	12212715	-	3	6	0.727389	4.79186e-05	14	23	1.27158	9.98194e-05	intron_retention	chr10:12209810-12212715:-|intron_retention
chr10:12212896-12212898:-:end	NUDT5	NUDT5	chr10	12212896	12212898	-	8	16	0.847697	6.24479e-06	25	47	1.49746	3.19566e-08	intron_retention	chr10:12212769-12212898:-|intron_retention
chr10:12238318-12251965:+:start	CDC123	CDC123	chr10	12238318	12251965	+	2	11	1.45491	3.48224e-09	13	50	3.06605	2.98178e-28	exon_skipping	chr10:12238318-12240703:+|exon_skipping,chr10:12240775-12251965:+|exon_skipping
chr10:12252023-12257738:+:end	CDC123	CDC123	chr10	12252023	12257738	+	0	13	3.21901	1.44789e-12	2	52	6.52887	0	exon_skipping	chr10:12252321-12257738:+|exon_skipping,chr10:12252023-12252288:+|exon_skipping
chr10:122637971-122637973:+:start	WDR11	WDR11	chr10	122637971	122637973	+	11	38	1.57283	1.85177e-07	7	15	1.67625	0.00019679	intron_retention	chr10:122637971-122640337:+|intron_retention
chr10:122649521-122659540:+:start	WDR11	WDR11	chr10	122649521	122659540	+	10	25	1.06166	3.0993e-06	9	12	0.882252	0.102547	exon_skipping	chr10:122649521-122650227:+|exon_skipping,chr10:122650399-122659540:+|exon_skipping
chr10:122665385-122665387:+:end	WDR11	WDR11	chr10	122665385	122665387	+	10	21	0.842108	2.53712e-05	9	16	1.2707	0.00184948	intron_retention	chr10:122664928-122665387:+|intron_retention
chr10:122665533-122665535:+:start	WDR11	WDR11	chr10	122665533	122665535	+	21	33	0.629411	0.000480411	19	27	0.931305	0.0022167	intron_retention	chr10:122665533-122666287:+|intron_retention
chr10:12277122-12280455:+:end	CDC123	CDC123	chr10	12277122	12280455	+	1	3	0.798874	0.000310929	6	14	1.84548	1.09746e-05	exon_skipping	chr10:12277122-12279142:+|exon_skipping,chr10:12279265-12280455:+|exon_skipping
chr10:12291717-12291719:+:start	CDC123	CDC123	chr10	12291717	12291719	+	5	26	1.82572	5.21221e-11	20	104	3.6335	0	intron_retention	chr10:12291717-12292309:+|intron_retention
chr10:123629553-123659380:-:start	ATE1	ATE1	chr10	123629553	123659380	-	28	51	0.972771	9.0329e-06	24	29	0.590201	0.0457152	exon_skipping	chr10:123629553-123658355:-|exon_skipping
chr10:123629553-123661905:-:start	ATE1	ATE1	chr10	123629553	123661905	-	8	17	0.843379	0.000142542	7	10	0.928953	0.115231	exon_skipping	chr10:123629553-123658355:-|exon_skipping,chr10:123658484-123661905:-|exon_skipping
chr10:123659509-123661905:-:end	ATE1	ATE1	chr10	123659509	123661905	-	25	44	0.830972	0.000131449	17	23	0.768124	0.0334577	exon_inclusion	chr10:123658484-123661905:-|exon_inclusion
chr10:123718925-123719872:-:start	NSMCE4A	NSMCE4A	chr10	123718925	123719872	-	6	13	0.851446	7.98765e-05	10	14	0.902905	0.0570586	exon_skipping	chr10:123718925-123719015:-|exon_skipping,chr10:123719110-123719872:-|exon_skipping
chr10:123719013-123719015:-:end	NSMCE4A	NSMCE4A	chr10	123719013	123719015	-	10	17	0.56705	0.00196117	16	15	0.195824	0.739135	intron_retention	chr10:123718925-123719015:-|intron_retention
chr10:123733596-123733598:-:start	NSMCE4A	NSMCE4A	chr10	123733596	123733598	-	18	32	0.772816	4.30356e-06	40	57	0.977374	1.21649e-06	intron_retention	chr10:123733596-123734388:-|intron_retention
chr10:123872748-123954554:+:start	TACC2	TACC2	chr10	123872748	123954554	+	30	75	1.91811	6.25721e-07	7	13	1.43163	0.0032347	exon_skipping,alt_5ss	chr10:123903221-123954554:+|alt_5ss,chr10:123872748-123892123:+|exon_skipping,chr10:123892249-123954554:+|alt_5ss,chr10:123892249-123954554:+|exon_skipping
chr10:124134322-124152696:+:start	PLEKHA1	PLEKHA1	chr10	124134322	124152696	+	40	59	0.773375	0.000891841	14	21	1.10576	0.00383598	exon_skipping	chr10:124151888-124152696:+|exon_skipping,chr10:124134322-124151818:+|exon_skipping
chr10:124914001-124914003:+:start	BUB3	BUB3	chr10	124914001	124914003	+	1	4	1.14615	2.72474e-06	11	28	2.19173	4.39545e-09	intron_retention	chr10:124914001-124914433:+|intron_retention
chr10:124914001-124914466:+:start	BUB3	BUB3	chr10	124914001	124914466	+	2	4	0.82167	2.50704e-06	15	28	1.5484	6.23977e-07	alt_3ss	chr10:124914001-124914433:+|alt_3ss
chr10:124923333-124923335:+:end	BUB3	BUB3	chr10	124923333	124923335	+	16	20	0.26723	0.0374746	51	58	0.500685	0.0177697	intron_retention	chr10:124922344-124923335:+|intron_retention
chr10:126370948-126395204:-:start	FAM53B,METTL10,RP11-12J10.3	FAM53B	chr10	126370948	126395204	-	14	40	1.42306	5.04355e-06	5	14	2.39531	1.65487e-06	exon_skipping	chr10:126384781-126395204:-|exon_skipping,chr10:126370948-126384726:-|exon_skipping
chr10:126691904-126691906:-:end	CTBP2	CTBP2	chr10	126691904	126691906	-	1	5	1.33356	0.000116945	4	18	3.26837	1.53833e-12	intron_retention	chr10:126691673-126691906:-|intron_retention
chr10:126692061-126799558:-:end	CTBP2	CTBP2	chr10	126692061	126799558	-	7	27	1.51261	4.11472e-09	8	22	2.13278	2.91581e-08	exon_skipping	chr10:126727724-126799558:-|exon_skipping,chr10:126692061-126727565:-|exon_skipping
chr10:126692061-126848887:-:start	CTBP2	CTBP2	chr10	126692061	126848887	-	2	21	2.4825	2.5427e-09	3	36	4.89962	5.78509e-28	exon_skipping	chr10:126799662-126848887:-|exon_skipping,chr10:126692061-126727565:-|exon_skipping
chr10:126727724-126848887:-:start	CTBP2	CTBP2	chr10	126727724	126848887	-	24	35	0.543566	0.000464273	33	32	0.144629	0.687376	exon_skipping	chr10:126727724-126799558:-|exon_skipping
chr10:126799662-126849395:-:start	CTBP2	CTBP2	chr10	126799662	126849395	-	17	24	0.42046	0.0265634	15	16	0.394999	0.408544	alt_5ss	chr10:126799662-126848887:-|alt_5ss
chr10:127414407-127417926:+:start	C10orf137	EDRF1	chr10	127414407	127417926	+	35	64	1.20781	2.41661e-07	29	33	0.506974	0.0858962	exon_skipping	chr10:127417673-127417926:+|exon_skipping,chr10:127414407-127417571:+|exon_skipping
chr10:127429770-127429772:+:start	C10orf137	EDRF1	chr10	127429770	127429772	+	13	20	0.50635	0.00189445	11	14	0.642183	0.172349	intron_retention	chr10:127429770-127431626:+|intron_retention
chr10:127429770-127430788:+:start	C10orf137	EDRF1	chr10	127429770	127430788	+	3	19	1.91588	7.8681e-08	3	13	3.26807	1.54597e-09	exon_inclusion	chr10:127429770-127431626:+|exon_inclusion
chr10:127430914-127431626:+:end	C10orf137	EDRF1	chr10	127430914	127431626	+	3	20	2.00101	3.69765e-08	2	13	3.43781	2.95804e-11	exon_inclusion	chr10:127429770-127431626:+|exon_inclusion
chr10:127436263-127436265:+:start	C10orf137	EDRF1	chr10	127436263	127436265	+	5	16	1.16471	1.32487e-06	6	11	1.49394	0.00546501	intron_retention	chr10:127436263-127436431:+|intron_retention
chr10:127437978-127437980:+:end	C10orf137	EDRF1	chr10	127437978	127437980	+	18	37	0.956945	4.6387e-06	20	31	1.13236	0.000120904	intron_retention	chr10:127436581-127437980:+|intron_retention
chr10:127482957-127483448:-:end	UROS	UROS	chr10	127482957	127483448	-	16	40	1.2061	1.67654e-05	8	16	1.59201	0.000544145	exon_inclusion	chr10:127477574-127483448:-|exon_inclusion
chr10:127516207-127519988:+:start	BCCIP	BCCIP	chr10	127516207	127519988	+	0	6	2.04651	1.31879e-10	5	43	4.46808	1.54143e-43	exon_skipping	chr10:127519220-127519988:+|exon_skipping,chr10:127516207-127519130:+|exon_skipping
chr10:129917583-129921144:-:start	MKI67	MKI67	chr10	129917583	129921144	-	92	94	0.390384	0.0336453	200	219	0.430247	7.39738e-05	exon_inclusion	chr10:129917583-129924456:-|exon_inclusion
chr10:129921433-129921435:-:start	MKI67	MKI67	chr10	129921433	129921435	-	2	7	1.24947	4.12976e-05	4	17	2.93639	7.65832e-11	intron_retention	chr10:129921433-129923839:-|intron_retention
[truncated: 11,842 more rows]
