# Supplementary material for: Splicing modulators act at the branch point adenosine binding pocket defined by the PHF5A–SF3b complex
Source: Nat Commun. 2017 May 25;8:15522. doi: 10.1038/ncomms15522 (PMC5458519; doi:10.1038/ncomms15522)
Supplement: Supplementary Data 4 — Metadata for 2470 splicing junctions that show decreased Exon Skipping and increased Intron Retention in E7107 treated PHF5A WT cell lines compared to E7107 treated PHF5A Y36C cell lines. [file ncomms15522-s5.xlsx]

## Sheet: Sheet1
Aberrant Junction	Gene Symbols	PHF5A Y36C Exon Skipping PSI	PHF5A WT Exon Skipping PSI	PHF5A Y36C Intron Retention PSI	PHF5A WT Intron Retention PSI
chr10:114207225-114220282:+:end	VTI1A	99.6032	96.4091	0.198413	3.59085
chr16:18796145-18799384:-:start	RPS15A	98.952	97.3154	0.188569	1.69155
chr1:235277225-235283132:-:start	TOMM20	98.6378	94.626	0.527011	4.51207
chr7:44836392-44838845:+:end	PPIA	98.4616	98.1905	0.688421	1.19299
chr15:72494961-72499068:-:start	PKM	98.1291	96.7574	1.86543	3.24261
chr19:5897008-5903622:-:start	NDUFA11	97.8853	94.8914	0.28956	1.55103
chr17:1268352-1303340:-:start	YWHAE	97.8572	96.6924	0.0146632	0.594263
chr19:39331199-39334481:-:start	HNRNPL	97.723	95.6522	1.66523	3.44245
chr17:48824063-48827861:+:end	LUC7L3	97.6509	67.6751	0.949327	30.8753
chr13:73355141-73355742:-:start	DIS3	97.5737	76.7645	2.08182	23.2355
chr17:61843554-61850771:-:start	CCDC47	97.4739	91.982	0.434801	4.59583
chr3:9477590-9482139:+:end	SETD5	97.4599	63.3891	0.282487	32.267
chr14:23495584-23502576:-:start	PSMB5	97.3527	97.3491	0.923827	1.4488
chrX:153060209-153061888:+:end	SSR4	97.1965	95.3714	2.54423	4.22101
chr15:79172921-79178482:+:end	MORF4L1	96.8553	94.6496	0.259982	1.34112
chr7:128388858-128394582:+:end	CALU	96.844	83.3782	1.22425	16.2673
chr14:51132337-51134591:-:start	SAV1	96.78	55.8229	0.093633	41.249
chr17:62589691-62594499:-:start	SMURF2	96.6383	68.6152	0.0550055	9.87662
chr1:156714140-156714799:-:start	HDGF	96.6344	95.0559	1.4482	4.18107
chr8:145515556-145532591:+:end	HSF1	96.4208	78.1444	2.31984	20.6205
chr16:70582345-70588348:+:end	SF3B3	96.3993	63.6927	2.13471	21.7742
chr13:111563117-111567071:-:start	ANKRD10	96.2598	76.7413	0.878787	22.1035
chr9:96278551-96289436:+:end	FAM120A	96.238	92.1143	0.282376	3.09747
chr10:14882156-14890607:+:end	HSPA14	96.2311	85.709	2.2408	13.3891
chr2:47397903-47403579:-:start	CALM2	96.1035	90.7446	2.45963	8.44995
chr2:198363574-198364505:-:start	HSPD1	95.9115	89.2268	2.53395	8.21511
chr15:50601995-50647181:-:start	GABPB1	95.7508	75.5555	0.213675	2.77778
chr3:111705898-111710223:+:end	ABHD10	95.7376	63.0131	2.72352	32.3964
chr17:8285633-8286474:-:start	RPL26	95.702	87.9192	0.445018	9.60478
chr8:74891096-74893389:+:end	TMEM70	95.619	71.2821	1.2794	10.1633
chr10:112058548-112063225:-:start	SMNDC1	95.5723	59.0544	1.99397	38.9654
chr19:11144193-11144798:+:end	SMARCA4	95.5625	90.7671	0	0.908095
chr17:40282608-40306910:-:start	RAB5C	95.4233	91.9437	0.414632	1.99829
chr12:6782606-6787292:-:start	ZNF384	95.2982	48.1959	1.72202	47.6803
chr12:108956512-108958054:+:end	ISCU	95.29	93.4325	3.55369	4.27083
chr5:145838900-145843113:+:end	TCERG1	95.1504	70.6092	0.657924	16.1567
chr5:145843356-145849106:+:end	TCERG1	95.1299	73.0254	0.0572738	19.4868
chr20:34326939-34328745:-:start	RBM39	94.9749	48.4577	3.40713	47.0366
chr21:44520629-44524424:-:start	U2AF1	94.9711	90.8156	4.06767	8.78849
chr20:35236221-35238003:+:end	TGIF2-C20orf24,C20orf24	94.931	75.0169	1.19479	18.6109
chr1:225688772-225695652:-:start	ENAH	94.9294	77.9117	1.32519	12.9118
chr1:153517285-153518228:-:start	S100A4	94.784	93.2317	1.02359	2.27421
chr5:145888808-145890003:+:end	TCERG1	94.7147	65.3916	0.83366	28.7689
chr1:115279476-115280583:-:start	CSDE1	94.2781	89.3522	0.342626	1.98631
chr4:76573925-76580249:-:start	G3BP2	94.2557	84.5018	0.406264	5.39896
chr7:116312631-116339124:+:end	MET	94.15	72.967	0.0612745	11.9148
chr3:87276706-87289848:+:end	CHMP2B	94.0993	88.5305	0.474934	3.33681
chr17:79009108-79027467:+:end	BAIAP2	93.9401	81.4569	0.321553	12.4777
chr16:58633415-58663631:-:start	CNOT1	93.7449	81.7845	0.241656	5.54366
chr16:71799487-71803525:-:start	AP1G1	93.7243	68.2355	0.557361	14.6926
chr5:148892772-148899852:-:start	CSNK1A1	93.6776	65.2508	1.15884	25.5513
chr17:46133960-46134705:+:end	NFE2L1	93.5871	82.6821	0.14931	4.03654
chr11:69062043-69156277:+:end	MYEOV	93.5174	83.0452	1.90963	2.11539
chr22:45564127-45567480:+:end	NUP50	93.083	45.9742	1.49177	49.7748
chr1:6293703-6294945:-:start	ICMT	93.0344	88.2049	1.66966	3.78986
chr3:49114471-49131344:-:start	QRICH1	92.9627	90.1511	0.443262	4.49655
chr18:33613800-33647216:-:start	RPRD1A	92.9328	77.7502	0.0672043	4.55944
chr17:76210870-76212744:+:end	BIRC5	92.894	82.0757	2.14752	4.92817
chr14:56047072-56078736:+:end	KTN1	92.6591	84.445	0	4.60787
chr2:131862971-131878506:+:end	PLEKHB2	92.557	85.9768	1.85928	4.4708
chr1:192993076-192997214:-:start	UCHL5	92.5495	79.898	0.320035	3.34883
chr5:52899360-52942062:+:end	NDUFS4	92.5213	89.9665	0	0.511885
chr14:73566458-73569899:+:end	RBM25	92.3753	59.1894	6.365	36.9676
chr7:158494629-158497414:-:start	NCAPG2	92.3203	82.9684	0.919863	2.18619
chr2:122165291-122168441:-:start	CLASP1	92.235	64.5024	3.02361	6.53236
chr2:74425869-74432831:+:end	MTHFD2	92.188	84.4771	1.44249	4.31164
chr14:54898938-54903086:-:start	CNIH1	92.0608	89.409	0.918266	3.39567
chr17:36517658-36522169:+:end	SOCS7	91.8756	54.871	0.608238	30.8133
chr10:104861083-104865462:-:start	NT5C2	91.8543	83.3417	0.296349	1.77778
chr4:170634446-170641057:+:end	CLCN3	91.833	83.2395	2.69499	4.26104
chr14:55615191-55617516:-:start	DLGAP5	91.7712	80.8433	1.35949	4.68347
chr9:32987844-32989756:-:start	APTX	91.7511	58.4127	7.6933	28.5714
chr1:160175312-160181332:+:end	PEA15	91.7045	37.2709	1.79717	51.7171
chr15:52849419-52861044:-:start	ARPP19	91.6773	78.4863	1.00303	9.4977
chr11:61197654-61205096:+:end	SDHAF2	91.615	85.9549	1.44396	6.41419
chr12:6780004-6782381:-:start	ZNF384	91.5902	35.4553	0.262747	55.8869
chr2:38975795-38976670:-:start	SRSF7	91.5886	82.4296	5.81268	15.9352
chr3:10320146-10320568:+:end	TATDN2	91.3971	78.1067	0.506543	15.3526
chr3:64008199-64008950:-:start	PSMD6	91.3407	49.1665	3.16604	47.3597
chr15:69715668-69718408:+:end	KIF23	91.2585	47.5456	2.16936	35.6568
chr21:34941393-34945613:+:end	SON	91.2414	42.7996	7.37406	52.5279
chr8:102213971-102217662:-:start	ZNF706	91.151	67.5162	0.385239	10.3514
chr11:43333746-43340189:+:end	API5	91.1284	68.7125	0.677608	24.0402
chr1:24989295-24993305:+:end	SRRM1	90.3959	73.7024	0.580404	8.16495
chr4:2927839-2929897:+:end	ADD1	90.3289	79.292	4.14287	9.26964
chr19:6745005-6746462:+:end	TRIP10	90.1777	40.9117	5.79296	51.3707
chr17:25633908-25636125:+:end	WSB1	90.0349	58.7281	9.42276	16.1732
chr4:153784866-153793603:+:end	ARFIP1	89.7943	63.8456	1.0715	16.5945
chr16:2818262-2818997:+:end	SRRM2	89.7226	62.2622	9.38816	37.2428
chr10:114799885-114900942:+:end	TCF7L2	89.6441	47.2639	0.332453	34.2502
chr1:207959027-207966863:+:end	CD46	89.6269	79.0242	1.74759	9.01086
chr6:56963939-56989531:+:end	ZNF451	89.4762	77.4603	3.81817	22.5397
chr1:46016827-46027460:+:end	AKR1A1	89.4538	80.8564	1.23846	1.74805
chr2:234181698-234183321:+:end	ATG16L1	89.4218	28.5114	1.44486	56.5029
chr11:6499428-6499967:-:start	ARFIP2	89.3505	61.4763	6.73978	34.7896
chr21:45846619-45855013:+:end	TRPM2	89.2547	47.2607	0.467497	27.4411
chr12:42720031-42729684:+:end	PPHLN1	89.2071	75.4539	0	2.65985
chr6:32942542-32943160:+:end	BRD2	89.1189	80.4165	0.346674	18.9134
chr22:42557364-42565852:-:start	TCF20	88.8199	29.8136	4.02409	63.7571
chr2:39526942-39536601:-:start	MAP4K3	88.6051	29.1667	0	17.7778
chr10:27508786-27512266:-:start	ACBD5	88.3383	66.2121	0	11.6161
chr1:28343750-28362054:-:start	EYA3	88.3013	63.7931	0.643938	2.11353
chr7:33066527-33102179:-:start	NT5C3A	88.2707	78.5712	0.452607	10.8755
chr5:79279617-79282772:-:start	MTX3	88.2382	50.3566	2.73426	3.06373
chr19:34712643-34718269:+:end	LSM14A	88.212	56.0611	1.29375	6.33441
chr7:72300362-72302181:+:end	SBDSP1	88.1382	73.1842	4.7295	23.1622
chr11:61188045-61188861:-:start	CPSF7	88.0703	49.053	10.524	46.9417
chr20:489304-524315:-:start	CSNK2A1	87.973	75.9553	0.699445	4.02671
chr2:203142725-203147073:+:end	NOP58	87.9129	76.0563	0.52603	11.8554
chr7:73604248-73609070:+:end	EIF4H	87.8398	81.0443	1.59676	3.64291
chr4:83346036-83347189:-:start	HNRNPDL	87.8207	79.8588	8.93359	15.558
chr12:125375349-125399132:-:start	UBC	87.7722	52.7778	0	25
chr16:88653092-88664585:+:end	ZC3H18	87.5886	39.9323	0.483092	47.5125
chr1:75190518-75198639:-:start	CRYZ	87.4062	78.2117	0	0.447447
chr7:121023064-121036215:-:start	FAM3C	87.3788	81.1108	2.64145	5.42256
chr6:157256710-157405795:+:end	ARID1B	87.1778	71.4845	0	4.16667
chr7:98972404-98983324:+:end	ARPC1B	87.1159	81.4121	0.516032	0.546197
chr7:26237352-26240191:-:start	HNRNPA2B1	87.0941	79.6719	1.20265	1.54424
chr7:102715858-102724128:+:end	ARMC10	87.0735	78.9063	0.666136	2.52404
chr3:44970928-44974609:-:start	ZDHHC3	87.0393	72.0981	1.99211	6.09698
chr12:394828-401924:-:start	KDM5A	87.0266	53.2058	0.90843	37.6974
chr11:33744009-33757927:-:start	CD59	86.9506	67.6451	0.413283	4.12255
chr16:4526488-4555484:+:end	HMOX2	86.9328	67.8681	2.11529	13.0277
chr20:2637864-2638574:+:end	NOP56	86.8743	56.5825	9.91235	35.0153
chr6:76331341-76333615:+:end	SENP6	86.8324	71.3801	0	8.01123
chrX:123224614-123227867:+:end	STAG2	86.5566	74.4907	1.10643	4.60676
chr2:174223565-174227953:+:end	CDCA7	86.5225	86.3084	0.364103	3.63913
chr6:36044385-36067964:+:end	MAPK14	86.3951	32.6551	13.6049	67.3449
chr15:85234875-85259255:-:start	SEC11A	86.3011	84.9078	2.07034	3.04434
chr8:145535930-145537196:+:end	HSF1	86.1507	74.7652	4.81389	17.9576
chr1:16693803-16719722:+:end	SZRD1	86.1253	82.0559	0.446318	8.2229
chr12:31451158-31478957:-:start	FAM60A	86.1231	60.258	1.3223	32.0378
chr18:28648178-28648859:-:start	DSC2	85.8547	59.099	1.13027	5.94865
chr4:152065202-152069073:-:start	SH3D19	85.8432	45.5556	1.11111	3.7037
chr8:144906569-144911449:-:start	PUF60	85.7818	44.206	3.04247	47.2939
chr6:126320759-126329537:+:end	TRMT11	85.7537	61.7928	2.78673	6.1428
chr11:120278532-120291461:+:end	ARHGEF12	85.6629	76.0014	0.598013	3.62891
chr11:125439469-125442353:+:end	EI24	85.6567	79.2317	0.650559	3.7024
chr17:4901451-4903144:+:end	KIF1C	85.4978	79.6722	3.9242	6.08519
chr16:24803138-24805864:+:end	TNRC6A	85.4018	59.4579	5.23046	38.0696
chr8:73939287-73944276:+:end	TERF1	85.2918	72.5135	1.99565	13.7783
chr10:121339522-121341433:-:start	TIAL1	84.8754	32.7044	10.943	63.7431
chr4:724899-727460:+:end	PCGF3	84.7897	55.4147	0.337417	12.2911
chr5:132342612-132362188:-:start	ZCCHC10	84.4016	43.0556	1.02898	19.4445
chr1:144598780-144606368:+:end		84.2308	54.0674	4.43034	20.3571
chr17:43481462-43481810:-:start	ARHGAP27	83.933	68.5974	8.78943	27.1698
chr8:37728046-37732032:-:start	RAB11FIP1	83.9314	32.336	0.687603	55.6577
chr14:23551045-23559730:-:start	ACIN1	83.8551	74.8237	0.114942	7.34395
chr1:35545043-35559514:+:end	ZMYM1	83.8196	40	0	13.75
chr3:52232271-52233225:+:end	ALAS1	83.7038	51.3323	3.89115	29.5573
chr17:71205907-71223303:-:start	FAM104A	83.614	68.1325	0.612357	10.2383
chr10:15177417-15183420:-:start	NMT2	83.4319	78.5944	3.06609	6.99454
chr14:45578983-45579296:+:end	PRPF39	83.3837	53.6629	12.08	44.849
chr7:2275199-2279052:-:start	FTSJ2	83.2252	63.8408	2.40528	18.4775
chr7:102967131-102968102:-:start	DNAJC2	83.104	71.2053	8.70729	19.8907
chr17:74553939-74557369:+:end	SNHG16	83.0652	66.353	2.41921	24.6697
chr22:35659867-35660640:+:end	HMGXB4	83.0255	72.3203	0	14.7946
chr7:56099747-56101653:-:start	PSPH	82.945	68.0205	1.30938	3.30637
chr7:66019824-66038371:-:start	GS1-124K5.11	82.9401	53.4611	0	18.5651
chr3:196876667-196921295:-:start	DLG1	82.9327	59.4744	2.41325	4.34026
chr8:103855975-103870240:-:start	AZIN1	82.8204	71.5999	1.63554	23.5194
chr15:60678285-60690141:-:start	ANXA2	82.7964	72.3221	0.682603	1.41024
chr18:77733856-77737597:-:start	TXNL4A	82.6918	80.2628	2.25667	2.77798
chr5:115173461-115177086:-:start	ATG12	82.5626	72.4716	5.70253	21.3244
chr12:50794811-50821544:+:end	LARP4	82.5497	59.2311	0.265957	11.0274
chr17:30692506-30694790:+:end	ZNF207	82.4935	69.8173	2.19454	13.4114
chr2:675630-677288:-:start	TMEM18	82.4448	75.8618	15.7328	23.4368
chr17:57775339-57784731:-:start	PTRH2	82.4041	53.3719	4.27747	42.5558
chr20:62562375-62562817:+:end	DNAJC5	82.4032	46.732	10.1702	44.2157
chr12:107349843-107360888:+:end	TMEM263	82.3843	59.9643	1.25204	4.21032
chr16:85015600-85023909:-:start	ZDHHC7	82.3745	54.2052	4.19692	21.6808
chr10:79797062-79800372:+:end	RPS24	82.3514	78.0159	1.01267	1.25508
chr2:39983100-39988470:-:start	THUMPD2	82.2899	52.8523	0.154321	24.4043
chr2:192265194-192272840:+:end	MYO1B	82.2175	69.7755	1.33973	7.34225
chr17:42113668-42114779:-:start	LSM12	82.1054	67.8599	0.774338	18.5942
chr2:74154179-74173845:+:end	DGUOK	82.075	74.5109	0.672239	0.693453
chr14:45565431-45566089:+:end	PRPF39	82.0238	70.9426	10.4599	25.1689
chr4:53612110-53617096:-:start	ERVMER34-1	81.7407	63.6479	1.90063	5.09091
chr1:192985525-192990226:-:start	UCHL5	81.5861	81.1184	1.41416	2.56546
chr16:24946960-24953307:-:start	ARHGAP17	81.5075	60.424	0.469483	5.17013
chr16:70712312-70713532:-:start	MTSS1L	81.4848	70.0997	3.25078	13.1054
chr2:208425096-208432186:+:end	CREB1	81.2346	55.8778	2.3034	4.16667
chr2:136362586-136379063:+:end	R3HDM1	81.1726	68.5953	1.15227	4.10625
chr16:1715139-1716422:+:end	CRAMP1L	81.0693	49.9206	4.64286	28.4391
chr20:43514527-43530171:+:end	YWHAB	81.0556	80.0802	0.533394	2.89998
chr11:76072107-76076895:-:start	PRKRIR	81.0093	51.1868	3.39544	23.7785
chr8:144889183-144890778:-:start	SCRIB	80.9105	64.9444	1.49963	7.35329
chr4:48385801-48422141:+:end	SLAIN2	80.7201	64.6239	1.47733	15.7596
chr1:228328064-228333211:+:end	GUK1	80.664	65.8977	3.58309	10.6843
chr16:88071617-88105674:+:end	BANP	80.5615	27.7381	4.74404	35.1587
chr7:50514995-50515878:-:start	FIGNL1	80.5518	35.2965	3.18454	30.3937
chr3:48789545-48793811:-:start	PRKAR2A	80.3265	27.0455	16.4072	50.5051
chr3:167438061-167452593:-:start	PDCD10	80.3149	73.821	0.3455	12.9923
chrX:102933579-102940098:-:start	MORF4L2	80.303	40.7632	10.1241	52.4003
chrX:147019119-147022094:+:end	FMR1	80.2174	50.6782	2.5262	14.412
chr17:49098726-49118861:-:start	SPAG9	80.174	53.4958	0.51282	4.33139
chr11:47510576-47574543:-:start	CELF1	80.1554	57.8689	1.17796	16.4592
chr13:53233384-53236783:+:end	SUGT1	80.1432	54.64	1.61492	2.84002
chr17:74731240-74732235:-:start	SRSF2	80.1105	45.9843	15.0718	53.4004
chr2:204267457-204281630:+:end	ABI2	80.0536	46.7886	0.92921	7.55394
chr12:121838021-121853961:+:end	RNF34	80.0352	47.5	2.854	27.7778
chr22:50895102-50897683:-:start	SBF1	79.9653	66.7798	5.67616	9.67983
chr7:72966572-72971816:-:start	BCL7B	79.7192	40.2791	0.125313	4.37984
chr3:127299006-127309252:-:start	TPRA1	79.5324	30.0094	3.45891	51.7347
chr10:114711366-114799783:+:end	TCF7L2	79.4056	38.7794	0.562833	14.3406
chr22:40948371-41032481:-:start	MKL1	79.1512	48.6111	0	18.0555
chr13:50656693-50678839:+:end	DLEU1	79.1472	10.1389	6.58573	66.3889
chr6:116892818-116901457:+:end	RWDD1	79.0668	43.9432	0.389153	14.4929
chr2:153533989-153535865:-:start	PRPF40A	79.0314	50.3929	2.4445	5.92676
chr10:121347760-121355945:-:start	TIAL1	78.862	33.8957	3.31067	50.4405
chr4:54257306-54265896:+:end	FIP1L1	78.8003	48.3674	0.996465	9.0929
chr14:23374662-23375403:-:start	RBM23	78.4176	10.4861	5.77033	46.498
chr12:6787626-6788111:-:start	ZNF384	78.2698	67.8106	8.17633	21.4555
chr16:89357591-89371613:-:start	ANKRD11	78.2103	47.8441	10.2354	35.5373
chr15:57543621-57545459:+:end	TCF12	78.1971	59.2359	0.912137	2.32372
chr2:202137499-202139611:+:end	CASP8	78.0831	16.2149	3.71147	45.1587
chr4:54294350-54308819:+:end	FIP1L1	77.9956	45.2736	3.16369	7.37797
chrX:23802000-23803444:+:end	SAT1	77.9882	53.7795	19.2563	39.6244
chr2:152324660-152325154:+:end	RIF1	77.9461	12.6998	6.92536	83.1854
chr5:139844361-139862164:+:end	ANKHD1,ANKHD1-EIF4EBP3	77.9132	49.9621	1.71589	17.8555
chr9:131550686-131553658:+:end	TBC1D13	77.8286	42.9894	5.11905	45.7672
chr5:65449424-65455046:+:end	SREK1	77.6751	37.9531	11.4843	46.8004
chr11:2966876-2972488:-:start	NAP1L4	77.522	76.6805	5.45003	8.93291
chr9:128024238-128061168:+:end	GAPVD1	77.4329	65.9885	0.808317	9.10747
chr12:42729776-42748962:+:end	PPHLN1	77.3506	60.5007	0.10101	6.38835
chr7:43688251-43769027:-:start	COA1	76.7051	62.5969	1.2196	2.11752
chr20:47770608-47790731:-:start	STAU1	76.4322	71.7644	0.60813	6.3713
chr4:75023998-75040222:+:end	MTHFD2L	76.4163	47.9707	9.51669	41.6749
chr12:95645847-95650925:+:end	VEZT	76.4088	35.9728	1.48357	29.0089
chr4:77051945-77053675:-:start	NUP54	76.3917	3.15431	23.6083	29.4544
chr22:35653550-35659070:+:end	HMGXB4	76.3771	17.7128	1.39116	73.7158
chr12:7354437-7355207:+:end	PEX5	76.2682	21.6275	3.50575	63.7144
chr6:130370538-130372393:+:end	L3MBTL3	76.2484	59.623	0	5.25793
chr7:5230124-5239206:+:end	WIPI2	76.2169	56.3736	0.379228	5.27575
chr10:75504195-75506562:+:end	SEC24C	76.1672	50.2723	0.245098	8.09018
chr9:96209979-96212760:-:start	FAM120AOS	75.979	68.4374	0	6.21151
chr1:109238959-109241225:+:end	PRPF38B	75.9332	33.2873	13.4797	43.6277
chr9:132869818-132887193:+:end	GPR107	75.4762	54.5556	1.19048	1.77778
chr1:25570124-25571640:-:start	RSRP1	75.4599	74.0847	24.1087	25.9153
chr3:88105149-88107168:-:start	CGGBP1	75.3515	52.5855	8.39269	40.3024
chr18:77478016-77496354:+:end	CTDP1	75.3345	2.20798	5.65071	71.8352
chr15:93426416-93428744:+:end	LINC01578	75.3028	46.9873	3.66033	35.0596
chr13:98009889-98018712:+:end	MBNL2	75.2837	24.7644	16.3217	74.3585
chr5:162891808-162896646:+:end	HMMR	75.2586	39.3731	0.367809	4.70834
chr7:48134424-48146469:+:end	UPP1	75.1792	41.2282	10.0759	32.3112
chr1:23357127-23376879:+:end	KDM1A	75.1683	60.1048	0.215789	1.84421
chr22:39148670-39151767:-:start	SUN2	75.0946	54.9269	1.16023	11.1545
chr15:52638658-52643450:-:start	MYO5A	74.7557	40.3024	0	1.75438
chr2:61408540-61411846:+:end	AHSA2	74.6602	51.699	5.75499	26.7121
chr12:62959160-62960101:+:end	MON2	74.65	30.7702	9.25019	16.8254
chr9:131028604-131029736:-:start	GOLGA2	74.5583	59.1162	10.8416	11.3636
chr5:56510020-56526672:+:end	GPBP1	74.4981	23.2498	0.094697	10.0354
chr5:110836814-110842027:-:start	STARD4	74.4046	22.5574	0	7.60073
chr12:31648853-31743639:-:start	DENND5B	74.043	55.7937	0	3.47222
chr17:33984810-33998772:+:end	AP2B1	73.9644	66.2163	0.0535905	0.481458
chr20:17641173-17662672:-:start	RRBP1	73.6404	63.2411	1.1922	4.17637
chr14:56139730-56142552:+:end	KTN1	73.6396	62.3995	1.83065	4.04858
chr8:82627349-82630416:-:start	ZFAND1	73.4331	51.2988	1.70238	4.18138
chr1:78105287-78107206:-:start	ZZZ3	73.37	34.7619	2.56265	40.9788
chr11:3392933-3400267:-:start	ZNF195	73.3266	33.9677	0.645582	39.3149
chr4:110394342-110412482:+:end	SEC24B	73.0772	36.2831	2.08503	24.0741
chr4:54266006-54292038:+:end	FIP1L1	73.0588	46.7705	1.40624	8.30682
chr1:242012329-242013710:+:end	EXO1	72.8942	60.0146	0.972914	23.7233
chr12:49761370-49854552:+:end	SPATS2	72.8113	43.6976	0.143678	8.56491
chr14:20839791-20841169:-:start	TEP1	72.752	9.11172	0.988085	9.11172
chr1:100435718-100459092:+:end	SLC35A3	72.6066	71.9414	0.641025	4.04762
chr10:34649187-34663801:-:start	PARD3	72.5034	48.7268	0	3.33333
chr1:47024472-47027149:-:start	MKNK1	72.4113	38.1313	3.00144	5.55555
chr4:54244090-54245391:+:end	FIP1L1	72.3639	60.5141	0.260417	3.11869
chr20:25176503-25187711:+:end	ENTPD6	72.322	48.0714	4.22678	7.46427
chr11:13443385-13484638:-:start	BTBD10	71.9022	32.9509	3.40233	48.202
chr6:30525227-30529610:+:end	PRR3	71.8556	58.459	3.69832	13.3532
chr3:49507866-49547851:+:end	DAG1	71.7431	64.1597	0.0724638	0.141243
chr16:69600277-69660305:+:end	NFAT5	71.6866	36.4362	1.57073	37.5377
chr3:12943022-12949848:-:start	IQSEC1	71.6259	43.3333	4.79109	6.66667
chr2:20153739-20166484:-:start	WDR35	71.5981	20.4455	3.7999	12.04
chr9:112900819-112930678:+:end	PALM2-AKAP2,AKAP2	71.5753	36.6198	0.853158	25.7395
chr8:141900868-142011223:-:start	PTK2	71.5425	53.5566	0.747968	2.82238
chr3:113775711-113784083:+:end	QTRTD1	71.4467	24.6985	4.20734	58.1693
chrX:47500874-47509821:-:start	ELK1	71.2389	56.862	2.34197	14.7763
chr9:21854869-21931006:+:end	MTAP	70.728	33.3333	6.69167	16.6667
chr3:33444396-33450727:-:start	UBP1	70.531	47.1729	0.650123	8.78376
chr2:85823772-85824075:+:end	RNF181	70.43	23.377	29.57	75.5119
chr1:24294446-24298062:-:start	SRSF10	70.3348	20.0991	23.3282	68.2453
chr8:42196203-42202470:+:end	POLB	70.1658	64.809	0.71408	0.825282
chr1:151265509-151266493:-:start	PI4KB	70.0926	27.4722	17.7263	62.3344
chr17:79977257-79977733:-:start	STRA13	69.49	45.3377	7.31247	29.5436
chr12:100967563-100988652:+:end	GAS2L3	69.3103	49.881	0	33.8492
chr14:102378810-102391477:+:end	PPP2R5C	69.2374	65.692	6.40816	10.8178
chr10:32120728-32132388:-:start	ARHGAP12	69.2142	18.1554	3.70729	59.9026
chr8:17797370-17804694:+:end	PCM1	68.9626	38.3599	1.0101	15.395
chr2:96991303-96992379:+:end	ITPRIPL1	68.9533	29.9611	0.889047	66.5766
chr9:134367647-134371126:+:end	PRRC2B	68.836	34.3388	3.05912	42.6838
chr8:19192368-19218713:+:end	SH2D4A	68.4302	42.6933	0	3.1339
chr3:57614612-57616441:-:start	DENND6A	68.1247	20	4.09955	5.55555
chr3:172473164-172474772:+:end	ECT2	68.0935	45.2601	4.27118	10.8519
chr5:137492956-137495757:-:start	BRD8	67.9575	57.599	19.6192	32.4583
chr3:98240286-98241692:-:start	CLDND1	67.904	33.4993	10.9799	49.2486
chr6:126329618-126332398:+:end	TRMT11	67.6711	27.2913	30.4066	71.9841
chr5:149769586-149771519:+:end	TCOF1	67.6652	42.639	1.12121	6.76177
chrX:133923296-133927844:-:start	FAM122B	67.5948	41.3368	0.779526	11.4243
chr11:64532990-64534371:-:start	SF1	67.251	30.8201	29.1023	60.8716
chr9:112182880-112189229:-:start	PTPN3	67.0146	52.5661	1.78562	1.85185
chr6:43746655-43752277:+:end	VEGFA	66.9834	26.3393	6.20834	22.7219
chr3:57850443-57875767:+:end	SLMAP	66.8275	22.4473	0.767433	22.0249
chr15:44673174-44705533:+:end	CASC4	66.6816	57.7411	1.73422	1.85529
chr22:29945147-29949659:-:start	THOC5	66.6338	56.3587	0.394976	5.3601
chr17:2268635-2274555:+:end	SGSM2	66.5519	48.5354	3.06627	12.8582
chr2:175983097-175994865:-:start	ATF2	66.3533	31.4064	0.564972	21.7463
chr11:62622023-62622604:-:start	SNHG1	66.2879	28.2999	17.1869	55.8532
chr22:50685395-50686318:-:start	HDAC10	66.2378	30.664	9.61526	9.71811
chr15:42851606-42853467:+:end	HAUS2	66.1601	46.9106	0.0986193	3.47978
chr3:50140599-50142509:+:end	RBM5	66.1398	18.2066	12.4967	62.9102
chr3:121526290-121544897:-:start	IQCB1	66.0784	26.1104	0.297618	15.9717
chr12:48192755-48213549:-:start	HDAC7	66.0008	31.7677	0.396825	19.798
chr1:15480450-15541390:+:end	TMEM51	65.8353	0	4.14816	14.2857
chr13:37583946-37586328:-:start	SUPT20H	65.788	36.9027	9.03559	43.9459
chr1:114940482-114942078:-:start	TRIM33	65.7851	7.26149	3.55682	62.4868
chr9:140638542-140648622:+:end	EHMT1	65.7648	19.2791	0.705585	8.39947
chr1:1635434-1635661:-:start	CDK11A	65.616	5.49409	33.5287	77.6282
chr5:73932323-73936131:-:start	ENC1	65.1995	57.5245	9.91803	37.4351
chr3:48960244-48964894:+:end	ARIH2	65.1623	44.3973	15.2438	25.6911
chr11:68228295-68286968:+:end	PPP6R3	64.9085	42.8082	0.538337	9.38148
chr11:95621425-95657038:-:start	MTMR2	64.7397	25.0492	0.273223	0.537635
chr17:21102153-21117403:-:start	TMEM11	64.684	33.8009	2.80997	57.1828
chr14:71445365-71476350:+:end	PCNX	64.6053	35.0253	1.50463	19.4445
chr16:1716601-1717962:+:end	CRAMP1L	64.5549	13.3928	15.8879	59.2857
chr3:152163328-152165408:+:end	MBNL1	64.5355	40.7175	0.718221	28.5397
chr17:37902041-37902361:+:end	GRB7	64.479	50.4984	9.5113	30.7353
chr11:85695016-85707868:-:start	PICALM	64.4174	54.352	2.34978	5.23611
chr3:185376197-185393083:-:start	IGF2BP2	64.2643	19.8291	6.45346	48.117
chr7:116772014-116776134:+:end	ST7	64.2368	53.4629	1.81372	2.02822
chr1:23665101-23670703:-:start	HNRNPR	64.215	46.6047	0.0248757	6.96504
chr15:102190364-102192473:-:start	TM2D3	64.1973	34.5058	9.8828	49.1432
chr1:52215867-52226361:+:end	OSBPL9	64.1956	36.3048	4.70995	5.94998
chr10:127414407-127417926:+:end	EDRF1	63.8858	19.7499	4.18555	70.3685
chr17:61791468-61805693:-:start	STRADA	63.804	53.2359	4.92895	14.0025
chr16:69154552-69155338:-:start	CHTF8	63.7583	17.5931	7.5544	27.0327
chr16:69660431-69680930:+:end	NFAT5	63.7366	5.42047	11.4064	74.0313
chr16:24806040-24808810:+:end	TNRC6A	63.7188	12.8257	17.8235	70.1434
chr5:135468651-135489280:+:end	SMAD5	63.4845	35.333	0	22.3193
chr17:7230328-7230758:-:start	NEURL4	63.4625	20.5785	7.37484	43.1606
chr2:230724290-230744697:-:start	TRIP12	63.4153	48.0431	0.344051	2.87886
chr16:68300624-68308593:+:end	SLC7A6	63.3966	33.5245	1.35266	21.1405
chr17:5390004-5392142:+:end	MIS12	63.3516	36.7262	6.66932	37.7464
chr1:171557644-171560725:+:end	PRRC2C	63.2305	33.8729	7.77618	38.5142
chr1:150413499-150415706:+:end	RPRD2	63.1413	38.406	0.80332	45.1648
chr10:82214127-82248972:+:end	TSPAN14	62.8831	38.106	0.745487	19.7391
chr6:30862448-30864397:+:end	DDR1	62.4869	35.3927	1.52616	4.53691
chr14:60559137-60581417:+:end	PCNXL4	62.427	31.2921	6.29502	27.0202
chr15:74317268-74325496:+:end	PML	62.3648	20.3174	0.50505	15.1587
chr16:74695349-74700683:-:start	RFWD3	62.1335	61.5836	1.03046	33.563
chr4:83276554-83277948:-:start	HNRNPD	61.7989	52.3532	0.325884	6.18847
chr12:88900914-88910110:-:start	KITLG	61.7424	29.5311	1.35683	46.1381
chr3:50147121-50148111:+:end	RBM5	61.6788	11.7182	14.7402	66.814
chr8:17830196-17842955:+:end	PCM1	61.6685	39.4365	1.21368	11.992
chrX:134023222-134030846:-:start	MOSPD1	61.626	25.3167	5.25843	44.4969
chr17:42786207-42800247:+:end	DBF4B	61.5687	37.0018	1.45064	15.6173
chr8:17573410-17601112:-:start	MTUS1	61.4943	33.1081	1.85185	11.043
chr2:220316001-220326603:+:end	SPEG	61.2379	33.8889	6.22267	13.6111
chr10:34690845-34759012:-:start	PARD3	61.2329	22.3312	0	4.35646
chr1:59150923-59156011:-:start	MYSM1	61.105	17.8553	5.37474	53.9434
chr13:28752072-28794367:+:end	PAN3	60.9684	57.8704	0	6.94446
chr14:105960270-105963693:+:end	C14orf80	60.9196	28.3865	17.7896	52.1354
chr5:43299077-43313457:-:start	HMGCS1	60.9089	37.1804	0.898277	20.6731
chr20:37050888-37055061:-:start	SNHG17	60.8441	6.97879	21.4338	90.5924
chr19:36706098-36719649:+:end	ZNF146	60.5946	47.6919	3.2867	35.0085
chr9:99404168-99413671:-:start	AAED1	60.5682	53.5185	2.56352	9.25925
chr13:111276626-111279785:+:end	CARKD	60.5309	22.0139	5.16372	31.5278
chr2:55804492-55806814:-:start	PPP4R3B	60.2427	37.3682	2.91292	4.64743
chr22:32017871-32044086:-:start	PISD	60.2239	9.29272	8.71758	82.6219
chr12:124979914-125051853:-:start	NCOR2	60.119	42.1523	1.28968	5.55555
chr20:31017234-31019123:+:end	ASXL1	60.1081	13.9394	10.989	78.2207
chr10:123872748-123954554:+:end	TACC2	60.0877	23.8095	0	10.3175
chr8:38262024-38264879:+:end	LETM2	60.0817	38.9166	7.86696	52.6165
chr3:193336725-193349400:+:end	OPA1	59.6764	38.853	0.497237	6.61253
chr3:111639266-111658321:+:end	PHLDB2	59.6694	36.2495	1.31643	9.32309
chr14:24035628-24036319:-:start	AP1G2	59.6634	5.96031	21.8826	36.8951
chr6:42179655-42182017:-:start	MRPS10	59.6006	24.7566	1.0249	1.86182
chr6:76344527-76357446:+:end	SENP6	59.5783	48.7437	18.5415	19.4454
chr17:6547979-6553675:-:start	MED31	59.5499	19.2628	9.93449	39.3468
chr16:709376-710611:+:end	WDR90	59.2959	16.7003	18.9669	53.7681
chr17:30687986-30689932:+:end	ZNF207	59.2487	7.5762	2.77024	11.7194
chr2:73496896-73511287:-:start		59.087	12.2222	20.3225	34.9206
chr4:30921991-31144094:+:end	PCDH7	59.0308	15.6597	2.10222	10.2362
chr5:7871036-7875370:+:end	MTRR	58.8623	30.6205	1.33761	44.2366
chr5:114604697-114606909:-:start	CCDC112	58.8334	28.7698	4.68229	15.873
chr1:35734686-35790960:+:end	ZMYM4	58.7402	19.1954	1.36386	1.38889
chrX:23751334-23754035:-:start	ACOT9	58.7048	51.9904	1.8715	6.6823
chr1:155223523-155224443:-:start	FAM189B	58.57	30.3426	3.56689	5.14436
chr11:43904738-43908155:+:end	ALKBH3	58.5345	10.4158	1.05881	43.3656
chr22:42995799-42998775:-:start	POLDIP3	58.5028	40.9939	0.972921	19.7388
chr5:56531859-56542126:+:end	GPBP1	58.2955	27.7773	10.0153	42.6282
chr3:184053911-184059511:+:end	FAM131A	58.2081	14.4445	2.38569	29.1667
chr20:47895745-47911939:+:end	ZFAS1	58.0724	53.645	17.5631	40.5229
chr12:57486978-57488394:+:end	NAB2	57.863	30.5521	2.74426	64.6692
chr7:101840585-101843350:+:end	CUX1	57.5808	30.5555	0.724638	19.4445
chr5:137655063-137664172:-:start	CDC25C	57.5741	25.8586	0	2.34848
chr6:56330993-56334680:-:start	DST	57.4206	39.2626	12.7721	28.0902
chr3:146251337-146262253:-:start	PLSCR1	57.3715	14.3013	0.273223	0.45045
chr5:68862880-68863979:+:end	GTF2H2C,GTF2H2C_2	57.3696	22.7212	5.18229	30.2009
chr3:183898039-183898636:+:end	AP2M1	57.2593	45.031	0.588102	0.865294
chr1:54412222-54417658:+:end	LRRC42	57.0807	36.6575	0.6917	18.762
chr14:95599840-95623566:-:start	DICER1	56.9016	49.3425	0	23.5423
chr19:39616559-39660171:+:end	PAK4	56.8537	44.9472	1.06859	2.70842
chr18:77664183-77703328:-:start	PQLC1	56.8462	26.9089	1.24845	17.7826
chr16:47117712-47143393:-:start	NETO2	56.8269	45.0565	1.04167	5.20152
chr17:6352727-6353681:+:end	FAM64A	56.7643	12.6053	13.4118	28.9001
chrX:76944420-76952064:-:start	ATRX	56.7548	33.5012	2.31482	28.2102
chr10:27040712-27054146:-:start	ABI1	56.6797	44.5846	5.1395	17.9826
chr16:88017865-88039695:+:end	BANP	56.6642	22.7778	1.69252	17.7778
chr4:79841835-79847674:-:start	PAQR3	56.6024	19.7716	13.5867	29.1019
chr20:11899249-11900365:+:end	BTBD3	56.4433	24.0873	3.48516	70.1984
chr1:52530610-52551783:+:end	BTF3L4	56.3281	35.0042	1.08486	6.00321
chr19:45506254-45515193:+:end		56.1554	13.9815	1.192	3.24074
chr11:59423213-59423971:-:start	PATL1	56.1317	24.9025	0.231482	8.14473
chr19:9268070-9269501:+:end	ZNF317	56.1293	51.7977	2.72001	26.7468
chr7:75104454-75115140:-:start	POM121C	55.9393	38.9066	2.22247	50.3597
chr12:6958362-6958728:-:start	CDCA3	55.9148	10.0826	7.87775	28.789
chr5:137664218-137666675:-:start	CDC25C	55.721	46.9864	0	2.55682
chr7:43927084-43946160:-:start	URGCP-MRPS24,URGCP	55.6649	54.7814	2.23762	36.9299
chr11:795169-798216:-:start	SLC25A22	55.6395	50.372	3.60999	20.69
chr8:38285953-38314873:-:start	FGFR1	55.5645	47.117	2.74194	6.17593
chr4:100813191-100815491:-:start	LAMTOR3	55.5539	23.2639	0.958438	23.4167
chr18:47799325-47799933:-:start	MBD1	55.5146	8.67717	5.57478	63.1657
chr9:99266071-99284787:-:start	CDC14B	55.4157	45.359	6.35869	7.07442
chr4:41035321-41102655:-:start	APBB2	55.1833	39.2654	0	21.2332
chr2:201746211-201750420:-:start	PPIL3	55.1169	29.1045	5.15408	6.96015
chr3:169500431-169502409:+:end	MYNN	55.1107	34.5355	9.1075	48.8406
chr17:62594608-62657946:-:start	SMURF2	55.0348	36.2627	1.53877	12.6144
chr8:10623426-10683661:-:start	PINX1	54.9913	7.02591	1.40822	19.1615
chr19:21265154-21280990:+:end	ZNF714	54.8254	32.2222	1.72413	13.75
chr17:7810806-7811211:+:end	CHD3	54.712	39.0721	17.5092	24.26
chr15:66786890-66789979:-:start	SNAPC5	54.7022	18.6729	5.00806	26.0023
chr17:5365866-5371890:-:start	DHX33	54.6462	31.5182	0.894158	48.9878
chr16:89818630-89828356:-:start	FANCA	54.6367	27.0776	2.1193	6.67147
chr9:5753238-5754840:+:end	RIC1	54.5903	20	2.20592	3.33333
chr1:93599365-93602226:+:end	MTF2	54.5161	9.73199	4.7757	55.6661
chr3:9506356-9512142:+:end	SETD5	54.4684	3.96905	35.3613	95.0463
chr1:236706087-236706859:+:end	LGALS8	54.4644	23.9251	22.0708	55.9451
chr4:20706437-20715054:+:end	PACRGL	54.4217	16.4151	3.54128	23.3733
chr2:102486877-102490108:+:end	MAP4K4	54.3755	42.8628	3.41187	5.00795
chr6:31607003-31607975:-:start	BAG6	54.3413	52.554	0.260195	0.430015
chr16:15790717-15818047:+:end	NDE1	54.2033	37.5	3.95422	33.0556
chr11:118403922-118404571:+:end	TMEM25	54.1154	32.333	11.3831	13.5645
chr19:49858463-49860508:-:start	TEAD2	54.1136	29.3539	0.37037	0.416667
chr12:80199548-80201005:-:start	PPP1R12A	53.9972	11.0489	6.05699	56.9542
chr3:167754782-167759179:-:start	GOLIM4	53.9187	21.1786	5.44808	48.0989
chr22:46733841-46742318:+:end	TRMU	53.5331	16.8917	1.04108	12.9724
chr5:110842077-110848082:-:start	STARD4	53.3998	5.85689	0	3.27381
chr17:36654068-36656838:+:end	ARHGAP23	53.3977	34.3056	1.85491	9.72222
chr16:89288591-89291126:+:end	ZNF778	53.2686	41.6667	10.7036	13.8889
chr1:212002665-212003914:-:start	LPGAT1	53.1898	33.1786	2.85893	12.5797
chr8:128903244-129001407:+:end	PVT1	53.1612	34.7222	0.416667	4.16667
chr10:75898140-75910512:-:start	AP3M1	53.055	40.1643	0.171822	5.17651
chr13:77799689-77817193:-:start	MYCBP2	52.962	9.9715	2.23108	14.2165
chr16:2013257-2014449:-:start	RPS2	52.7086	18.1067	17.0781	47.2885
chr3:176782810-176914908:-:start	TBL1XR1	52.7053	15.3347	0.880562	5.6125
chr11:117077514-117078685:-:start	PCSK7	52.5595	14.2617	12.1032	33.6941
chr17:7296828-7297422:-:start	TMEM256-PLSCR3,PLSCR3	52.4308	48.6504	2.22159	5.42403
chr10:114917828-114925313:+:end	TCF7L2	52.3796	41.9282	7.61659	46.8041
chr1:151403317-151414556:-:start	POGZ	52.3533	46.794	1.32125	13.9286
chr17:60599634-60613530:+:end	TLK2	52.3359	20.1277	0.193798	21.4438
chr15:23014528-23021197:-:start	NIPA2	52.2085	18.9303	4.06327	8.07965
chr14:21702388-21737456:-:start	HNRNPC	52.1973	31.799	0.0990422	0.500511
chr16:701747-702466:+:end	WDR90	52.1441	18.656	21.283	47.6034
chr1:144615303-144618081:+:end	NBPF9,NBPF8	52.0073	29.6863	0.595238	9.76107
chr11:47521156-47574543:-:start	CELF1	51.9824	14.0046	0.833333	46.1574
chr17:48453554-48456134:+:end	EME1	51.8035	12.1032	10.3717	21.8254
chr1:39838268-39844874:+:end	MACF1	51.7789	11.455	0	17.7513
chr2:223752606-223773450:+:end	ACSL3	51.7699	26.7993	0	3.03315
chr19:44717397-44732598:+:end	ZNF227	51.6021	47.3049	12.3028	30.916
chr19:58331313-58367471:+:end	ZNF587	51.5594	14.6749	6.62475	62.1108
chr19:36122307-36123999:+:end	RBM42	51.1368	24.7586	42.2512	74.2086
chr11:82639980-82642773:+:end	DDIAS	51.0431	19.4264	4.00793	23.6746
chr7:75039743-75044162:+:end	NSUN5P1	51.0347	28.2642	28.4651	63.3066
chr15:49309825-49319561:-:start	SECISBP2L	50.9834	0	3.28284	54.6429
chr19:30433571-30476129:+:end	URI1	50.856	49.3106	0.429667	1.22222
chr8:141874498-141900641:-:start	PTK2	50.7895	16.1469	0	1.96634
chr16:2150567-2152381:-:start	PKD1	50.7584	0	12.7711	57.3016
chr13:79889128-79896483:-:start	RBM26	50.7257	25.6244	29.9649	70.8835
chr6:13321327-13327018:-:start	TBC1D7	50.7248	24.7828	2.54586	13.3095
chr2:172309723-172325397:+:end	DCAF17	50.5086	25.6103	1.14943	7.44949
chr1:172520766-172525008:+:end	SUCO	50.4276	23.2479	0.833333	15.9758
chr16:4927112-4930083:+:end	UBN1	50.347	6.89745	18.4759	54.0063
chr12:99008118-99038300:-:start	IKBIP	50.3439	35.3116	0	1.19048
chr20:47897107-47905581:+:end	ZFAS1	50.3395	36.13	5.84098	13.2547
chr22:40796817-40798142:+:end	SGSM3	50.3258	26.0112	5.70068	13.6409
chr17:79981739-79982568:+:end	LRRC45	50.2025	1.52778	11.3317	19.0657
chr16:18468926-18470809:-:start		50.1534	18.4615	37.205	71.8162
chr10:90771838-90773875:+:end	FAS	50.1144	17.1776	6.80646	7.61733
chr3:121545027-121547707:-:start	IQCB1	50.1133	45.9417	1.09189	10.094
chr4:128812351-128813519:+:end	PLK4	49.902	17.1474	12.1347	36.2892
chr12:123707674-123714807:-:start	MPHOSPH9	49.8932	45.3979	1.44928	13.2184
chr4:83778917-83784470:-:start	SEC31A	49.7509	43.6062	0.335695	2.52354
chr11:66137003-66139033:-:start	SLC29A2	49.6697	1.97331	23.3962	63.3926
chr3:138478201-138553536:-:start	PIK3CB	49.6038	16.0508	0	1.875
chr7:135047938-135078669:-:start	CNOT4	49.5762	38.4922	1.17533	55.7142
chr2:27995559-28002299:+:end	MRPL33	49.4974	46.2367	2.29911	5.15236
chr8:128806980-129108763:+:end	PVT1	49.3822	45.9969	1.34577	2.6211
chr2:128712918-128744358:-:start	SAP130	49.3509	37.1744	0	6.734
chr19:14271109-14272123:-:start	ADGRL1	49.2526	18.0885	10.0803	21.8114
chr20:45839542-45848908:-:start	ZMYND8	49.2108	4.58089	15.2239	66.7252
chr22:38035853-38037380:+:end	SH3BP1	49.1843	18.748	5.07715	7.87569
chr13:60686320-60737720:-:start	DIAPH3	48.9437	33.0733	0	4.26911
chr13:75911176-75915631:-:start	TBC1D4	48.7898	22.5	4.67868	15
chr22:31588688-31597483:+:end	RNF185	48.7815	10.1852	2.70052	30.7407
chr11:85685855-85692171:-:start	PICALM	48.7496	9.62351	3.42251	4.02174
chr12:48064128-48073486:-:start	RPAP3	48.7221	11.5511	3.98421	13.3892
chr5:133909452-133914183:+:end	JADE2	48.6777	6.94445	4.43274	13.8889
chr4:103971539-103987483:-:start	SLC9B2	48.5664	36.3195	0	2.32006
chr14:65560533-65569021:-:start	MAX	48.5624	17.7201	0.961858	37.2721
chr20:34220845-34252681:-:start	RBM12,CPNE1	48.5165	34.8897	3.16575	9.45331
chr6:86375865-86387141:-:start	SNHG5	48.3552	2.02778	10.9605	34.7073
chr8:57124396-57127156:+:end	CHCHD7	48.3276	47.1926	3.23825	6.12116
chr9:36581736-36589532:+:end	MELK	48.3109	31.329	0.834765	1.46356
chr19:36235322-36236025:-:start	U2AF1L4	48.3025	40.1048	21.2451	40.8438
chr11:47587538-47593022:+:end	PTPMT1	48.2033	34.9704	2.11261	4.29754
chr19:50386149-50386907:+:end	TBC1D17	48.0127	34.0066	14.9615	18.7723
chr8:9584230-9592374:+:end	TNKS	47.9827	13.3048	8.68453	18.2906
chr2:239237983-239242600:+:end	TRAF3IP1	47.9081	1.85185	10.7508	12.1947
chr22:30077590-30090740:+:end	NF2	47.8135	20.9625	4.62458	26.3221
chr2:106002997-106015298:-:start	FHL2	47.7883	43.7502	0.243461	12.3166
chr6:122954512-123038931:+:end	PKIB	47.7831	26.2621	0.885485	1.12146
chr14:53558650-53570400:-:start	DDHD1	47.7584	35.7118	2.24371	14.6199
chr12:53856351-53859715:+:end	PCBP2	47.6343	34.6529	0.281234	1.54878
chr1:231502221-231506307:-:start	EGLN1	47.62	28.939	7.12403	25.2176
chr8:130915596-130951853:-:start	FAM49B	47.5843	40.717	0.539245	4.72056
chr3:121500721-121508919:-:start	IQCB1	47.5115	42.8714	8.13232	16.2409
chr1:247264621-247265288:-:start	ZNF669	47.4549	18.7378	0.47619	34.5816
chr13:73303231-73312099:+:end	BORA	47.4485	0	5.37642	60.8903
chr21:46603425-46604837:+:end	ADARB1	47.3898	27.381	0	2.38095
chr1:32377427-32384570:-:start	PTP4A2	47.3776	31.7626	0.480552	6.50124
chr15:23021429-23034146:-:start	NIPA2	47.3392	36.3285	5.47107	9.21549
chr22:19459331-19466605:-:start	UFD1L	47.2345	29.0745	0.146661	2.21563
chr6:64346055-64389900:+:end	PHF3	47.1645	32.3714	0.287357	28.8587
chr15:100106309-100173182:+:end	MEF2A	47.1565	41.452	0	1.66667
chr6:99862566-99873090:-:start	PNISR	47.0952	17.5064	4.29331	12.8161
chr12:121202873-121205196:-:start	SPPL3	47.0869	6.14478	0.8181	14.8304
chr11:66612708-66613330:+:end	RCE1	47.069	7.02819	13.0445	18.3704
chr9:135487642-135505650:-:start	DDX31	46.9684	8.01587	3.18014	44.321
chr16:90015222-90020650:+:end	DEF8	46.8978	37.1266	9.49804	20.3739
chr4:83816000-83821229:-:start	THAP9-AS1	46.8723	30.3802	22.7539	56.5176
chr19:12058122-12059090:+:end	ZNF700	46.7864	12.5	6.81305	30.2778
chr17:61784099-61787850:-:start	STRADA	46.7205	33.6721	2.47475	4.07925
chr3:9416330-9424882:+:end	THUMPD3	46.698	8.27844	10.7761	62.0914
chr16:81053881-81058319:+:end	CENPN	46.5968	27.3316	1.17306	9.96212
chr19:41939578-41944122:-:start	ATP5SL	46.5681	19.1731	1.21907	2.28924
chr16:84531717-84538206:-:start	TLDC1	46.5179	20.9325	2.6334	10.4001
chr10:21970305-22002700:+:end	MLLT10	46.4609	20.8333	5.17503	11.1111
chr10:75260596-75265065:-:start	USP54	46.4279	20	0	20.8333
chr16:3824694-3828011:-:start	CREBBP	46.3213	34.1449	1.0582	38.91
chr11:63991439-63991756:-:start	TRPT1	46.3201	26.1116	12.437	24.2975
chr17:49302570-49337480:-:start	MBTD1	46.257	27.5727	0	36.4286
chr8:144649635-144649955:-:start	MROH6	46.0893	12.6194	17.8197	28.2055
chr6:86387210-86387853:-:start	SNHG5	46.0592	5.78248	4.22442	6.73146
chr11:46958402-47073938:+:end	C11orf49	45.8372	22.4316	0	4.66532
chr11:124495799-124496708:+:end	TBRG1	45.7982	22.4283	53.5607	60.0279
chr19:11306496-11308160:-:start	KANK2	45.5536	28.75	9.74707	14.9537
chr11:71640170-71671795:+:end	RNF121	45.5213	16.1553	0	20.0298
chr2:231281043-231307651:+:end	SP100	45.4746	11.7678	0.79365	1.4487
chr16:28843720-28844137:+:end	ATXN2L	45.3643	1.84654	8.15795	46.06
chr7:99158318-99169867:+:end	ZNF655	45.2887	5.26707	35.8533	83.0032
chr13:39586370-39591636:-:start	PROSER1	45.2322	10.698	9.93633	56.4151
chr4:79800045-79831763:+:end	BMP2K	45.1326	19.2308	15.2283	44.9939
chrX:134031064-134033309:-:start	MOSPD1	45.0206	43.8119	4.20538	24.615
chr2:159389828-159459581:+:end	PKP4	44.9282	24.2454	0	0.666667
chr8:23299236-23301362:-:start	ENTPD4	44.7377	3.30668	2.57977	17.5368
chr3:180688146-180693909:+:end	FXR1	44.5799	30.6416	3.75848	14.9612
chr21:32639299-32711557:-:start	TIAM1	44.5752	15.9722	0.555555	10.0198
chr19:41128572-41129508:+:end	LTBP4	44.5459	18.8291	7.5185	7.95095
chr6:38029551-38084347:+:end	ZFAND3	44.4647	15.3327	1.36016	5.92846
chr4:4425314-4436496:-:start	STX18	44.4341	7.29167	9.36115	30.754
chr7:152457011-152497615:+:end	ACTR3B	44.3092	9.56578	0	0.79365
chr1:38463542-38464645:-:start	FHL3	43.8813	22.2805	4.69407	26.4433
chr13:46619651-46626538:-:start	ZC3H13	43.8229	14.6819	4.57904	34.9497
chr3:121168273-121186365:-:start	POLQ	43.7755	18.0429	2.37201	12.7525
chr10:15256600-15262942:-:start	FAM171A1	43.6797	32.2172	3.30858	4.45055
chr16:539000-546823:+:end	RAB11FIP3	43.6555	21.1508	19.092	32.3016
chr17:7530111-7530460:-:start	SAT2	43.6131	6.95582	30.6769	70.8035
chr10:81932625-81965098:-:start	ANXA11	43.4153	28.9286	1.29712	5.87492
chr16:2802847-2807472:+:end	SRRM2	43.3698	21.2014	0.308706	39.7391
chr3:112732879-112738388:-:start	C3orf17	43.3668	23.7489	8.28541	55.0924
chr19:45582635-45593364:+:end	GEMIN7	43.3193	23.7037	3.15941	36.4028
chr20:30954269-30956817:+:end	ASXL1	43.279	13.6237	0.765578	19.8031
chr3:186505671-186506913:+:end	EIF4A2	43.2747	21.6452	37.8652	50.6587
chr12:68042962-68050885:+:end	DYRK2	43.2663	19.4668	2.33482	51.7296
chr19:41120352-41125251:+:end	LTBP4	43.1593	29.1813	0.58742	1.71533
chr20:57227143-57242545:+:end	STX16,STX16-NPEPL1	43.1448	31.3085	12.9698	24.8695
chr13:103421891-103426031:-:start	TEX30	43.1109	3.10559	10.7078	12.349
chr3:105269103-105271311:+:end	ALCAM	43.0766	9.38	6.41987	6.67259
chr10:102256188-102257423:-:start	SEC31B	43.0346	20.1901	6.25238	17.6558
chr12:120222869-120260623:-:start	CIT	42.9852	21.0239	0.694445	0.925927
chr3:194176691-194180199:-:start	ATP13A3	42.9752	15.4254	1.94619	11.5661
chr18:10526155-10539758:+:end	NAPG	42.9176	17.1391	3.14827	8.78505
chr22:21983076-21983596:-:start	YDJC	42.7632	3.28718	15.2623	78.9258
chr16:2304064-2312278:-:start	RNPS1	42.7253	17.5908	3.86688	54.1221
chr12:50480661-50482303:+:end	SMARCD1	42.6335	21.0606	6.35443	43.0017
chr5:140075430-140076105:+:end	HARS2	42.592	6.99789	15.9678	58.8984
chr11:82985783-82991183:-:start	CCDC90B	42.536	15.7934	0.245098	0.35461
chr18:33552803-33554858:+:end	C18orf21	42.4585	27.2684	2.70981	44.1921
chr11:13734580-13736522:+:end	FAR1	42.4309	12.9824	51.4109	53.6843
chr1:46126897-46152664:-:start	GPBP1L1	42.4267	21.7673	0.140056	13.6539
chr16:30087796-30093804:+:end	PPP4C	42.3261	5.09042	4.8028	8.90543
chr18:8819257-8824696:+:end	MTCL1	42.2731	23.3333	11.4074	18.3333
chr3:137907372-137940767:+:end	ARMC8	42.0914	13.8597	1.19442	12.2086
chr5:31515326-31526185:-:start	DROSHA	42.0896	14.5341	0.783875	2.05831
chr17:52978284-52990026:+:end	TOM1L1	42.0846	13.5646	0.63591	3.2795
chr3:152165562-152174055:+:end	MBNL1	41.987	10.904	14.5855	35.6199
chr17:71233134-71239034:+:end	C17orf80	41.9375	16.6667	4.22365	8.33333
chr4:39462582-39465144:+:end	LIAS	41.936	15.7731	2.00617	6.78488
chr19:35760602-35761349:+:end	USF2	41.7878	25.2141	6.9543	13.7082
chr1:155294600-155294892:+:end	RUSC1	41.7744	33.7458	0.623452	5.24308
chr11:134078845-134079206:-:start	NCAPD3	41.707	15.0948	0.5291	4.18256
chr7:150831655-150838984:+:end	AGAP3	41.602	21.7301	9.48284	49.3395
chr7:881767-888054:+:end	SUN1	41.5067	10.6247	1.60304	7.21706
chr20:35918089-35929610:+:end	MANBAL	41.4689	26.385	5.16912	5.64596
chr1:176104222-176118141:-:start	RFWD2	41.4521	14.697	0.617283	6.38889
chr1:1244100-1244465:+:end	PUSL1	41.4277	4.12911	11.9195	70.6961
chr1:228296019-228296849:-:start	MRPL55	41.4008	11.3591	20.121	65.8692
chr3:4345210-4357895:+:end	SETMAR	41.2076	19.3651	2.77044	10.3704
chr3:129170841-129182402:+:end	IFT122	41.1259	23.9803	1.81953	2.38095
chr11:72421632-72422474:-:start	ARAP1	41.0863	5.08312	0.995247	6.31135
chr22:31608410-31654276:+:end	LIMK2	41.0644	26.5909	0.862573	3.0303
chr17:80086473-80109435:-:start	CCDC57	41.0445	20	7.55901	10
chr7:36455493-36458852:+:end	ANLN	41.0374	33.0943	0.553095	8.62314
chr1:16693803-16719725:+:end	SZRD1	40.9822	35.1238	55.4537	62.2294
chr17:3593974-3594937:-:start	P2RX5-TAX1BP3,P2RX5	40.9168	13.854	0.37037	18.8224
chr3:107497366-107510086:+:end	BBX	40.8105	30.4488	0.30303	6.66667
chr21:36171759-36231770:-:start	RUNX1	40.7763	27.7445	0.842912	59.1499
chr21:38604752-38610760:-:start	DSCR3	40.7149	9.6092	7.81871	34.6613
chr11:125757660-125769238:+:end	HYLS1	40.7131	12.9525	6.78859	65.6659
chr5:145616995-145634505:+:end	RBM27	40.5485	33.6189	0.688586	8.39354
chr12:111951343-111956052:-:start	ATXN2	40.4989	25.9343	4.66455	21.158
chr19:56186801-56189872:+:end	EPN1	40.4636	10.6152	52.562	88.5515
chr6:106740981-106763975:-:start	ATG5	40.4272	22.7248	0.274126	3.45997
chr9:38603209-38607422:-:start	ANKRD18A	40.4182	27.1248	2.63975	40.8805
chr19:10655806-10659579:+:end	ATG4D	40.3482	20.1667	10.6067	14.2802
chrX:54019272-54022125:-:start	PHF8	40.3453	16.1834	0.297618	16.1443
chr4:17847524-17910716:-:start	LCORL	40.3446	20.8629	33.7447	60.6035
chr2:20463221-20482707:-:start	PUM2	40.2628	5.36706	8.31015	72.252
chr1:41471766-41474330:+:end	CTPS1	40.1312	3.40824	2.34133	3.57236
chr14:36780931-36783717:-:start	MBIP	40.1027	16.6667	8.0932	8.33333
chr22:30353077-30374430:+:end	MTMR3	40.0189	27.8319	6.725	23.8456
chr7:127017383-127031550:-:start	ZNF800	39.9479	33.6477	3.93218	53.5567
chr10:124134322-124152696:+:end	PLEKHA1	39.9422	36.1111	0.35461	1.85185
chr12:52435713-52448110:+:end	NR4A1	39.9363	0.14534	4.50793	96.3212
chr2:27806009-27820933:+:end	ZNF512	39.9282	31.2987	14.0994	37.0906
chr12:53898599-53899432:+:end	TARBP2	39.9099	25.4791	8.33729	20.9349
chr1:1641079-1647784:-:start	CDK11A,CDK11B	39.8799	0.255556	51.7041	98.4869
chr1:197065294-197086918:-:start	ASPM	39.8139	13.7185	3.65478	47.1534
chr3:56592938-56597711:+:end	CCDC66	39.803	3.93518	8.95752	71.164
chrX:153298008-153363060:-:start	MECP2	39.7989	35.388	1.0101	12.5586
chr10:72061264-72100308:-:start	LRRC20	39.7701	16.6667	1.96867	8.33333
chr10:73892939-73921295:-:start	ASCC1	39.6486	12.5057	0.634978	2.2423
chr14:39621043-39627488:-:start	TRAPPC6B	39.5827	22.0869	4.52381	22.0599
chr12:102517819-102547646:+:end	PARPBP	39.5705	27.4744	4.89687	8.79235
chr8:77898532-77912225:-:start	PEX2	39.5184	14.5569	2.87759	4.79685
chr12:97306595-97313762:+:end	NEDD1	39.4221	19.5726	0.97961	3.36539
chr10:88930731-88939831:+:end	FAM35A	39.4149	29.5553	0.973836	1.5873
chr11:102033302-102076623:+:end	YAP1	39.4064	37.0844	1.94007	15.6726
chr1:1564691-1565018:+:end	MIB2	39.3701	17.4173	9.78677	32.7004
chr16:15180115-15185171:-:start	RRN3	39.3627	7.32894	0.933494	40.7864
chr17:4885126-4886051:-:start	CAMTA2	39.33	17.8425	9.8811	10.1552
chr20:2903931-2944917:+:end	PTPRA	39.2765	36.7895	0.292398	1.19048
chr20:34317287-34319862:-:start	RBM39	39.2182	7.37085	1.84707	38.0423
chr2:8877129-8890241:-:start	KIDINS220	39.2136	8.01524	4.54605	20.0744
chrX:70774442-70775803:+:end	OGT	39.1437	10.0884	0.342465	17.8559
chr6:30850760-30856464:+:end	DDR1	39.0883	27.1349	1.79001	9.3416
chr11:67942650-67953247:-:start	SUV420H1	39.0383	19.6568	2.16666	39.2167
chr5:78945013-78964714:+:end	PAPD4	38.9385	5.81908	4.4642	7.47151
chr16:89753205-89756960:+:end	CDK10	38.9172	18.7291	15.0026	28.3268
chr20:57611815-57613520:-:start	SLMO2,SLMO2-ATP5E	38.8877	6.9858	1.11698	3.26253
chr3:197579491-197592293:+:end	LRCH3	38.8774	0	7.21105	11.1111
chr7:32615684-32620413:+:end	AVL9	38.8244	12.1428	5.81017	7.42424
chr3:53195444-53212419:+:end	PRKCD	38.7183	12.0374	2.94911	64.8119
chr3:112727277-112729891:-:start	C3orf17	38.6725	15.3326	14.4647	34.8502
chr22:39267762-39268126:-:start	CBX6	38.5363	22.8947	6.99439	30.2222
chr22:43272339-43275053:-:start	PACSIN2	38.5209	6.6764	7.01185	15.731
chr17:73239651-73242589:-:start	GGA3	38.507	15.1525	2.31867	60.238
chr5:150443308-150460440:-:start	TNIP1	38.4485	15.3719	0.909092	9.41697
chr7:99216274-99217183:+:end	ZSCAN25	38.3277	5.16755	1.80928	77.5814
chr12:102559661-102589728:+:end	PARPBP	38.3196	26.4329	0.60606	1.01383
chr6:167413601-167417751:+:end	FGFR1OP	38.2928	18.8583	6.3527	9.54469
chr14:35593437-35596684:+:end	KIAA0391	38.2755	21.1147	0.513307	0.74074
chr7:50515987-50517998:-:start	FIGNL1	38.2389	21.3613	12.9787	76.8133
chr17:30267505-30293165:+:end	SUZ12	38.2361	15.5623	1.70141	7.3611
chr9:139302390-139304541:-:start	SDCCAG3	38.16	17.9062	10.8183	54.3768
chr17:42287841-42288406:-:start	UBTF	38.1134	1.90009	7.73111	28.1402
chr12:121132803-121134118:+:end	MLEC	37.9953	6.95796	0.282836	5.25382
chr7:23015924-23016959:-:start	FAM126A	37.9366	35.4762	10.1019	17.2222
chr11:63993052-63993521:-:start	TRPT1	37.9253	33.337	24.3313	27.4335
chr4:119199947-119200543:+:end	SNHG8	37.9141	33.4256	6.50333	13.4714
chr11:71948840-71949306:+:end	INPPL1	37.7844	20.9956	8.17539	11.7919
chr16:81014484-81040338:-:start	CMC2	37.6385	12.9206	4.77489	18.1858
chr13:21746643-21750513:-:start	SKA3	37.612	34.5274	3.95144	8.22774
chr13:38928433-38933437:+:end	UFM1	37.5801	5.10403	13.4908	16.7744
chr2:233562102-233599864:+:end	GIGYF2	37.4982	8.79629	0.676407	21.0012
chr10:15139765-15145303:+:end	RPP38	37.4105	33.8223	11.0019	25.8777
chr10:98592156-98667021:+:end	LCOR	37.4104	18.759	0	8.21428
chr1:16952500-16953639:-:start	CROCCP2	37.2433	17.0304	4.37105	30.41
chr11:102076805-102094352:+:end	YAP1	37.1841	15.6151	1.43552	38.8522
chr8:87355159-87386258:+:end	WWP1	37.1133	7.40741	0	3.24074
chr2:182784173-182786674:+:end	SSFA2	36.892	20.5767	2.75789	22.6592
chr4:4440236-4459149:-:start	STX18	36.8678	7.09014	5.9185	18.4683
chr1:179821946-179834570:-:start	TOR1AIP2	36.8407	19.3617	0.401744	19.9623
chr14:97022750-97031291:+:end	PAPOLA	36.8306	16.3584	4.48235	4.95146
chr17:76388746-76394332:+:end	PGS1	36.8088	30.613	0.679978	24.6553
chr17:39969531-39974340:+:end	FKBP10	36.7487	3.09241	9.73471	24.4173
chr2:64800202-64812555:+:end	AFTPH	36.7052	12.5375	5.05171	64.1802
chr8:98703416-98718853:+:end	MTDH	36.6895	12.4336	0.717477	15.5379
chr16:70164447-70166053:+:end	PDPR	36.6022	17.836	2.95039	12.6007
chr8:33361453-33367263:-:start	TTI2	36.5139	22.0549	1.09212	9.58079
chr11:118779364-118795946:-:start	BCL9L	36.4724	7.28074	2.93157	71.8898
chr14:89044484-89068267:+:end	ZC3H14	36.4715	10.5952	4.36707	19.4048
chr14:61346553-61435276:+:end	MNAT1	36.4354	17.8626	58.0708	78.3054
chr14:89044484-89073586:+:end	ZC3H14	36.1326	12.3533	0.420805	11.1468
chr8:74722864-74742615:-:start	UBE2W	36.0104	30.2579	0.504785	9.22618
chr4:75091111-75167413:+:end	MTHFD2L	35.9926	14.8148	6.66353	7.5
chr17:79781187-79782162:-:start	FAM195B	35.9341	14.8046	1.26326	3.90798
chr18:48575230-48581150:+:end	SMAD4	35.9238	15.7143	8.324	28.8095
chr16:67697459-67699973:-:start	ENKD1	35.9167	15.4669	21.0982	58.0003
chr3:50388991-50390671:+:end	CYB561D2	35.8702	1.28205	14.5581	34.4552
chr12:69756687-69764485:+:end	YEATS4	35.7852	17.3809	2.45468	13.0952
chr4:77057565-77065542:-:start	NUP54	35.7682	15.8183	4.88557	27.9467
chr1:110171117-110171730:+:end	AMPD2	35.6139	13.9445	23.6863	56.9027
chr16:30005129-30006423:-:start	HIRIP3	35.6026	11.6453	5.22544	18.8952
chr2:152311673-152314274:+:end	RIF1	35.5694	12.5486	0.775193	76.9472
chr1:8074456-8075554:-:start	ERRFI1	35.5521	10.6378	17.8166	86.206
chr19:38397998-38571895:+:end	SIPA1L3	35.5483	8.33333	5.927	16.5278
chr7:129479175-129519407:-:start	UBE2H	35.5095	24.0665	4.44935	15.2991
chr1:53694626-53701248:-:start	MAGOH	35.4424	23.4071	1.58644	2.78834
chr20:3781145-3781617:+:end	CDC25B	35.4313	20.3148	39.3377	49.0504
chr17:79166393-79167725:-:start	CEP131	35.3941	12.9113	9.18113	33.7687
chr16:84216046-84216849:-:start	TAF1C	35.39	3.46699	19.2111	74.2596
chr18:47796188-47799046:-:start	MBD1	35.3751	4.04587	48.4366	75.6039
chr12:27826760-27829360:+:end	PPFIBP1	35.2773	20.65	4.3419	15.4253
chr1:151212515-151214913:+:end	PIP5K1A	35.2604	8.13213	2.19666	68.4988
chr9:131477514-131479025:+:end	PKN3	35.1999	1.90991	1.28187	2.76304
chr20:60883234-60883710:+:end	ADRM1	35.1327	25.3367	4.56407	47.0578
chr2:173362828-173368818:+:end	ITGA6	34.9614	24.7462	5.07328	16.7642
chr1:26624553-26628184:-:start	UBXN11	34.9551	21.9607	1.49448	10.4167
chr7:100465228-100465729:+:end	TRIP6	34.9316	8.59648	18.4591	31.5636
chr22:50943413-50943831:-:start	LMF2	34.8713	8.74197	20.2352	34.887
chr2:228401420-228416674:+:end	AGFG1	34.8513	0.694445	3.28344	24.2033
chr6:42976213-42976794:+:end	PPP2R5D	34.8306	4.6721	2.87443	9.20162
chr17:16344444-16373615:+:end	LRRC75A-AS1	34.8103	22.2222	13.4696	13.8889
chr14:54863795-54868241:+:end	CDKN3	34.7907	25.986	0.832597	3.448
chr8:144659012-144659438:-:start	NAPRT	34.7282	0.548173	20.4675	36.6435
chr7:148454242-148456639:+:end	CUL1	34.6861	3.93384	0	14.0087
chr18:66365268-66377257:-:start	TMX3	34.6074	2.90935	3.05042	11.6172
chr4:110638869-110650757:-:start	PLA2G12A	34.5928	28.7098	1.1242	2.57097
chr14:31028478-31055923:+:end	G2E3	34.5444	18.9174	1.60563	17.487
chr14:70795953-70826235:-:start	SYNJ2BP-COX16,COX16	34.5371	28.1841	0.90314	1.27306
chrX:3544555-3573189:-:start	PRKX	34.4786	20.487	7.2904	8.05481
chr12:57992994-57994106:+:end	PIP4K2C	34.2579	10.6283	1.24538	19.5301
chr3:194126845-194134487:-:start	ATP13A3	34.181	23.6498	3.30659	24.2616
chr8:145638330-145638896:-:start	SLC39A4	34.1755	24.9048	1.21155	2.15188
chr6:109690220-109697276:-:start	CD164	34.1367	12.0574	1.75532	3.11319
chr13:31035670-31036674:-:start	HMGB1	34.0771	9.97157	57.0989	87.8826
chr2:239342336-239352982:+:end	ASB1	34.0492	28.3964	1.48648	18.9376
chr13:99890808-99992573:+:end	UBAC2	33.931	3.33333	0.161812	1.07527
chr1:94367225-94374593:-:start	GCLM	33.9299	12.9068	0.499292	6.87742
chrX:69713325-69718369:+:end	DLG3	33.9181	11.2872	2.32589	11.7575
chr11:12886295-12901254:+:end	TEAD1	33.6341	20.2684	17.1163	33.7627
chr22:28249651-28254374:-:start	PITPNB	33.5745	17.9575	3.17213	40.8005
chr1:24021281-24075510:+:end	TCEB3,RPL11	33.5728	0	10.4733	41.034
chr11:73122581-73141734:-:start	FAM168A	33.5648	28.6988	8.79256	21.0088
chr11:125496728-125499126:+:end	CHEK1	33.5639	27.5014	0.752102	10.1587
chr2:39042797-39046190:-:start	DHX57	33.5519	2.94872	1.97442	3.05556
chr10:126370948-126395204:-:start	FAM53B	33.4592	32.5397	4.24332	5.55555
chr3:50000118-50085677:+:end	RBM6	33.4354	31.126	4.76583	9.65553
chr13:39591681-39600413:-:start	PROSER1	33.4296	6.65936	2.13146	47.4185
chr19:41938313-41939441:-:start	ATP5SL	33.4005	23.0348	39.5439	42.3782
chr11:34673157-34678454:+:end	EHF	33.2986	14.3849	5.6484	6.74603
chr1:47152542-47155258:-:start	EFCAB14	33.2399	24.7373	3.73119	57.7489
chr1:110162900-110168283:+:end	AMPD2	33.1611	12.8036	13.06	38.1917
chr9:34179238-34234213:+:end	UBAP1	33.1201	21.3889	0.920525	25.5555
chr8:38021358-38029482:-:start	LSM1	33.119	21.1248	0.554874	7.04091
chr19:32836689-32843734:+:end	ZNF507	33.0899	5.15873	1.01786	11.1111
chr12:3822483-3862180:-:start	CRACR2A	32.9382	4.23077	2.20484	4.72222
chr13:111857720-111870025:+:end	ARHGEF7	32.9088	25.84	0.287357	4.88735
chr1:242013888-242016659:+:end	EXO1	32.9037	24.0608	0.826212	39.5205
chr11:95555142-95560949:+:end	CEP57	32.9029	15.3297	13.8322	44.9145
chr1:154961325-154962634:+:end	FLAD1	32.8895	1.75438	13.4583	26.1659
chr16:15788113-15818047:+:end	NDE1	32.8523	9.44445	3.95422	33.0556
chr4:169337948-169341411:-:start	DDX60L	32.823	3.24074	2.01018	4.16667
chr3:155551830-155571011:-:start	SLC33A1	32.8159	9.72222	2.24415	22.2222
chr3:37292975-37323448:+:end	GOLGA4	32.8083	21.1883	0.574713	9.48748
chr3:160122292-160130113:+:end	SMC4	32.733	6.46005	9.26796	18.228
chr1:160252899-160254844:-:start	PEX19	32.6735	3.60427	1.26812	6.98435
chr6:18171710-18197287:+:end	KDM1B	32.6535	13.0392	0	0.51282
chr16:3073413-3073847:-:start	HCFC1R1	32.6246	31.6993	67.1228	67.8502
chr4:52896029-52904392:-:start	SGCB	32.5979	20.3092	0.623543	1.1544
chr1:202861787-202863311:-:start	KLHL12	32.5645	8.97817	0.297618	2.5641
chr3:127295539-127295832:-:start	TPRA1	32.4938	4.57888	17.3362	39.9504
chr14:103342862-103363597:+:end	TRAF3	32.4692	5.62379	3.38986	6.04395
chr10:22208858-22217968:-:start	DNAJC1	32.3712	12.1795	0.900902	3.71261
chr6:37339350-37344701:+:end	RNF8	32.325	10.2011	2.67493	40.5219
chr1:54344395-54354579:-:start	YIPF1	32.3077	8.09658	0.520833	0.574713
chr14:24710982-24711346:-:start	TINF2	32.2659	7.09281	2.6869	71.031
chr21:40550573-40552210:-:start	PSMG1	32.2483	5.80125	1.53243	1.64683
chr14:71051660-71057982:-:start	MED6	32.0928	6.89751	6.61161	58.9631
chr20:60747857-60754237:+:end	SS18L1	32.0283	17.2222	30.9507	38.1151
chr10:60148579-60154117:+:end	TFAM	32.0132	20.9916	2.37872	28.5171
chr19:14262427-14263120:-:start	ADGRL1	32.0098	3.13892	12.7168	29.7467
chr18:56377304-56381314:+:end	MALT1	31.9484	10.9394	7.13768	26.3133
chr21:34954361-34956895:-:start	DONSON	31.9332	22.5705	13.5619	24.3754
chr2:27015108-27016012:+:end	CENPA	31.9321	16.0764	4.43024	14.9538
chr12:109194702-109198831:-:start	SSH1	31.9188	20.8814	2.04339	3.8889
chr9:139338352-139341306:-:start	SEC16A	31.9116	13.0235	20.8012	43.3208
chr11:94501726-94532555:+:end	AMOTL1	31.881	25.9616	0	27.0241
chr3:196869639-196921295:-:start	DLG1	31.8694	11.8964	0	2.94635
chr1:6845635-6885151:+:end	CAMTA1	31.8574	23.2869	0	0.35461
chr2:26998544-27000909:+:end	SLC35F6	31.856	8.02743	2.69207	8.51354
chr7:45023645-45025619:-:start	SNHG15	31.7914	29.5173	16.7219	37.7018
chr2:238486025-238494640:-:start	RAB17	31.7538	2.22177	13.581	41.8537
chr17:5357300-5359316:-:start	DHX33	31.7144	1.7871	5.1278	75.7773
chr19:36494422-36496234:-:start	SYNE4	31.6948	31.6042	2.83632	3.96206
chr19:30303059-30303595:+:end	CCNE1	31.6215	18.5719	16.1408	73.7171
chr16:15027133-15029016:+:end		31.5832	8.00264	27.6659	40.8305
chr2:71654544-71658456:+:end	ZNF638	31.5817	0.79365	5.69302	7.22944
chr16:90099332-90102788:+:end	GAS8	31.4806	18.9758	3.50065	30.4641
chr11:62600603-62601263:-:start	WDR74	31.4739	21.6602	10.1879	66.7374
chr15:23052755-23062271:-:start	NIPA1	31.4056	7.82197	9.24006	27.9945
chr10:75671370-75671972:+:end	PLAU	31.3911	2.48895	5.70967	82.4438
chr4:17492368-17503341:-:start	QDPR	31.3821	4.55358	0.590387	2.78309
chr2:232653442-232658972:+:end	COPS7B	31.2846	13.132	9.87062	10.5432
chr3:12645788-12650264:-:start	RAF1	31.2813	28.5222	2.02088	36.8715
chr16:2147985-2149861:-:start	PKD1	31.2716	6.8254	30.5696	55.873
chr11:123601693-123612256:-:start	ZNF202	31.2007	31.0317	20.763	35.8333
chr21:38522470-38524192:+:end	TTC3	31.1891	1.96705	3.23506	5.34767
chr19:33135385-33140587:-:start	ANKRD27	31.1871	18.4795	2.87111	10.3372
chr17:4795529-4795950:+:end	MINK1	31.1491	12.7705	9.19456	13.1882
chr17:73282883-73285434:-:start	SLC25A19	31.1199	1.38889	16.0442	55.1984
chr7:856310-878434:+:end	SUN1	31.0952	19.5457	0.361856	6.72774
chr3:52730056-52730557:-:start	GLT8D1	31.0313	21.2431	27.3234	29.9973
chr9:93976707-93979558:-:start	AUH	30.9869	8.40761	6.4316	11.9997
chr4:41016415-41102655:-:start	APBB2	30.9347	10.8523	3.21681	10.1337
chr19:54963931-54965608:+:end	LENG8	30.8865	12.0366	2.33619	56.8581
chr3:47437707-47446494:+:end	PTPN23	30.8696	10.5013	1.57563	33.1867
chr1:179821946-179846373:-:start	TOR1AIP2	30.8011	29.2195	0.401744	19.9623
chr17:58150640-58153490:-:start	HEATR6	30.7698	11.4298	2.64197	29.6717
chr3:53326857-53346270:-:start	DCP1A	30.7433	10.7047	2.38047	57.4531
chr1:119576836-119588204:-:start	WARS2	30.7161	0	29.9947	32.1789
chr20:62707999-62711225:-:start	RGS19	30.6229	8.10745	5.52477	53.6744
chr1:222750985-222757469:-:start	TAF1A	30.5946	22.1523	0.608866	20.7647
chr20:62320485-62321102:+:end	RTEL1-TNFRSF6B,RTEL1	30.5923	11.7321	3.66898	5.32628
chr11:11974418-11976580:+:end	USP47	30.5906	29.7121	5.19959	45.3484
chr2:36583766-36668400:+:end	CRIM1	30.5155	16.0366	1.06383	17.1388
chr2:118864479-118865856:+:end	INSIG2	30.4721	29.3543	3.561	64.5743
chr1:100739008-100741154:+:end	RTCA	30.4539	4.64641	4.78681	6.81001
chr1:52822114-52823197:-:start	CC2D1B	30.4301	14.6556	12.3866	23.2068
chr5:32271053-32274085:-:start	MTMR12	30.4231	4.86112	1.26404	7.63889
chr10:88728362-88730232:+:end	ADIRF	30.4009	28.8738	2.47818	4.47978
chr22:29706536-29706816:+:end	GAS2L1	30.3859	15.5587	5.50973	12.3409
chr17:35564714-35578644:-:start	ACACA	30.3759	10.1453	5.97211	6.77445
chr2:171939362-172016799:-:start	TLK1	30.3391	8.4656	0.282487	7.72283
chr21:45503183-45506682:+:end	TRAPPC10	30.2978	1.66667	11.4156	23.0249
chr17:73887428-73888091:-:start	TRIM65	30.2838	19.2088	32.7117	40.8586
chr16:67984396-67985042:-:start	SLC12A4	30.2814	10.7051	1.5625	11.1416
chr3:25770809-25775362:-:start	NGLY1	30.267	21.2138	1.45588	1.70503
chr20:43249788-43251469:-:start	ADA	30.2434	7.69574	1.83532	3.95744
chr17:75277636-75398140:+:end	SEPT9	30.2279	14.497	3.06581	3.99924
chr9:95072957-95076548:-:start	NOL8	30.2074	10.6765	14.3088	67.0881
chr7:36450313-36455366:+:end	ANLN	30.1385	13.7738	0.843121	9.6338
chr13:25889605-25894667:+:end	NUPL1	30.096	16.273	14.2931	32.1034
chr5:154173283-154173659:+:end	LARP1	30.062	10.4426	15.8315	51.7621
chr19:18538233-18538707:+:end	SSBP4	29.9951	10.3917	2.10547	5.46067
chr10:28879761-28897114:+:end	WAC	29.9708	29.3383	2.60827	57.8754
chr3:127294348-127294782:-:start	TPRA1	29.8852	1.55797	33.6171	52.5809
chr12:49089612-49091920:-:start	CCNT1	29.8546	1.53631	10.5261	86.3945
chr4:7002978-7012379:+:end	TBC1D14	29.8417	5.36967	6.21981	19.7448
chr11:68343511-68355394:+:end	PPP6R3	29.8416	25.0683	20.7986	27.9887
chr3:137906441-137940767:+:end	ARMC8	29.7489	16.5695	1.19442	12.2086
chr16:258187-277240:-:start	LUC7L	29.7367	7.59761	0.620694	5.97004
chr12:70713144-70729217:+:end	CNOT2	29.6393	8.33333	7.72541	51.7157
chr19:45316877-45317860:+:end	BCAM	29.6236	3.36346	4.45673	15.7592
chr3:130613181-130649259:+:end	ATP2C1	29.608	28.3392	0	1.38111
chr13:41905505-41932439:+:end	NAA16	29.5511	3.7037	3.80307	23.8982
chr11:93487203-93490481:+:end	C11orf54	29.5493	21.5125	0.297618	1.94659
chr16:71956583-71958671:+:end	IST1	29.507	7.49725	13.7915	88.0626
chr15:91436644-91437165:+:end	FES	29.4501	25.3379	10.3129	18.358
chr10:126727724-126848887:-:start	CTBP2	29.4427	18.2209	2.07143	11.4055
chr16:703803-705306:+:end	WDR90	29.4415	6.88553	27.4848	56.9672
chr11:406538-407061:-:start	SIGIRR	29.4365	14.2971	48.1898	49.5209
chr8:17780697-17793097:+:end	PCM1	29.3589	22.674	1.76684	9.06609
chr3:186502485-186503671:+:end	EIF4A2	29.3458	3.29366	13.9142	80.8627
chr20:49446917-49493022:+:end	BCAS4	29.3284	12.617	2.18321	2.67091
chr6:97679528-97694503:-:start	MMS22L	29.2688	15.668	0.378788	4.16667
chr4:22394313-22414804:-:start	ADGRA3	29.2672	5.45073	2.83659	9.50845
chr10:79742575-79743962:-:start	POLR3A	29.2575	15.3232	1.2374	20.2693
chr22:43529492-43537167:-:start	MCAT	29.1666	14.779	4.58647	32.6775
chr4:2900054-2900985:+:end	ADD1	29.1436	3.79031	10.1441	11.7571
chr5:175782752-175786813:-:start	KIAA1191	29.1363	9.2465	8.60154	11.7714
chr5:176952206-176959443:-:start	FAM193B	29.0605	11.5111	6.69812	56.0745
chr15:59186392-59189313:-:start	SLTM	29.0039	6.70686	0.187267	21.9301
chr18:2777913-2784447:+:end	SMCHD1	28.9876	12.8231	9.89925	10.6973
chr5:40767792-40771820:-:start	PRKAA1	28.9217	5.96579	3.53857	33.8096
chr16:56969224-56970598:+:end	HERPUD1	28.8074	18.6112	4.38605	47.472
chr4:68547931-68566766:-:start	UBA6	28.789	21.3269	0.497512	4.75751
chr18:47800233-47801498:-:start	MBD1	28.7853	1.31988	1.48589	63.6619
chr8:106810670-107072608:-:start	ZFPM2-AS1	28.7528	22.3675	4.25724	7.90844
chr5:176074703-176079743:+:end	TSPAN17	28.6773	14.0524	4.81337	8.30109
chr19:9768811-9771395:-:start	ZNF562	28.6672	11.1111	21.8116	36.8687
chr3:136323315-136349711:-:start	STAG1	28.5319	26.7443	0	1.35135
chr21:45483666-45494919:+:end	TRAPPC10	28.5215	3.82888	0	28.5732
chr1:10596354-10678388:+:end	PEX14	28.4726	18.1481	0.187267	2.08333
chrX:40523741-40531112:-:start	MED14	28.4585	16.4782	0	1.43098
chr2:231729860-231740334:+:end	ITM2C	28.3977	19.479	0.787894	1.13242
chr2:27822545-27823557:+:end	ZNF512	28.3788	1.65895	3.54136	20.9605
chr10:105143124-105146931:+:end	TAF5	28.2983	14.0568	0.362318	24.359
chr2:70515324-70520749:-:start	SNRPG	28.2783	24.0207	0.785729	1.5378
chr18:43595903-43619912:-:start	PSTPIP2	28.2773	8.38169	0.387597	1.23457
chr11:118882964-118885703:+:end	CCDC84	28.2494	8.24147	10.3804	11.7765
chr7:72411055-72412375:+:end	POM121	28.2352	0	16.106	91.4128
chr11:46639440-46665828:+:end	ATG13	28.203	16.5247	0.680555	2.60572
chr17:40049427-40054001:-:start	ACLY	28.1996	18.1727	2.30341	3.15515
chr9:86280060-86284099:-:start	UBQLN1	28.0128	7.78307	1.27873	1.80392
chr6:4996654-5000042:-:start	RPP40	27.9871	10.0629	4.1898	6.51575
chr16:48286276-48292528:+:end	LONP2	27.9518	7.99857	0	2.64848
chr8:144904083-144911449:-:start	PUF60	27.9387	20.9978	0.742013	25.5903
chr9:133573014-133574715:+:end	EXOSC2	27.933	3.65256	11.7618	65.4779
chr16:81014484-81030918:-:start	CMC2	27.9152	5.72989	4.77489	18.1858
chr13:111267994-111286891:+:end	CARKD	27.8667	6.56807	6.70081	49.6601
chr14:36770029-36780778:-:start	MBIP	27.8331	18.0555	1.41271	4.16667
chr2:106002997-106015426:-:start	FHL2	27.8151	19.4383	0.243461	12.3166
chr9:131585112-131586350:-:start	C9orf114	27.7787	6.308	13.9349	43.7725
chr3:52584833-52595782:-:start	PBRM1	27.7582	13.2756	8.23464	14.9803
chr12:27067061-27068934:-:start	ASUN	27.6148	15.9403	4.76999	20.7078
chr10:116232891-116247716:-:start	ABLIM1	27.6128	13.0225	0.379482	0.531564
chr2:198380870-198400253:+:end	HSPE1-MOB4,MOB4	27.5914	14.8518	0.245462	3.41228
chr16:31102663-31105877:-:start	VKORC1	27.5659	19.2968	3.67552	5.84766
chr17:79863030-79863545:-:start	PCYT2	27.5393	2.29598	1.83029	6.77063
chr2:74759052-74759946:+:end	HTRA2	27.4746	11.9903	5.08614	34.4632
chr16:1399609-1400058:-:start	TSR3	27.4385	3.37171	4.90272	9.78676
chr1:24105203-24106353:+:end	PITHD1	27.4305	3.93518	7.48441	39.8388
chr16:169254-188148:-:start	NPRL3	27.375	3.09524	1.23632	1.3986
chr1:44440779-44441761:+:end	ATP6V0B	27.3579	12.846	3.29698	5.39504
chr20:25388531-25422337:+:end	GINS1	27.353	12.1459	0.731422	3.53261
chr9:115030475-115060111:-:start	PTBP3	27.2916	21.6516	2.78683	2.91428
chr9:130677120-130679104:-:start	ST6GALNAC4	27.2852	9.35801	4.5232	17.5537
chr14:103342862-103357661:+:end	TRAF3	27.2809	2.96053	3.89089	12.5683
chr3:138417937-138426000:-:start	PIK3CB	27.2532	7.10275	0.416667	4.16667
chr22:45719308-45728305:+:end	FAM118A	27.2143	25.1136	3.27393	26.5025
chr1:44442051-44442444:+:end	ATP6V0B	27.1908	1.99324	6.41907	8.17737
chr1:205767179-205768084:-:start	SLC41A1	27.1446	23.4724	15.2041	15.4776
chrX:55028062-55029394:+:end	APEX2	27.123	6.42363	6.49436	42.0379
chr4:83369174-83375874:+:end	ENOPH1	27.1137	10.8345	0.0727802	6.99499
chr10:13653683-13656014:+:end	PRPF18	27.1046	20.5015	0.26455	17.3917
chr2:97267513-97268489:-:start	KANSL3	27.0939	19.3139	2.49692	16.2881
chr10:99240799-99258029:-:start	MMS19	27.0726	3.29954	0.856388	3.35926
chr14:105695250-105718843:-:start	BRF1	27.0169	17.1296	5.70905	60.4167
chr2:110343415-110371374:-:start	SEPT10	27.004	12.4201	0.865802	1.53498
chr10:5765740-5768847:+:end	FAM208B	26.9904	10.6812	8.22503	21.164
chr10:121616951-121618552:-:start	MCMBP	26.9702	16.3232	4.62542	18.1808
chr17:6918475-6919813:+:end	RNASEK-C17orf49,C17orf49	26.9146	15.1949	2.67761	5.22403
chr6:52941341-52945765:+:end	FBXO9	26.8808	3.54337	3.30819	4.88346
chr6:31726070-31726542:+:end	MSH5,MSH5-SAPCD1	26.7543	2.83939	3.51174	5.81767
chr1:45270173-45270937:+:end	PLK3	26.7041	4.34787	30.5621	59.9574
chr9:139418431-139440177:-:start	NOTCH1	26.664	0	4.79673	8.33333
chr16:75269884-75276367:-:start	BCAR1	26.6373	6.25	9.10365	49.0278
chr11:123597699-123598840:-:start	ZNF202	26.6357	2.77778	0.920313	75.1813
chr10:22022016-22022696:+:end	MLLT10	26.5969	10.3369	5.82782	51.6761
chr16:816490-816884:+:end	MSLN	26.5809	1.89761	19.7975	24.4999
chr4:41102767-41216421:-:start	APBB2	26.5702	0	0	4.68409
chr1:209796025-209796849:-:start	LAMB3	26.5669	5.48124	0.676783	23.9138
chr11:112020929-112025697:-:start	IL18	26.5376	9.87423	6.16173	21.6648
chr20:60705008-60705585:+:end	LSM14B	26.4831	12.8474	1.09638	53.9539
chr1:207925654-207930884:+:end	CD46	26.4599	23.7889	2.89518	5.38628
chr11:66105360-66106191:-:start	BRMS1	26.4586	7.44678	6.03128	32.3019
chr21:47666800-47674305:-:start	MCM3AP	26.4484	5.18274	9.10245	14.2288
chr8:21996306-21996928:-:start	REEP4	26.4275	1.90763	13.1792	58.2947
chr22:39146325-39147214:-:start	SUN2	26.4178	8.1737	3.04769	4.70321
chr18:33747185-33751009:+:end	ELP2	26.3793	21.1189	12.7482	16.441
chr3:37340511-37343675:+:end	GOLGA4	26.3318	4.75498	0.51282	7.31209
chr17:40821639-40822590:-:start	PLEKHH3	26.3187	3.41006	24.5518	70.7686
chr7:65338552-65419060:+:end	VKORC1L1	26.3001	22.1762	0.571618	13.6003
chr19:45917003-45918118:-:start	ERCC1	26.2287	25.913	1.33464	4.25973
chr12:104680887-104705067:+:end	TXNRD1	26.2246	21.2643	0.0522112	1.06057
chr5:74034242-74035813:-:start	GFM2	26.2089	7.24839	1.54461	5.81012
chr7:148511229-148512597:-:start	EZH2	26.1982	5.43591	19.4447	32.6487
chr3:127784063-127816142:-:start	RUVBL1	26.1735	5.41083	59.8497	84.1249
chr17:57076820-57089688:-:start	TRIM37	26.1603	14.8759	0.340704	3.64497
chr1:186352288-186357573:+:end	C1orf27	26.1376	9.9015	2.39963	23.9722
chr15:42032401-42040834:+:end	MGA	26.0781	13.7566	3.28042	37.6852
chr4:4285522-4291762:-:start	LYAR	26.0582	18.969	0.190657	13.8981
chr17:61907309-61907630:+:end	PSMC5	26.0473	3.44389	10.0706	14.4459
chr17:79205821-79207231:-:start	ENTHD2	25.9184	2.41927	13.2074	87.437
chr7:30538554-30544184:-:start	GGCT	25.8955	21.1018	3.66207	11.9166
chr2:231314425-231325976:+:end	SP100	25.8882	14.2048	1.60743	3.44699
chr3:137882336-137885922:-:start	DBR1	25.7892	4.74799	2.92755	64.3762
chr1:155238150-155239278:-:start	CLK2	25.6451	3.76059	51.3834	93.4614
chr6:37787792-38029368:+:end	ZFAND3	25.6331	12.3736	2.74332	10.1712
chr3:49053944-49054206:-:start	DALRD3	25.6165	7.20369	8.13941	11.4825
chr8:22447254-22451245:+:end	PDLIM2	25.584	9.78663	4.45072	14.8928
chr19:33140698-33165976:-:start	ANKRD27	25.5161	9.06758	0.26455	10.463
chr11:125505428-125513686:+:end	CHEK1	25.5005	11.8365	5.71724	14.9853
chr13:53227093-53231666:+:end	SUGT1	25.4768	1.80318	0.115951	3.03264
chr14:69890919-69919957:+:end	SLC39A9	25.4487	9.7528	2.76874	14.5802
chr20:57245659-57248686:+:end	STX16,STX16-NPEPL1	25.4296	13.3974	5.71593	14.4337
chr2:175094179-175113179:-:start	OLA1	25.423	6.25431	0.172069	0.99002
chr16:162774-188148:-:start	NPRL3	25.4031	5.26715	1.66459	3.61658
chr3:49936121-49939812:-:start	MST1R	25.402	12.0281	5.20181	23.1859
chr1:52849241-52850221:-:start	ORC1	25.3597	19.7154	9.66803	23.9641
chr2:219575760-219602301:+:end	TTLL4	25.3116	24.723	2.46647	30.8453
chr19:3641807-3643240:-:start	PIP5K1C	25.2601	7.4074	8.91422	11.1111
chr15:91512853-91517365:-:start	PRC1	25.1953	10.6254	0.770549	7.62859
chr19:52803737-52819086:+:end	ZNF480	25.1583	22.9293	1.38919	5.96545
chr13:21729289-21732060:-:start	SKA3	25.1342	8.35773	1.14522	1.5198
chr11:9163655-9165643:-:start	DENND5A	25.1337	8.6187	5.61818	28.9852
chr1:171535982-171544065:+:end	PRRC2C	25.0245	21.0128	0.496784	7.36313
chr21:34958487-34960626:-:start	DONSON	25.0102	3.99434	7.50945	19.0014
chr10:103113985-103239124:+:end	BTRC	24.9562	0	0.42735	4.98575
chr8:22442675-22447108:+:end	PDLIM2	24.9464	3.0898	13.2772	15.1918
chr6:31766284-31774531:-:start	LSM2	24.9242	3.79624	1.88284	2.82518
chr3:197581316-197592293:+:end	LRCH3	24.8255	18.0555	7.21105	11.1111
chr19:4446194-4446496:-:start	UBXN6	24.8238	2.78692	24.8793	26.2717
chr6:7411684-7414470:+:end	RIOK1	24.8113	19.0038	16.9211	49.1363
chr4:79851479-79860193:-:start	PAQR3	24.7976	14.2612	3.96585	6.24074
chr2:38972329-38973835:-:start	SRSF7	24.7971	24.6904	1.30877	8.60674
chr4:2833406-2834057:+:end	SH3BP2	24.767	5.55555	13.4184	41.3889
chr12:27081838-27090728:-:start	ASUN	24.7549	13.8355	0	9.02429
chr17:74723260-74729059:+:end	METTL23	24.7266	4.01069	13.2513	26.656
chr11:62621305-62621990:-:start	SNHG1	24.7248	11.6214	14.7839	73.6855
chr10:71390069-71391464:+:end	C10orf35	24.7134	3.51852	18.554	71.1037
chr16:89160404-89169011:+:end	ACSF3	24.6706	11.3266	1.48585	4.91128
chr12:132539753-132549212:+:end	EP400	24.6693	10.7527	4.80122	26.8848
chr16:732874-733321:-:start	JMJD8	24.6585	6.35819	13.5135	44.8321
chr7:100401212-100403122:-:start	EPHB4	24.6584	21.007	0.329375	18.8221
chr7:23381808-23385558:-:start	IGF2BP3	24.6341	17.1359	6.83608	34.0453
chr9:115456513-115480266:-:start	INIP	24.609	11.4881	0.292398	29.2262
chr10:27040712-27047990:-:start	ABI1	24.5926	16.3595	5.1395	17.9826
chr1:21106404-21113687:-:start	HP1BP3	24.5674	18.2211	2.90539	10.0629
chr1:156926356-156928533:-:start	ARHGEF11	24.5442	13.2143	0.757575	31.918
chr10:98667504-98708764:+:end	LCOR	24.5195	16.7349	1.43163	12.6445
chr11:67196094-67196590:+:end	RPS6KB2	24.5033	3.43696	3.65064	6.27572
chr10:99006094-99019158:-:start	ARHGAP19-SLIT1,ARHGAP19	24.4939	8.90915	0	1.28205
chr16:22268706-22269814:+:end	EEF2K	24.4777	1.19048	13.3017	17.776
chr16:67980243-67980839:-:start	SLC12A4	24.4193	9.63585	14.3286	22.9213
chr1:154940507-154940970:-:start	SHC1	24.4188	11.8228	0.870932	17.2259
chr14:74756222-74756993:-:start	ABCD4	24.376	5.37745	22.2852	34.9114
chr16:70350007-70358487:+:end	DDX19B	24.3546	7.91204	0.7696	6.41533
chr8:27146797-27151596:-:start	TRIM35	24.3313	1.38889	17.8525	42.5926
chr2:127808488-127815048:-:start	BIN1	24.2244	20.0258	21.0173	22.3489
chr17:73238992-73239527:-:start	GGA3	24.1269	13.8863	4.14297	32.1944
chr5:65350779-65372143:+:end	ERBB2IP	24.077	1.38889	2.31263	85.1046
chr19:5786553-5787071:-:start	DUS3L	23.8743	0.133333	18.757	71.9455
chr5:96065429-96071875:+:end	CAST	23.8491	14.6048	0.651056	1.55343
chr15:45879723-45897625:+:end	BLOC1S6	23.8107	8.86955	2.24704	9.26438
chr16:1550700-1551663:+:end	TELO2	23.7888	11.4823	3.42557	16.8956
chr3:51705304-51718428:+:end	TEX264	23.7546	2.72835	0.795205	1.27969
chr6:129901276-129920360:-:start	ARHGAP18	23.7316	8.16071	2.08011	5.99257
chr17:74723295-74729059:+:end	METTL23	23.725	0	13.2513	26.656
chr17:4619328-4619706:+:end	ARRB2	23.7189	7.50755	5.40087	6.57359
chr9:130572385-130575473:+:end	FPGS	23.6439	3.57031	1.82788	6.50879
chr4:56475346-56496568:-:start	NMU	23.6003	14.604	0.150033	0.549476
chr19:13186485-13192493:+:end	NFIX	23.5742	14.8795	2.20785	5.01443
chr1:183441784-183485008:+:end	SMG7	23.5279	14.2127	0.529372	28.2895
chr5:177636448-177637553:+:end	HNRNPAB	23.5243	12.0381	1.77435	14.4545
chr1:168204420-168205949:+:end	SFT2D2	23.4944	10.1709	3.3198	12.5267
chr2:220111598-220112136:+:end	STK16	23.4496	1.08974	6.70071	43.7784
chr17:79892365-79892801:-:start	PYCR1	23.4427	9.68169	6.37604	8.59883
chr8:130883742-130915557:-:start	FAM49B	23.4315	15.1601	2.15041	8.19362
chr7:72954382-72966496:-:start	BCL7B	23.429	15.9058	3.28644	41.0026
chr16:2257346-2258450:+:end	MLST8	23.4039	5.71768	5.75884	41.9718
chr19:56200360-56201232:+:end	EPN1	23.3622	7.97637	1.85391	6.58378
chr16:28500707-28503034:-:start	CLN3	23.3296	16.5546	3.52282	5.04923
chr16:15092262-15098043:+:end	PDXDC1	23.2518	19.2292	16.6504	23.786
chr12:90020392-90024281:-:start	ATP2B1	23.2042	7.95721	2.24824	30.7454
chr1:36639079-36641799:+:end	MAP7D1	23.2026	18.6349	3.90823	34.1375
chr17:28819771-28846956:+:end	GOSR1	23.1796	7.53968	6.88089	41.8452
chr2:54040210-54041996:+:end	ERLEC1	23.1365	7.18536	0.238095	1.07527
chr14:31582690-31583491:-:start	HECTD1	23.1332	3.97132	1.23218	21.6512
chr1:15752514-15755088:+:end	EFHD2	23.1299	10.4354	2.61364	17.228
chr2:170732459-170735034:+:end	UBR3	23.1135	15.4999	0.326797	7.05837
chr7:100961494-100964951:-:start	IFT22	23.1133	18.8672	4.09305	5.46537
chr22:50724716-50726095:-:start	PLXNB2	23.1053	2.71757	11.4482	14.6501
chr8:120807871-120809901:-:start	TAF2	23.0937	6.49074	0.179212	3.86644
chr7:89789186-89791227:+:end	STEAP1	23.0878	5.30014	0	4.16965
chr16:716792-717431:+:end	WDR90	23.0661	6.74656	10.3161	29.749
chr6:91226400-91228976:-:start	MAP3K7	23.0288	18.3584	0.886792	1.45191
chr5:154320825-154335930:+:end	MRPL22	22.9995	16.3312	1.36476	1.89144
chr6:139226269-139229804:-:start	REPS1	22.9389	9.84942	0.838047	10.6596
chr14:51230682-51233497:-:start	NIN	22.8746	14.3676	1.00429	2.05556
chr19:39833216-39847328:+:end	SAMD4B	22.831	11.6	3.83046	11.0492
chr12:3068647-3103903:+:end	TEAD4	22.8273	6.76767	1.9465	5.94697
chr2:27354376-27354877:-:start	PREB	22.7772	7.04567	3.32916	19.928
chr17:47882807-47888837:+:end	KAT7	22.7633	6.14317	0.146199	31.5349
chr9:139569259-139571412:-:start	AGPAT2	22.7256	10.3084	1.78471	2.05065
chr8:56656179-56663522:-:start	TMEM68	22.7232	5.55555	5.71172	34.4445
chr16:89757032-89758213:+:end	CDK10	22.7165	0.37037	14.1057	42.3936
chr1:110557479-110558965:+:end	AHCYL1	22.6635	1.78074	2.55986	3.21065
chr15:40682130-40684149:+:end	KNSTRN	22.5854	6.79044	0.897194	11.1382
chr12:49447923-49448310:-:start	KMT2D	22.5392	8.8889	3.92276	64.3651
chr1:215751071-215752342:+:end	KCTD3	22.488	14.2943	3.34367	20.8441
chr9:36633197-36651742:+:end	MELK	22.4875	6.81449	0.0563063	0.905108
chr16:1798721-1809958:+:end	MAPK8IP3	22.4863	2.96053	3.73801	9.89192
chr17:40716595-40717244:+:end	COASY	22.4526	1.83424	8.21176	81.8777
chr15:75130845-75131350:-:start	ULK3	22.4023	2.07594	10.5967	21.3608
chr20:54963258-54966998:-:start	AURKA	22.3969	14.7721	2.21826	19.0798
chr15:90768410-90768892:+:end	SEMA4B	22.3593	11.7989	9.52162	59.8016
chr1:1756938-1822258:-:start	GNB1	22.324	11.7933	0.297856	1.44566
chr12:56360908-56361832:+:end	CDK2	22.2959	9.86366	0.524207	8.13336
chr10:102743574-102746846:-:start	MRPL43	22.2873	17.9975	28.9056	29.2923
chr16:89718054-89723989:-:start	CHMP1A	22.2704	9.23743	1.72895	26.5315
chr15:60688626-60690141:-:start	ANXA2	22.2306	17.0118	3.91442	34.8899
chr9:132388574-132396332:+:end	NTMT1	22.2204	6.53971	2.39932	15.8215
chr12:58163461-58164876:-:start	METTL1	22.2198	4.53217	1.80867	12.0362
chr17:31255255-31258492:+:end	TMEM98	22.2147	13.6831	13.953	14.8328
chr9:88624846-88628633:+:end	NAA35	22.2061	6.6079	2.06899	12.8564
chr17:79873557-79875705:-:start	SIRT7	22.1474	2.78928	25.3001	88.7541
chr7:38254706-38256788:+:end	STARD3NL	22.1275	10.2088	1.99318	3.87414
chr9:140007571-140008316:-:start	DPP7	22.1206	2.32344	5.94417	38.3019
chr22:18166087-18185008:+:end	BCL2L13	22.1106	1.80312	2.42134	2.54803
chr14:58877656-58890725:-:start	TIMM9	22.0816	13.3333	0.756753	10.8333
chr19:14602555-14606848:-:start	GIPC1	22.0644	14.3459	1.50173	11.3251
chr19:39948380-39949457:+:end	SUPT5H	22.0313	3.73531	4.68491	15.749
chr8:6299677-6312663:+:end	MCPH1	22.0062	0	6.73599	25.7035
chr9:140470619-140473076:-:start	DPH7	21.9574	3.11141	5.9548	16.9598
chr2:220092775-220094256:-:start	ATG9A	21.9201	9.05372	4.68409	9.05012
chr17:8168443-8168873:+:end	PFAS	21.9199	7.96111	1.09723	7.40615
chr20:57227194-57242545:+:end	STX16,STX16-NPEPL1	21.9181	11.5521	12.9698	24.8695
chr8:126104200-126114558:+:end	NSMCE2	21.8917	17.7198	0	1.56292
chr16:19721908-19725439:-:start	KNOP1	21.8893	5.08102	5.52071	67.8842
chr17:78882729-78914295:+:end	RPTOR	21.8489	5.83333	3.54479	6.34615
chr9:35076580-35077260:-:start	FANCG	21.8457	4.18327	16.6665	19.7294
chr10:5756170-5762506:+:end	FAM208B	21.8388	18.4808	28.1446	33.5597
chr17:34842629-34848656:+:end	ZNHIT3	21.8277	7.82581	3.08073	13.4034
chr6:36103638-36104260:+:end	MAPK13	21.7292	8.86342	9.85288	10.4315
chr9:130948055-130952607:-:start	CIZ1	21.7187	5.06737	0.624163	1.90325
chr20:62372832-62373482:+:end	SLC2A4RG	21.7124	12.3641	5.98745	17.0712
chr21:34110630-34115988:-:start	PAXBP1	21.7121	1.62971	10.8768	39.6258
chr21:34775922-34793786:+:end	IFNGR2	21.7093	7.82866	1.28315	7.86778
chr11:59560987-59564755:+:end	STX3	21.6862	4.08399	3.36298	27.594
chr1:110173028-110173564:+:end	AMPD2	21.651	19.4728	3.96648	38.876
chr13:25905696-25912773:+:end	NUPL1	21.6201	6.48087	5.37613	20.4097
chr15:44630105-44671887:+:end	CASC4	21.597	2.78951	0.131234	0.198413
chr16:22361170-22385551:-:start	CDR2	21.5927	9.51424	0.406374	73.2114
chr16:30671763-30673740:+:end		21.5739	1.3092	14.1505	62.6244
chr10:5773166-5781580:+:end	FAM208B	21.5416	13.6001	1.41412	16.1704
chr5:77656552-77711343:+:end	SCAMP1	21.5381	8.01641	0	1.53439
chr1:36788326-36789059:-:start	EVA1B	21.4964	0	6.63263	13.9116
chr5:175813910-175815433:-:start	NOP16	21.4806	1.48342	10.2721	78.2115
chr12:6495610-6497965:+:end	LTBR	21.4766	20.7723	6.36609	42.7026
chr7:32957154-32960950:-:start	RP9P	21.4692	3.69048	5.70316	6.1292
chr17:78897473-78914295:+:end	RPTOR	21.3958	13.8099	3.54479	6.34615
chr8:126095500-126103856:-:start	KIAA0196	21.3835	16.0612	0.447608	4.84569
chr2:98410016-98412680:-:start	TMEM131	21.3822	2.85015	2.25549	11.0737
chr11:85670103-85692171:-:start	PICALM	21.3706	6.68966	1.3011	8.85845
chr19:44278771-44284854:-:start	KCNN4	21.3573	3.27381	16.5707	57.4277
chr21:46387096-46396594:+:end	FAM207A	21.3528	12.2203	3.2726	6.50367
chr14:89063152-89073586:+:end	ZC3H14	21.3525	17.7566	0.420805	11.1468
chr19:16764936-16770769:-:start	SMIM7	21.3146	5.47293	1.45026	21.1112
chr16:240134-242925:-:start	LUC7L	21.2991	1.25911	7.18309	15.6725
chr17:6920004-6920575:+:end	RNASEK-C17orf49,C17orf49	21.2633	11.9847	2.96449	13.8204
chr21:37418309-37425880:-:start	SETD4	21.2458	4.41595	5.29532	25.9463
chr18:77475528-77477809:+:end	CTDP1	21.2363	0	0.797917	67.0169
chr7:87530193-87536502:+:end	DBF4	21.2162	4.68079	4.33883	25.4178
chr17:18145942-18147221:+:end	LLGL1	21.2087	8.5588	3.81218	4.54698
chr5:175956091-175956523:-:start	RNF44	21.1775	17.9358	24.5779	73.3119
chr11:43436326-43464874:+:end	TTC17	21.1765	9.51178	0.735293	1.51515
chr1:23650225-23664246:-:start	HNRNPR	21.1434	7.19869	0.38207	11.7885
chr4:99403326-99428828:-:start	TSPAN5	21.1332	4.74719	5.53308	67.1555
chr16:684797-686093:-:start	C16orf13	21.0982	11.0692	6.2527	22.0886
chr15:42841163-42851536:+:end	HAUS2	21.0829	10.8987	0.462369	5.58779
chr10:126692061-126848887:-:start	CTBP2	21.0656	5.44317	1.79491	18.8747
chr6:143486320-143654418:+:end	AIG1	21.0516	1.66667	0.333333	0.82317
chr16:28847443-28848048:+:end	ATXN2L	21.0425	6.774	62.4099	82.0917
chr12:53609218-53613733:-:start	RARG	21.0405	13.8235	1.90632	20.2764
chr2:220086024-220086993:-:start	ATG9A	21.006	1.86727	8.30178	13.8017
chr16:67692265-67692622:-:start	ACD	20.9834	2.92126	11.4547	31.7986
chr9:115030475-115060120:-:start	PTBP3	20.9661	9.84137	2.78683	2.91428
chr12:76844759-76881289:-:start	OSBPL8	20.9494	18.3028	75.2157	77.502
chr8:145065972-145066412:+:end	GRINA	20.9422	4.40129	12.2714	26.729
chr5:140914000-140951492:-:start	DIAPH1	20.9278	1.40995	0.063857	1.07612
chr12:53677951-53681755:+:end	ESPL1	20.9159	8.34411	10.4626	20.8302
chr5:32274228-32312863:-:start	MTMR12	20.884	12.9266	0.314465	2.77778
chr4:1701797-1713600:-:start	SLBP	20.8797	8.55567	2.88832	43.2602
chr2:139322420-139326505:+:end	SPOPL	20.8324	7.30188	0.472827	17.1923
chr17:56424602-56428762:-:start	SUPT4H1	20.8308	12.1099	0.743817	10.5396
chr19:16758072-16770205:-:start	SMIM7	20.8126	19.6333	2.5305	15.5608
chr9:140007739-140008316:-:start	DPP7	20.8055	10.4671	28.1824	37.269
chr13:99966474-99992573:+:end	UBAC2	20.7515	1.33333	0.161812	1.07527
chr5:137503767-137504910:-:start	BRD8	20.7198	6.881	12.1568	71.3009
chr16:16108485-16126965:+:end	ABCC1	20.7169	6.92507	0.586895	3.75206
chr5:138650425-138651764:+:end	MATR3	20.7032	3.88184	6.72304	8.69337
chr4:7008453-7012379:+:end	TBC1D14	20.6829	10.1357	6.21981	19.7448
chr5:6620411-6623326:-:start	NSUN2	20.6742	0.382515	17.2143	31.7152
chr7:5399200-5401527:-:start	TNRC18	20.6435	9.60647	0.15873	28.2724
chr5:139866645-139884405:+:end	ANKHD1,ANKHD1-EIF4EBP3	20.6414	10.3216	2.207	11.3269
chr1:16264501-16265790:+:end	SPEN	20.6267	2.87808	18.3709	87.6713
chr20:33969828-33981894:-:start	UQCC1	20.6191	8.35955	1.02513	2.46913
chr17:76210870-76219545:+:end	BIRC5	20.6135	12.7785	0.5281	2.23889
chr12:6439877-6442234:-:start	TNFRSF1A	20.604	9.12037	4.46071	66.0679
chr12:124934413-124950718:-:start	NCOR2	20.4926	8.79916	0.735293	1.71629
chr2:128624570-128631401:-:start	AMMECR1L	20.4506	7.30087	16.4037	79.9873
chr9:36573004-36589532:+:end	MELK	20.4347	3.8408	0.834765	1.46356
chr19:49967206-49967673:+:end	ALDH16A1	20.4271	1.61073	4.96775	5.84872
chr19:5933490-5978071:-:start	RANBP3	20.4075	1.006	4.14446	33.3848
chr5:10378944-10387105:+:end	MARCH6	20.3951	10.6797	5.73235	6.89984
chr20:54963258-54967209:-:start	AURKA	20.3743	15.5726	2.21826	19.0798
chr11:66133702-66134934:-:start	SLC29A2	20.3666	3.40849	47.8826	71.4747
chr5:7885967-7889207:+:end	MTRR	20.3334	0.595238	20.5393	33.067
chr16:10841133-10849577:+:end	NUBP1	20.2399	4.545	1.97658	5.20811
chr7:156476857-156516805:-:start	LMBR1	20.2194	14.4459	0.175438	0.60606
chr18:12951904-12963158:+:end	SEH1L	20.2115	9.46145	0	1.43389
chr10:104866463-104934614:-:start	NT5C2	20.1591	1.48148	2.10439	3.3201
chr1:171757070-171761156:+:end	METTL13	20.1525	4.46428	5.47689	30.5556
chr17:7530544-7530870:-:start	SAT2	20.1439	1.71805	46.7386	70.1631
chr13:28004758-28008275:+:end	GTF3A	20.1329	6.25917	6.62277	10.571
chr19:41125398-41129508:+:end	LTBP4	20.1311	5.35045	7.5185	7.95095
chr7:102016769-102039994:+:end	PRKRIP1,LOC100289561,LOC100630923	20.1197	16.6667	1.14977	31.4815
chr15:41663882-41669393:+:end	NUSAP1	20.1171	11.3713	0.38484	3.668
chr12:31255954-31256510:+:end	DDX11	20.0041	8.60161	9.38885	57.852
chr17:641287-644540:+:end	FAM57A	19.9629	7.33114	7.40451	33.162
chr9:123591486-123594109:-:start	PSMD5	19.9595	1.04167	1.33745	3.23276
chr17:33343599-33348389:-:start	RFFL,RAD51L3-RFFL	19.957	6.06837	1.85139	13.1944
chr15:43678528-43687780:+:end	TUBGCP4	19.9245	2.11792	3.52484	4.45494
chr9:127920661-127933363:-:start	PPP6C	19.8957	4.57977	0.760863	7.09032
chr9:35077396-35078601:-:start	FANCG	19.8913	1.2377	26.9904	34.5347
chr1:89251896-89270528:+:end	PKN2	19.8639	10.5591	2.13845	22.6157
chr16:67692982-67693439:-:start	ACD	19.8517	1.4416	37.541	41.4312
chr1:12040541-12049221:+:end	MFN2	19.8295	9.36561	1.26861	29.376
chr22:24944041-24951582:-:start	GUCD1	19.8254	6.22896	6.07712	53.8996
chr4:39776553-39779979:+:end	UBE2K	19.825	16.4889	2.25073	4.85829
chr2:32145979-32168370:-:start	MEMO1	19.7864	11.8827	0	0.891727
chr2:61727029-61729383:-:start	XPO1	19.7607	3.81128	4.07537	11.8696
chr22:43289619-43411026:-:start	PACSIN2	19.7293	6.03897	0.935085	10.8465
chr2:233421240-233428956:+:end	EIF4E2	19.7267	14.4901	0.326302	13.6543
chr3:137942575-137953875:+:end	ARMC8	19.7064	3.44664	0.21097	8.42105
chr16:87788898-87795554:-:start	KLHDC4	19.6604	3.7735	4.26997	6.95934
chr19:41129637-41131761:+:end	LTBP4	19.6339	5.278	2.6831	4.33612
chr10:72292537-72293677:+:end	PALD1	19.6244	0.555555	9.8853	10.2303
chr3:66313803-66419901:+:end	SLC25A26	19.6108	4.70494	2.18744	9.20282
chr6:42985084-42985590:+:end	KLHDC3	19.5612	3.02605	2.79657	5.40622
chr12:104681124-104705067:+:end	TXNRD1	19.5554	7.4353	0.0522112	1.06057
chr9:94060358-94118164:-:start	AUH	19.5413	3.58599	0	4.3757
chr7:99673253-99679257:-:start	ZNF3	19.5004	7.67232	8.24683	75.8351
chr6:75975054-75994117:-:start	TMEM30A	19.4846	7.72489	0.332541	1.23277
chr9:93976707-93983086:-:start	AUH	19.4799	9.44773	6.4316	11.9997
chrX:48759319-48760008:+:end	PQBP1	19.4704	6.32036	5.55877	18.6067
chr15:23021429-23033277:-:start	NIPA2	19.4648	18.0341	5.47107	9.21549
chr3:48505531-48506229:+:end	ATRIP	19.4454	7.10338	5.88861	14.7505
chr3:73112898-73114002:+:end	PPP4R2	19.4447	2.55036	3.16265	28.2387
chr16:24741167-24762046:+:end	TNRC6A	19.4447	0	4.43848	30.2778
chr14:93483146-93581413:-:start	ITPK1	19.4329	4.30038	0.61162	0.929323
chr6:139242261-139251113:-:start	REPS1	19.3691	6.19025	1.36452	19.5654
chr2:30756180-30790925:+:end	LCLAT1	19.3564	10.974	0.901408	4.04762
chr1:163313660-163317552:+:end	NUF2	19.347	17.6663	2.49108	11.0668
chr14:104177904-104181760:-:start	XRCC3	19.3354	4.24777	43.3995	81.7585
chr2:238601164-238657006:+:end	LRRFIP1	19.3241	2	0.343643	16.0582
chr6:30852487-30856464:+:end	DDR1	19.2965	13.7812	1.79001	9.3416
chr3:38170879-38173416:-:start	ACAA1	19.2081	6.18175	1.64323	8.65057
chr17:18769265-18781010:+:end	PRPSAP2	19.2046	7.53493	0.37037	1.1218
chr17:60088594-60107211:-:start	MED13	19.1731	7.13975	5.04588	29.1243
chr6:86223613-86224223:-:start	SNX14	19.1628	9.87838	1.16289	1.58089
chr1:173833442-173833812:-:start	GAS5	19.1361	5.51641	33.5481	53.8335
chr3:37323763-37330725:+:end	GOLGA4	19.1085	13.2453	1.32938	4.23809
chr16:2933367-2946352:+:end	FLYWCH2	19.1064	14.135	0.26455	3.69905
chr11:12904672-12946458:+:end	TEAD1	19.0971	4.23939	0.85212	41.4888
chr9:128094908-128099499:+:end	GAPVD1	19.0785	13.8461	1.1088	28.8034
chr14:50272851-50281471:-:start	NEMF	19.0525	4.53198	0.60606	5.69865
chr19:14591590-14602467:-:start	GIPC1	19.0156	9.62024	2.36221	6.22529
chr16:68266191-68266479:-:start	ESRP2	18.9983	1.91943	30.6548	50.6352
chr17:35506898-35512604:-:start	ACACA	18.9581	1.18558	0.679513	2.61788
chr14:55518521-55529335:+:end	MAPK1IP1L	18.946	4.79678	8.02745	37.3026
chr13:39591681-39597188:-:start	PROSER1	18.8819	1.19048	2.13146	47.4185
chr15:59193486-59209133:-:start	SLTM	18.8488	9.00487	4.46923	13.4395
chr4:99408035-99579296:-:start	TSPAN5	18.8096	0	5.04267	79.1709
chr17:8109957-8110635:-:start	AURKB	18.808	2.44748	12.5407	57.7249
chr13:50642299-50655958:-:start	DLEU2	18.7521	6.76421	1.52355	5.01903
chr4:26431675-26432313:+:end	RBPJ	18.7413	4.27658	4.21429	33.3864
chr2:61420115-61431631:-:start	USP34	18.7365	2.32372	10.5134	18.3969
chr22:38204170-38208893:+:end	GCAT	18.7079	7.68456	4.11551	4.2089
chr1:167742605-167757056:+:end	MPZL1	18.6859	13.3383	3.91885	7.41666
chr4:84378111-84380892:+:end	MRPS18C	18.6447	10.914	1.26917	3.1712
chr1:52879663-52880433:+:end	PRPF38A	18.642	2.27096	14.8208	32.4192
chr7:116312631-116371721:+:end	MET	18.6331	8.34807	0.187361	10.9626
chr5:137520093-137520495:+:end	KIF20A	18.5881	17.3404	6.73975	46.0794
chr2:55906930-55907989:-:start	PNPT1	18.5802	2.11407	4.50732	10.9251
chr8:62531578-62550505:-:start	ASPH	18.5395	10.5377	0.407724	1.36778
chr11:71747021-71791503:-:start	NUMA1	18.5366	12.9506	0.147493	5.76185
chr11:71671937-71701642:+:end	RNF121	18.5152	5.49793	7.5796	50.5511
chr16:81010076-81030918:-:start	CMC2	18.4329	4.38316	3.77914	8.61603
chr6:37344809-37358517:+:end	RNF8	18.4193	11.8587	6.75306	31.7882
chr11:4148063-4150303:+:end	RRM1	18.4033	6.19992	0.526813	0.861998
chr17:76400170-76415626:+:end	PGS1	18.3913	9.41644	3.99636	40.6764
chr12:56648736-56650798:-:start	ANKRD52	18.3765	8.94214	29.019	36.4257
chr6:36104547-36106478:+:end	MAPK13	18.3692	7.64877	3.12938	14.0058
chr1:179834989-179846827:-:start	TOR1AIP2	18.3642	14.1554	8.59365	65.7221
chr8:25298189-25315714:-:start	KCTD9	18.3604	7.79946	2.67659	11.8512
chr10:89527480-89536077:-:start	ATAD1	18.3049	2.5641	0.404945	5.4296
chr1:212538718-212553236:-:start	TMEM206	18.262	10.2493	5.05998	7.30057
chr12:131356671-131357380:+:end	RAN	18.2367	6.09849	2.9074	27.8269
chr12:6833984-6837388:+:end	COPS7A	18.2234	2.14111	0.918603	1.38098
chr19:50164085-50165681:-:start	IRF3	18.1979	10.4959	30.7961	41.0982
chr1:154962733-154965188:+:end	FLAD1	18.1877	1.75438	10.1266	10.5086
chr1:225594534-225599038:-:start	LBR	18.1754	4.282	18.2459	49.0005
chr1:54418145-54426028:+:end	LRRC42	18.1037	8.3429	0.851708	17.0976
chr6:35310458-35378763:+:end	PPARD	18.083	1.38889	4.02754	15.3439
chr1:247055221-247059136:-:start	AHCTF1	18.08	5.81197	3.03055	52.9951
chr2:26997191-26998331:+:end	SLC35F6	17.9788	5.46187	0	5.66449
chr1:33480195-33487193:-:start	AK2	17.9059	4.17491	0.571603	5.31883
chr14:57706377-57713428:-:start	EXOC5	17.895	3.66838	0.732253	10.5219
chr3:37376657-37379156:+:end	GOLGA4	17.8446	5.76858	0	4.61539
chr3:186507853-186509513:-:start	RFC4	17.7475	1.11607	22.2317	53.3689
chr5:96063234-96065315:+:end	CAST	17.6725	11.583	0.952213	1.73598
chr19:50365865-50366945:-:start	PNKP	17.65	1.94408	10.4009	38.3072
chr7:148543690-148581255:-:start	EZH2	17.6026	1.65057	1.1704	6.37599
chr17:1381486-1381909:-:start	MYO1C	17.5963	1.64544	5.58536	14.4664
chr15:41146284-41146836:+:end	SPINT1	17.591	8.30744	3.94997	33.2018
chr9:72897499-72912881:+:end	SMC5	17.5539	15.2056	0.46049	6.2804
chr4:99403326-99579296:-:start	TSPAN5	17.5417	11.8805	5.53308	67.1555
chr17:17174322-17184445:-:start	COPS3	17.5239	16.1582	0.0535905	5.80783
chr9:136726554-136857196:-:start	VAV2	17.483	0	2.31117	4.16667
chr1:52522051-52530496:+:end	BTF3L4	17.464	7.9996	0.185552	4.08552
chr4:870995-875694:-:start	GAK	17.4282	6.94364	0.65566	11.072
chr6:10749931-10755374:+:end	TMEM14B	17.3974	9.66124	0.641778	0.868808
chr11:89935719-89936475:-:start	CHORDC1	17.3317	6.61341	3.27264	9.43606
chr1:1192510-1198725:-:start	UBE2J2	17.2937	0	8.16808	20.9733
chr3:124449474-124456414:+:end	UMPS	17.2715	16.9818	0.489277	9.92063
chr19:19313207-19313599:-:start	NR2C2AP	17.249	3.51426	18.3188	66.3227
chr1:212538718-212550903:-:start	TMEM206	17.1648	4.16667	5.05998	7.30057
chr4:77045909-77065542:-:start	NUP54	17.1417	5.22739	4.40583	22.858
chr2:219447809-219452308:+:end	RQCD1	17.1233	11.5643	0.21097	25.2269
chr6:160208903-160210436:-:start	TCP1	17.1142	2.85443	3.72128	12.5956
chr21:27354790-27394155:-:start	APP	17.1029	10.9849	0.0725252	0.255055
chr19:39660397-39664215:+:end	PAK4	17.0869	6.95322	1.03887	9.98611
chr14:55480314-55493745:-:start	WDHD1	17.0865	2.93095	0.46332	1.55793
chr1:224619283-224621385:-:start	WDR26	17.0828	3.117	1.3854	26.7233
chr18:77478016-77513651:+:end	CTDP1	17.0676	4.56472	6.19771	69.4112
chr12:122615480-122617894:+:end	MLXIP	17.0604	8.15208	7.89448	36.8598
chr16:16150152-16165498:+:end	ABCC1	17.0492	10.2819	0.104167	1.32877
chr16:70698999-70708208:-:start	MTSS1L	17.0311	8.18682	6.55064	11.5059
chr10:22862386-22896855:-:start	PIP4K2A	17.0234	6.26409	3.15482	23.3912
chr16:89807274-89811366:-:start	FANCA	17.0008	4.47054	6.96216	16.83
chr17:8110943-8113847:-:start	AURKB	16.9853	11.8892	4.33809	37.461
chr13:111276626-111286891:+:end	CARKD	16.9826	2.35658	6.70081	49.6601
chr16:3070492-3071555:+:end	TNFRSF12A	16.9805	4.12716	5.77572	89.7992
chr4:83280792-83294598:-:start	HNRNPD	16.9782	5.22207	2.42947	8.34225
chr1:46715791-46726932:+:end	RAD54L	16.9484	10	0.932447	2.22222
chr2:26590088-26606166:+:end	EPT1	16.9461	3.19535	4.0387	6.47531
chr1:235318427-235324207:-:start	RBM34	16.941	10.7353	0.979795	10.2694
chr1:153631362-153631923:+:end	SNAPIN	16.9306	1.9801	10.0838	10.6166
chr3:39431998-39433343:+:end	SLC25A38	16.9243	2.4069	11.6149	89.5578
chr15:69738430-69739209:+:end	KIF23	16.9208	11.6439	7.76059	54.1638
chr1:32496023-32498788:+:end	KHDRBS1	16.9062	6.43168	0.0696003	2.12377
chr11:605300-606441:+:end	PHRF1	16.9015	5.11587	5.72354	76.7067
chr11:130003623-130010292:+:end	APLP2	16.8671	7.6895	0.670858	0.825758
chr5:36166764-36170445:+:end	SKP2	16.8584	4.16706	2.85744	9.64954
chr15:63797029-63829223:+:end	USP3	16.8363	10.5159	0.356762	10.3655
chr13:111938587-111953094:+:end	ARHGEF7	16.8269	5.98672	2.35204	42.9601
chr16:30939284-30941393:+:end	FBXL19	16.8212	4.48611	1.45399	3.41667
chr16:89341599-89354935:-:start	ANKRD11	16.768	0.473408	6.37531	67.1296
chr12:9463037-9464145:+:end	LOC642846	16.7606	0	50.7739	77.5153
chr1:76190502-76198328:+:end	ACADM	16.7602	1.97722	0.967544	1.41604
chr8:145537302-145537647:+:end	HSF1	16.7523	13.3219	8.53052	19.3382
chrX:23726061-23739997:-:start	ACOT9	16.7469	11.8709	0.358036	1.66897
chr20:60903501-60904193:-:start	LAMA5	16.7199	1.72413	21.8951	24.0718
chr6:160106065-160113692:-:start	SOD2	16.7133	8.52273	0.0615007	2.48505
chr1:156236171-156237260:-:start	SMG5	16.6862	2.88612	5.585	44.3347
chr8:42251796-42256229:+:end	VDAC3	16.672	5.38398	0.769873	4.12806
chr19:11234020-11240188:+:end	LDLR	16.6588	4.37885	9.55955	92.091
chr10:32098056-32099576:-:start	ARHGAP12	16.6522	2.14646	6.64383	86.7305
chr1:171535982-171540458:+:end	PRRC2C	16.6313	0.520833	1.53597	19.4368
chr17:73211918-73221197:+:end	NUP85	16.6149	2.14424	9.41542	9.99212
chr3:15471514-15475854:+:end	EAF1	16.584	13.7903	7.30545	56.0404
chr14:23299463-23303380:+:end	MRPL52	16.5739	12.4894	1.90845	4.71996
chr16:836928-837353:-:start	RPUSD1	16.5622	2.25586	10.6538	90.2361
chr20:10389451-10401175:-:start	MKKS	16.5614	6.66667	5.66511	8.75
chr7:107542262-107543922:+:end	DLD	16.5535	3.49499	0.11239	0.590737
chr9:139959239-139959529:-:start	SAPCD2	16.5448	2.49214	24.1091	72.9625
chr22:24765288-24808615:+:end	SPECC1L,SPECC1L-ADORA2A	16.5398	3.33333	9.06076	30.8333
chr1:117620665-117624449:+:end	TTF2	16.5386	2.66234	0.833333	14.5638
chr17:2541614-2569309:+:end	PAFAH1B1	16.5252	4.16667	0.198595	14.7199
chr9:125618157-125620947:-:start	RC3H2	16.4733	7.94753	0.350201	0.617283
chr19:42461086-42462437:-:start	RABAC1	16.4677	6.30385	2.09135	6.78061
chr2:160619504-160623794:+:end	MARCH7	16.4646	1.85758	19.1807	62.4819
chr18:33726011-33734812:+:end	ELP2	16.4514	10.9046	1.43634	10.3573
chr17:60613698-60637376:+:end	TLK2	16.4514	11.4613	0.288406	13.531
chr11:32605475-32611092:+:end	EIF3M	16.4464	11.5645	0.444201	3.1881
chr18:47802098-47802747:-:start	MBD1	16.4292	1.89381	41.4141	72.2189
chr8:99608397-99761503:-:start	STK3	16.423	4.40476	0.862827	1.62698
chr9:139111010-139115852:-:start	QSOX2	16.3264	3.11676	4.82917	32.2958
chr22:20127158-20128139:+:end	ZDHHC8	16.3232	4.27209	36.5781	44.5791
chr7:56085072-56088765:-:start	PSPH	16.3206	8.20072	0.756359	0.877193
chr12:110720600-110734403:+:end	ATP2A2	16.309	10.4416	0.41398	6.53785
chr7:99688277-99688660:+:end	COPS6	16.3079	2.69763	5.4923	11.4864
chr8:27964300-27967886:+:end	ELP3	16.3052	4.91114	0	8.9976
chr1:28365416-28374893:-:start	EYA3	16.302	5.20202	0	8.37122
chr2:55200757-55201830:-:start	RTN4	16.299	1.68877	4.26689	5.60246
chr13:114542823-114566547:-:start	GAS6	16.2764	1.44219	4.54318	8.00556
chr2:27354950-27355470:-:start	PREB	16.2588	4.10956	2.78185	15.9193
chr2:61505578-61508224:-:start	USP34	16.208	3.49206	1.22969	3.09524
chr16:5129808-5132559:+:end	ALG1	16.1796	2.38312	6.75595	6.90769
chr10:111667573-111683159:-:start	XPNPEP1	16.1792	7.4986	1.32036	2.74277
chr17:11924318-11998891:+:end	MAP2K4	16.1695	10.0704	0.198413	6.52488
chr12:133390005-133398581:-:start	GOLGA3	16.1534	8.47918	3.8204	24.5438
chr16:29872580-29874135:-:start	CDIPT	16.151	5.39292	3.69016	36.4897
chr8:42226853-42229080:+:end	POLB	16.1493	6.55989	5.11028	6.99577
chr17:26947033-26948005:-:start	KIAA0100	16.1382	2.7622	2.10735	12.0758
chr18:45423180-45457170:-:start	SMAD2	16.1336	6.14302	0.247021	2.81027
chr2:225400358-225449660:-:start	CUL3	16.1122	3.97249	0.133333	15.5401
chr7:766952-794225:+:end	DNAAF5	16.1059	8.70932	5.77298	18.056
chr19:18547289-18548669:-:start	ISYNA1	16.0915	6.27426	13.7248	18.137
chr1:228290389-228290834:-:start	C1orf35	16.0769	0.939153	16.1103	75.253
chr3:133320237-133327716:-:start	TOPBP1	16.0316	0	2.00973	8.14013
chr8:104415552-104419861:-:start	SLC25A32	16.0189	3.98928	1.9737	13.0502
chr12:16035753-16042861:+:end	STRAP	16.0182	10.8516	0.287411	1.68518
chr17:7468904-7470243:+:end	SENP3-EIF4A1,SENP3	15.9959	0.854955	10.3959	18.8903
chr20:60878837-60881252:+:end	ADRM1	15.9167	10.2868	7.79073	46.8425
chr3:49759580-49760028:-:start	GMPPB	15.9003	2.14261	24.6689	63.0053
chr4:1705427-1713856:-:start	SLBP	15.8965	4.14339	1.19611	50.1522
chr16:84213457-84213775:-:start	TAF1C	15.8867	14.4815	4.85932	57.561
chr14:31091605-31099682:+:end	SCFD1	15.8825	10.4851	0.22831	3.42148
chr15:65451089-65456366:-:start	CLPX	15.8631	11.5841	4.95801	30.1758
chr19:1010894-1011365:-:start	TMEM259	15.8403	13.877	3.03393	19.6916
chr1:249149657-249149923:-:start	ZNF692	15.8334	9.40417	18.4139	21.4799
chr1:249150621-249151432:-:start	ZNF692	15.815	1.54386	19.1743	32.9267
chr14:103852417-103894723:+:end	MARK3	15.8105	7.30489	0	11.9775
chr11:86013520-86048420:+:end	C11orf73	15.7986	11.5039	0.54751	1.74669
chr9:140348895-140350862:-:start	NSMF	15.7876	4.52852	14.3605	25.6703
chr20:32678408-32684462:-:start	EIF2S2	15.7501	5.96831	1.12477	2.91667
chr6:142519752-142539634:+:end	VTA1	15.7409	13.4376	0.757189	10.0841
chr19:34895443-34900065:+:end	PDCD2L	15.7114	2.31083	15.9036	42.887
chr17:2901670-2909248:+:end	RAP1GAP2	15.7077	2.5641	4.41389	5.80808
chr16:8895767-8900172:+:end	PMM2	15.7042	5.49029	0.798346	31.3518
chr14:69908983-69921528:+:end	SLC39A9	15.6812	5.05193	2.39028	18.2271
chr7:148529842-148581255:-:start	EZH2	15.6266	1.72413	0.3003	4.15869
chr5:175775359-175786483:-:start	KIAA1191	15.6115	12.445	6.27081	12.2581
chr12:56362732-56364827:+:end	CDK2	15.6002	5.59901	2.07451	8.31971
chr8:145737707-145738024:-:start	RECQL4	15.5611	1.27342	41.0984	70.8995
chr12:132413949-132414451:+:end	PUS1	15.5472	9.97037	8.13555	27.1888
chr20:62332054-62333487:-:start	ARFRP1	15.5078	0	42.8698	73.1527
chr3:127292631-127295459:-:start	TPRA1	15.4811	1.69841	10.0721	43.532
chr2:198365962-198388347:+:end	HSPE1-MOB4,MOB4,HSPE1	15.4693	10.1477	0.15873	2.292
chr16:1838052-1838569:+:end	NUBP2	15.4639	0.264614	5.78742	17.1758
chr17:79649179-79650565:-:start	ARL16	15.4536	6.26271	37.6565	46.0777
chr16:70698352-70698822:-:start	MTSS1L	15.4511	4.6556	8.22436	32.7174
chr7:151042552-151048509:+:end	NUB1	15.4452	5.4364	0.515463	1.33174
chr19:10794646-10799225:+:end	ILF3	15.3959	7.86894	3.63374	18.1723
chr2:130930468-130931086:-:start	SMPD4	15.3636	1.52216	5.95616	19.9661
chr4:73968264-73981537:-:start	ANKRD17	15.3599	3.75	5.35863	44.9663
chr20:25190561-25195502:+:end	ENTPD6	15.3545	7.43165	0.16835	0.21097
chr16:840399-841160:+:end	CHTF18	15.3367	0.441675	38.079	43.6015
chr8:144657070-144657592:-:start	NAPRT	15.3301	5.21916	46.9512	48.8808
chr4:99970027-99982304:+:end	METAP1	15.3003	1.86496	4.94119	5.71856
chr12:113623826-113624487:+:end	RITA1	15.2934	3.28722	5.30738	72.5152
chr12:53856351-53861004:+:end	PCBP2	15.293	6.91345	0.173508	1.98802
chr4:861220-864498:-:start	GAK	15.2323	5.52641	0.715972	9.654
chr4:44688730-44691302:+:end	GUF1	15.2262	5.21176	11.3907	18.5961
chr4:898567-925830:-:start	GAK	15.2233	9.66336	0.99696	13.4882
chr17:4448470-4448904:-:start	MYBBP1A	15.1947	5.68061	1.8719	19.1487
chr11:85967554-85988021:+:end	EED	15.18	4.78896	1.12753	8.18682
chr11:85975305-85988021:+:end	EED	15.1695	10.7697	1.12753	8.18682
chr16:2143739-2144092:-:start	PKD1	15.1614	13.8889	28.7968	31.0101
chr10:32132514-32150322:-:start	ARHGAP12	15.1253	3.06373	1.05119	42.9627
chr1:156568111-156568759:-:start	GPATCH4	15.1212	2.77759	1.05121	45.9517
chr14:59951311-59954391:+:end	JKAMP	15.1146	8.87832	3.53627	5.6619
chr7:102106717-102108165:+:end	LRWD1	15.1035	2.08956	8.66593	16.1812
chr1:984831-985282:+:end	AGRN	15.072	0.892857	3.97082	4.05953
chr11:67838324-67848870:-:start	CHKA	15.0714	5.38743	1.95031	6.13304
chr12:2973918-2975558:-:start	FOXM1	15.0428	5.76846	24.388	37.2256
chr9:123954502-123963916:-:start	RAB14	15.024	0	3.43341	32.93
chr19:40762961-40791087:-:start	AKT2	15.0048	12.6062	0.383364	2.46338
chr14:93677054-93681274:+:end	UBR7	15.0007	9.23468	0.213675	7.61937
chr6:28872442-28876584:-:start	TRIM27	14.9589	3.0968	27.3247	60.9309
chr7:130140373-130142484:+:end	MEST	14.9495	9.83332	2.54856	3.58053
chr20:54963258-54965611:-:start	AURKA	14.9454	4.15358	2.21826	19.0798
chr11:6703633-6704353:-:start	MRPL17	14.9235	3.74281	2.57503	67.6606
chr10:5727138-5762506:+:end	FAM208B	14.9213	8.11838	28.1446	33.5597
chr6:31604385-31604818:+:end	PRRC2A	14.9017	5.30478	11.0627	16.2491
chr3:87276706-87294863:+:end	CHMP2B	14.8989	7.81256	0	1.30669
chr3:49712054-49713126:+:end	APEH	14.8639	1.60926	1.04906	1.34292
chr17:80202707-80206750:-:start	CSNK1D	14.8383	9.1557	5.42384	49.4739
chr10:121591612-121596407:-:start	MCMBP	14.8187	6.41653	1.26151	41.6269
chr7:100884187-100888240:-:start	FIS1	14.8012	11.6034	0.601588	1.10918
chr2:47135108-47142861:-:start	MCFD2	14.7932	2.00817	2.02484	9.10839
chr2:55816092-55831113:-:start	PPP4R3B	14.7635	9.54324	3.56944	5.41125
chr4:76587233-76649459:-:start	G3BP2	14.7539	7.49501	0.489805	15.8058
chr4:48899874-48906500:-:start	OCIAD2	14.7524	8.08004	0.696052	1.21379
chr13:97995470-98009735:+:end	MBNL2	14.75	8.74458	1.07997	31.4622
chr16:81015482-81040338:-:start	CMC2	14.7299	1.71962	3.76606	9.56415
chr7:148526940-148543561:-:start	EZH2	14.7055	12.8116	0.978326	6.97709
chr22:50729026-50745981:-:start	PLXNB2	14.6996	10.922	5.15513	18.5497
chr7:100273945-100274315:+:end	GNB2	14.6979	1.89648	2.86455	8.22287
chr14:65511161-65527898:+:end	CHURC1-FNTB,FNTB	14.6795	1.54384	3.03059	5.29003
chr1:180399397-180471179:-:start	ACBD6	14.6328	3.57366	1.9025	2.3087
chr17:43011985-43012626:-:start	KIF18B	14.6303	1.2116	25.204	86.052
chr22:19455526-19466605:-:start	UFD1L	14.6183	7.30268	0.0837052	2.67269
chr8:90958523-90965471:-:start	NBN	14.615	0.948183	2.30503	7.06593
chr6:42847689-42851188:+:end	RPL7L1	14.6033	12.2553	5.9593	44.3779
chr12:58220185-58221334:-:start	CTDSP2	14.5983	7.38563	5.68444	19.875
chr6:99850586-99852478:-:start	PNISR	14.598	11.3946	30.8672	53.8957
chr15:85214013-85230855:-:start	SEC11A	14.5791	5.81154	1.44813	2.08144
chr1:32377427-32403587:-:start	PTP4A2	14.558	8.90359	0.480552	6.50124
chr11:118243381-118244208:+:end	UBE4A	14.5489	8.92857	0	11.4127
chr8:80831383-80942270:-:start	MRPS28	14.5434	8.98764	0.196009	0.66539
chr16:14742449-14755748:+:end	BFAR	14.5313	12.3732	0.177305	10.9542
chr1:228335400-228336365:+:end	GUK1	14.4987	5.95568	3.13016	12.5015
chr16:88773006-88776345:+:end	CTU2	14.4962	1.80123	12.4099	23.2103
chr16:10855331-10861805:+:end	NUBP1	14.4888	4.99118	1.1043	4.61456
chr1:151212515-151219395:+:end	PIP5K1A	14.4844	9.3138	1.58656	63.2476
chr8:141685598-141710989:-:start	PTK2	14.4351	7.20363	2.06048	2.684
chr19:48664764-48668806:-:start	LIG1	14.428	6.7928	0.888206	4.44125
chr5:110459622-110461305:+:end	WDR36	14.4193	11.1345	11.7564	64.7676
chr2:27260570-27261569:+:end	TMEM214	14.4192	2.88378	5.44616	15.3779
chr5:112200225-112203100:+:end	SRP19	14.3596	4.21282	13.3153	41.3733
chr6:74202075-74210296:+:end	MTO1	14.3566	11.4997	1.32632	4.20327
chr12:56575863-56577958:-:start	SMARCC2	14.3553	1.17856	1.99999	12.9871
chr2:26987294-26997911:+:end	SLC35F6	14.3389	2.82405	1.15844	7.68206
chr5:122161888-122163269:+:end	SNX2	14.312	7.54001	0	1.47272
chr11:68287119-68312305:+:end	PPP6R3	14.2598	5.7387	0.91005	9.89011
chr7:32613030-32620413:+:end	AVL9	14.2522	3.21789	5.81017	7.42424
chr6:33237596-33237975:-:start	VPS52	14.2168	2.27673	2.11508	8.71073
chr2:242498408-242509539:+:end	BOK	14.1911	14.1415	7.7548	28.3645
chr13:114531684-114535606:-:start	GAS6	14.1879	2.09476	7.30205	10.6597
chr18:12817364-12830941:-:start	PTPN2	14.1844	10.0026	0.689374	6.75197
chr10:70496805-70500385:+:end	CCAR1	14.1533	9.50121	0.641025	0.980392
chr17:40269832-40270314:-:start	KAT2A	14.1488	5.49718	1.88426	10.6735
chr11:134054647-134055229:-:start	NCAPD3	14.1323	0.716425	0.39761	7.28585
chr20:56964573-57015962:+:end	VAPB	14.1014	0	1.30375	12.2367
chr11:65306702-65307018:-:start	LTBP3	14.0772	2.40865	7.30733	7.83977
chr12:31254064-31255176:+:end	DDX11	14.0681	1.39171	18.1544	61.7408
chr1:207940540-207956636:+:end	CD46	14.0675	1.02886	2.06858	3.151
chr11:62346502-62348857:-:start	TUT1	14.0427	10.8988	7.43731	35.6421
chr19:34699956-34706500:+:end	LSM14A	14.0324	7.25986	0.410417	7.54235
chr7:73657576-73664068:-:start	RFC2	14.0231	3.06083	1.53568	3.21377
chr5:175775359-175788604:-:start	KIAA1191	14.0148	3.8866	6.27081	12.2581
chr7:27839709-27867356:+:end	TAX1BP1	14.0078	4.41695	2.45356	4.28763
chr7:4798848-4800694:+:end	FOXK1	13.926	0	17.5735	49.3452
chr19:50166515-50168887:-:start	IRF3	13.9117	7.09334	12.3945	39.1038
chr1:65613348-65656392:+:end	AK4	13.9106	5.66475	0.18116	1.2515
chr2:68273175-68274304:-:start	C1D	13.8966	8.19172	1.74978	5.26758
chr11:102076817-102094352:+:end	YAP1	13.896	8.70852	1.43552	38.8522
chr22:30000101-30038190:+:end	NF2	13.8958	13.2264	0.572258	16.2008
chr17:17046079-17049349:+:end	MPRIP	13.8739	6.14926	1.02093	6.39327
chr1:24119250-24119640:+:end	LYPLA2	13.8392	2.91399	14.6022	30.198
chr5:175775359-175786813:-:start	KIAA1191	13.8343	4.95008	6.27081	12.2581
chr6:42975044-42975672:+:end	PPP2R5D	13.8058	2.10636	5.79694	8.39702
chr3:193311198-193333462:+:end	OPA1	13.7609	11.241	0.383142	4.81679
chr20:60701495-60705274:+:end	LSM14B	13.7063	2.14372	10.7998	54.9102
chr1:55197373-55203254:+:end	TTC4,MROH7-TTC4	13.6864	4.62963	3.84203	8.39947
chr22:50943966-50944463:-:start	LMF2	13.6792	2.26595	17.3535	52.4033
chr3:101400059-101401614:-:start	RPL24	13.677	9.7986	1.24954	4.09108
chr1:161310445-161332118:+:end	SDHC	13.6499	8.82049	0.118272	0.30487
chr11:126137607-126138582:-:start	SRPR	13.6153	4.57061	3.73621	25.3229
chr12:46761123-46764558:-:start	SLC38A2	13.6151	5.90069	14.74	89.0602
chr16:11990642-11991850:-:start	GSPT1	13.5875	0	1.31429	4.37599
chr3:32280611-32409363:+:end	CMTM8	13.5011	5.03663	2.97793	3.75458
chr3:38278452-38287565:+:end	OXSR1	13.4907	10.0779	4.66103	45.4182
chr2:210867507-210880696:+:end	RPE	13.4709	0.506282	1.44123	7.65747
chr9:134319715-134322471:+:end	PRRC2B	13.4433	11.6711	0.890998	21.7688
chr19:39971601-39973524:+:end	TIMM50	13.4157	4.91469	1.79331	6.19476
chr14:68126639-68141091:-:start	VTI1B	13.3815	4.2079	0.807708	1.87693
chr5:115428397-115627213:+:end	COMMD10	13.3561	1.06773	0.200803	1.78234
chr19:6759681-6763690:-:start	SH2D3A	13.309	6.67421	3.12892	48.4248
chr14:105958646-105960171:+:end	C14orf80	13.2972	0.724638	16.9722	64.2352
chr17:79655857-79657703:+:end	HGS	13.2839	2.06124	1.58628	25.3099
chr16:29458347-29465511:-:start		13.2777	5.65966	3.12903	12.0191
chr2:20483247-20497313:-:start	PUM2	13.2443	8.51608	2.5435	24.4138
chr12:120535177-120536833:-:start	RAB35	13.2008	1.18886	1.69955	55.2218
chr1:32647178-32653554:+:end	TXLNA	13.1718	2.03704	6.8127	62.2591
chr10:22839701-22862239:-:start	PIP4K2A	13.1709	2.61752	3.16468	40.2799
chr18:47811617-47812118:-:start	CXXC1	13.1678	2.62449	27.1578	44.742
chr7:6049129-6057444:+:end	AIMP2	13.1545	10.5032	1.63308	6.79379
chr11:65384820-65385410:+:end	PCNXL3	13.1319	1.05713	5.60135	77.8802
chr5:141385891-141391476:-:start	GNPDA1	13.1013	2.32272	2.12948	2.20084
chr19:2234060-2235760:-:start	PLEKHJ1	13.0984	1.32864	14.6643	24.4847
chr17:5281527-5284683:+:end	RABEP1	13.0887	6.03918	9.96474	13.2128
chr1:29064850-29095440:+:end	YTHDF2	13.083	6.75743	0.10853	16.7247
chr4:77039347-77051808:-:start	NUP54	13.0571	4.61099	5.51344	29.8649
chr15:91524263-91524977:-:start	PRC1	13.0552	5.57197	10.3738	12.6422
chr19:30312724-30313146:+:end	CCNE1	13.0537	10.5134	2.712	71.3467
chr11:67379040-67379590:+:end	NDUFV1	13.0448	3.04024	4.42212	5.96315
chr11:31455117-31484718:-:start	IMMP1L	13.0358	10.8907	2.56658	4.36399
chr12:3121398-3127710:+:end	TEAD4	13.0242	11.8787	2.31502	6.39881
chr19:41117890-41118970:+:end	LTBP4	13.0211	4.92777	0.141243	0.37037
chr11:726751-727356:+:end	EPS8L2	12.99	8.09711	84.9228	91.1144
chr6:111196418-111210059:+:end	AMD1	12.9841	8.54623	2.84195	68.3824
chrX:102631541-102632390:+:end	NGFRAP1	12.9816	8.79725	10.3839	44.4693
chr10:126692061-126799558:-:start	CTBP2	12.948	0	1.79491	18.8747
chr13:25075972-25086843:-:start	PARP4	12.9405	3.24638	2.67342	2.90572
chr6:30029446-30030000:+:end	ZNRD1	12.9396	7.64216	3.9121	10.8221
chr11:102937296-102953984:-:start	DCUN1D5	12.936	6.08607	1.19524	10.1355
chr12:124458567-124495927:+:end	ZNF664,ZNF664-FAM101A	12.9193	6.8661	1.45436	2.28332
chr10:12252023-12257738:+:end	CDC123	12.9079	0.848568	0.0405515	2.97987
chr1:160210160-160231074:-:start	DCAF8	12.9032	7.73483	1.28569	5.07453
chr8:6590171-6612571:+:end	AGPAT5	12.8947	4.84667	3.12909	9.55854
chr2:136513261-136527338:+:end	UBXN4	12.8737	1.68396	0.514547	2.05027
chr6:34204740-34208513:+:end	HMGA1	12.8425	11.0749	0.633295	1.62209
chr6:41903845-41904972:-:start	CCND3	12.8347	10.7554	4.08851	16.6428
chr2:61722748-61725807:-:start	XPO1	12.8346	4.16211	2.91172	8.97367
chr2:37334538-37336336:-:start	EIF2AK2	12.7682	5.83899	1.44102	2.04852
chr5:6625782-6632711:-:start	NSUN2	12.7212	3.90875	2.87447	23.5083
chr10:72575882-72604229:+:end	SGPL1	12.6895	7.64561	0.392157	2.36602
chr1:213062599-213068557:+:end	FLVCR1	12.6315	5.19547	0.783052	25.4217
chr9:136224690-136227140:+:end	SURF2	12.5802	5.31897	7.90403	45.9214
chr17:57990165-58003795:+:end	RPS6KB1	12.5605	9.25931	0.112613	12.5244
chrX:56756022-56843752:+:end	LINC01420	12.5541	6.06793	0.856849	2.44141
chr12:31236995-31237902:+:end	DDX11	12.5512	11.5723	0.342105	58.6801
chr11:9406394-9430032:+:end	IPO7	12.5458	6.71259	0.420249	14.9675
chr7:73657576-73663341:-:start	RFC2	12.5189	8.7284	1.53568	3.21377
chr17:8109957-8110493:-:start	AURKB	12.5164	0.547261	12.5407	57.7249
chr6:159026379-159029364:+:end	TMEM181	12.5127	1.41908	2.05489	5.96578
chr14:67855019-67862118:-:start	PLEK2	12.493	3.11295	1.38312	2.09883
chr18:9547950-9550049:-:start	PPP4R1	12.4851	6.70945	22.5179	38.5517
chrX:122745367-122747902:-:start	THOC2	12.4484	3.87719	5.97872	12.7438
chr3:124515664-124536467:-:start	ITGB5	12.4388	10.1275	0.50734	0.912482
chr5:154244945-154251289:+:end	CNOT8	12.42	11.7219	2.7246	53.0797
chr20:47770608-47804652:-:start	STAU1	12.3912	9.03493	0.60813	6.3713
chr12:121004783-121013433:+:end	RNF10	12.386	4.17842	4.02108	10.1352
chr17:1456443-1465834:-:start	PITPNA	12.3789	2.2502	1.39934	8.63008
chr13:80113910-80125151:+:end	NDFIP2	12.3727	0.234742	3.86906	7.07396
chr5:126859274-126862309:+:end	PRRC1	12.3624	8.74205	2.92077	36.5775
chr3:112269109-112277222:-:start	ATG3	12.3565	2.91771	1.78371	9.94659
chr1:151156969-151158273:-:start	VPS72	12.3553	4.76225	0.958482	2.01827
chr4:41016415-41145003:-:start	APBB2	12.351	0	3.21681	10.1337
chr19:10431627-10432206:-:start	RAVER1	12.3429	1.80391	26.1123	28.8233
chr14:103894777-103918254:+:end	MARK3	12.3428	4.49094	2.24676	31.0257
chr14:92621667-92624002:+:end	CPSF2	12.292	6.67521	0.288406	0.862068
chr7:156956557-156962997:+:end	UBE3C	12.287	3.65725	0.179212	11.8471
chr22:50903346-50903643:-:start	SBF1	12.2851	1.71282	5.25963	15.5582
chr4:120982132-120987816:-:start	MAD2L1	12.2586	4.71696	4.51554	8.91046
chr17:61841550-61843271:-:start	CCDC47	12.2397	1.37804	0.583036	7.95137
chr12:53462088-53468432:-:start	SPRYD3	12.2275	6.76962	2.56466	9.64159
chr1:183515472-183518898:+:end	SMG7	12.227	1.25492	5.51779	60.1745
chr14:105259059-105261347:-:start	AKT1	12.2154	2.74911	4.97907	10.9944
chr17:38285880-38288286:+:end	MSL1	12.1791	1.66667	15.7121	58.5791
chr3:50326368-50327142:-:start	IFRD2	12.1726	0.961358	25.9018	52.8954
chr9:35101276-35101706:-:start	STOML2	12.1719	0.741807	2.55305	11.0195
chr19:34919475-34922765:+:end	UBA2	12.1488	1.2068	2.66388	5.90064
chr11:62483079-62484460:-:start	HNRNPUL2,HNRNPUL2-BSCL2	12.1474	3.97552	0.951534	7.66468
chr16:84215069-84215351:-:start	TAF1C	12.1357	0.228279	83.1683	92.7338
chr10:5468684-5493792:+:end	NET1	12.129	7.25974	0.520414	69.9132
chr13:21974632-21976935:-:start	ZDHHC20	12.1175	1.18422	1.84234	4.64384
chr4:99966461-99978903:+:end	METAP1	12.1124	6.19459	3.06777	4.0703
chr20:35173471-35177479:+:end	MYL9	12.1063	11.1645	1.01621	3.42528
chr3:167438061-167452001:-:start	PDCD10	12.1061	5.12099	0.3455	12.9923
chr22:42335200-42341228:-:start	CENPM	12.1058	6.85161	0.825015	1.63481
chr1:93586229-93599259:+:end	MTF2	12.0738	6.13761	2.87995	66.9799
chr10:32120728-32128564:-:start	ARHGAP12	12.0538	7.28835	3.70729	59.9026
chr17:35580522-35583259:-:start	ACACA	12.0357	3.6039	0	2.11399
chr19:50338434-50338983:+:end	MED25	12.0254	1.47539	5.23724	14.6409
chr18:724632-736807:-:start	YES1	11.9982	6.47695	0.395852	8.2415
chr7:150768384-150768775:+:end	SLC4A2	11.9869	8.16659	18.1924	18.4606
chr14:99872927-99924615:-:start	SETD3	11.9584	4.66311	5.54674	18.5
chr11:62620153-62620546:-:start	SNHG1	11.9437	10.9444	8.53494	49.7321
chr16:2822103-2826993:-:start	TCEB2	11.9429	4.25712	3.06317	6.24072
chr1:19557457-19559117:-:start	EMC1	11.9007	2.45616	5.64325	12.1115
chr2:55200757-55209650:-:start	RTN4	11.8948	6.17545	4.26689	5.60246
chr5:68471364-68473350:+:end	CCNB1	11.8802	4.04539	4.06156	32.7067
chr2:234754466-234761210:-:start	HJURP	11.842	0.890313	9.56364	76.3904
chr4:154271281-154279625:+:end	MND1	11.8025	3.3711	1.28738	2.76241
chr13:21995303-22033192:-:start	ZDHHC20	11.7956	9.87004	0.793322	3.93537
chr4:155457896-155459120:-:start	PLRG1	11.7822	3.53936	4.16741	4.38114
chr17:36934053-36935635:-:start	PIP4K2B	11.7758	2.47864	0.921905	7.03143
chr1:38435407-38445136:-:start	SF3A3	11.7355	5.23756	0.616004	3.22742
chr3:184032462-184033550:+:end	EIF4G1	11.7245	1.08694	2.8519	16.6509
chr12:133304749-133310970:-:start	ANKLE2	11.6851	9.42777	0.438907	28.459
chr10:103902855-103906428:+:end	PPRC1	11.6779	1.5074	16.7537	87.8204
chr8:120859320-120865286:-:start	DSCC1	11.6758	7.76985	1.35994	5.37167
chr17:55945604-55948646:-:start	CUEDC1	11.6644	3.33333	8.02754	30.6945
chr4:7002978-7008358:+:end	TBC1D14	11.6514	6.31189	4.05265	8.59433
chr2:74699379-74699695:-:start	MRPL53	11.644	4.88138	4.84103	34.3137
chr11:32979632-32990591:+:end	QSER1	11.6321	4.61601	0.413694	4.2958
chr12:50384126-50385780:-:start	RACGAP1	11.6245	4.32359	3.32495	11.4188
chr11:57456137-57460082:+:end	ZDHHC5	11.6209	3.15608	0.554086	9.01633
chr20:43572220-43580473:-:start	TOMM34	11.5977	5.79192	4.64159	9.16714
chr6:13620717-13632624:+:end	NOL7	11.5941	5.23637	80.8247	90.7478
chr1:45216236-45219404:+:end	KIF2C	11.586	6.07647	3.28564	22.2459
chr13:113964177-113973783:+:end	LAMP1	11.5766	5.78258	0.204039	2.08168
chr14:75348719-75352288:+:end	DLST	11.5705	3.69663	3.46123	5.60944
chr17:4842270-4843110:-:start	SLC25A11	11.5655	5.51604	11.5897	24.4863
chr12:53895245-53896810:+:end	TARBP2	11.5607	3.8299	5.31425	26.7199
chr17:11924318-11984672:+:end	MAP2K4	11.5467	11.5395	1.08049	4.61309
chr17:7834467-7835048:-:start	TRAPPC1	11.5222	2.15275	1.57176	13.3303
chr12:124090706-124092146:+:end	DDX55	11.5145	2.66242	38.4834	74.6322
chr5:139661118-139682625:-:start	PFDN1	11.4577	11.4434	0	1.52393
chr20:42302539-42311433:+:end	MYBL2	11.4321	7.53252	0.34188	4.08214
chr6:36946387-36953628:-:start	MTCH1	11.4303	7.68148	1.33438	10.7636
chr1:155180418-155182175:+:end	MTX1	11.3891	6.92848	2.48651	5.93425
chr12:69044248-69047891:+:end	RAP1B	11.3883	3.99607	0.215959	4.26987
chr12:124101150-124103978:+:end	DDX55	11.3859	5.82644	8.39746	56.6583
chr1:156025216-156028105:+:end	LAMTOR2	11.3841	5.27786	2.48142	5.44841
chr9:127916264-127933363:-:start	PPP6C	11.381	9.1299	1.0275	6.16671
chr7:75044512-75045258:+:end	NSUN5P1	11.3638	6.02952	38.2648	71.8268
chr5:68548278-68553869:+:end	CDK7	11.3539	4.21052	0.765326	21.4132
chr2:85823772-85824226:+:end	RNF181	11.3444	8.02812	11.0756	14.9946
chr16:28188653-28222686:-:start	XPO6	11.331	5.34426	0.512336	7.17933
chr8:21997761-21998963:-:start	REEP4	11.2834	3.15274	15.2792	51.8735
chr17:73209214-73221197:+:end	NUP85	11.2826	0.856905	9.41542	9.99212
chr3:133894883-133901845:-:start	RYK	11.2741	3.0683	3.06913	6.14148
chr10:104865558-104934614:-:start	NT5C2	11.233	1.06383	2.11196	5.24055
chr11:30344749-30354412:+:end	ARL14EP	11.1895	10.156	3.17178	62.2448
chr12:21659910-21665228:+:end	GOLT1B	11.1822	5.2251	1.20453	12.6703
chr20:5990558-6012657:+:end	CRLS1	11.1789	3.29921	1.56058	2.77321
chr10:13225100-13230880:+:end	MCM10	11.1768	0	4.75136	64.8397
chr11:67050699-67051324:+:end	ADRBK1	11.1673	1.63395	9.49537	13.1224
chr2:74755133-74755877:-:start	AUP1	11.1644	0.960093	28.0087	57.2662
chr7:45143042-45145039:-:start	TBRG4	11.1476	3.37506	7.66374	44.8494
chr9:86588314-86589431:-:start	HNRNPK	11.1425	11.0311	0.258001	2.5789
chr3:194182965-194207294:-:start	ATP13A3	11.1424	4.84341	1.17227	9.90487
chr3:48509616-48510759:-:start	SHISA5	11.128	2.91436	88.2586	96.6296
chr1:247027418-247030962:-:start	AHCTF1	11.1062	1.01852	2.99894	73.816
chr12:75899034-75900263:-:start	KRR1	11.0783	0.894888	6.00413	59.4739
chr12:50856413-50867197:+:end	LARP4	11.0772	0.79365	0.170352	17.1242
chr10:112328771-112335093:+:end	SMC3	11.0279	4.81734	2.50664	60.7439
chr9:124910556-124921905:-:start	NDUFA8	11.0183	2.93344	0.55395	3.27658
chr17:79872406-79873315:-:start	SIRT7	10.9964	3.02921	32.8623	89.8282
chr7:2583596-2586957:-:start	BRAT1	10.9312	4.22567	1.52129	11.2637
chr4:10090365-10117736:-:start	WDR1	10.9256	4.34679	2.39304	9.34244
chr8:22442912-22447108:+:end	PDLIM2	10.894	2.17654	13.2772	15.1918
chr9:125054119-125084818:+:end	MRRF	10.8918	8.03479	0.516933	4.21057
chr4:1316291-1326544:+:end	MAEA	10.857	0.975564	1.33597	2.54847
chr7:100485764-100486094:+:end	SRRT	10.8533	3.12685	14.4096	42.8285
chrX:152959472-152959798:+:end	SLC6A8	10.8339	1.40147	18.0202	30.2583
chr14:23375577-23388207:-:start	RBM23	10.8262	4.62719	0.732404	23.7853
chr19:47342835-47354020:-:start	AP2S1	10.8232	6.09958	3.28761	8.68148
chr17:79662097-79662815:+:end	HGS	10.8166	1.23914	14.5851	30.6809
chr12:6669492-6669863:-:start	NOP2	10.8097	5.7445	39.6333	87.9997
chr17:30180049-30186119:-:start	COPRS	10.7884	10.3765	2.84102	4.23675
chr2:242594062-242606059:+:end	ATG4B	10.7873	5.16146	1.95062	17.4922
chr6:28872442-28876749:-:start	TRIM27	10.7716	5.08083	27.3247	60.9309
chr2:234754466-234758408:-:start	HJURP	10.7632	1.38285	9.56364	76.3904
chr16:89816310-89828356:-:start	FANCA	10.7591	0.35461	2.12084	10.8429
chr5:10394897-10400895:+:end	MARCH6	10.7491	1.06074	11.7451	24.7602
chr2:173352956-173355751:+:end	ITGA6	10.7453	2.59763	5.02247	18.811
chr4:845762-858909:-:start	GAK	10.723	4.03806	3.8765	24.4998
chr20:61296440-61299096:+:end	SLCO4A1	10.6982	1.6679	5.6892	26.5382
chr19:30099616-30102768:+:end	POP4	10.688	3.19474	5.09916	11.9437
chr7:157178305-157208709:+:end	DNAJB6	10.6836	0.833333	12.8397	36.4618
chr1:40030214-40030777:-:start	PABPC4	10.6764	4.54182	3.85563	10.2463
chr16:2802855-2807472:+:end	SRRM2	10.6655	5.74602	0.308706	39.7391
chr20:44443109-44444492:+:end	UBE2C	10.6304	5.98126	3.83959	12.9767
chr11:57480279-57561481:+:end	TMX2-CTNND1,CTNND1,TMX2	10.6209	0.3663	3.31369	6.35965
chr18:45395807-45422891:-:start	SMAD2	10.6176	4.68145	2.79578	8.8154
chr6:135287611-135299816:-:start	HBS1L	10.6094	3.40065	0.299985	5.98099
chr9:139302390-139304325:-:start	SDCCAG3	10.5753	3.10876	10.8183	54.3768
chr16:87760530-87782278:-:start	KLHDC4	10.5737	8.40026	4.61305	7.14612
chr10:70097090-70098259:+:end	HNRNPH3	10.5157	4.63791	3.40987	15.7505
chr14:20825308-20825796:+:end	PARP2	10.499	5.90318	31.9914	58.0893
chr3:152173366-152177059:+:end	MBNL1	10.4795	4.80975	3.84232	20.8796
chr20:43961709-43976964:-:start	SDC4	10.4674	3.54939	0.242948	2.8609
chr12:27081838-27089511:-:start	ASUN	10.4628	4.06938	0	9.02429
chr16:733087-733321:-:start	JMJD8	10.4401	0.430372	26.6926	51.5202
chr5:176860240-176860536:+:end	GRK6	10.3949	1.5768	3.44744	29.0104
chr5:154169946-154172181:+:end	LARP1	10.3808	3.3191	1.03297	32.9229
chr17:26911498-26912119:-:start	SPAG5	10.3596	1.44697	4.00056	38.9705
chr11:130066595-130068202:+:end	ST14	10.3293	2.79057	1.3599	1.40223
chr3:194134568-194146070:-:start	ATP13A3	10.3241	2.82118	2.68462	27.8741
chr19:992121-994211:+:end	WDR18	10.3105	6.96855	1.29464	7.15108
chr14:35074923-35078843:-:start	SNX6	10.2921	7.10209	0.0825083	0.914276
chr4:109576813-109588402:+:end	OSTC	10.2638	6.91545	0.970231	1.77719
chr6:111306341-111312949:+:end	RPF2	10.252	6.54067	0.53785	5.73874
chr12:104522295-104531918:-:start	NFYB	10.2261	10.0932	0.790885	8.24134
chr22:29945147-29949436:-:start	THOC5	10.2115	9.82884	0.394976	5.3601
chr17:7147954-7149572:-:start	CTDNEP1	10.1917	2.33279	2.96254	24.9069
chr12:110719712-110720517:+:end	ATP2A2	10.1743	8.65678	0.174336	4.86868
chr10:12238318-12251965:+:end	CDC123	10.1253	1.16724	0.229886	1.6282
chr14:105611398-105612721:-:start	JAG2	10.0874	0	14.2951	45.4915
chr12:133146827-133147653:+:end	FBRSL1	10.0836	2.08333	9.63835	14.6707
chr11:502249-506608:-:start	RNH1	10.0622	7.01679	3.76274	16.7556
chr18:166819-180235:+:end	USP14	10.0318	8.1869	0	1.43382
chr22:50962853-50964674:-:start	TYMP,SCO2	10.0263	1.06695	20.7833	93.8851
chr14:69922583-69928413:+:end	SLC39A9	10.0094	9.95441	87.6226	88.3598
chr3:172501699-172504282:+:end	ECT2	9.98254	1.49054	0.205762	5.44367
chr19:50166515-50167930:-:start	IRF3	9.96202	4.20017	12.3945	39.1038
chr5:96078460-96083048:+:end	CAST	9.9505	0.968516	0	0.66588
chr16:66761708-66762942:-:start	DYNC1LI2	9.9443	2.16748	5.05282	7.88818
chr20:17956546-17970581:+:end	MGME1	9.94001	6.85979	1.94252	22.3899
chr15:66786890-66789827:-:start	SNAPC5	9.92696	3.66149	5.00806	26.0023
chr14:24651609-24652181:-:start	IPO4	9.89576	0.972743	8.31919	13.2261
chr17:79891252-79892801:-:start	PYCR1	9.88755	0.225268	5.84062	9.22913
chr13:37580162-37581111:+:end	EXOSC8	9.85485	3.72171	5.9945	6.13016
chr12:58180945-58189959:+:end	TSFM	9.8494	7.67582	1.63428	14.3296
chr19:50163090-50165681:-:start	IRF3	9.84701	1.64984	8.85012	31.9689
chr16:46651661-46655168:-:start	SHCBP1	9.84536	6.58181	1.07336	23.8006
chr9:140459606-140473076:-:start	DPH7	9.83257	2.22172	2.87964	22.9776
chrX:53458542-53458935:-:start	HSD17B10	9.79047	2.91667	4.28294	6.81178
chr19:3576623-3577978:+:end	HMG20B	9.72067	2.27053	7.07133	24.4891
chr3:152165562-152177059:+:end	MBNL1	9.71906	8.99926	3.84232	20.8796
chr9:97200810-97207245:+:end	HIATL1	9.70392	1.0509	16.4742	21.715
chr16:1552405-1552931:+:end	TELO2	9.66506	2.82688	9.72126	21.3521
chr3:47787483-47823092:-:start	SMARCC1	9.65625	3.41427	0	1.72912
chr14:31638674-31641251:-:start	HECTD1	9.64621	0.641025	0.161812	5.9718
chr16:89851372-89858334:-:start	FANCA	9.61885	1.19749	5.24562	9.27202
chr1:10523266-10527246:-:start	DFFA	9.60978	8.07448	0.586455	2.32273
chr3:180686042-180693909:+:end	FXR1	9.60452	6.14078	3.75848	14.9612
chr1:46016827-46032240:+:end	AKR1A1	9.59579	2.15428	0.78808	1.60023
chr1:247053361-247055080:-:start	AHCTF1	9.59501	8.46007	3.69406	57.1684
chr15:78834272-78834824:+:end	PSMA4	9.59033	0.670741	3.02766	4.59906
chr16:67063716-67100584:+:end	CBFB	9.58658	6.5276	0.063857	2.56807
chrX:153277368-153278493:-:start	IRAK1	9.58203	4.4941	3.99767	19.6868
chr10:81111339-81113462:+:end	PPIF	9.54119	0.667485	10.6206	57.4014
chr12:117155698-117175594:-:start	C12orf49	9.50811	8.982	0.326143	12.0028
chr12:66219161-66232298:+:end	HMGA2	9.48298	0.490197	2.85752	3.2521
chr16:50355949-50359658:-:start	BRD7	9.47375	1.42142	3.33345	5.32821
chr10:5754881-5762506:+:end	FAM208B	9.40644	4.69577	28.1446	33.5597
chr16:1728357-1741843:+:end	HN1L	9.40274	1.21179	1.37803	2.51811
chr16:90015222-90021576:+:end	DEF8	9.37865	1.91796	2.54404	12.2543
chr2:27994666-28002299:+:end	MRPL33	9.3551	5.87715	2.29911	5.15236
chr1:155679615-155691307:+:end	DAP3	9.34478	6.15179	0.592308	0.690515
chr17:74387694-74387990:-:start	UBE2O	9.3442	3.34259	27.746	91.3384
chr11:66611332-66611756:+:end	RCE1	9.32772	0	9.54463	39.6631
chr1:180257652-180366650:-:start	ACBD6	9.31982	2.67507	2.35453	6.26699
chr14:56128330-56137446:+:end	KTN1	9.29298	2.23134	1.12934	2.88403
chr12:124118419-124130001:+:end	GTF2H3	9.28651	0.147493	0.125313	0.578191
chr16:89865640-89869666:-:start	FANCA	9.28555	1.24615	3.01988	10.0652
chr19:56170711-56171881:+:end	U2AF2	9.26947	1.79979	7.9547	10.3076
chr11:117015134-117030649:+:end	PAFAH1B2	9.25757	8.26219	0.80413	8.98552
chr16:89753167-89756960:+:end	CDK10	9.20955	4.71048	15.0026	28.3268
chr16:70698999-70710783:-:start	MTSS1L	9.20714	2.5641	6.55064	11.5059
chr16:88802816-88803966:-:start	PIEZO1	9.19084	1.08192	23.3763	25.3478
chr17:17171291-17174209:-:start	COPS3	9.18085	4.84308	8.32339	15.8341
chr2:95753326-95766218:-:start	MRPS5	9.17588	5.54869	2.47367	9.48356
chr4:83740406-83745707:-:start	SEC31A	9.16212	2.6778	2.91863	3.80987
chr9:139560269-139563008:+:end	EGFL7	9.13635	2.16058	0.858238	0.989684
chr1:167734986-167757056:+:end	MPZL1	9.12535	4.68212	3.91885	7.41666
chr4:17841832-17843932:+:end	NCAPG	9.11052	1.58916	16.5268	17.0214
chrX:135581937-135582822:+:end	HTATSF1	9.09546	7.46448	1.9499	5.60301
chr19:39396175-39398038:+:end	NFKBIB	9.09348	0.48008	2.68633	12.708
chr2:162173080-162223988:+:end	PSMD14	9.04529	1.14567	0.07119	1.14971
chr18:48581363-48586235:+:end	SMAD4	9.03768	1.92308	0.3008	40.1343
chr2:55489563-55494704:-:start	MTIF2	9.03574	3.90224	1.45575	4.34986
chr13:113907509-113909266:+:end	CUL4A	9.03553	1.76787	3.35311	12.2893
chr19:619296-619957:-:start	POLRMT	9.02966	2.88784	13.5445	21.1122
chr7:73101230-73106925:+:end	WBSCR22	9.01379	0.836789	1.35542	2.91543
chr14:54897122-54903086:-:start	CNIH1	9.01177	3.46496	1.05937	3.49816
chr19:42736301-42737261:-:start	GSK3A	9.0033	1.48514	1.92788	6.56375
chr8:98699833-98703179:+:end	MTDH	8.99598	5.27281	0.384063	4.15676
chr1:171537478-171544065:+:end	PRRC2C	8.98184	2.24984	0.496784	7.36313
chr19:10225805-10226359:-:start	EIF3G	8.96059	0.149477	16.5832	26.2899
chr20:3779110-3781108:+:end	CDC25B	8.95497	0.225225	11.1392	32.4557
chr4:120982132-120986826:-:start	MAD2L1	8.92177	2.06931	4.51554	8.91046
chr10:103902855-103904776:+:end	PPRC1	8.91574	0	29.8648	80.9201
chr2:131884359-131897739:+:end	PLEKHB2	8.88445	1.96042	0.388363	1.86075
chr1:109957985-109968923:-:start	PSMA5	8.86419	1.63887	0.533423	0.732194
chr9:128305447-128347833:-:start	MAPKAP1	8.86413	3.11142	0.250458	0.497615
chr1:10460629-10464217:+:end	PGD	8.85465	2.83866	0.0413565	0.910698
chr1:186303665-186304469:-:start	TPR	8.81418	6.9857	6.20972	12.1413
chr9:140006206-140006563:-:start	DPP7	8.79648	3.97091	12.9959	42.5237
chr3:9419572-9424882:+:end	THUMPD3	8.78959	1.66667	10.7761	62.0914
chr19:47236493-47241420:-:start	STRN4	8.78702	1.07527	2.48633	43.2142
chr3:50369585-50377986:-:start	RASSF1	8.77559	0	30.1436	45.4004
chr16:28187416-28192261:-:start	XPO6	8.75928	8.47216	0.480134	5.50441
chr16:88794069-88798742:-:start	PIEZO1	8.758	1.10786	0.797761	9.84475
chr17:80213453-80231181:-:start	CSNK1D	8.72197	1.00394	3.91014	66.4978
chr16:28847497-28848048:+:end	ATXN2L	8.70584	1.47539	62.4099	82.0917
chr5:115205825-115238581:+:end	AP3S1	8.67543	6.91068	1.68681	2.12179
chr4:17506098-17513572:-:start	QDPR	8.65671	5.04319	0.303055	2.86556
chr20:485873-524315:-:start	CSNK2A1	8.64789	3.568	0.898749	3.99012
chrX:133923296-133927832:-:start	FAM122B	8.64026	6.72272	0.779526	11.4243
chr11:47644328-47648631:-:start	MTCH2	8.63143	6.8715	0.374734	0.490867
chr1:155025253-155026385:+:end	ADAM15	8.62508	0.211359	0.623759	0.703394
chr17:60518117-60525061:+:end	METTL2A	8.60388	2.05473	4.87156	10.2658
chr16:84215469-84216849:-:start	TAF1C	8.54364	1.39882	73.231	92.3016
chr1:11132228-11134287:-:start	EXOSC10	8.537	4.5925	4.6523	5.51071
chr6:30587766-30592659:+:end	MRPS18B	8.49685	5.15517	4.06617	15.7061
chr12:116549317-116714864:-:start	MED13L	8.49563	7.3935	0.47311	14.0134
chr9:114986263-114989690:-:start	PTBP3	8.48157	2.84863	2.50557	5.87179
chr20:2644212-2644570:-:start	IDH3B	8.47345	5.20861	1.6033	4.68648
chr17:61910530-61910946:-:start	SMARCD2	8.47116	0.515154	1.26787	7.96437
chr1:154938257-154938637:-:start	SHC1	8.47065	2.73414	6.45908	26.6928
chr12:49888785-49893852:+:end	SPATS2	8.46807	3.96754	0.728966	9.39394
chr3:160149613-160150813:+:end	SMC4	8.4625	5.33017	4.0055	28.5055
chr10:27425314-27434356:-:start	YME1L1	8.40597	4.371	0.41697	3.59002
chr4:77036647-77039227:-:start	NUP54	8.40586	6.45097	2.59867	26.4121
chr8:101724685-101725314:-:start	PABPC1	8.40186	0.449095	0.510127	1.81777
chr4:22449134-22463359:-:start	ADGRA3	8.38444	1.84695	0	0.909703
chr6:7559633-7563968:+:end	DSP	8.38025	0.925125	1.36836	3.17485
chr19:4409756-4422562:+:end	CHAF1A	8.35725	0.617283	3.18085	66.2246
chr12:53696977-53699981:+:end	C12orf10	8.3469	6.13187	8.35133	15.0949
chr16:71798629-71803525:-:start	AP1G1	8.34637	2.86939	0.234742	10.8509
chr5:228448-233591:+:end	SDHA	8.34536	3.98223	1.04884	2.68871
chr1:25678184-25683283:+:end	TMEM50A	8.32778	2.96826	0.797957	1.38889
chr15:23021429-23033893:-:start	NIPA2	8.31763	7.65982	5.47107	9.21549
chr12:133146827-133148873:+:end	FBRSL1	8.31453	0.659937	17.5579	23.245
chr1:54509198-54518672:-:start	TMEM59	8.3145	5.91127	0.639918	1.50314
chr11:130068313-130068841:+:end	ST14	8.2591	1.68164	0.424682	1.83859
chr19:4364218-4366497:-:start	SH3GL1	8.25169	3.00312	1.76427	18.9723
chr7:116139985-116146024:+:end	CAV2	8.23043	3.24719	5.3043	18.6169
chr10:127516207-127519988:+:end	BCCIP	8.20963	1.83195	1.07115	7.94392
chr20:30136917-30137866:+:end	HM13	8.19729	1.77963	7.20728	7.55444
chr12:12976253-12977473:+:end	DDX47	8.18856	2.36976	1.96758	62.124
chr2:27663375-27663671:+:end	NRBP1	8.17808	3.94392	3.41824	15.878
chr19:42754094-42759129:-:start	ERF	8.17653	1.47402	10.2703	81.0577
chr6:86350282-86352514:-:start	SYNCRIP	8.15427	5.66229	0.213016	1.33573
chr1:32374561-32377296:-:start	PTP4A2	8.15371	7.83161	2.43809	10.5846
chr14:23235973-23237166:+:end	OXA1L	8.14969	1.62472	4.21028	9.29697
chr17:73698651-73700835:+:end	SAP30BP	8.09917	3.58215	9.55452	82.1292
chr12:123868755-123875176:+:end	SETD8	8.08787	6.32635	2.75126	35.1031
chr3:23848912-23929057:+:end	UBE2E1	8.08361	1.19226	2.43256	2.6804
chrX:53458542-53458921:-:start	HSD17B10	8.08101	1.98815	4.28294	6.81178
chr17:80020849-80022001:-:start	DUS1L	8.07215	1.13522	11.447	32.1096
chr22:50721310-50721765:-:start	PLXNB2	8.05366	2.05548	15.2536	20.3717
chr2:74755133-74756488:-:start	AUP1	8.01845	0.655059	28.0087	57.2662
chr11:102954055-102962515:-:start	DCUN1D5	8.01383	3.12142	0.987784	4.01711
chr6:34309749-34386145:-:start	RPS10,RPS10-NUDT3,NUDT3	8.00943	3.40437	0.254068	3.43602
chr16:84217113-84220506:-:start	TAF1C	7.99236	1.02654	30.6429	79.9315
chr10:103542354-103543029:-:start	NPM3	7.98705	4.00725	2.14544	6.8789
chr2:191788709-191792031:+:end	GLS	7.95766	0.555555	13.7018	15.9528
chr17:42398926-42399786:-:start	SLC25A39	7.94095	1.52778	2.06194	15.7717
chr16:30007938-30012078:+:end	INO80E	7.93331	0.474836	4.62644	6.1451
chr17:62496444-62498127:-:start	DDX5	7.92071	6.65825	15.2259	30.9804
chr7:73098003-73100965:+:end	WBSCR22	7.89524	2.54954	2.60734	3.22286
chr17:79573840-79580343:-:start	NPLOC4	7.88936	6.38972	0.280078	2.28875
chr9:96320292-96323390:+:end	FAM120A	7.8739	5.15706	12.6085	13.5175
chr16:69187583-69194258:+:end	CIRH1A	7.84193	1.29999	2.01352	5.86489
chr8:145667534-145668059:-:start	TONSL	7.83401	4.64119	40.7595	43.2157
chr3:32571820-32574477:-:start	DYNC1LI1	7.82627	4.02657	0.511054	4.36448
chr1:182811812-182821367:+:end	DHX9	7.81567	3.56492	1.03625	4.01197
chr5:138629494-138650363:+:end	MATR3	7.80159	1.21264	2.90795	10.5342
chr2:182787139-182794287:+:end	SSFA2	7.79476	4.24423	4.94739	37.8373
chr9:125047566-125075505:+:end	MRRF	7.79325	3.15076	0.245831	2.7311
chr15:75219228-75230255:-:start	COX5A	7.79038	4.51205	0.302129	0.469814
chr2:230683228-230701563:-:start	TRIP12	7.78195	4.58096	0.217865	2.10657
chr8:17916400-17917080:-:start	ASAH1	7.78016	3.70286	1.59589	2.57541
chr2:24291329-24299069:-:start	SF3B6	7.75791	6.37236	0.480769	3.55664
chr19:18542516-18542956:+:end	SSBP4	7.70433	0.660372	10.9668	14.0117
chr1:202302683-202304773:-:start	UBE2T	7.69304	7.23847	1.52532	5.85811
chr19:39963133-39963651:+:end	SUPT5H	7.68326	1.04789	4.41976	21.567
chr7:100479034-100479673:+:end	SRRT	7.66416	2.29357	2.94211	34.6663
chr19:45494203-45495490:+:end	CLPTM1	7.59162	0.662616	0.796053	2.34108
chr19:34945258-34949673:+:end	UBA2	7.58517	0.745362	10.8817	13.2767
chr16:88788805-88789244:-:start	PIEZO1	7.58142	0.61472	6.5967	17.5059
chr9:37422802-37425918:+:end	GRHPR	7.57886	0.687778	6.28207	6.64668
chr20:32581937-32659871:+:end	RALY	7.57823	5.09381	0.628541	2.24485
chr15:59209198-59225602:-:start	SLTM	7.57013	1.95137	1.7334	7.45259
chr10:51580696-51581269:+:end	NCOA4	7.52553	5.03752	1.1981	5.27272
chr17:45750531-45752003:+:end	KPNB1	7.52074	6.18432	1.35999	5.21348
chr4:122591167-122593687:-:start	ANXA5	7.48002	1.0209	1.71133	2.10303
chr5:70238697-70241892:+:end	SMN2,SMN1	7.48002	5.39969	5.19055	26.9704
chr13:79896597-79911236:-:start	RBM26	7.46946	5.01027	1.49406	42.4067
chr2:74754490-74754862:-:start	AUP1	7.4683	0.933502	18.0464	51.1025
chr19:4944462-4947116:+:end	UHRF1	7.44984	6.17619	4.29631	19.2413
chr1:1198766-1209045:-:start	UBE2J2	7.4454	3.95299	5.19131	24.7958
chr12:133294150-133294572:+:end	PGAM5	7.4339	2.96531	2.68239	39.4351
chrX:153628282-153629042:+:end	RPL10	7.4311	3.57919	3.29209	7.17532
chr17:7468904-7473673:+:end	SENP3-EIF4A1,SENP3	7.41295	0.951127	11.5071	12.2636
chr11:57463515-57466030:+:end	ZDHHC5	7.38848	5.68858	0.735259	16.874
chr10:111646099-111648260:-:start	XPNPEP1	7.3725	4.96635	1.15108	3.83312
chr9:131398717-131402969:-:start	WDR34	7.33396	0.272312	1.299	6.7379
chr5:180665239-180666486:-:start	GNB2L1	7.32561	0.881888	2.08927	11.0046
chr11:46773084-46774859:-:start	CKAP5	7.31825	7.30446	1.76991	6.49219
chr17:48154045-48154742:+:end	ITGA3	7.31824	0.883949	3.81587	5.36471
chr12:113603522-113607574:-:start	DDX54	7.31276	3.27614	3.70971	10.9251
chr5:140059468-140070439:-:start	HARS	7.28482	3.63848	3.16815	7.05667
chr12:133149208-133150904:+:end	FBRSL1	7.25889	6.62217	0.936159	1.99472
chr13:114265377-114285937:+:end	TFDP1	7.2514	0.998842	1.08791	1.47551
chr19:55743350-55748010:-:start	PPP6R1	7.24677	0.529734	4.90917	10.8761
chr3:139092254-139093330:-:start	COPB2	7.23375	7.01866	5.58606	8.6457
chr4:76582198-76584026:-:start	G3BP2	7.23035	6.44591	1.99486	24.9028
chr2:44174509-44175260:-:start	LRPPRC	7.18098	2.51576	2.43451	5.09592
chr11:9435958-9441957:+:end	IPO7	7.16407	2.11696	1.19038	14.9859
chr1:1417683-1420395:+:end	ATAD3B	7.15962	0	16.3008	23.8072
chr1:68952667-68954598:-:start	DEPDC1	7.1596	6.43274	1.53977	15.5878
chr12:53416411-53421798:+:end	EIF4B	7.15055	4.66655	0.568621	11.0572
chr8:146278283-146278682:+:end	C8orf33	7.14227	3.4603	1.99989	24.1249
chr21:18971142-18981289:-:start	BTG3	7.11433	6.40469	0.927246	8.3708
chr16:30776820-30777699:+:end	RNF40	7.09932	0.357051	1.05177	74.6784
chr11:57480279-57563048:+:end	TMX2-CTNND1,CTNND1,TMX2	7.09834	0	0.835654	3.70203
chr22:42271728-42276719:+:end	SREBF2	7.09652	1.79112	0.22831	2.33219
chr15:65267085-65273201:-:start	SPG21	7.08968	4.38573	0.084175	1.77102
chr17:79564342-79571573:-:start	NPLOC4	7.07858	0.677092	1.27813	1.79035
chr7:116419011-116435708:+:end	MET	7.0707	1.42525	2.56106	3.09344
chr22:32015822-32016981:-:start	PISD	7.07006	1.28205	6.32453	76.5619
chr19:13885388-13888865:+:end	C19orf53	7.06557	3.70076	0.611005	9.4343
chr2:130940025-130948041:+:end	MZT2B	7.06074	3.71322	0.297247	0.742014
chr12:76449941-76453917:-:start	NAP1L1	7.05875	0.603153	0.48693	0.843479
chr15:91509951-91512676:-:start	PRC1	7.05435	1.77697	87.3687	96.355
chr3:98568442-98619965:-:start	DCBLD2	7.03752	3.75716	0.530107	7.94776
chr1:161126807-161127406:+:end	UFC1	7.03497	3.46177	1.61476	1.86734
chr19:45157286-45164558:+:end	PVR	7.02988	3.10511	7.07186	14.7672
chr17:43011798-43012626:-:start	KIF18B	6.99713	0.454823	23.384	85.2422
chr21:46271542-46281077:-:start	PTTG1IP	6.99687	3.7884	1.23416	19.1547
chr1:68151221-68152032:+:end	GADD45A	6.99512	3.33515	32.0657	96.1095
chr1:1422048-1424583:+:end	ATAD3B	6.98986	1.40357	1.00166	20.9128
chr10:889008-909682:-:start	LARP4B	6.98159	1.04167	2.5749	26.2129
chr19:16758072-16770769:-:start	SMIM7	6.97031	3.14073	2.5305	15.5608
chr8:145011239-145012318:-:start	PLEC	6.96726	0.631072	21.0495	46.725
chr19:10787986-10789772:+:end	ILF3	6.96172	2.61498	1.39422	6.07201
chr9:125027217-125042721:+:end	MRRF	6.94188	4.73423	0.319448	4.24153
chr1:38167490-38171112:+:end	CDCA8	6.92882	0.674018	5.2486	78.2571
chr17:42929930-42930884:-:start	EFTUD2	6.91835	1.37737	1.64662	2.02416
chr1:78414459-78420939:-:start	FUBP1	6.89298	1.55816	13.4011	22.9261
chr22:28256229-28290542:-:start	PITPNB	6.89037	2.51196	0.432643	24.3075
chr10:105166547-105172872:+:end	PDCD11	6.8647	3.11551	0	15.4353
chr12:76454059-76467982:-:start	NAP1L1	6.85862	2.90126	0.500898	0.581641
chr3:50327725-50327990:-:start	IFRD2	6.82841	0.271443	33.9142	52.6996
chr8:61497374-61531138:+:end	RAB2A	6.81868	0.94508	0.174723	0.467172
chr8:145738864-145739311:-:start	RECQL4	6.81022	0.184737	16.7856	70.7734
chr7:107531734-107542182:+:end	DLD	6.80702	0.261098	0.504408	0.52573
chr2:65316204-65325104:-:start	RAB1A	6.78	1.51297	0.94531	2.42419
chr4:83816000-83819141:-:start	THAP9-AS1	6.77672	1.4321	22.7539	56.5176
chr7:129944419-129948146:+:end	CPA4	6.75268	0.724638	2.55112	15.7926
chr10:98282087-98287169:-:start	TM9SF3	6.74941	3.88959	2.53628	10.9689
chr17:79827282-79827616:-:start	ARHGDIA	6.74539	0.779329	16.9828	31.4527
[truncated: 471 more rows]
