# Supplementary material for: Splicing modulators act at the branch point adenosine binding pocket defined by the PHF5A–SF3b complex
Source: Nat Commun. 2017 May 25;8:15522. doi: 10.1038/ncomms15522 (PMC5458519; doi:10.1038/ncomms15522)
Supplement: Supplementary Data 5 — Gene Set Enrichment analysis of splicing modulator regulated genes in PHF5A WT and PHF5A Y36C cell lines [file ncomms15522-s6.xlsx]

## Sheet: Venn Diagram common genes
DPM2
KRTCAP2
CD44
SLMAP
HAUS2
DPY30
GNL3
ATF6B
APBB2
TUT1
GCSH
VPS4A
PFKP
ATP5F1
AEN
SLC25A3
NAGPA
IRAK1
RPS18
BRIX1
TMSB10
ESYT1
MSL1
DDB1
SENP3-EIF4A1,EIF4A1
TOP1MT
MYO9B
EP300
NTSR1
CHORDC1
DDX5
COPRS
CCNB1
ANAPC4
SOD2
LOC93622
PNPT1
COX15
STK16
THRAP3
MET
PDLIM2
LYAR
INIP
COPS7A
MAX
OSBPL8
PPCS
LONP1
SRPK1
RRP7A
MED13L
HERC2P2
TEAD1
RPL7A
PTCD3
NAT10
CTAGE5
TMEM184A
UBA1
WDR34
DHRS11
STK25
ITGA3
SLC12A4
BRCA1
CDC25B
TMEM180
SLK
LUZP1
NOXO1
EIF4G3
NOL8
BAZ1B
RELT
LMNB2
ABCD4
ANXA3
2016-03-07
LARP7
FOXK2
PDCD5
ATL2
DGUOK
TMEM52
SUPT4H1
WHSC1
CIAO1
KIAA0020
LTBP4
RBM10
MFF
RAD23B
NCOR2
ZDHHC6
KLK8
CTDSP2
CCNE1
RMND5B
TIAL1
WHSC1L1
NUPR1L,PSPH
FOXM1
ZBTB48
USP14
CCDC41
EMC1
ING5
HDAC7
ALG2
GRB2
TPM3
HSPD1
DUS3L
EIF1
LCOR
CDK1
N4BP2L2
CCAR1
POLR2B
RPS28
KLHL36
GPN2
COQ9
UBOX5,FASTKD5
CDIPT
TUBB
GAS2L1
PLXNA1
TOR3A
KIAA0100
CRELD2
SETDB1
LCMT1
TONSL
EIF1AX
SRSF11
INTS1
RNF166
TJAP1
ORC1
GMPPA
PTP4A2
C11orf73
EIF3CL,EIF3C
NDUFS4
ID1
TBC1D17
TOMM34
XRN2
ERBB2IP
IMMP1L
FUS
COG1
PWP2
PSMD11
EMC8
TMEM59
SEC23IP
CNOT1
POLG
SPTBN1
NCDN
LSM4
MRPL34
SRP72
MFN2
MTX1
DDX49
BRK1
ARL16
CAPN1
FAM204A
UPF3A
TTLL4
DOHH
BTF3
EML3
PDP1
ABCF2
BOLA2,BOLA2B
ASNSD1
MUTYH
ZNF655
TMEM11
NQO2
C21orf59
QRICH1
MED14
HP1BP3
MAK16
IPO13
TSN
GSTP1
SUV420H1
DCUN1D5
LTBR
ANKLE2
NOP58
CHMP7
FKBP4
SF3A3
NFYA
HCFC1
NADSYN1
UBE2W
AHNAK
ACTR5
KRT15
OSGEP
PPP1R37
RPL4
MAD2L1
EIF4A3
PRPF3
E4F1
CHMP2B
RPS21
ACO2
RBM6
PSMF1
FAM195A
PAQR4
JADE1
HDAC3
TRAF7
IDS
HUS1
DYRK4
POLD2
GPBP1L1
NFYC
CCT4
BRD4
ZNF146
VMP1
POLRMT
CD151
MANF
ARFRP1
EIF4E2
PPAN,PPAN-P2RY11
GTSF1
ZNRD1
TNRC18
PITX1
FAU
AKIRIN1
VRK2
DNAJC9
PHB2
ADCY3
MRTO4
TTC3
C1QBP
NDUFB8
PAQR3
LOC100505761
TCP1
LDLR
KLHL21
ZNF384
FAM177A1
RER1
RPN1
EIF3D
HPS1
RNF7
POLR3G
SNRPC
RP11-438N16.1
HNRNPA1,HNRNPA1P10
SET
NAB2
FAM120A
SH2B1
ACAP3
ATP5H
RFNG
NUP85
TERF2
TNFRSF1A
ACADVL
ISCU
HNRNPUL2-BSCL2,BSCL2
ZBTB8OS
CECR5
HAUS4
GPS1
RPS29
EMC9
NAA60
TALDO1
IMPAD1
TAOK2
DAGLB
PPFIBP1
EIF5A
PLRG1
KIAA1551
TCF19
SAT2
MCM10
MAP4K3
PTCHD3P1
FIS1
HNRNPK
TCFL5
KDELR1
NCSTN
FAM129B
SAFB2
IL18
NCK2
OXA1L
FOXRED1
SLC35B1
ADD1
TOR2A
KDM6B
EEF1E1,EEF1E1-BLOC1S5
E2F4
TRAIP
NUDT22
NFAT5
TAF1D
GPX4
KIAA0368
FBXO3
DVL1
CCAR2
TYMS
DGKQ
PPDPF
ZFAS1
MCM5
TMEM106C
MELK
RABGGTB
CUL3
PODXL
FAM160A2
COMTD1
FAM122B
KMT2B
CDK16
HRAS
RABL6
PHF12
MAP2K4
UQCRQ
KAT5
SRRD
SOCS4
HN1
VEGFA
SDR39U1
PPP6R2
AHCTF1
AP2S1
CCDC14
NSUN5
MAN2C1
WDR26
SGSM3
SUPT16H
MUS81
UNKL
POP4
CCNA2
PPAPDC1B
RTEL1-TNFRSF6B,RTEL1
TMEM132A
RUVBL2
MCAT
MRPS18C
ARID1B
RPLP2
RPL27
EPN1
VCP
NIPA2
GAL
SLC16A3,MIR6787
RAVER1
SRSF3
SH3GL1
SLC25A39
EIF3H
PSRC1
PIGT
ALAS1
ATG3
C17orf62
MAPK1IP1L
TRIP10
TMEM205
TESK1
GYLTL1B
TSEN54
FBXO7
ZNF3
PPP4R1
ZC3H14
CNOT2
SEC61A1
IKBKAP
UPF1
LINC00094
CTDP1
SNW1
STYXL1
GTPBP2
TRIM47
AARSD1,PTGES3L-AARSD1
SMURF2
BANF1
MRPL22
GPBP1
GADD45B
PES1
TDP1
AVL9
URGCP-MRPS24,URGCP
TCTN3
DNAJB11
GBA2
KIF23
DEPDC1
CHTOP
NDE1
QSOX2
YBX1
ANXA2
STK24
SPEG
AAAS
PTPN23
MTF2
TMCO6
FAM73B
FAM3C
AP1S3
UCKL1
PAM
NUTF2
HNRNPH1
ADRBK1
SLC39A4
MDC1
ATP11B
NME1-NME2,NME1
RPE
ATP5J2
TRMT1
KMT2D
ZFAND1
CBWD1
AXL
TELO2
MAF1
SPAG5
CSNK1E
XPO6
FMR1
AK6,TAF9
CHMP2A
C7orf50
ZDHHC7
RNF31
ENTPD6
UBN1
RAD23A
MT1E
PPP5C
CTNNA1
RNASEH2C
PKN3
ELFN2
WASH7P
SCAMP4
NDUFB7
SH3BP2
AGRN
WDR33
RNF167
PRMT5
FAM203A
IRX4
DXO
ATPIF1
UQCR10
RNF126
API5
TNK1
THUMPD3
BIRC6
ELP6
NELFA
SH3YL1
PKD1P1
DYNC1LI1
SDF4
SNHG15
TAP2
GPR108,MIR6791
EFHD2
ZDHHC3
CYB5B
FBXO9
TNPO1
CLASP1
SNX5
EEF1D
SOD1
RAB6A
CDK13
ZFP36L1
PAPD7
CAPN2
TMX3
SEC22C
FXYD5
ZNF317
CHD2
NR4A1
WDR74
FAM134A
PCNP
DNPEP
ATP5G3
PRC1
ERBB2
CREB1
RMDN1
RPS3A
GLT8D1
STAG1
DHX38
PIF1
ABCF1
CDT1
RPS6KA4
LRP8
TGFBRAP1
MRPL14
FAHD2A
ZBTB21
C7orf55-LUC7L2,LUC7L2
PFDN1
CLPTM1L
TTL
EML4
SGTA
PRPF8
PSMD6
SSB
SKI
PLEKHB2
RPL28
TRIM11
RPL18A
HM13
TCERG1
ATXN7L3
TBL1XR1
DBNDD1
UBE2O
RPRD1A
UBL5
DPH7
NUDC
ARHGAP29
EIF3J
BCAT2
RTCA
RPL3
LPCAT4
CAMSAP2
LOC493754
RBBP7
PLEKHG5
GSTT2B,GSTT2
SNAPC5
MOCOS
TXNRD1
UBE2H
TNFRSF21
WASH2P
KLHL18
CPSF3L,MIR6727
SLC6A8
MBTD1
DAXX
USP33
PPP1CB
MAP3K12
TAF11
CCT3
ZNF121
SLC3A2
TARBP2
TRIOBP
RBM5
TUBGCP4
NCL
CDK7
CHEK2
MCM4
RPL9
IST1
CRAMP1L
KANSL3
STAU1
CRB3
CHMP1A
DDX21
PTPN6
ADAR
PLXNB2
IL4I1,NUP62
DGCR14
ADIRF
NUMB
MAP3K4
TOX2
MED15
MTA1
CLCN3
CANT1
CDK2
POLR2A
ODC1
CROCCP2
CIRH1A
POLE
MAPK11
DDX17
PTGES2
HIP1R
EMC6
ESRP1
NADK
TNFRSF18
MED31
ZNF263
ZMYM4
CBWD2
AZIN1
ABHD10
NEURL4
VCAN
C16orf58
NOL7
THAP9-AS1
ICAM3
TM9SF3
DDHD1
BCL7B
RNH1
PPP6R3
TOMM5
ARL6IP4
C2orf68
SLC41A1
DAK
MAP4K2
ELOVL1
PPP4R2
CDCA2
PDIA6
ACP1
DCXR
CASKIN2
GUCD1
EHD1
RAB11FIP5
SCAF1
CDKN1A
SLC2A4RG
MPHOSPH9
LSR
MIS12
CUL7
MRPS21
JMJD8
NONO
SH3BP1
NPM3
FAT1
SLMO2,SLMO2-ATP5E
ARPC5L
PRR5-ARHGAP8,ARHGAP8
STRA13
EXO1
SNHG12
TBRG1
TAF1C
EBNA1BP2
CIAPIN1
ZMIZ2
CSTB
PTRH2
ZNF668
STAMBP
PLEKHJ1
C22orf39
SNHG6
TMEM50A
TTC14
TCF20
SRM
PPM1G
NMT1
AKAP8
MVB12A
SSH3
SARNP
TIMM50
PER1
HDAC10
KLC2
HDAC1
SMARCAD1
CNIH1
ATG12
MROH6
CAV2
MIA3
AREL1
MRPL51
NDUFB2
DUS1L
NEK9
KDM2B
TOMM40
HARS2
RPL23A
ADNP
POLD1
DMWD
SNRPB2
MBOAT7
AIG1
POM121C
EIF3E
RPL31
SLC25A51
HMGCS1
WRNIP1
TLK2
PKP3
RPN2
CNOT3
GAK
C12orf23
PSPC1
TERF1
KIF22
EIF3I
GSE1
SFXN4
UBAP2
ACTN1
AMPD2
SBDSP1
PITPNC1
KCTD3
CCP110
SLC30A3
HMGXB3
C14orf2
WDR83
IFRD2
ANKRD13D
RABL5
PYCR2
FAM127B
TSFM
ARHGEF19
TSPAN17
TPR
MTX2
NDUFS3
WDR3
METTL17
TNPO2
MCPH1
MIR6835,HMGA1
ZFAND2B
PTDSS2
BMP2K
SAMD4B
HINT1
USP39
SETD4
NRD1
HNRNPU
ATXN2L
FKBP11
SCAP
FLII
C20orf96
NARS
RPS16
PRCC
AP2A2
CSNK2A1
RFC5
MAP7D1
DDX56
MRPS18B
C1orf86
LTBP3
CTTN
DDX20
MYBBP1A
CCT6A
CISD3
TMEM147
BAIAP2
YIPF3
TYMP
NR1D1
NEK2
MBD1
RCN2
WDR73
ARFGAP1
SHMT2
UQCRH
SDHA
NCLN
SAV1
SAT1
BTAF1
RPP38
UQCRC2
MAEA
DRG2
RNPEPL1
HDLBP
MLLT4
ANKZF1
TRMT2A
HMGB1
PSPH
MFSD3
METTL1
LBR
LZTS2
PLXNA3
CDC25A
FZR1
MMS19
ESPL1
GMPR2
RPTOR
ANKHD1,ANKHD1-EIF4EBP3
MAP4
BCL2L12
STT3A
C17orf70
RPL10A
QARS
LRP3
MACF1
EIF6
MRPL4
NUFIP2
MBNL2
MTA2
SLTM
MALT1
LZTR1
AXIN1
TRIO
POLR1C
KANSL2
STAG3L5P-PVRIG2P-PILRB,PVRIG2P
NUBP2
TM9SF1
ZNF473
SLC25A37
METTL23
SMARCC2
AP1G1
CCDC12
USF2
FHL3
POLG2
TPD52L2
MIR6759,CDK4
PELP1
RNF41
THOC5
RHOF
C8orf58
SMARCD1
DERA
MCRS1
C18orf8
TPP2
C19orf53
GINS3
PKD1
DDOST
ARHGAP17
TTF2
SFPQ
PHKG2
SLC39A14
NGRN
WASH1
URB1
ABL2
MECP2
PSMA1
LAMP1
RNASEK-C17orf49,C17orf49
BMPR1A
RFWD2
FUBP3
ACACA
TMEM127
ARHGEF12
RPS23
LYPLA1
SLC35F6
SCYL1
YOD1
SMAD3
NUP93
FBXO22
HMOX2
ZNF669
CDK12
DDX27
PLP2
PLCG1
ANKRD10
HAGHL
MDH1
DCBLD2
PRKAR2A
RBM33
ATP6V0B
YTHDF3
DPH3
RPL7L1
ZBTB38
PAFAH1B1
FLYWCH1
MINK1
DNAJA4
SLC25A1
RAP1GAP2
EZH2
MRPL33
MYO1C
DDX5,MIR3064
FAS
C1orf63
PI4KA
LEPRE1
MRPL12
R3HDM4
LOC150776
RPL12
C19orf25
WIZ
ACBD5
PGAP2
CCDC137
CHEK1
RBM12,CPNE1
TGIF2-C20orf24,C20orf24
CKB
RTN3
IPO8
TRMT112
RNF34
CCT2
ANAPC13
CLK2
PPP6R1
MBTPS1
ZNF692
DUSP2
FANCL
HMGN3
KIF18B
XRCC6
SUPT5H
URI1
GPCPD1
TRAF3
LETM1
USP10
CHD3
KNSTRN
CXXC1
WDR75
TEX261
DYNC1LI2
TCEAL8
GDI1
ZMYND8
PDXK
PTGES3
PIH1D1
EFTUD2
CS
ARHGAP4
EHMT2
UFD1L
EXOSC10
RPP21,TRIM39-RPP21
GTPBP3
TCF12
ATG4B
LSG1
EMG1
HIRA
FBRSL1
ARMC8
MYNN
DMPK
TECR
KIFC1
SMC1A
PRKCD
DSC2
RBMS2
TRIM65
PUS1
SMYD5
RPS13
BCL9L
TAPBP
RUNX1
STX16,STX16-NPEPL1
ENAH
SYNE4
ATP2C1
RCC2
AHCY
DBF4
POGK
RPL21P28,RPL21
TRIM37
TMEM8A
CDR2
GRSF1
EXOSC9
DLG3
ZFP36L2
SSR3
FAM171A1
NAA16
STRADA
PLAGL1
ZFP91-CNTF,ZFP91
FTL
DYRK2
ARIH2
TM2D3
HUWE1
PROSER1
TMPO
ASPH
FLOT2
SRP68
VPS51
NOTCH2NL
SYNGR2
NDUFS2
UBR5
PRPF4B
SLC43A3
NRBP1
STUB1
KDM1A
SLC25A22
ILK
MRPS7
MAPK14
DYNLL2
CCNL2
CDC42SE1
EIF2S3
MSH5,MSH5-SAPCD1
GPR126
PPHLN1
STX16-NPEPL1,STX16
RPAP3
NAA20
EFCAB14
SMARCA5
MED11
PLEKHG3
DGKZ
CWF19L1
YY1AP1
SENP6
ARPP19
RIF1
FKBP10
LARP1
CGGBP1
RNF19B
UQCRB
P4HTM
LGALS3BP
SMIM7
MRFAP1L1
SPR
CARS2
ABCE1
CSNK1G2
HLA-A
LDHA
SDHAP1
SCD
MRPL20
C14orf80
YDJC
LOC148413
CMC1
COX20
ARHGEF39
ZDHHC12
STAT3
PHC2
C3orf17
SLC38A2
PPP2R5C
SYNJ2
WDR36
MBD4
MPZL1
PARPBP
ADAM9
TRPT1
NOP16
NDUFA4
ANKRD11
PKP4
BCAR1
TRIM27
TMEM214
SETD6
ENTHD2
CHCHD1
ATG4D
RNF187
MTCH1
SLIRP
C1orf52
NAA10
LRPPRC
CD97
SETD5
PPP1R16A
POMGNT1
TNKS
PYCR1
GRHPR
SEMA7A
PRRC2C
PCID2
EDF1
GTF2H4
ITM2C
TYMP,SCO2
EREG
SUMF2
DCAF7
POLR3E
PARP2
CDCA7
SMEK1
VDAC3
CSE1L
LENG8
SNHG7
AATF
CDC20
CENPN
ACSL5
FTSJ3
LYPLA2
U2AF1
TMEM129
PFKM
EEF1B2
STAT6
DKC1
ZNF195
THOP1
CREBZF
NSUN5P1
SCARB1
PPP1R12C
MRPS26
DNAJB6
VARS2
DHX34
SUN2
PRKAG2
GPAT2
HIAT1
H2AFZ
SLC35C2
PLK4
CCNT2
RFC4
MED16
GNB2
RPL30
PLOD3
NUP50
KAT2A
RQCD1
MTUS1
ARFIP2
SRP19
KRI1
BUB1
PIEZO1
FAM173A
CNOT10
EXOSC8
MIEF1
TNFRSF12A
ARHGAP23
SEH1L
PRR14
SIGMAR1
TSPAN5
MCL1
EHBP1
ATAD3A
SKA1
ZRANB2
SRSF4
MMP24-AS1
CAMK2G
RAB17
HMGB2
POLB
PTBP1
BRD1
FBXO44
SEC31A
IVD
FBRSL1,MIR6763
TOR1B
C9orf114
MTX3
ZC3H18
HNRNPC
SF1
FXR1
RAB11B
ITGB3BP
TPRA1
YWHAB
CUL1
DHX9
MRPL43
CLK1
PKN2
PRPF40A
DALRD3
PSMA2
BTBD6
C11orf82
DUSP11
SKA3
DDX19A
TMA16
MST1R
RTN4
PTMA
PHRF1
NAPA
RPL26
NDUFB10
NUDT2
ARHGEF11
IVNS1ABP
SIGIRR
OPLAH
MRPL18
PGAM5
KREMEN2
CLSTN1
EEF2
PRDX3
CHCHD3
P4HA2
RFWD3
MOV10
RPL17-C18orf32,RPL17
STXBP2
DFFA
PRPF4
TMEM9
PTPN1
TYW3
PEX2
OSTC
IFITM3
CC2D2A
WDR11
NT5C3A
UBE2S
SAP130
ANAPC11
NIFK
MRPL32
FDX1L
WDR46
OCIAD2
CDK9
CD59
EXOSC1
ARHGAP18
ZNF512
ATP5L
EPB41L4A-AS1
STX1A
CCNL1
ELP5
MRPL3
ELK1
GMPPB
C17orf58
AHSA1
TIMM9
DMKN
FRMD8
WBP5
SLC5A6
NTMT1
NOP56
UBE2R2
KIAA0907
TATDN2
PYGL
CHTF8
ANAPC2
SNRPA1
RPS19,MIR6797
AKAP1
EIF5
YBEY
TIMM10
PREB
HNRNPF
MIR6783,KIF18B
STIL
UBE2C
LPHN1
FHOD1
TFDP1
RPL5
PALM2-AKAP2,AKAP2
DHPS
SEC24C
HSPA9
GTPBP4
LSM5
C16orf13
GTF2F1
RPS15A
LOC100507217
CIC
AP1G2
TRAPPC1
RBM42
C16orf91
PDDC1
RUSC1
MBNL1
NUP160
DCUN1D4
HNRNPDL
DHX57
KIFC2
TDG
MRPS5
FIGNL1
EMD
OGFOD3
THAP7
XPO1
TUBB6
WDR35
KCNQ2
FADS3
PDZD8
RPS12
ZSCAN25
PABPC4
DPH2
IDI1
VPS28
TRAF4
OS9
KLHL12
NCBP2
HNRNPAB
TOP2A
SLC20A1
MRPS23
FAR1
SF3B1
IPO7
PCM1
CAV1
NOB1
TNS4
FANCI
PATZ1
RBM22
PSMA7
DBF4B
TUBG1
RAD54L
ELOF1
PLAGL2
GCFC2
MSI2
ACAA1
TM2D2
PLEC
SNHG17
SMG5
FAM32A
NCAPD2
GLYR1
RPL18
CCT6P1
POLR1D
SPATA20
PSMB5
KRR1
KIAA1191
SNHG8
MXD3
NIT1
TNFRSF10B
CTDSP1
RELA
DBN1
FAM98C
MRPL40
COMMD3
LRWD1
QTRTD1
PKMYT1
TSEN34
RPS19
LRRC59
TXNDC9
KHSRP
SLC25A19
FBL
EIF3L
2016-03-06
PPP4C
ANAPC5
NFATC2IP
ST14
FAM210A
MLF2
AFMID
AKT1S1
ERF
SURF6
MLLT10
EIF2AK4
THOC6
RPL13
PRDX2
SAP30BP
RRP12
SUPT20H
MEAF6
C7orf43
HSPH1
SPSB3
CDC16
ACTB
DMAP1
UBA2
SUGP2
PI4KAP2
DDX51
RBM18
SLC30A5
TUBG2
CLN6,CALML4
UBQLN1
PPP2R5D
WDR5
RARG
C11orf24
DOCK5
TIMM44
SLC41A3
RLTPR
PLEKHJ1,MIR1227
SLC29A2
SRSF9
PRELID1
CD320
MRPL21
RBMX
C19orf24
CDC123
UBXN6
MSLN
CIZ1
TMEM256-PLSCR3,PLSCR3
CIB1
NFX1
MBD3
MDN1
SLC35A3
AMOTL1
RPL41
DRAP1
SLC38A1
PAICS
TCEB2
PHF20L1
PLEKHJ1,MIR6789
MCM3AP
NIT2
PLCD3
TCF7L2
C19orf60
RBM8A
CDV3
FLOT1
TOR1AIP2
DESI2
SHARPIN
ADIPOR2
AKT1
CDC34
ABCA7
CIRBP
EIF4A2
NUTM2A-AS1
PABPC1
CUEDC1
USP22
TMX2
VPS52
TSR1
WDR18
E2F6
TMEM126B
EFNA3
SCRIB
RSRC2
CAMKK2
PON2
UNC119
ANKRD27
EIF3K
CDC42SE2
EIF2S2
CKAP5
PRR12
CPSF4
UCHL5
ULK3
ENC1
RIC8A,MIR6743
POP5
ZBTB44
ST13
PTP4A1
MARS
SREK1
PPIE
ARRDC1
STC2
ZNF714
SAE1
OAZ1
COX4I1
DSN1
STRN4
KITLG
HDGF
FAM133B,FAM133DP
SETX
BMS1P20
YKT6
FASTKD1
PAF1
SFT2D1
DERL1
ATP5J2,ATP5J2-PTCD1
ZNF579
TNFSF9
DCTD
F3
2016-09-15
GTF3C1
PLEKHM2
FEZ2
LMNA
TBCD
KPNB1
PRAME
KHDRBS1
SRSF5
SLC25A38
PPP1R18
UHRF1
PANK4
DDX12P
GSDMD
MIR6893,TONSL
RECQL4
OR51B5
DPAGT1
CASP2
YTHDC1
ATG16L1
SHKBP1
CEBPZ-AS1
NF2
TOMM7
POM121
CALHM2
VTA1
PNN
CLPP
ESPN
PPT2,PPT2-EGFL8
ATP1B3
TRIM25
DDX3X
ANP32B
HNRNPL
CDKN3
ARHGEF10
CLCF1
E2F3
RPL26L1
SYTL3
CUTA
FTSJ2
WAC
MRPS6,SLC5A3
GOLGA4
PCGF1
IDH3B
PINX1
EIF3G
GOLT1B
FOSL1
B3GAT3
RASSF1
PITPNB
ICAM5
CARKD
ARHGAP27
AARS
PISD
NSUN5P2
USP1
TRAP1
MRPL53
SMEK2
RNF44
ATMIN
BTG3
APP
ATP2B1
CMTM7
FAM64A
EEF1G
SMAD5
INCENP
GARS
CDK10
C12orf73
MDM4
UBE2J2
UBC
PFDN2
PRR3
RANGAP1
PUM1
ITPR3
TRAPPC6B
RNGTT
DCAF8
CDCA8
H2AFY
ZNF638
RXRB
ACTN4
PCNXL3
DLG1
EIF2B5
TFIP11
POLR2G
CNBP
WASF1
TKT
BYSL
HSPB1
INPP5E
DDT
SNHG16
ARRB2
U2SURP
SLC7A6
G3BP1
HSD17B10
GAS5
AHSA2
MRPL10
ATP13A1
TPX2
DAZAP1
GYS1
BTN2A1
DDX11
NSMCE4A
IGF2BP3
IMP4
CLUH
ZNF131
ANKRD13B
USP47
TRIM33
SP140L
G2E3
TCF25
CCDC88B
ARRDC2
CD2BP2
PAPOLA
NDUFAF4
SMN2,SMN1
NDUFAB1
FGFR1
COX6C
NSMCE2
MAGEA2
GOT1
ATP5D
LRRC37A4P
MRPL38
RPS5
ARF6
PI4KB
BET1L
HMGN1
TSC22D1
PUF60
RHOT1
ELOVL5
SPPL2B
SHC1
TANGO2
SAAL1
RIOK1
CACTIN
USE1
FAM96B
PCGF3
GINS1
NASP
ACSL3
CDK11A
EEF1G,MIR3654
PALLD
SDAD1
RPL35
TBL3
IMPDH2
SMC3
MACROD1
GSS
TMCO3
DSCC1
ANLN
BIRC5
CES2
GNAS
OXLD1
MRPL52
BCLAF1
ALKBH2
LEPREL2
TRA2B
MTRR
MGAT4B
GTF2H2
MIB2
EXOSC2
MYL12A
CCDC57
LAMTOR2
YTHDF1
RBPJ
METTL2B
ALDH18A1
CEP170
TPI1
DNAJC5
IPO4
SRSF6
TRIM41
QDPR
ZNF598
POLE3
MAPK12
POLR1E
TMEM98
FRMD5
SLC38A10
EP400
PTK2
ATAD1
NDUFA8
NELFE
HYOU1
OTUD4
GLTSCR2
LLGL2
USP7
YME1L1
HNRNPR
ENOSF1
NFKB2
PCDH7
RPLP1
WBSCR22
ASUN
FAM211A-AS1
SON
RACGAP1
UBXN4
PSMD3
RHEB
RAB35
OTUD6B
NPM1
TSR3
BCAM
CHKB-CPT1B,CHKB
CELF1
EDRF1
CCT8
POGZ
EIF3M
ZNF24
PPFIA3
C12orf44
ESRRA
LDHB
IRF3
MRPS12
PRRC2B
MAPRE1
TRIP12
UQCC1
USP19
KDM5A
PSMC3IP
ATAD3B
H3F3B
EZR
DYNC1H1
LSM12
POLDIP3
RPL32
WDR6
NUP88
SAPCD2
MIS18BP1
HPS4
NOMO1
HSPA8
MIR6807,TRIM28
DHX15
MARK3
PICALM
STK40
ARPC3
BRD8
PKIB
CARS
NKTR
PHF1
AURKA
TBC1D9B
SPG11
VWA1
FUBP1
SMPD2
CBX6
SYTL1
GGA1
ZNF7
RBM38
MIR6821,PIM3
DGKD
MTSS1L
ALYREF
SETD8
YWHAZ
ANKRD52
FAM83H
GAA
OPA1
RPL10
MITD1
PFKL
AURKB
FAM189B
SH3D19
PRPF39
PAX8-AS1
LAMB3
SSRP1
TP53I13
DEF8
CHAF1A
SLC17A9
TPT1
MRPS28
FTH1
IER3
KCTD10
YWHAH
PAFAH1B3
NPRL2
BCKDK
MOSPD1
BOD1
AFG3L1P
CDK11A,CDK11B
PXN
COG4
CYHR1
DDX39A
FANCA
VTI1A
DNAJC11
GANAB
TIMM17A
ASAP1
NGFRAP1
NSD1
ANO9
SEC13
LOC100289561,LOC100630923
NCAPD3
ERCC1
HARS
AGO2
LRRC42
CREBBP
GTF3C5
RBM26
PSMC4
CSPP1
PSMD8
UBALD1
CYB561
C17orf89
MEMO1
TBC1D8
ZNF518B
KRT8
AURKAIP1
SLC50A1
UCA1
DPP7
OSBPL3
SLC39A9
NSMF
C7orf49
DGAT1
ABHD17A
RBM14-RBM4,RBM4
[truncated: 1,362 more rows]

## Sheet: Venn Diagram WT specific genes
RPS11
FARP1
CMTR2
ITGA5
BTG2
NDUFS6
EDN1
ECHS1
ABCB7
CHD8
AD000090.2
SCAF8
RPL19
CRNKL1
XAB2
MIER1
EPN2
TOB2
PROSC
NR4A2
ARL6IP1
CHD1
MAPKAPK2
WDR89
GRPEL1
ROCK2
PPP1R15B
TERF2IP
GTPBP1
HES1
AP1S2
RBM17
ACBD3
ZNF83
NOA1
FAM98A
EXOC3
STK17A
ABR
C19orf43
DUSP4
SSU72
SMUG1
BUD31
DSTN
LMNB2,MIR7108
FBXO31
FRS2
RNF4
CDK8
F2RL1
CHST15
CCDC43
CBLL1
PPM1A
SNX19
SEC14L1
DUSP5
COX8A
TIMM22
CDCA4
FAM110C
ZNF35
PTRF
POLR2J4
CDC42BPA
POLR2J
DDX18
ZBTB11
HSF2
CDC42EP3
LRRC8A
GNA11
THAP1
CDK17
ZNF687
ANKRD49
SARS
KDM2A
NUDT4P2,NUDT4P1,NUDT4
VPS25
GLG1
RP9
MRPL15
ZBTB20
NEU1
UNG
TPBG
SPRY2
KLHL7
COMMD5
OSBP
CEP85
RPRD1B
OVCA2
AHI1
SMC6
TRMT6
CAMSAP1
RTCB
UBE2N
NFE2L2
LSMD1
KLF4
MRPS24
PIGL
UIMC1
ESRP2,MIR6773
NDUFA13
MRPL41
HOXB5
ZNF324
MTMR6
MTG1
SOX9
FGD5-AS1
HOXB8
DCTN1
OSER1
PAWR
MIR6747,EEF1G
MIR6859-2,WASH7P,MIR6859-1
PROSER2
KLF2
TAB2
DDI2
ZNF511
ZMYM5
TANK
DNAJB4
SERP1
EIF2S1
RBM7
PIGG
ZNF264
RAB5A
ZNF414
XIAP
LOC100271836
RMDN3
CLK3
GRPEL2
TRIM56
ELF1
NT5E
FOXN2
DNAJC25
PSMD12
ANP32A
MEX3D
MAPK7
STRN3
CSNK2A2
RPL39
ANKRD40
SPATS2L
MSTO2P
NR1D2
GEMIN6
METTL16
RNF43
PHPT1
LOC652276
ERH
CSRNP1
ELL
LOC220729
TUFM
MYC
TOMM22
CHPF2
UGCG,MIR4668
MAGI1
SLC35A1
TSTD1
PDXP
VPS37B
AMOTL2
ABHD14B
TNFAIP3
NDUFV2
CRLF3
WDR82
CBX2
WNT16
STMN1
CKS2
TOR1A
FAM84B
C11orf57
PABPN1
SLC25A30
FBRS
ZNF165
USP38
KIAA1429
ARMCX3
URB2
PHAX
DGCR8
PPP1R15A
CITED2
MAN1A1
LINC00493
SIAH2
OCEL1
NEIL2
EIF4E
URGCP
MIR6775,SLC7A5
LMNB1
MIR6850,RPL8
SRP14
CBX4
GHITM
BLMH
TXLNG
CNPY3
ETV3
RPS10
NME1-NME2,NME2
TLE3
PSMB7
POLR1B
TACC1
OCLN
MDM2
GNAI1
CARD10
MRPL46
BCR
PUS3
TWISTNB
EMC10
RPL15
FANCM
NAA38
MXRA7
CFL2
OSBPL7
BTBD1
SERF2-C15ORF63,HYPK
FCF1
DIABLO
GPATCH3
NFE2L3
CCNB1IP1
ATP6V0C
VIMP
FKBP3
TIMM23
ZNF544
G6PD
KLF5
PPP2R2A
TMEM167A
MFN1
THBS1
ABL1
NCOR1
SLC30A1
ABCA11P
CDC45
CWC22
FUT11
C16orf72
C15orf39
MPLKIP
ARF5
UVSSA
PSMD10
SSR2
MSANTD3-TMEFF1,MSANTD3
RNPEP
MCM2
RBMX2
MED21
KIAA0922
TGS1
SYF2
BHLHE40
RNF111
TARDBP
ID2
ARHGAP5
ATXN1L
KIAA1731
PWP1
BAHD1
GPR56
METAP2
NSFL1C
NABP1
UNC50
CDC37
SRPX
PPP2CA
OGFOD1
NR2F6
MSMO1
RPUSD2
E2F2
SYBU
SNAPC2
TMUB1
MIR6786,HGS
TOMM70A
NAB1
SGSH
CRIP1
LAMTOR4
CKAP2L
POLR2J3
CDC42EP4
FBXL16
RNF139
MAN2B2
MAFG
BICD2
C14orf119
ALKBH5
RPL35A
TMEM41A
CBX3
KBTBD2
DTD2
CXorf40B
ZNF496
EIF2B1
TBC1D15
RASA1
ITCH
GJC1
GATA2
HELZ
NDUFA12
GTF2E2
CCNF
RPP25L
PLA2G16
DLG5
ZFYVE27
SH3RF1
SUZ12P1
FOSB
MED26
OVOL1
ZNF689
HOXA11
TFCP2
ZBTB7B
MRPL23
NFKBIA
SDF2L1
PSMA6
C16orf70
MRPL36
HLA-C
BBIP1
NRBF2
HAUS3
LIN7C
ITGAE
WRB
HOXB7
MT2A
ZNF57
POLR2M,GCOM1
TBC1D23
SLC25A23
CHCHD2
MAP2K3
RPL38
CHPF
RPL14
CYR61
TMEM208
MAFF
GEMIN5
UBR4
UTP15
HSBP1
PASK
ZNF776
RBAK
USP8
ZNF503
GULP1
PARD6B
ARHGAP11B
ARID1A
RPL23AP82
RBM48
STARD7
AP1S1
ZNF251
ZNF280D
VEGFB
RBMS1
RYBP
ISCA2
SAFB
PNP
C15orf61
DUSP8
CDIP1
DARS2
ATOX1
UGCG
RAE1
TNIK
WWC2
SEC24D
POLR2L
LINC00839
ID3
TUBGCP3
NDST1
IRF2BP2
C5orf24
MSN
FAM45A,FAM45B
RGS16
SNIP1
MAPKAPK5-AS1
RGS3
ZNF513
CHMP5
MRPL19
SKP1
UBE2I
ATP11A
ARL5B
TMEM223
SLC25A5
PELO
FAM89B
C9orf37
CSTF3
HBEGF
ZNF574
MGAT1
TIPARP
MIER3
COPA
KIF11
COA6
ARF4
NKRF
SECISBP2
PPAP2C
DHDDS
MRPL28
C9orf41
CDK2AP2
C1orf123
MED8
RNF145
SNRPA
GATAD2A
ETS2
IFFO2
PRDX1
MED10
FAM135A
BAG1
CCRN4L
DCLRE1B
TUSC2
RBM19
MID1
EGR1
ZNF543
RIPK2
APITD1-CORT,APITD1
PDCD7
PSMC6
PDRG1
CC2D1A
KLF6
SRR
NOL3
IFITM2
KIAA1524
VPS9D1-AS1
ANKRD42
NHP2
HOXA10-AS
RRP36
TSPYL2
ENDOV
ZC3H12A
PMS2CL
RP11-752G15.6
ALG13
MPV17L2
EGR2
WWC1
MIR100HG
STAG3L3,STAG3L1
PDGFB
MEPCE
NAA50
HOXA10
KIF21A
MGC72080
NR1H2
RPS17L,RPS17
ATN1
MAD1L1
ZSCAN29
ZNF296
CAP1
DUSP1
VPS11
FBXO5
GPRC5A
ZNF259
WDR4
CDC26
CDC42
NDUFAF7
TCEB3
TICRR
ZBTB7A
RPS27A,MIR4426
AQR
THG1L
C14orf166
ZSWIM6
PPIB
PPP1R10
EIF3F
CASP7
MRPL50
RCC1,SNHG3
PPP1R26
GNL1
GART
RIOK3
TRIAP1
RPL6
NFIC
ZNF787
UTP23
KEAP1
ZBTB39
ARRDC4
DRG1
LEMD3
RNF138
DYNLRB1
MRPS30
MTPN,LUZP6
ZNF184
IFRD1
ZNF267
ZBTB6
RPL36AL
GABPA
CTGF
ZNF335
HEATR1
PSME1
NSDHL
POLR2D
LSS
ZMYM3
TNFAIP1
RPL36A,RPL36A-HNRNPH2
EML2
RGS2
FOXP4
CLUHP3
NDUFV3
DNAJC14
FOSL2
TUBA4A
FBXO21
LINC01128
LMAN2
MIR6733,EBNA1BP2
SMC2
LATS2
DEDD
SCYL2
ERP29
DDIT4
DNAJA2
SH3BP5L
LYN
DUSP6
TOMM6
POMP
B3GALNT1
NME2
GCC1
SUMO2
NOL12
MED17
BCORL1
POLR2K
DNMBP
AXIN2
HCCS
NDST2
DAB2IP
ZFC3H1
SERPINB1
MUL1
FOS
DCTPP1
ZNF777
BAZ2A
HTATIP2
MED1
DDX6
RPL17-C18orf32,C18orf32
CEP76
RRM2
CST6
CD63
GADD45GIP1
ASB6
FEN1
EFNB2
ABHD3
GTF3C4
TTF1
MRPL49
TMEM177
CDKN2AIP
PER1,MIR6883
HIF1A
ARMCX6
SDF2
TMEM201
COX5B
BAZ1A
PPAT
C18orf25
SOCS2
FAM83D
IFNGR1
NOL9
COPB1
RNF219
ANGEL2
TGFBR2
C9orf89
PHF13
WWTR1
CTU1
MTERFD2
NFKBIE
RAB11A
PTBP2
CACYBP
CANX
GPANK1
SLC25A28
TIMM13
DPY19L4
POLR2C
SMIM15
MAP2K1
PNO1
CNPPD1
RARS
TMEM141
YIPF5
PRSS8
RASL11A
RLIM
DTWD1
LOC100506710
PPP2R5E
TTC9C
TRMT10C
ZNF592
MOAP1
FAM208A
STX16
CDC5L
ZC3H12A,MIR6732
ZBTB5
WNK1
CDKN2A
TOE1
MFHAS1
SSBP1
KPNA6
SUPT7L
PDIA4
ATP5E
SERBP1
COA3
STK38
TREX1
CRKL
PIR,PIR-FIGF
NUP62
ITPRIP
POLR3D
DHX36
PHTF2
NDC1
IWS1
TMF1
TDP2
TMED4
TNFRSF10D
MROH1
TTC38
SMARCE1
ZAK
SKA2
NSMF,MIR7114
TOB1
CENPF
GNL2
ZNF200
ATRN
RAB7A
PDE12
PMS2
AMOTL2,MIR6827
HELQ
IFT52
PMPCA
C9orf78
UBE2G1
AMZ2
GDF15
CYCS
CSTF1
MIR877,ABCF1
PAIP1
ZSCAN9
SH3BP4
UBB
RP11-132A1.4
TOP3A
RNF14
TTC37
TET3
TMEM39A
OAZ2
EPS8
ARL4A
BLOC1S2
CAND1
ZIC2
INTS6
KPNA2
OGDH
PDIA3
KPNA3
RHOC
DLX2
C1orf174
HTR7
GLE1
RIPK4
RING1
HS3ST1
DAPK3
IP6K1
BOP1
FABP5
NOP9
NPW
2016-03-05
DENND1A
MAFK
RAB3A
SDHAP2
TMEM200A
HMGN4
PBDC1
PLD6
BACE2
LIF
PHLDA1
SUV39H2
ENDOG
CDC6
KIF2A
GLA
DIDO1
NGDN
SAC3D1
DPF2
TMED9
C11orf68
RPP14
UBL7
DHFR
DDX24
ATP1A1
ZNF275
NEK6
HNRNPUL2
ECE1
SNHG9
C6orf62
SEMA7A,MIR6881
MOGS
TIPIN
OPLAH,MIR6846
CCDC6
SNAI1
RRP7B
GRWD1
ZFP36
RAD1
CKLF-CMTM1,CKLF
CHAMP1
SMG8
PGAM1
NEDD4L
BRCC3
HIATL2
ITGB1
DUSP14
NOP10
XRCC4
MAP1LC3B
SERTAD1
POC1B-GALNT4,POC1B
CRCP
CREB3
CORO1C
PLIN3
LRR1
SPDL1
ZNF593
RANBP1
PEX26
WBP11
NELFCD
COX7B
ENTPD2
C11orf48,LOC102288414
TRAPPC5
CALR,MIR6515
PSIP1
POP7
CCNDBP1
IRS2
ZNF721,ABCA11P
BMS1
GEMIN4
FASTKD2
POFUT2
PRKACB
HIPK3
BCAR3
HSPE1-MOB4,HSPE1
DHCR7
MIR4435-1HG
DERL2
DCUN1D2
SPATA2
ATP6V1E1
NAA15
S100A16
FLVCR1-AS1
GTSE1
MRPL9
MAVS
MDFI
INTS12
GNA13
CHD1L
NAA40
NUDT16
MSTO1
NUFIP1
C11orf83
HYAL2
CHMP4C
NR2F2
MTERFD1
ZBTB24
ZNF215
AGPAT6
PTDSS1
COX6A1
ZFX
LRFN4
RAB24
CCDC174
CTR9
DBP
SIKE1
KDM5B
TCIRG1,MIR6753
ZCCHC6
PRR13
TRPM7
TMEM102
FEM1C
MIR1236,NELFE
YWHAG
CCS
NXN
PPIH
ZMYND19
LEO1
ZIC5
TSSC4
AAR2
BPNT1
MYL12B
METTL14
EMC2
NAMPT
STK36
HMGN2
MIR6781,BECN1
TMED7,TMED7-TICAM2
TBCE
MAPK1
MPHOSPH10
NARF
OARD1
UTP18
RCHY1
PDCL
DHX8
STIM2
RBM14
SF3A1
IQCE
COA4
SPTY2D1
YRDC
HOXB4
FRG1
TMEM136
C19orf52
POLR2F
RPL32P3
MCM7
SCNM1,TNFAIP8L2-SCNM1
TSC22D2
TYW5
AGAP6
RIOK2
REXO4
MIR5088,PRMT1
ZNF408
BOD1L1
RPL34
BLCAP
HMG20A
LDLR,MIR6886
CD163L1
SLC35E1
PHF2
RFC1
TTI1
BMP1
SNRNP25
DNAJC21
MTFP1
SART1
PMAIP1
HSPE1
RSBN1
DPP9
C2CD2L
GUSB
MIR1229,MGAT4B
KCMF1
ZDHHC13
MIR6764,YY1
PHLDA2
BZW2
ERLIN1
JMJD4
MIR6772,KIFC3
FBXW7
MRPL27
PDE4B
ADIPOR1
HAT1
H2AFV
ESCO2
SEC62
NXF1,MIR6514
DNTTIP2
SBDS
GOSR2
SP3
ZNF106
NR2C1
NDUFB11
SLC25A10
C8orf76,ZHX1-C8ORF76
SCO2
LENG1
TMEM115
GDE1
SH3BGRL3
EXOSC4
C16orf87
FIZ1
BAG5
BUD13
SDE2
ZNF512B
ATP6V0A1
SRA1
ZNF768
LAMP2
ZNF746
GORASP2
ADAM17
ZC3H4
FAM118B
S100PBP
DCAKD
TOR4A
CDKN2C
ADM
SERF2
LAP3
SPRY4
ELMSAN1
AZI2
NUAK2
WHAMM
SIRT1
UBALD2
MANBA
ATP5E,SLMO2-ATP5E
MFAP1
WRAP53
TPRKB
C5orf22
VGF
CWC15
TMEM107
DEDD2
ORC4
RNF114
C2orf47
TXN2
ZFAND2A
MED19
RNF11
PAGR1
ARMC5
PHB
MKRN1
ANXA7
TMEM184C
COX7C
PEX12
ZC3H15
ELK3
SEC61B
RRP15
GPX1
RSL1D1
SBNO1
ADNP2
SNAPC3
IFITM1
B4GALT5
HIGD2A
AKAP11
GLB1
INO80
CNOT11
TRAFD1
RAB4B-EGLN2,EGLN2
PLAUR
ZUFSP
SIVA1
MSANTD4
RALBP1
DHX30,MIR1226
SIK1
TP53RK
RANBP9
NUDT21
C4orf46
INSIG1
NKIRAS2
PPM1D
TP53BP2
SCO1
GINS2
HNRNPU-AS1
HOXA10-HOXA9,HOXA9
C8orf82
MAGEB2
MYADM
PGK1
AGPAT9
RLF
KHNYN
E2F8
SUPV3L1
YIF1B
DHCR24
RGMB
TAF5L
KMT2E
CCDC59
ATP1A3
MRPS35
UGGT1
RDH13
HMGB3
MID1IP1
PHLDA3
GABARAP
SDCCAG8
SSH2
IKZF5
DUSP7
NR2F1
LYRM2
CCDC50
RFC3
RAB3GAP1
RPL29
RAB30-AS1
KIAA1430
PHKA2
ATF3
RSL24D1
MIR7111,RPL10A
DNAAF3
BTG1
PSMC2
CAPZA2
LGALS1
GTF2F1,MIR6790
PIAS3
ATP1B1
TMEM222
CDKN1B
FAM50A,MIR6858
EDC3
FEM1B
SNHG11
TWF1
MRPS17
PCGF6
ELF3
RNF215
RPS27A
CLP1
LINC00116
NRIP1
PTRH1
MRPL54
ARF1
KRAS
CDX2
LOC440354
JAG1
CNN3
PRDM4
HSPA4
DCTN3
ANKS6
ZNF639
PPIG
GJB3
NRAS
RPL22L1
KCTD5
FBXW2
ZNF410
TMEM165
TUBA1B
FBXO33
RNF20
PPP3CC
PIM1
ZBTB43
USP9X
VAPA
ZC3HAV1
TARS
CDCA7L
CCDC138
AASDHPPT
MIR7106,DDX54
MIR6892,ZYX
TMEM183A,TMEM183B
SNRPE
RIPK4,MIR6814
LIMA1
TUFT1
MARVELD1
SGOL1
UQCRFS1
ZNF281
FKBPL
SMIM12
SH3KBP1
TIMM10B
FN3KRP
S100A14
BZW1
PTK7
ZRANB1
EPRS
C1orf122
ZCCHC7
GPN3
CCDC86
MYH10
RPS26
ALDH1B1
ZSWIM8
ASCC2
GFM1
PSENEN
CBWD5,CBWD3
FAM168B
ZFYVE20
CAMLG
CXorf40A
ZNF217
SEC14L1,LINC00338
ATP5J2-PTCD1,PTCD1
HNRNPUL1
PFKFB3
TMEM55B
TXNL1
RNF168
ELOVL1,MIR6734
ISG20L2
CBX8
KLC3
MAT2B
NOL6,MIR6851
TJP1
TAF4
UTP14A
ERI2
MANEAL
GID8
S100A6
TMEM80
LARP6
POLR3C
SLC35F3
LDOC1L
FAM92A1
CTCF
ZNF696
KPNA1
RBAK,RBAK-RBAKDN
PSMC1
FAM149B1
LAMC1
RSBN1L
TAF6L
SMYD2
CHMP4B
MKRN2
NXT1
ONECUT3
GMEB2
MRPL44
GAR1
MTPAP
LSM7
ZNF316
LRRC47
FGFRL1
LGALSL
PGM2
NCAPH
THOC3
ACYP1
C10orf88
SMIM4
VEZF1
BLOC1S5-TXNDC5,TXNDC5
SYT1
ZNF394
FAM103A1
HSPA13
TAF6
IK,MIR3655
TUBB2A
MARCKS
SERPINH1
SERTAD3
PNRC2
PLK2
SGK223
PSMG3
ZNF597
TVP23B
ZNF428
METTL9
SRXN1
ATAD2
DDRGK1
WIPF2
GLTSCR1
ATRAID
TMED7,TMED7-TICAM2,TICAM2
C12orf43
ZBTB33
INO80B-WBP1,INO80B
RTTN
FADD
ARRDC3
SRPK2
IFIT5
FAM46A
HPCAL1
ENY2
SAP18
HSPA5
ZKSCAN5
ENSA
ZBTB9
ZNF526
GLUL
AUNIP
MSX1
ESF1
ANAPC16
HK2
MICB
ELOVL6
METRNL
VPS18
GJB2
KIAA0195
ALOX12P2
SIX4
HECTD3
ZNF584
CRBN
STK4
FGFR1OP2
SRPRB
DNAJB9
CTBS
PIGS
SLC25A33
CD81
ATP6V1G1
LOC389641
TGFA
MED28
DR1
GLRX5
WTAP
ZNF180
NSA2
DKK1
CCNH
THUMPD1
C6orf136
RPL23
FYTTD1
ZSWIM7
SERPINE1
NVL
GGNBP2
ARC
CUL9
LLPH
C6orf132
TMEM199,MIR4723
PPFIA1
MIR6885,GTF2F1
ARFGEF1
AP1M2
MAD2L1BP
RHOBTB3
RNMTL1
CAPN10
NDUFS5
PITPNA-AS1
SNRPD3
SERINC1
SPCS2
CNP
SSX2IP
RPUSD4
MRPL16
SF3B4
MIF4GD
PSMC3
BRF2
MFSD5
F11R
C11orf31
NAA25
SUPT6H
ZNF330
TXN
TMEM199
KIAA0947
TMEM179B,MIR6748
ADPRHL2
RPF1
RNF13
ZNFX1
KCNK5
KLF10
MIR3620,ARF1
ING1
TMSB4X
GEM
RANBP2
UAP1
DHODH
TULP3
ZBTB49
C3orf38
GIT2
MIR6849,CPSF1
UTP11L
RPL37
LRRC14
FKBP1A
CCDC115
TTC1
SRF
HIPK1
SEMA4C
COMMD3-BMI1,BMI1
RNF6
SLC10A3
RPS6KA3
ATP5G1
VPS13B
N4BP3
ZNF622
OSBPL5
RAB8A
RPS27
CTSC

## Sheet: Venn Diagram Y36C specific gene
AACS
SMARCD3
NARG2
ERAL1
C1orf85
KCNG1
MTHFD2L
LCORL
IFT122
SUMO1
CCNI
MON1B
ATP5G2
MMS22L
MAP3K3
SLC12A8
RNF185
IPO9
SCYL3
NFIA
SLC25A14
C20orf27
EPT1
DIP2A
ACTR8
RABGGTA
GEN1
RUNX3
CCDC66
VKORC1
EED
NUDT1
WDR45
SIRT6
CSNK2B,LY6G5B
CCNY
EXOSC7
UFM1
PSMG4
PLEKHG4
SLC16A5
PMM1
GCLM
CAMTA1
C12orf75
PIK3CB
COL18A1
MMP15
MTMR14
ELAC2
ALAD
UQCRC1
SNX6
TFR2
PRR22
C19orf55
ATR
OGFOD2
DDHD2
COX7A2
SETMAR
TBC1D3H,TBC1D3,TBC1D3C,TBC1D3F
DNAJA3
GPATCH2
ZNF227
ARAP1
AGPS
RPUSD3
GMFB
PRR5
ASAH1
PTPN2
RGS14
YIPF2
ARMC6
PSMD5
RSU1
ATP6V1C1
C16orf62
P2RX5-TAX1BP3,P2RX5
NRF1
MAGOHB
STRIP1
ETFA
PDAP1
DOK4
NENF
SCAMP3
CASC4
CENPJ
SVIL
TMEM56-RWDD3,RWDD3
TMEM241
SRMS
DLST
TLK1
MTMR12
KIAA0930
KCTD13
TMEM189
LAMTOR3
TM9SF4
METTL5
CHURC1-FNTB,FNTB
XPO4
THOC7
KIAA0319L
SQLE
HCFC1R1
YTHDC2
SPG7
GTF2H2B
C11orf49
PARP4
VPS16
DNAJC1
ACLY
SMS
CHCHD5
NUB1
ALG9
CPA4
BTBD10
RABAC1
DNAJC4
WSB1
ZNF480
MAP3K6
FAM96A
NDC80
VAT1
SHANK3
EEF2K
CEP72
YJEFN3
ZNF839
MALL
MDP1,NEDD8-MDP1
C21orf2
PCSK9
AUH
GSK3B
PSMA5
AMPD3
SFXN3
CEP104
LRRFIP1
GCLC
HMGXB4
RPP30
SETD3
MKKS
STK39
HMBS
SLC25A15
CC2D1B
RBMXL1,CCBL2
PPARD
TBC1D24
VPS26B
IGHMBP2
PDCD6
KCNH3
EIF2AK2
SLC12A7
THAP4
C12orf49
POLR3A
TMBIM1
ATP5A1
ACADM
HAUS1
MFGE8
MIER2
SH3TC2
LCLAT1
KRTCAP3
APBB3
GPSM1
DPM1
UBE2F-SCLY,UBE2F
PTBP3
ATP13A2
MYSM1
TRIM4
KLHDC3
AKT2
HNRNPUL2,HNRNPUL2-BSCL2,BSCL2
METTL6
ACOT11
MAPKAPK3
PRKD2
RNASEK,RNASEK-C17orf49
SMARCA4
CENPW
ZDHHC20
TMEM181
MPHOSPH6
TMEM43
ARHGEF4
SZT2
TOM1L1
RAB4A
TMEM39B
SCLT1
FARSA
MKL2
TAZ
UNC13A
RAD50
CABIN1
PKD1P1,MIR6770-2
MTHFD1L
NCOA1
GUF1
SNCG
DCAF13
MTO1
TNIP1
PAN3
ESYT2
C21orf33
HEATR6
TMEM218
MIR6812,PIGT
CAMTA2
SLC26A6,MIR6824
PIEZO1,MIR4722
SLC35C1
UBE2A
SYDE1
ADAP2
TAF8
MIR6777,SREBF1
RBM41
JUP
ARHGAP19-SLIT1,ARHGAP19
ZCCHC2
MYL9
FBXL3
CTRL
PAK4
RNF10
FAM168A
IMPA1
B3GNTL1
KLHL42
MAGOH
TTC4,MROH7-TTC4
PTPMT1
AJUBA
RPP21
KLHL20
NFYB
HADHA
CFDP1
OIP5-AS1
CENPK
WARS2
PRR13,PCBP2
GNB1
UPF3B
UBE2V1
CALD1
APBA3
VWA9
MKX
HAUS7
POLR3F
SFT2D2
SORBS3
SEC61A2
MYL6B
OST4
IFNAR2
PLA2G12A
ANKRD18A
PYCR2,MIR6741
IRF9
KIAA1432
ALG1
BRAF
MTFR1L
GMEB1
KTN1
RELL2
NDEL1
LAPTM4B
ITGB5
FKBP2
XPO7
RPL17-C18orf32,RPL17,C18orf32
TMEM206
ABLIM1
GUCA1B,MRPS10
CPSF2
GNB3
FANCD2
SCAMP4,ADAT3
CBFA2T3
RAP1GDS1
NPEPL1,STX16-NPEPL1
CCDC51
DPH1
XRCC2
ORC3
DFFB
ATRX
FAM65A
RYK
BID
COX5A
MNAT1
ARVCF
GPR107
RECQL
TFDP2
CTNNBL1
ECHDC1
SMARCC1
DSP
TSPAN3
PTPLAD1
L3MBTL2
MEF2B,MEF2BNB,MEF2BNB-MEF2B
DDX19B
NBL1,MINOS1-NBL1
CRYZL1
FAM83H-AS1
TOP3B
PDLIM7
STAG2
CD55
RPP40
PRICKLE3
SCOC
RALY
NAPG
ITGB4
C5orf28
ZNF695,ZNF670-ZNF695
PEX14
THYN1
OSTF1
GRB7
RBM23
TMEM66
BORA
OSMR
GNPDA1
ALDH4A1
SCRN2
FKBP1A-SDCBP2,FKBP1A
SKP2
PPP1R8
MRPL48
FAM133B
LARS
RAB14
BCAP31
PPT2-EGFL8,EGFL8
TMEFF1,MSANTD3-TMEFF1,MSANTD3
HSPB11
PRMT2
STRIP2
INTS8
COX17
PACS2
BCL2L2,BCL2L2-PABPN1
PLEKHG2
VPS36
AEBP2
PAN2
CBR4
PRKAA1
ALG12
CLDN7
KIAA0196
LLGL1
ZNF778
USP54
PCNX
RNASEH1-AS1
DNAJC7
FAAH
MRPS18A
URGCP-MRPS24,MRPS24
EARS2
ZDHHC4
PITPNA
RPS10,RPS10-NUDT3,NUDT3
EPS8L1
PITHD1
CLCN2
ANXA6
ABTB2
AP2A1
RAPGEF1
MAP2K2
MPI
UNK
ARHGEF3
EGLN1
ADAMTS14
ZNF518A
SLC25A29
CAPG
RUVBL1
APAF1
UBA3
TNK2
IFNGR2
SEZ6L2
NFKBID
NDUFB5
N6AMT1
OXR1
FBXW9
EIF6,MMP24-AS1
PTER
MRPL35
SNX2
RBX1
ANKRD54
MADD
ODF2L
ARHGEF18
HOXA10-HOXA9
CENPA
MCAM
NDFIP2
PCGF2
DENND5B
CD9
DHX37
USP53
ATG13
SMAD4
NMT2
RRP1B
PRPSAP1
ARMC10
ATG9A
ELP3
OMA1
BCL2L13
GOSR1
TMEM63B
CCDC130
SPCS1
UROS
TRAPPC10
POLQ
DIMT1
MAP4K5
ORAOV1
WDFY1
KCTD9
FBXL19
SLC9B2
SHMT1
USP37
CDC7
SNX7
MCCC2
PPT2-EGFL8
NAA35
EPOR
ZMYM1
PSTPIP2
ZCCHC14
NUP210
BCAS4
CASP3
SLC7A2
VDR
TUBE1
SH3RF2
GFM2
BTBD3
NBPF9,NBPF8
RHPN1
TBL1X
LRIF1
INSIG2
COQ6
FAM86A
TMEM51
RCCD1
PAPD5
EZH1
TTC31
GLRX3
NUS1
PSAP
USP31
MYRF
CUL5
FPGS
NUBP1
MCOLN1
FAM136A
RIN3
NFIX
PRKRIP1,LOC100289561,LOC100630923
HIBCH
DIP2B
PABPC1L
BRAT1
NQO1
MND1
SURF1
SRRM3
TPGS2
USP21
ZNF226
MYCBP2
AGPAT2
APH1A
ENTPD4
PUS7
SECISBP2L
NEMF
NKD2
DIAPH1
AP3M1
ZDHHC5
COMMD10
COPS8
NGLY1
AKAP9
STRBP
ATRIP
IQSEC1
PAQR5
FAM172A
SMU1
C1D
USB1
MON2
RABEP1
CHD4
OTUD5
LARP1B
SPATA2L
NOS3
TNRC6C
GDI2
RHBDF2
ACSF3
FBXW11
PHF14
TMX1
MRS2
DSCR3
ZFAND3
NIPA1
ZFP64
ZNF185
ZNF587
TEN1-CDK3,CDK3
PSMD1
DGCR6L
TMEM128
ILVBL
MBIP
MPP3
DEAF1
ZNF700
DDX60L
CIT
MTHFS,ST20-MTHFS
ZNF664,ZNF664-FAM101A
SNX1
ZNF800
QSER1
HNRNPLL
HIPK2
MAPK15
MCM6
ECHDC2
GPR125
GNPAT
RP9P
SLC25A12
CUX1
TAX1BP3,P2RX5-TAX1BP3
MLXIPL
HPS5
KIAA0430
DIS3L
CBX5
ZNF326
MAP4K4
ZNF37A
VTI1B
TATDN1
LARS2
DCTN2
IFT20
MIR6758,MARS
OLA1
FAM120B
SPRYD3
FAM95C
PPA1
ST7
GTF2H3
NAGK
AZI1
HSPE1-MOB4,HSPE1,MOB4
FAM58A
EVA1C
CEP57
MTMR3
PGD
SEPN1
NUDCD1
CCDC112
APPL1
NOTCH1
PNPO
TRAF3IP1
URM1
C11orf54
CENPM
GPC1
ABHD16A
FCHSD1
ZNRF1
PATL1
DPCD
TNNT1
NDUFB9
RAB2A
TACC2
PDHA1
AHDC1
CMTM8
ITPK1
NUP155
FRAS1
PRKRA
TLN1
DHX35
SLC33A1
NDUFS1
SLC38A5
AES
C1orf27
RAB40B
ANP32E
YEATS4
SAPCD1,MSH5-SAPCD1
KIAA0195,MIR6785
PCYT2
DARS
B4GALNT1
MIR6894,KDM5C
CLTA
DCP1A
TAF5
PPP3CA
CHRNA5
ALDH3A2
DDB2
MKNK1
GOLGA3
KNTC1
WDR59
GTF3C3
DMTN
SIPA1
UBR3
NME1-NME2,NME1,NME2
ASCC1
SLC8B1
SPPL3
TPCN1
PCBP4
TMEM120B
ALCAM
SBNO2
TRAM1
SLC6A6
NUP37
FAM213B
ADAM19
DNMT3B
NIPBL
ADCK4
ZZEF1
PTMS
PIP4K2B
EBPL
NDUFA2
C3orf52
ERO1L
ACOT7
ABI2
FGFR3
WDR62
ITFG2
DHX16
LEMD2
OCRL
ZCCHC9
IMMT
CNOT6
MED12
MGST1
PNPLA6
AP3B1
AHCYL1
IL27RA
TIAM1
FOCAD
CDH24
PPP1R12A
NT5C3B
ARHGEF16
ACSF2
TRAF2
USP4
TMEM25
MTHFD1
CTSB
UMPS
POC1A
PHYKPL
CACNA1H
PARK7
AP4M1
IFT43
RARS2
LRBA
MAP7
SPAG9
MARVELD3
EPS15
C19orf47
ASPSCR1
WIPI2
CCDC90B
C17orf80
EME2
STK3
H2AFY2
ORMDL1
THAP5
TRIM35
PDCD6IP
AP2B1
SMCHD1
RRAS
KCTD17
ICT1
SCFD1
GRTP1
RASGEF1A
NTPCR
XYLT2
FLYWCH2
TPD52L1
POR
SREBF2
KIF9
TGFB1
PSEN2
ARPC1A
RUFY1
ASB1
DAG1
SLC9A3R2
CCDC23
PLOD2
ZFAND6
YES1
ASAH2B
PIP5K1C
ARHGEF34P
NUDT3,RPS10-NUDT3
ZNF74
POLD4
METAP1
RECQL5
GCDH
TNRC6B
BIN1
FKBP8
KIAA1109
CNTROB
RWDD2B
FAM111A
DIAPH3
ADARB1
VAC14
PSMD9
HAS3
FAM126A
NUCKS1
SMAD2
TMEM68
ACTR3B
CDC14B
FLCN
PCNXL4
SFXN1
MZT2B
TEP1
LIAS
KLK8,KLK7
TSC1
USP46
APOPT1
UBE3B
ICMT
IKBKB
BOK
ARHGAP1
SH3BP5
UBAC2
SLC25A17
GLMN
POLDIP2
STX18
C2orf43
TTC8
BRD7
PSMG1
SFI1
AP1B1
DENND6A
STARD4
RNASEH2B
NIF3L1
JADE2
AKR1B1
LMBR1L
RGL2
HYLS1
MRPS16
MINOS1,MINOS1-NBL1
MFAP2
ARPC4
CLPX
NPLOC4
PJA1
MZF1
CNIH4
NSMCE1
CHCHD10
SRC
CYB5R3
RBFOX2
ZNF507
KIF13A
YIF1A
PHF8
DNAJB2
CLIP4
RAD51AP1
P4HA1
MAN1B1
LRRC20
TMX2,CTNND1,TMX2-CTNND1
STK19
TBC1D7
KANK2
IL4R
SEC11A
CLSPN
SUCO
PPIP5K2
FAM53B
ADAMTSL5
KDM1B
FAM219B
ELAVL1
PIAS4
ABCA2
KIAA0226
CUTC
AGPAT5
LSM2
HINFP
ABCB6
VPS72
MAPK8IP3
SELM
RAB1A
ANO8
FBXO38
CD164
UBFD1
AFTPH
APEX2
PSMB3
RAD54L2
TRIP6,MIR6875
TPST1
SCMH1
ELMO3
ALKBH6
POLR3GL
R3HDM1
HSDL2
KIAA1598
WDR13
LINC00673
CBLC
KIAA0101
MTCH2
PPARGC1B
NME1
ANKS3
EPHB4
ERC1
PDLIM5
SPHK2
TMEM54
DCAF17
STEAP1
WLS
PLOD1
ANKS1A
TEX264
CLPB
VAMP2
CCDC25
NDUFB1
PANX1
SOS1
EHF
TBC1D14
SPTLC1
PTPN18
EXOC5
CDK5RAP2
KCTD15
CHID1
FLVCR1
KIAA0141
SOGA2
ACAD8
CAMK1
CROCC
AIDA
ASCC3
ZNF202
MANBAL
NR1H3
SLC44A2
CRLS1
PTPN11
MPP7
ZNF397
LPGAT1
PCYT1A
MAPKAP1
CYFIP1
UBQLN4
SGPL1
GON4L
REEP3
GRIPAP1
NDUFS8
BTRC
C16orf46,GCSH
STEAP3
ACBD6
YEATS2
JTB
COPG1
FOPNL
POLM
CLPTM1
MEF2A
ASF1B
SLC4A3
AGPAT3
TSEN15
CCHCR1
SGCB
RFFL,RAD51L3-RFFL
CDC25C
RCOR3
HYI
METRN
MAU2
SPTAN1
NECAP2
ACTR1A
ISOC2
PPP2R1B
DHX40
PSMG2
MYBL2
RGS19
METTL15
PBRM1
EGFL7
PAXIP1
MTOR
CKS1B
ANAPC7
USP13
BNIP3
CUEDC2
FES
NPRL3
VAPB
AFF4
AKIP1
KIF20B
PRUNE
PSMB2
CDC42BPG
WARS
RGL3
CMC4,MTCP1
BTBD2
TWF2
AP1M1
RAD52
B4GALT2
KIAA1147
ETV4
NACA,PRIM1
STARD3NL
XRRA1
NSL1
FBXO17
MYO5A
CYB561D2
SIPA1L3
C1orf159
GAMT
C10orf35
SUGP1
SNUPN
ECSIT
CLCN7
SLC12A9
ESD
PRDX5
ERLEC1
ICOSLG
FAM118A
DEF6
VAV2
NEDD1
2016-09-09
OSBPL6
ARAP3
C16orf52
SEMA4B
LONP2
CHKA
TMEM184B
NOMO3
DIS3L2
AADAT
RFXANK
ADA
PDCD10
TLDC1
SNAPIN
UFC1
FAM131A
MAST1
RPF2
INTS3
EFCAB4B
NMRAL1
KIAA0040
C2CD5
KATNBL1
CEP57L1
STK11IP
ZC3H13
PHACTR4
ARPC2
AP5Z1
TAX1BP1
ZDHHC18
TBC1D4
RNF207
APIP
RPIA
SLC11A2
EPB41
DENND5A
BDH1
RMI1
IKBIP
CARM1
CLDN15
DOCK9
ITGB1BP1
ZC3H7B
SACS
TTLL12
RFC2
VCPKMT
DVL3
TBC1D13
LSM6
PLEK2
MAPKAPK5
TFB2M
ATP5O
SP100
RAI1
JMJD7-PLA2G4B,JMJD7
MTG2
ANKRD19P
DENR
XPNPEP1
JKAMP
EPB41L2
RAP1B
MBD6
AK4
NDUFAF2
MGA
KCNAB2
EIF4A1
MIR6845,NRBP2
EVA1B
UBA6
LEPROTL1
POLE2
SPG21
PTGR1
CMPK1
C4orf21
ABCC10
PPP2R1A
PFDN6
ARL14EP
RPA1
BFAR
UBE2E1
PPIL2
2016-03-02
SLC27A4
MICAL2
ATPAF1
ADK
CTSL
CRYZ
GBAS
MRPS27
WBP1,INO80B,INO80B-WBP1
PRPF18
WDHD1
SLC30A6
PARL
GRN
HSH2D
SCAMP1
LDLRAD3
C16orf46
NPR2
PROM1
GOLIM4
AAGAB
RRM1
RNF214
KLHDC10
ST6GALNAC6
CNKSR1
2016-09-07
SDHC
IPO11
TCEB3,RPL11
TMEM191A
RAVER2
B4GALT3
NRDE2
STAT2
TMEM194A
CENPV
MST4
ZNF337
MEST
DLD
ILKAP
CRK
SLC39A11
TRAPPC4
SCNN1A
NRBP2
LSM1
2016-09-10
RGS10
FSTL3
NPTN
SCAMP2
PLD3
APOA1BP
UNC93B1
ADCK3
L3MBTL3
TTC17
HIATL1
GSK3A
FAM193B
PSMB1
TRPC4AP
BECN1
SPAG7
FBXO18
UBE3C
TRIT1
C2orf48,RRM2
RBFA
PSME3
CLNS1A
EPS15L1
UBR7
LRCH3
LIG3
PARD3
ATIC
UBE2V1,TMEM189-UBE2V1
UBE2D2
SLC4A11
MARVELD2
DLEU1
GLI4
HSPG2
DENND2D
NANS
GORASP1
PRMT7
ZNF562
MAL2
STX4
SIN3B
DPY19L1
TMA7
C15orf40
JOSD2
GOLGA8B
DNAJC19
SLC39A6

## Sheet: WT specific gene GSEA
Overlap Results
Collection(s):	CP:KEGG
# overlaps shown:	10
# genesets in collections:	186
# genes in comparison (n):	1354
# genes in universe (N):	45956
Gene Set Name	# Genes in Gene Set (K)	Description	# Genes in Overlap (k)	k/K	p-value	FDR q-value
KEGG_RIBOSOME	88	Ribosome	23	0.2614	7.23e-16	1.35e-13
KEGG_HUNTINGTONS_DISEASE	185	Huntington's disease	25	0.1351	2.71e-10	1.82e-08
KEGG_PATHWAYS_IN_CANCER	328	Pathways in cancer	34	0.1037	2.93e-10	1.82e-08
KEGG_MAPK_SIGNALING_PATHWAY	267	MAPK signaling pathway	30	0.1124	4.69e-10	2.18e-08
KEGG_SPLICEOSOME	128	Spliceosome	20	0.1562	1.24e-09	4.6e-08
KEGG_RNA_POLYMERASE	29	RNA polymerase	10	0.3448	5.73e-09	1.78e-07
KEGG_CHRONIC_MYELOID_LEUKEMIA	73	Chronic myeloid leukemia	14	0.1918	2.54e-08	5.98e-07
KEGG_BLADDER_CANCER	42	Bladder cancer	11	0.2619	2.58e-08	5.98e-07
KEGG_PYRIMIDINE_METABOLISM	98	Pyrimidine metabolism	16	0.1633	2.89e-08	5.98e-07
KEGG_ALZHEIMERS_DISEASE	169	Alzheimer's disease	20	0.1183	1.52e-07	2.83e-06
Gene/Gene Set Overlap Matrix
Entrez Gene Id	Gene Symbol	Gene Description	KEGG_RIBOSOME	KEGG_HUNTINGTONS_DISEASE	KEGG_PATHWAYS_IN_CANCER	KEGG_MAPK_SIGNALING_PATHWAY	KEGG_SPLICEOSOME	KEGG_RNA_POLYMERASE	KEGG_CHRONIC_MYELOID_LEUKEMIA	KEGG_BLADDER_CANCER	KEGG_PYRIMIDINE_METABOLISM	KEGG_ALZHEIMERS_DISEASE
200916	RPL22L1	ribosomal protein L22-like 1	KEGG_RIBOSOME
4736	RPL10A	ribosomal protein L10a	KEGG_RIBOSOME
51187	RSL24D1	ribosomal L24 domain containing 1	KEGG_RIBOSOME
6128	RPL6	ribosomal protein L6	KEGG_RIBOSOME
6132	RPL8	ribosomal protein L8	KEGG_RIBOSOME
6138	RPL15	ribosomal protein L15	KEGG_RIBOSOME
6143	RPL19	ribosomal protein L19	KEGG_RIBOSOME
6159	RPL29	ribosomal protein L29	KEGG_RIBOSOME
6164	RPL34	ribosomal protein L34	KEGG_RIBOSOME
6165	RPL35A	ribosomal protein L35a	KEGG_RIBOSOME
6166	RPL36AL	ribosomal protein L36a-like	KEGG_RIBOSOME
6167	RPL37	ribosomal protein L37	KEGG_RIBOSOME
6169	RPL38	ribosomal protein L38	KEGG_RIBOSOME
6170	RPL39	ribosomal protein L39	KEGG_RIBOSOME
6173	RPL36A	ribosomal protein L36a	KEGG_RIBOSOME
6204	RPS10	ribosomal protein S10	KEGG_RIBOSOME
6205	RPS11	ribosomal protein S11	KEGG_RIBOSOME
6218	RPS17	ribosomal protein S17	KEGG_RIBOSOME
6231	RPS26	ribosomal protein S26	KEGG_RIBOSOME
6232	RPS27	ribosomal protein S27	KEGG_RIBOSOME
6233	RPS27A	ribosomal protein S27a	KEGG_RIBOSOME
9045	RPL14	ribosomal protein L14	KEGG_RIBOSOME
9349	RPL23	ribosomal protein L23	KEGG_RIBOSOME
54205	CYCS	cytochrome c, somatic		KEGG_HUNTINGTONS_DISEASE	KEGG_PATHWAYS_IN_CANCER							KEGG_ALZHEIMERS_DISEASE
5432	POLR2C	polymerase (RNA) II (DNA directed) polypeptide C, 33kDa		KEGG_HUNTINGTONS_DISEASE				KEGG_RNA_POLYMERASE			KEGG_PYRIMIDINE_METABOLISM
5433	POLR2D	polymerase (RNA) II (DNA directed) polypeptide D		KEGG_HUNTINGTONS_DISEASE				KEGG_RNA_POLYMERASE			KEGG_PYRIMIDINE_METABOLISM
5435	POLR2F	polymerase (RNA) II (DNA directed) polypeptide F		KEGG_HUNTINGTONS_DISEASE				KEGG_RNA_POLYMERASE			KEGG_PYRIMIDINE_METABOLISM
5439	POLR2J	polymerase (RNA) II (DNA directed) polypeptide J, 13.3kDa		KEGG_HUNTINGTONS_DISEASE				KEGG_RNA_POLYMERASE			KEGG_PYRIMIDINE_METABOLISM
5440	POLR2K	polymerase (RNA) II (DNA directed) polypeptide K, 7.0kDa		KEGG_HUNTINGTONS_DISEASE				KEGG_RNA_POLYMERASE			KEGG_PYRIMIDINE_METABOLISM
5441	POLR2L	polymerase (RNA) II (DNA directed) polypeptide L, 7.6kDa		KEGG_HUNTINGTONS_DISEASE				KEGG_RNA_POLYMERASE			KEGG_PYRIMIDINE_METABOLISM
548644	POLR2J3	polymerase (RNA) II (DNA directed) polypeptide J3		KEGG_HUNTINGTONS_DISEASE				KEGG_RNA_POLYMERASE			KEGG_PYRIMIDINE_METABOLISM
1329	COX5B	cytochrome c oxidase subunit Vb		KEGG_HUNTINGTONS_DISEASE								KEGG_ALZHEIMERS_DISEASE
1337	COX6A1	cytochrome c oxidase subunit VIa polypeptide 1		KEGG_HUNTINGTONS_DISEASE								KEGG_ALZHEIMERS_DISEASE
1349	COX7B	cytochrome c oxidase subunit VIIb		KEGG_HUNTINGTONS_DISEASE								KEGG_ALZHEIMERS_DISEASE
1350	COX7C	cytochrome c oxidase subunit VIIc		KEGG_HUNTINGTONS_DISEASE								KEGG_ALZHEIMERS_DISEASE
1351	COX8A	cytochrome c oxidase subunit VIIIA (ubiquitous)		KEGG_HUNTINGTONS_DISEASE								KEGG_ALZHEIMERS_DISEASE
7386	UQCRFS1	ubiquinol-cytochrome c reductase, Rieske iron-sulfur polypeptide 1		KEGG_HUNTINGTONS_DISEASE								KEGG_ALZHEIMERS_DISEASE
4725	NDUFS5	NADH dehydrogenase (ubiquinone) Fe-S protein 5, 15kDa (NADH-coenzyme Q reductase)		KEGG_HUNTINGTONS_DISEASE								KEGG_ALZHEIMERS_DISEASE
4726	NDUFS6	NADH dehydrogenase (ubiquinone) Fe-S protein 6, 13kDa (NADH-coenzyme Q reductase)		KEGG_HUNTINGTONS_DISEASE								KEGG_ALZHEIMERS_DISEASE
4729	NDUFV2	NADH dehydrogenase (ubiquinone) flavoprotein 2, 24kDa		KEGG_HUNTINGTONS_DISEASE								KEGG_ALZHEIMERS_DISEASE
4731	NDUFV3	NADH dehydrogenase (ubiquinone) flavoprotein 3, 10kDa		KEGG_HUNTINGTONS_DISEASE								KEGG_ALZHEIMERS_DISEASE
514	ATP5E	ATP synthase, H+ transporting, mitochondrial F1 complex, epsilon subunit		KEGG_HUNTINGTONS_DISEASE								KEGG_ALZHEIMERS_DISEASE
516	ATP5G1	ATP synthase, H+ transporting, mitochondrial Fo complex, subunit C1 (subunit 9)		KEGG_HUNTINGTONS_DISEASE								KEGG_ALZHEIMERS_DISEASE
292	SLC25A5	solute carrier family 25 (mitochondrial carrier; adenine nucleotide translocator), member 5		KEGG_HUNTINGTONS_DISEASE
10488	CREB3	cAMP responsive element binding protein 3		KEGG_HUNTINGTONS_DISEASE
6874	TAF4	TAF4 RNA polymerase II, TATA box binding protein (TBP)-associated factor, 135kDa		KEGG_HUNTINGTONS_DISEASE
2876	GPX1	glutathione peroxidase 1		KEGG_HUNTINGTONS_DISEASE
1639	DCTN1	dynactin 1		KEGG_HUNTINGTONS_DISEASE
5594	MAPK1	mitogen-activated protein kinase 1			KEGG_PATHWAYS_IN_CANCER	KEGG_MAPK_SIGNALING_PATHWAY			KEGG_CHRONIC_MYELOID_LEUKEMIA	KEGG_BLADDER_CANCER		KEGG_ALZHEIMERS_DISEASE
3845	KRAS	v-Ki-ras2 Kirsten rat sarcoma viral oncogene homolog			KEGG_PATHWAYS_IN_CANCER	KEGG_MAPK_SIGNALING_PATHWAY			KEGG_CHRONIC_MYELOID_LEUKEMIA	KEGG_BLADDER_CANCER
4893	NRAS	neuroblastoma RAS viral (v-ras) oncogene homolog			KEGG_PATHWAYS_IN_CANCER	KEGG_MAPK_SIGNALING_PATHWAY			KEGG_CHRONIC_MYELOID_LEUKEMIA	KEGG_BLADDER_CANCER
5604	MAP2K1	mitogen-activated protein kinase kinase 1			KEGG_PATHWAYS_IN_CANCER	KEGG_MAPK_SIGNALING_PATHWAY			KEGG_CHRONIC_MYELOID_LEUKEMIA	KEGG_BLADDER_CANCER
4609	MYC	v-myc myelocytomatosis viral oncogene homolog (avian)			KEGG_PATHWAYS_IN_CANCER	KEGG_MAPK_SIGNALING_PATHWAY			KEGG_CHRONIC_MYELOID_LEUKEMIA	KEGG_BLADDER_CANCER
1399	CRKL	v-crk sarcoma virus CT10 oncogene homolog (avian)-like			KEGG_PATHWAYS_IN_CANCER	KEGG_MAPK_SIGNALING_PATHWAY			KEGG_CHRONIC_MYELOID_LEUKEMIA
7048	TGFBR2	transforming growth factor, beta receptor II (70/80kDa)			KEGG_PATHWAYS_IN_CANCER	KEGG_MAPK_SIGNALING_PATHWAY			KEGG_CHRONIC_MYELOID_LEUKEMIA
998	CDC42	cell division cycle 42 (GTP binding protein, 25kDa)			KEGG_PATHWAYS_IN_CANCER	KEGG_MAPK_SIGNALING_PATHWAY
5155	PDGFB	platelet-derived growth factor beta polypeptide			KEGG_PATHWAYS_IN_CANCER	KEGG_MAPK_SIGNALING_PATHWAY
2353	FOS	FBJ murine osteosarcoma viral oncogene homolog			KEGG_PATHWAYS_IN_CANCER	KEGG_MAPK_SIGNALING_PATHWAY
6789	STK4	serine/threonine kinase 4			KEGG_PATHWAYS_IN_CANCER	KEGG_MAPK_SIGNALING_PATHWAY
4193	MDM2	Mdm2 p53 binding protein homolog (mouse)			KEGG_PATHWAYS_IN_CANCER				KEGG_CHRONIC_MYELOID_LEUKEMIA	KEGG_BLADDER_CANCER
1029	CDKN2A	cyclin-dependent kinase inhibitor 2A (melanoma, p16, inhibits CDK4)			KEGG_PATHWAYS_IN_CANCER				KEGG_CHRONIC_MYELOID_LEUKEMIA	KEGG_BLADDER_CANCER
1870	E2F2	E2F transcription factor 2			KEGG_PATHWAYS_IN_CANCER				KEGG_CHRONIC_MYELOID_LEUKEMIA	KEGG_BLADDER_CANCER
25	ABL1	c-abl oncogene 1, non-receptor tyrosine kinase			KEGG_PATHWAYS_IN_CANCER				KEGG_CHRONIC_MYELOID_LEUKEMIA
4792	NFKBIA	nuclear factor of kappa light polypeptide gene enhancer in B-cells inhibitor, alpha			KEGG_PATHWAYS_IN_CANCER				KEGG_CHRONIC_MYELOID_LEUKEMIA
1027	CDKN1B	cyclin-dependent kinase inhibitor 1B (p27, Kip1)			KEGG_PATHWAYS_IN_CANCER				KEGG_CHRONIC_MYELOID_LEUKEMIA
613	BCR	breakpoint cluster region			KEGG_PATHWAYS_IN_CANCER				KEGG_CHRONIC_MYELOID_LEUKEMIA
7423	VEGFB	vascular endothelial growth factor B			KEGG_PATHWAYS_IN_CANCER					KEGG_BLADDER_CANCER
1613	DAPK3	death-associated protein kinase 3			KEGG_PATHWAYS_IN_CANCER					KEGG_BLADDER_CANCER
8772	FADD	Fas (TNFRSF6)-associated via death domain			KEGG_PATHWAYS_IN_CANCER							KEGG_ALZHEIMERS_DISEASE
7039	TGFA	transforming growth factor, alpha			KEGG_PATHWAYS_IN_CANCER
3091	HIF1A	hypoxia inducible factor 1, alpha subunit (basic helix-loop-helix transcription factor)			KEGG_PATHWAYS_IN_CANCER
112398	EGLN2	egl nine homolog 2 (C. elegans)			KEGG_PATHWAYS_IN_CANCER
3688	ITGB1	integrin, beta 1 (fibronectin receptor, beta polypeptide, antigen CD29 includes MDF2, MSK12)			KEGG_PATHWAYS_IN_CANCER
10928	RALBP1	ralA binding protein 1			KEGG_PATHWAYS_IN_CANCER
331	XIAP	X-linked inhibitor of apoptosis			KEGG_PATHWAYS_IN_CANCER
10401	PIAS3	protein inhibitor of activated STAT, 3			KEGG_PATHWAYS_IN_CANCER
8030	CCDC6	coiled-coil domain containing 6			KEGG_PATHWAYS_IN_CANCER
8313	AXIN2	axin 2			KEGG_PATHWAYS_IN_CANCER
3915	LAMC1	laminin, gamma 1 (formerly LAMB2)			KEGG_PATHWAYS_IN_CANCER
51384	WNT16	wingless-type MMTV integration site family, member 16			KEGG_PATHWAYS_IN_CANCER
27148	STK36	serine/threonine kinase 36			KEGG_PATHWAYS_IN_CANCER
5533	PPP3CC	protein phosphatase 3, catalytic subunit, gamma isozyme				KEGG_MAPK_SIGNALING_PATHWAY						KEGG_ALZHEIMERS_DISEASE
5598	MAPK7	mitogen-activated protein kinase 7				KEGG_MAPK_SIGNALING_PATHWAY
6197	RPS6KA3	ribosomal protein S6 kinase, 90kDa, polypeptide 3				KEGG_MAPK_SIGNALING_PATHWAY
9261	MAPKAPK2	mitogen-activated protein kinase-activated protein kinase 2				KEGG_MAPK_SIGNALING_PATHWAY
51776	ZAK	sterile alpha motif and leucine zipper containing kinase AZK				KEGG_MAPK_SIGNALING_PATHWAY
5567	PRKACB	protein kinase, cAMP-dependent, catalytic, beta				KEGG_MAPK_SIGNALING_PATHWAY
5921	RASA1	RAS p21 protein activator (GTPase activating protein) 1				KEGG_MAPK_SIGNALING_PATHWAY
5606	MAP2K3	mitogen-activated protein kinase kinase 3				KEGG_MAPK_SIGNALING_PATHWAY
23118	TAB2	TGF-beta activated kinase 1/MAP3K7 binding protein 2				KEGG_MAPK_SIGNALING_PATHWAY
11072	DUSP14	dual specificity phosphatase 14				KEGG_MAPK_SIGNALING_PATHWAY
1843	DUSP1	dual specificity phosphatase 1				KEGG_MAPK_SIGNALING_PATHWAY
1846	DUSP4	dual specificity phosphatase 4				KEGG_MAPK_SIGNALING_PATHWAY
1847	DUSP5	dual specificity phosphatase 5				KEGG_MAPK_SIGNALING_PATHWAY
1848	DUSP6	dual specificity phosphatase 6				KEGG_MAPK_SIGNALING_PATHWAY
1849	DUSP7	dual specificity phosphatase 7				KEGG_MAPK_SIGNALING_PATHWAY
1850	DUSP8	dual specificity phosphatase 8				KEGG_MAPK_SIGNALING_PATHWAY
3925	STMN1	stathmin 1				KEGG_MAPK_SIGNALING_PATHWAY
5494	PPM1A	protein phosphatase, Mg2+/Mn2+ dependent, 1A				KEGG_MAPK_SIGNALING_PATHWAY
6722	SRF	serum response factor (c-fos serum response element-binding transcription factor)				KEGG_MAPK_SIGNALING_PATHWAY
51690	LSM7	LSM7 homolog, U6 small nuclear RNA associated (S. cerevisiae)					KEGG_SPLICEOSOME
51691	NAA38	N(alpha)-acetyltransferase 38, NatC auxiliary subunit					KEGG_SPLICEOSOME
6634	SNRPD3	small nuclear ribonucleoprotein D3 polypeptide 18kDa					KEGG_SPLICEOSOME
10262	SF3B4	splicing factor 3b, subunit 4, 49kDa					KEGG_SPLICEOSOME
10291	SF3A1	splicing factor 3a, subunit 1, 120kDa					KEGG_SPLICEOSOME
10465	PPIH	peptidylprolyl isomerase H (cyclophilin H)					KEGG_SPLICEOSOME
1659	DHX8	DEAH (Asp-Glu-Ala-His) box polypeptide 8					KEGG_SPLICEOSOME
25949	SYF2	SYF2 homolog, RNA splicing factor (S. cerevisiae)					KEGG_SPLICEOSOME
51340	CRNKL1	crooked neck pre-mRNA splicing factor-like 1 (Drosophila)					KEGG_SPLICEOSOME
51503	CWC15	CWC15 spliceosome-associated protein homolog (S. cerevisiae)					KEGG_SPLICEOSOME
51729	WBP11	WW domain binding protein 11					KEGG_SPLICEOSOME
56949	XAB2	XPA binding protein 2					KEGG_SPLICEOSOME
6626	SNRPA	small nuclear ribonucleoprotein polypeptide A					KEGG_SPLICEOSOME
6635	SNRPE	small nuclear ribonucleoprotein polypeptide E					KEGG_SPLICEOSOME
84321	THOC3	THO complex 3					KEGG_SPLICEOSOME
84991	RBM17	RNA binding motif protein 17					KEGG_SPLICEOSOME
8896	BUD31	BUD31 homolog (S. cerevisiae)					KEGG_SPLICEOSOME
9092	SART1	squamous cell carcinoma antigen recognized by T cells					KEGG_SPLICEOSOME
9716	AQR	aquarius homolog (mouse)					KEGG_SPLICEOSOME
988	CDC5L	CDC5 cell division cycle 5-like (S. pombe)					KEGG_SPLICEOSOME
10623	POLR3C	polymerase (RNA) III (DNA directed) polypeptide C (62kD)						KEGG_RNA_POLYMERASE			KEGG_PYRIMIDINE_METABOLISM
661	POLR3D	polymerase (RNA) III (DNA directed) polypeptide D, 44kDa						KEGG_RNA_POLYMERASE			KEGG_PYRIMIDINE_METABOLISM
84172	POLR1B	polymerase (RNA) I polypeptide B, 128kDa						KEGG_RNA_POLYMERASE			KEGG_PYRIMIDINE_METABOLISM
7057	THBS1	thrombospondin 1								KEGG_BLADDER_CANCER
6241	RRM2	ribonucleotide reductase M2									KEGG_PYRIMIDINE_METABOLISM
4860	PNP	purine nucleoside phosphorylase									KEGG_PYRIMIDINE_METABOLISM
4907	NT5E	5'-nucleotidase, ecto (CD73)									KEGG_PYRIMIDINE_METABOLISM
4831	NME2	non-metastatic cells 2, protein (NM23B) expressed in									KEGG_PYRIMIDINE_METABOLISM
654364	NME1-NME2	NME1-NME2 readthrough									KEGG_PYRIMIDINE_METABOLISM
1723	DHODH	dihydroorotate dehydrogenase (quinone)									KEGG_PYRIMIDINE_METABOLISM
6868	ADAM17	ADAM metallopeptidase domain 17										KEGG_ALZHEIMERS_DISEASE
840	CASP7	caspase 7, apoptosis-related cysteine peptidase										KEGG_ALZHEIMERS_DISEASE
55851	PSENEN	presenilin enhancer 2 homolog (C. elegans)										KEGG_ALZHEIMERS_DISEASE
25825	BACE2	beta-site APP-cleaving enzyme 2										KEGG_ALZHEIMERS_DISEASE
7532	YWHAG	tyrosine 3-monooxygenase/tryptophan 5-monooxygenase activation protein, gamma polypeptide
4794	NFKBIE	nuclear factor of kappa light polypeptide gene enhancer in B-cells inhibitor, epsilon
8660	IRS2	insulin receptor substrate 2
8767	RIPK2	receptor-interacting serine-threonine kinase 2
10818	FRS2	fibroblast growth factor receptor substrate 2
11108	PRDM4	PR domain containing 4
6500	SKP1	S-phase kinase-associated protein 1
246184	CDC26	cell division cycle 26 homolog (S. cerevisiae)
4171	MCM2	minichromosome maintenance complex component 2
4176	MCM7	minichromosome maintenance complex component 7
902	CCNH	cyclin H
1031	CDKN2C	cyclin-dependent kinase inhibitor 2C (p18, inhibits CDK4)
5000	ORC4	origin recognition complex, subunit 4
8318	CDC45	cell division cycle 45 homolog (S. cerevisiae)
8379	MAD1L1	MAD1 mitotic arrest deficient-like 1 (yeast)
990	CDC6	cell division cycle 6 homolog (S. cerevisiae)
2618	GART	phosphoribosylglycinamide formyltransferase, phosphoribosylglycinamide synthetase, phosphoribosylaminoimidazole synthetase
5471	PPAT	phosphoribosyl pyrophosphate amidotransferase
5142	PDE4B	phosphodiesterase 4B, cAMP-specific
954	ENTPD2	ectonucleoside triphosphate diphosphohydrolase 2
84612	PARD6B	par-6 partitioning defective 6 homolog beta (C. elegans)
7082	TJP1	tight junction protein 1 (zona occludens 1)
50848	F11R	F11 receptor
2770	GNAI1	guanine nucleotide binding protein (G protein), alpha inhibiting activity polypeptide 1
103910	MYL12B	myosin, light chain 12B, regulatory
4628	MYH10	myosin, heavy chain 10, non-muscle
5515	PPP2CA	protein phosphatase 2, catalytic subunit, alpha isozyme
100506658	OCLN	occludin
1459	CSNK2A2	casein kinase 2, alpha prime polypeptide
11336	EXOC3	exocyst complex component 3
5520	PPP2R2A	protein phosphatase 2, regulatory subunit B, alpha
9218	VAPA	VAMP (vesicle-associated membrane protein)-associated protein A, 33kDa
9223	MAGI1	membrane associated guanylate kinase, WW and PDZ domain containing 1
10312	TCIRG1	T-cell, immune regulator 1, ATPase, H+ transporting, lysosomal V0 subunit A3
527	ATP6V0C	ATPase, H+ transporting, lysosomal 16kDa, V0 subunit c
535	ATP6V0A1	ATPase, H+ transporting, lysosomal V0 subunit a1
529	ATP6V1E1	ATPase, H+ transporting, lysosomal 31kDa, V1 subunit E1
9550	ATP6V1G1	ATPase, H+ transporting, lysosomal 13kDa, V1 subunit G1
23327	NEDD4L	neural precursor cell expressed, developmentally down-regulated 4-like
83737	ITCH	itchy E3 ubiquitin protein ligase homolog (mouse)
5868	RAB5A	RAB5A, member RAS oncogene family
8766	RAB11A	RAB11A, member RAS oncogene family
3107	HLA-C	major histocompatibility complex, class I, C
128866	CHMP4B	charged multivesicular body protein 4B
22905	EPN2	epsin 2
30011	SH3KBP1	SH3-domain kinase binding protein 1
3949	LDLR	low density lipoprotein receptor
51510	CHMP5	charged multivesicular body protein 5
64145	ZFYVE20	zinc finger, FYVE domain containing 20
79720	VPS37B	vacuolar protein sorting 37 homolog B (S. cerevisiae)
84313	VPS25	vacuolar protein sorting 25 homolog (S. cerevisiae)
9101	USP8	ubiquitin specific peptidase 8
9146	HGS	hepatocyte growth factor-regulated tyrosine kinase substrate
92421	CHMP4C	charged multivesicular body protein 4C
9815	GIT2	G protein-coupled receptor kinase interacting ArfGAP 2
4067	LYN	v-yes-1 Yamaguchi sarcoma viral related oncogene homolog
1839	HBEGF	heparin-binding EGF-like growth factor
7326	UBE2G1	ubiquitin-conjugating enzyme E2G 1
7314	UBB	ubiquitin B
2767	GNA11	guanine nucleotide binding protein (G protein), alpha 11 (Gq class)
10376	TUBA1B	tubulin, alpha 1b
7277	TUBA4A	tubulin, alpha 4a
7280	TUBB2A	tubulin, beta 2A class IIa
2720	GLB1	galactosidase, beta 1
4758	NEU1	sialidase 1 (lysosomal sialidase)
4126	MANBA	mannosidase, beta A, lysosomal
2990	GUSB	glucuronidase, beta
6448	SGSH	N-sulfoglucosamine sulfohydrolase
2717	GLA	galactosidase, alpha
10053	AP1M2	adaptor-related protein complex 1, mu 2 subunit
1075	CTSC	cathepsin C
1174	AP1S1	adaptor-related protein complex 1, sigma 1 subunit
3920	LAMP2	lysosomal-associated membrane protein 2
8905	AP1S2	adaptor-related protein complex 1, sigma 2 subunit
967	CD63	CD63 molecule
10952	SEC61B	Sec61 beta subunit
375	ARF1	ADP-ribosylation factor 1
9601	PDIA4	protein disulfide isomerase family A, member 4
9475	ROCK2	Rho-associated, coiled-coil containing protein kinase 2
1073	CFL2	cofilin 2 (muscle)
1948	EFNB2	ephrin-B2
54910	SEMA4C	sema domain, immunoglobulin domain (Ig), transmembrane domain (TM) and short cytoplasmic domain, (semaphorin) 4C
5998	RGS3	regulator of G-protein signaling 3
8482	SEMA7A	semaphorin 7A, GPI membrane anchor (John Milton Hagen blood group)
5720	PSME1	proteasome (prosome, macropain) activator subunit 1 (PA28 alpha)
51371	POMP	proteasome maturation protein
5687	PSMA6	proteasome (prosome, macropain) subunit, alpha type, 6
5695	PSMB7	proteasome (prosome, macropain) subunit, beta type, 7
5700	PSMC1	proteasome (prosome, macropain) 26S subunit, ATPase, 1
5701	PSMC2	proteasome (prosome, macropain) 26S subunit, ATPase, 2
5702	PSMC3	proteasome (prosome, macropain) 26S subunit, ATPase, 3
5706	PSMC6	proteasome (prosome, macropain) 26S subunit, ATPase, 6
5718	PSMD12	proteasome (prosome, macropain) 26S subunit, non-ATPase, 12
8519	IFITM1	interferon induced transmembrane protein 1 (9-27)
975	CD81	CD81 molecule
25898	RCHY1	ring finger and CHY zinc finger domain containing 1
5054	SERPINE1	serpin peptidase inhibitor, clade E (nexin, plasminogen activator inhibitor type 1), member 1
51512	GTSE1	G-2 and S-phase expressed 1
5366	PMAIP1	phorbol-12-myristate-13-acetate-induced protein 1
8493	PPM1D	protein phosphatase, Mg2+/Mn2+ dependent, 1D
3309	HSPA5	heat shock 70kDa protein 5 (glucose-regulated protein, 78kDa)
58477	SRPRB	signal recognition particle receptor, B subunit
6727	SRP14	signal recognition particle 14kDa (homologous Alu RNA binding protein)
7095	SEC62	SEC62 homolog (S. cerevisiae)
9789	SPCS2	signal peptidase complex subunit 2 homolog (S. cerevisiae)
4281	MID1	midline 1 (Opitz/BBB syndrome)
55294	FBXW7	F-box and WD repeat domain containing 7
7329	UBE2I	ubiquitin-conjugating enzyme E2I
7334	UBE2N	ubiquitin-conjugating enzyme E2N
9817	KEAP1	kelch-like ECH-associated protein 1
10672	GNA13	guanine nucleotide binding protein (G protein), alpha 13
3678	ITGA5	integrin, alpha 5 (fibronectin receptor, alpha polypeptide)
4478	MSN	moesin
3682	ITGAE	integrin, alpha E (antigen CD103, human mucosal lymphocyte antigen 1; alpha polypeptide)
7114	TMSB4X	thymosin beta 4, X-linked
85464	SSH2	slingshot homolog 2 (Drosophila)
5529	PPP2R5E	protein phosphatase 2, regulatory subunit B', epsilon isoform
151648	SGOL1	shugoshin-like 1 (S. pombe)
26271	FBXO5	F-box protein 5
476	ATP1A1	ATPase, Na+/K+ transporting, alpha 1 polypeptide
478	ATP1A3	ATPase, Na+/K+ transporting, alpha 3 polypeptide
481	ATP1B1	ATPase, Na+/K+ transporting, beta 1 polypeptide
1958	EGR1	early growth response 1
22943	DKK1	dickkopf homolog 1 (Xenopus laevis)
27101	CACYBP	calcyclin binding protein
57680	CHD8	chromodomain helicase DNA binding protein 8
10629	TAF6L	TAF6-like RNA polymerase II, p300/CBP-associated factor (PCAF)-associated factor, 65kDa
27097	TAF5L	TAF5-like RNA polymerase II, p300/CBP-associated factor (PCAF)-associated factor, 65kDa
2961	GTF2E2	general transcription factor IIE, polypeptide 2, beta 34kDa
2962	GTF2F1	general transcription factor IIF, polypeptide 1, 74kDa
6878	TAF6	TAF6 RNA polymerase II, TATA box binding protein (TBP)-associated factor, 80kDa
5981	RFC1	replication factor C (activator 1) 1, 145kDa
5983	RFC3	replication factor C (activator 1) 3, 38kDa
6742	SSBP1	single-stranded DNA binding protein 1
2237	FEN1	flap structure-specific endonuclease 1
394	ARHGAP5	Rho GTPase activating protein 5
7791	ZYX	zyxin
3398	ID2	inhibitor of DNA binding 2, dominant negative helix-loop-helix protein
3399	ID3	inhibitor of DNA binding 3, dominant negative helix-loop-helix protein
23324	MAN2B2	mannosidase, alpha, class 2B, member 2
8793	TNFRSF10D	tumor necrosis factor receptor superfamily, member 10d, decoy with truncated death domain
2021	ENDOG	endonuclease G
1717	DHCR7	7-dehydrocholesterol reductase
1718	DHCR24	24-dehydrocholesterol reductase
4047	LSS	lanosterol synthase (2,3-oxidosqualene-lanosterol cyclase)
50814	NSDHL	NAD(P) dependent steroid dehydrogenase-like
1656	DDX6	DEAD (Asp-Glu-Ala-Asp) box polypeptide 6
54512	EXOSC4	exosome component 4
80153	EDC3	enhancer of mRNA decapping 3 homolog (S. cerevisiae)
84186	ZCCHC7	zinc finger, CCHC domain containing 7
9652	TTC37	tetratricopeptide repeat domain 37
1977	EIF4E	eukaryotic translation initiation factor 4E
3099	HK2	hexokinase 2
8835	SOCS2	suppressor of cytokine signaling 2
5256	PHKA2	phosphorylase kinase, alpha 2 (liver)
8692	HYAL2	hyaluronoglucosaminidase 2
1906	EDN1	endothelin 1
54541	DDIT4	DNA-damage-inducible transcript 4
5395	PMS2	PMS2 postmeiotic segregation increased 2 (S. cerevisiae)
1468	SLC25A10	solute carrier family 25 (mitochondrial carrier; dicarboxylate transporter), member 10
9973	CCS	copper chaperone for superoxide dismutase
2114	ETS2	v-ets erythroblastosis virus E26 oncogene homolog 2 (avian)
8612	PPAP2C	phosphatidic acid phosphatase type 2C
7357	UGCG	UDP-glucose ceramide glucosyltransferase
117178	SSX2IP	synovial sarcoma, X breakpoint 2 interacting protein
6615	SNAI1	snail homolog 1 (Drosophila)
55276	PGM2	phosphoglucomutase 2
2058	EPRS	glutamyl-prolyl-tRNA synthetase
55157	DARS2	aspartyl-tRNA synthetase 2, mitochondrial
5917	RARS	arginyl-tRNA synthetase
6301	SARS	seryl-tRNA synthetase
6897	TARS	threonyl-tRNA synthetase
4082	MARCKS	myristoylated alanine-rich protein kinase C substrate
5292	PIM1	pim-1 oncogene
219	ALDH1B1	aldehyde dehydrogenase 1 family, member B1
1892	ECHS1	enoyl CoA hydratase, short chain, 1, mitochondrial
4967	OGDH	oxoglutarate (alpha-ketoglutarate) dehydrogenase (lipoamide)
60496	AASDHPPT	aminoadipate-semialdehyde dehydrogenase-phosphopantetheinyl transferase
79723	SUV39H2	suppressor of variegation 3-9 homolog 2 (Drosophila)
7128	TNFAIP3	tumor necrosis factor, alpha-induced protein 3
353376	TICAM2	toll-like receptor adaptor molecule 2
11282	MGAT4B	mannosyl (alpha-1,3-)-glycoprotein beta-1,4-N-acetylglucosaminyltransferase, isozyme B
4121	MAN1A1	mannosidase, alpha, class 1A, member 1
4245	MGAT1	mannosyl (alpha-1,3-)-glycoprotein beta-1,2-N-acetylglucosaminyltransferase
7841	MOGS	mannosyl-oligosaccharide glucosidase
79868	ALG13	asparagine-linked glycosylation 13 homolog (S. cerevisiae)
137964	AGPAT6	1-acylglycerol-3-phosphate O-acyltransferase 6 (lysophosphatidic acid acyltransferase, zeta)
84803	AGPAT9	1-acylglycerol-3-phosphate O-acyltransferase 9
2539	G6PD	glucose-6-phosphate dehydrogenase
51056	LAP3	leucine aminopeptidase 3
26873	OPLAH	5-oxoprolinase (ATP-hydrolysing)
2923	PDIA3	protein disulfide isomerase family A, member 3
3308	HSPA4	heat shock 70kDa protein 4
811	CALR	calreticulin
821	CANX	calnexin
29085	PHPT1	phosphohistidine phosphatase 1
9107	MTMR6	myotubularin related protein 6
5209	PFKFB3	6-phosphofructo-2-kinase/fructose-2,6-biphosphatase 3
57506	MAVS	mitochondrial antiviral signaling protein
10010	TANK	TRAF family member-associated NFKB activator
64343	AZI2	5-azacytidine induced 2
80143	SIKE1	suppressor of IKBKE 1
7374	UNG	uracil-DNA glycosylase
23583	SMUG1	single-strand-selective monofunctional uracil-DNA glycosylase 1
252969	NEIL2	nei endonuclease VIII-like 2 (E. coli)
3459	IFNGR1	interferon gamma receptor 1
4277	MICB	MHC class I polypeptide-related sequence B
11277	TREX1	three prime repair exonuclease 1
51363	CHST15	carbohydrate (N-acetylgalactosamine 4-sulfate 6-O) sulfotransferase 15
54480	CHPF2	chondroitin polymerizing factor 2
79586	CHPF	chondroitin polymerizing factor
10135	NAMPT	nicotinamide phosphoribosyltransferase
5223	PGAM1	phosphoglycerate mutase 1 (brain)
5230	PGK1	phosphoglycerate kinase 1
54872	PIGG	phosphatidylinositol glycan anchor biosynthesis, class G
94005	PIGS	phosphatidylinositol glycan anchor biosynthesis, class S
9487	PIGL	phosphatidylinositol glycan anchor biosynthesis, class L
3340	NDST1	N-deacetylase/N-sulfotransferase (heparan glucosaminyl) 1
8509	NDST2	N-deacetylase/N-sulfotransferase (heparan glucosaminyl) 2
9957	HS3ST1	heparan sulfate (glucosamine) 3-O-sulfotransferase 1
3280	HES1	hairy and enhancer of split 1, (Drosophila)
182	JAG1	jagged 1
5187	PER1	period homolog 1 (Drosophila)
8553	BHLHE40	basic helix-loop-helix family, member e40
8706	B3GALNT1	beta-1,3-N-acetylgalactosaminyltransferase 1 (globoside blood group)
7518	XRCC4	X-ray repair complementing defective repair in Chinese hamster cells 4
7546	ZIC2	Zic family member 2
1719	DHFR	dihydrofolate reductase
3976	LIF	leukemia inhibitory factor (cholinergic differentiation factor)
10253	SPRY2	sprouty homolog 2 (Drosophila)
81848	SPRY4	sprouty homolog 4 (Drosophila)
3052	HCCS	holocytochrome c synthase
51094	ADIPOR1	adiponectin receptor 1
6675	UAP1	UDP-N-acteylglucosamine pyrophosphorylase 1
9791	PTDSS1	phosphatidylserine synthase 1
7156	TOP3A	topoisomerase (DNA) III alpha
2752	GLUL	glutamate-ammonia ligase
11337	GABARAP	GABA(A) receptor-associated protein
8678	BECN1	beclin 1, autophagy related
8675	STX16	syntaxin 16
9570	GOSR2	golgi SNAP receptor complex member 2
97	ACYP1	acylphosphatase 1, erythrocyte (common) type
2734	GLG1	golgi glycoprotein 1
5052	PRDX1	peroxiredoxin 1
5193	PEX12	peroxisomal biogenesis factor 12
55670	PEX26	peroxisomal biogenesis factor 26
3363	HTR7	5-hydroxytryptamine (serotonin) receptor 7 (adenylate cyclase-coupled)
5329	PLAUR	plasminogen activator, urokinase receptor
94239	H2AFV	H2A histone family, member V
2150	F2RL1	coagulation factor II (thrombin) receptor-like 1
2171	FABP5	fatty acid binding protein 5 (psoriasis-associated)
22	ABCB7	ATP-binding cassette, sub-family B (MDR/TAP), member 7
27430	MAT2B	methionine adenosyltransferase II, beta
63826	SRR	serine racemase
9334	B4GALT5	UDP-Gal:betaGlcNAc beta 1,4- galactosyltransferase, polypeptide 5
79071	ELOVL6	ELOVL fatty acid elongase 6
79947	DHDDS	dehydrodolichyl diphosphate synthase
10380	BPNT1	3'(2'), 5'-bisphosphate nucleotidase 1
10009	ZBTB33	zinc finger and BTB domain containing 33
10011	SRA1	steroid receptor RNA activator 1
100131017	ZNF316	zinc finger protein 316
100131187	TSTD1	thiosulfate sulfurtransferase (rhodanese)-like domain containing 1
100188893	TOMM6	translocase of outer mitochondrial membrane 6 homolog (yeast)
100287932	TIMM23	translocase of inner mitochondrial membrane 23 homolog (yeast)
10048	RANBP9	RAN binding protein 9
10052	GJC1	gap junction protein, gamma 1, 45kDa
10078	TSSC4	tumor suppressing subtransferable candidate 4
10081	PDCD7	programmed cell death 7
10114	HIPK3	homeodomain interacting protein kinase 3
10116	FEM1B	fem-1 homolog b (C. elegans)
10124	ARL4A	ADP-ribosylation factor-like 4A
10140	TOB1	transducer of ERBB2, 1
10160	FARP1	FERM, RhoGEF (ARHGEF) and pleckstrin domain protein 1 (chondrocyte-derived)
10169	SERF2	small EDRK-rich factor 2
10179	RBM7	RNA binding motif protein 7
10199	MPHOSPH10	M-phase phosphoprotein 10 (U3 small nucleolar ribonucleoprotein)
10226	PLIN3	perilipin 3
1024	CDK8	cyclin-dependent kinase 8
10248	POP7	processing of precursor 7, ribonuclease P/MRP subunit (S. cerevisiae)
10263	CDK2AP2	cyclin-dependent kinase 2 associated protein 2
10284	SAP18	Sin3A-associated protein, 18kDa
10294	DNAJA2	DnaJ (Hsp40) homolog, subfamily A, member 2
10308	ZNF267	zinc finger protein 267
10363	HMG20A	high mobility group 20A
10365	KLF2	Kruppel-like factor 2 (lung)
10370	CITED2	Cbp/p300-interacting transactivator, with Glu/Asp-rich carboxy-terminal domain, 2
10412	NSA2	NSA2 ribosome biogenesis homolog (S. cerevisiae)
10426	TUBGCP3	tubulin, gamma complex associated protein 3
10432	RBM14	RNA binding motif protein 14
1045	CDX2	caudal type homeobox 2
10473	HMGN4	high mobility group nucleosomal binding domain 4
10482	NXF1	nuclear RNA export factor 1
10487	CAP1	CAP, adenylate cyclase-associated protein 1 (yeast)
10553	HTATIP2	HIV-1 Tat interactive protein 2, 30kDa
10559	SLC35A1	solute carrier family 35 (CMP-sialic acid transporter), member A1
10565	ARFGEF1	ADP-ribosylation factor guanine nucleotide-exchange factor 1 (brefeldin A-inhibited)
10572	SIVA1	SIVA1, apoptosis-inducing factor
10573	MRPL28	mitochondrial ribosomal protein L28
10581	IFITM2	interferon induced transmembrane protein 2 (1-8D)
10592	SMC2	structural maintenance of chromosomes 2
10602	CDC42EP3	CDC42 effector protein (Rho GTPase binding) 3
10605	PAIP1	poly(A) binding protein interacting protein 1
10613	ERLIN1	ER lipid raft associated 1
1063	CENPF	centromere protein F, 350/400kDa (mitosin)
10664	CTCF	CCCTC-binding factor (zinc finger protein)
10695	CNPY3	canopy 3 homolog (zebrafish)
10765	KDM5B	lysine (K)-specific demethylase 5B
10766	TOB2	transducer of ERBB2, 2
10769	PLK2	polo-like kinase 2
10773	ZBTB6	zinc finger and BTB domain containing 6
10783	NEK6	NIMA (never in mitosis gene a)-related kinase 6
10785	WDR4	WD repeat domain 4
10806	SDCCAG8	serologically defined colon cancer antigen 8
10813	UTP14A	UTP14, U3 small nucleolar ribonucleoprotein, homolog A (yeast)
10838	ZNF275	zinc finger protein 275
10884	MRPS30	mitochondrial ribosomal protein S30
10904	BLCAP	bladder cancer associated protein
10906	TRAFD1	TRAF-type zinc finger domain containing 1
10960	LMAN2	lectin, mannose-binding 2
10961	ERP29	endoplasmic reticulum protein 29
10969	EBNA1BP2	EBNA1 binding protein 2
10978	CLP1	CLP1, cleavage and polyadenylation factor I subunit, homolog (S. cerevisiae)
10988	METAP2	methionyl aminopeptidase 2
11034	DSTN	destrin (actin depolymerizing factor)
1104	RCC1	regulator of chromosome condensation 1
1105	CHD1	chromodomain helicase DNA binding protein 1
11051	NUDT21	nudix (nucleoside diphosphate linked moiety X)-type motif 21
11070	TMEM115	transmembrane protein 115
11080	DNAJB4	DnaJ (Hsp40) homolog, subfamily B, member 4
11083	DIDO1	death inducer-obliterator 1
11100	HNRNPUL1	heterogeneous nuclear ribonucleoprotein U-like 1
11102	RPP14	ribonuclease P/MRP 14kDa subunit
11132	CAPN10	calpain 10
11137	PWP1	PWP1 homolog (S. cerevisiae)
11140	CDC37	cell division cycle 37 homolog (S. cerevisiae)
11145	PLA2G16	phospholipase A2, group XVI
11163	NUDT4	nudix (nucleoside diphosphate linked moiety X)-type motif 4
11168	PSIP1	PC4 and SFRS1 interacting protein 1
11176	BAZ2A	bromodomain adjacent to zinc finger domain, 2A
11177	BAZ1A	bromodomain adjacent to zinc finger domain, 1A
11212	PROSC	proline synthetase co-transcribed homolog (bacterial)
11215	AKAP11	A kinase (PRKA) anchor protein 11
11236	RNF139	ring finger protein 139
112479	ERI2	ERI1 exoribonuclease family member 2
11258	DCTN3	dynactin 3 (p22)
112724	RDH13	retinol dehydrogenase 13 (all-trans/9-cis)
112840	WDR89	WD repeat domain 89
112858	TP53RK	TP53 regulating kinase
112950	MED8	mediator complex subunit 8
11329	STK38	serine/threonine kinase 38
11334	TUSC2	tumor suppressor candidate 2
11335	CBX3	chromobox homolog 3
11342	RNF13	ring finger protein 13
113510	HELQ	helicase, POLQ-like
114034	TOE1	target of EGR1, member 1 (nuclear)
114801	TMEM200A	transmembrane protein 200A
114879	OSBPL5	oxysterol binding protein-like 5
114881	OSBPL7	oxysterol binding protein-like 7
115509	ZNF689	zinc finger protein 689
116113	FOXP4	forkhead box P4
116115	ZNF526	zinc finger protein 526
116225	ZMYND19	zinc finger, MYND-type containing 19
1164	CKS2	CDC28 protein kinase regulatory subunit 2
116541	MRPL54	mitochondrial ribosomal protein L54
118472	ZNF511	zinc finger protein 511
118813	ZFYVE27	zinc finger, FYVE domain containing 27
119504	ANAPC16	anaphase promoting complex subunit 16
1198	CLK3	CDC-like kinase 3
122769	LRR1	leucine rich repeat protein 1
122961	ISCA2	iron-sulfur cluster assembly 2 homolog (S. cerevisiae)
123169	LEO1	Leo1, Paf1/RNA polymerase II complex component, homolog (S. cerevisiae)
123720	WHAMM	WAS protein homolog associated with actin, golgi membranes and microtubules
124641	OVCA2	ovarian tumor suppressor candidate 2
124808	CCDC43	coiled-coil domain containing 43
125150	ZSWIM7	zinc finger, SWIM-type containing 7
125919	ZNF543	zinc finger protein 543
126003	TRAPPC5	trafficking protein particle complex 5
126208	ZNF787	zinc finger protein 787
126295	ZNF57	zinc finger protein 57
126299	ZNF428	zinc finger protein 428
1266	CNN3	calponin 3, acidic
1267	CNP	2',3'-cyclic nucleotide 3' phosphodiesterase
126917	IFFO2	intermediate filament family orphan 2
127687	C1orf122	chromosome 1 open reading frame 122
128439	SNHG11	small nucleolar RNA host gene 11 (non-protein coding)
129450	TYW5	tRNA-yW synthesizing protein 5
130074	FAM168B	family with sequence similarity 168, member B
130557	ZNF513	zinc finger protein 513
130916	MTERFD2	MTERF domain containing 2
1314	COPA	coatomer protein complex, subunit alpha
1315	COPB1	coatomer protein complex, subunit beta 1
1316	KLF6	Kruppel-like factor 6
131870	NUDT16	nudix (nucleoside diphosphate linked moiety X)-type motif 16
132241	RPL32P3	ribosomal protein L32 pseudogene 3
133	ADM	adrenomedullin
134218	DNAJC21	DnaJ (Hsp40) homolog, subfamily C, member 21
134266	GRPEL2	GrpE-like 2, mitochondrial (E. coli)
134553	C5orf24	chromosome 5 open reading frame 24
136319	MTPN	myotrophin
137392	FAM92A1	family with sequence similarity 92, member A1
138199	C9orf41	chromosome 9 open reading frame 41
138428	PTRH1	peptidyl-tRNA hydrolase 1 homolog (S. cerevisiae)
1396	CRIP1	cysteine-rich protein 1 (intestinal)
140459	ASB6	ankyrin repeat and SOCS box containing 6
140576	S100A16	S100 calcium binding protein A16
140809	SRXN1	sulfiredoxin 1
144108	SPTY2D1	SPT2, Suppressor of Ty, domain containing 1 (S. cerevisiae)
145781	GCOM1	GRINL1A complex locus
145853	C15orf61	chromosome 15 open reading frame 61
146050	ZSCAN29	zinc finger and SCAN domain containing 29
146330	FBXL16	F-box and leucine-rich repeat protein 16
146434	ZNF597	zinc finger protein 597
147007	TMEM199	transmembrane protein 199
147179	WIPF2	WAS/WASL interacting protein family, member 2
147339	C18orf25	chromosome 18 open reading frame 25
1474	CST6	cystatin E/M
1477	CSTF1	cleavage stimulation factor, 3' pre-RNA, subunit 1, 50kDa
147700	KLC3	kinesin light chain 3
1479	CSTF3	cleavage stimulation factor, 3' pre-RNA, subunit 3, 77kDa
148479	PHF13	PHD finger protein 13
1486	CTBS	chitobiase, di-N-acetyl-
148641	SLC35F3	solute carrier family 35, member F3
1490	CTGF	connective tissue growth factor
149175	MANEAL	mannosidase, endo-alpha-like
150094	SIK1	salt-inducible kinase 1
150468	CKAP2L	cytoskeleton associated protein 2-like
152137	CCDC50	coiled-coil domain containing 50
153090	DAB2IP	DAB2 interacting protein
153339	TMEM167A	transmembrane protein 167A
153830	RNF145	ring finger protein 145
155061	ZNF746	zinc finger protein 746
157285	SGK223	homolog of rat pragma of Rnd2
157570	ESCO2	establishment of cohesion 1 homolog 2 (S. cerevisiae)
157638	FAM84B	family with sequence similarity 84, member B
157680	VPS13B	vacuolar protein sorting 13 homolog B (yeast)
157922	CAMSAP1	calmodulin regulated spectrin-associated protein 1
1628	DBP	D site of albumin promoter (albumin D-box) binding protein
162979	ZNF296	zinc finger protein 296
162989	DEDD2	death effector domain containing 2
165055	CCDC138	coiled-coil domain containing 138
165918	RNF168	ring finger protein 168
166793	ZBTB49	zinc finger and BTB domain containing 49
166968	MIER3	mesoderm induction early response 1, family member 3
170384	FUT11	fucosyltransferase 11 (alpha (1,3) fucosyltransferase)
170506	DHX36	DEAH (Asp-Glu-Ala-His) box polypeptide 36
170960	ZNF721	zinc finger protein 721
171586	ABHD3	abhydrolase domain containing 3
1746	DLX2	distal-less homeobox 2
1810	DR1	down-regulator of transcription 1, TBP-binding (negative cofactor 2)
1822	ATN1	atrophin 1
1861	TOR1A	torsin family 1, member A (torsin A)
1889	ECE1	endothelin converting enzyme 1
192286	HIGD2A	HIG1 hypoxia inducible domain family, member 2A
1937	EEF1G	eukaryotic translation elongation factor 1 gamma
1959	EGR2	early growth response 2
196441	ZFC3H1	zinc finger, C3H1-type containing
1965	EIF2S1	eukaryotic translation initiation factor 2, subunit 1 alpha, 35kDa
1967	EIF2B1	eukaryotic translation initiation factor 2B, subunit 1 alpha, 26kDa
1992	SERPINB1	serpin peptidase inhibitor, clade B (ovalbumin), member 1
1997	ELF1	E74-like factor 1 (ets domain transcription factor)
1999	ELF3	E74-like factor 3 (ets domain transcription factor, epithelial-specific )
199953	TMEM201	transmembrane protein 201
200312	RNF215	ring finger protein 215
2004	ELK3	ELK3, ETS-domain protein (SRF accessory protein 2)
200424	TET3	tet methylcytosine dioxygenase 3
201164	PLD6	phospholipase D family, member 6
201514	ZNF584	zinc finger protein 584
201626	PDE12	phosphodiesterase 12
201725	C4orf46	chromosome 4 open reading frame 46
2029	ENSA	endosulfine alpha
203286	ANKS6	ankyrin repeat and sterile alpha motif domain containing 6
204851	HIPK1	homeodomain interacting protein kinase 1
2059	EPS8	epidermal growth factor receptor pathway substrate 8
2063	NR2F6	nuclear receptor subfamily 2, group F, member 6
2079	ERH	enhancer of rudimentary homolog (Drosophila)
2117	ETV3	ets variant 3
219541	MED19	mediator complex subunit 19
219902	TMEM136	transmembrane protein 136
220729	LOC220729	succinate dehydrogenase complex, subunit A, flavoprotein (Fp) pseudogene
220869	CBWD5	COBW domain containing 5
221079	ARL5B	ADP-ribosylation factor-like 5B
221092	HNRNPUL2	heterogeneous nuclear ribonucleoprotein U-like 2
221302	ZUFSP	zinc finger with UFM1-specific peptidase domain
221504	ZBTB9	zinc finger and BTB domain containing 9
221545	C6orf136	chromosome 6 open reading frame 136
221830	TWISTNB	TWIST neighbor
222068	TMED4	transmembrane emp24 protein transport domain containing 4
222194	RSBN1L	round spermatid basic protein 1-like
2280	FKBP1A	FK506 binding protein 1A, 12kDa
22822	PHLDA1	pleckstrin homology-like domain, family A, member 1
22828	SCAF8	SR-related CTD-associated factor 8
22836	RHOBTB3	Rho-related BTB domain containing 3
22850	ADNP2	ADNP homeobox 2
22868	FASTKD2	FAST kinase domains 2
2287	FKBP3	FK506 binding protein 3, 25kDa
22893	BAHD1	bromo adjacent homology domain containing 1
22907	DHX30	DEAH (Asp-Glu-Ala-His) box polypeptide 30
22930	RAB3GAP1	RAB3 GTPase activating protein subunit 1 (catalytic)
22992	KDM2A	lysine (K)-specific demethylase 2A
23	ABCF1	ATP-binding cassette, sub-family F (GCN20), member 1
23014	FBXO21	F-box protein 21
23043	TNIK	TRAF2 and NCK interacting kinase
23099	ZBTB43	zinc finger and BTB domain containing 43
23113	CUL9	cullin 9
23138	N4BP3	NEDD4 binding protein 3
23178	PASK	PAS domain containing serine/threonine kinase
23203	PMPCA	peptidase (mitochondrial processing) alpha
23204	ARL6IP1	ADP-ribosylation factor-like 6 interacting protein 1
23211	ZC3H4	zinc finger CCCH-type containing 4
23237	ARC	activity-regulated cytoskeleton-associated protein
23240	KIAA0922	KIAA0922
23246	BOP1	block of proliferation 1
23250	ATP11A	ATPase, class VI, type 11A
23268	DNMBP	dynamin binding protein
23275	POFUT2	protein O-fucosyltransferase 2
23286	WWC1	WW and C2 domain containing 1
23288	IQCE	IQ motif containing E
23299	BICD2	bicaudal D homolog 2 (Drosophila)
23351	KHNYN	KH and NYN domain containing
23352	UBR4	ubiquitin protein ligase E3 component n-recognin 4
23379	KIAA0947	KIAA0947
23397	NCAPH	non-SMC condensin I complex, subunit H
23411	SIRT1	sirtuin 1
23429	RYBP	RING1 and YY1 binding protein
23435	TARDBP	TAR DNA binding protein
23528	ZNF281	zinc finger protein 281
2354	FOSB	FBJ murine osteosarcoma viral oncogene homolog B
2355	FOSL2	FOS-like antigen 2
23580	CDC42EP4	CDC42 effector protein (Rho GTPase binding) 4
23582	CCNDBP1	cyclin D-type binding-protein 1
23592	LEMD3	LEM domain containing 3
23603	CORO1C	coronin, actin binding protein, 1C
23608	MKRN1	makorin ring finger protein 1
23609	MKRN2	makorin ring finger protein 2
23612	PHLDA3	pleckstrin homology-like domain, family A, member 3
23625	FAM89B	family with sequence similarity 89, member B
23633	KPNA6	karyopherin alpha 6 (importin alpha 7)
23636	NUP62	nucleoporin 62kDa
23645	PPP1R15A	protein phosphatase 1, regulatory subunit 15A
23660	ZKSCAN5	zinc finger with KRAB and SCAN domains 5
23677	SH3BP4	SH3-domain binding protein 4
23753	SDF2L1	stromal cell-derived factor 2-like 1
23764	MAFF	v-maf musculoaponeurotic fibrosarcoma oncogene homolog F (avian)
24138	IFIT5	interferon-induced protein with tetratricopeptide repeats 5
24139	EML2	echinoderm microtubule associated protein like 2
245	ALOX12P2	arachidonate 12-lipoxygenase pseudogene 2
2483	FRG1	FSHD region gene 1
253512	SLC25A30	solute carrier family 25, member 30
254170	FBXO33	F-box protein 33
2551	GABPA	GA binding protein transcription factor, alpha subunit 60kDa
25764	C15orf63	chromosome 15 open reading frame 63
25799	ZNF324	zinc finger protein 324
25819	CCRN4L	CCR4 carbon catabolite repression 4-like (S. cerevisiae)
25828	TXN2	thioredoxin 2
25914	RTTN	rotatin
25929	GEMIN5	gem (nuclear organelle) associated protein 5
25937	WWTR1	WW domain containing transcription regulator 1
25940	FAM98A	family with sequence similarity 98, member A
25948	KBTBD2	kelch repeat and BTB (POZ) domain containing 2
25962	KIAA1429	KIAA1429
25972	UNC50	unc-50 homolog (C. elegans)
25976	TIPARP	TCDD-inducible poly(ADP-ribose) polymerase
25983	NGDN	neuroguidin, EIF4E binding protein
26003	GORASP2	golgi reassembly stacking protein 2, 55kDa
26010	SPATS2L	spermatogenesis associated, serine-rich 2-like
26024	PTCD1	pentatricopeptide repeat domain 1
26127	FGFR1OP2	FGFR1 oncogene partner 2
26135	SERBP1	SERPINE1 mRNA binding protein 1
26137	ZBTB20	zinc finger and BTB domain containing 20
26156	RSL1D1	ribosomal L1 domain containing 1
26190	FBXW2	F-box and WD repeat domain containing 2
26205	GMEB2	glucocorticoid modulatory element binding protein 2
2624	GATA2	GATA binding protein 2
26502	NARF	nuclear prelamin A recognition factor
26512	INTS6	integrator complex subunit 6
26517	TIMM13	translocase of inner mitochondrial membrane 13 homolog (yeast)
26524	LATS2	LATS, large tumor suppressor, homolog 2 (Drosophila)
26589	MRPL46	mitochondrial ribosomal protein L46
2669	GEM	GTP binding protein overexpressed in skeletal muscle
26747	NUFIP1	nuclear fragile X mental retardation protein interacting protein 1
26994	RNF11	ring finger protein 11
27013	CNPPD1	cyclin Pas1/PHO80 domain containing 1
2706	GJB2	gap junction protein, beta 2, 26kDa
27069	GHITM	growth hormone inducible transmembrane protein
2707	GJB3	gap junction protein, beta 3, 31kDa
27079	RPUSD2	RNA pseudouridylate synthase domain containing 2
27107	ZBTB11	zinc finger and BTB domain containing 11
27153	ZNF777	zinc finger protein 777
27230	SERP1	stress-associated endoplasmic reticulum protein 1
27297	CRCP	CGRP receptor component
27300	ZNF544	zinc finger protein 544
27309	ZNF330	zinc finger protein 330
2733	GLE1	GLE1 RNA export mediator homolog (yeast)
2794	GNL1	guanine nucleotide binding protein-like 1
280636	C11orf31	chromosome 11 open reading frame 31
282809	POC1B	POC1 centriolar protein homolog B (Chlamydomonas)
282991	BLOC1S2	biogenesis of lysosomal organelles complex-1, subunit 2
283232	TMEM80	transmembrane protein 80
283237	TTC9C	tetratricopeptide repeat domain 9C
283316	CD163L1	CD163 molecule-like 1
283869	NPW	neuropeptide W
284114	TMEM102	transmembrane protein 102
284119	PTRF	polymerase I and transcript release factor
284131	ENDOV	endonuclease V
284207	METRNL	meteorin, glial cell differentiation regulator-like
284309	ZNF776	zinc finger protein 776
28511	NKIRAS2	NFKB inhibitor interacting Ras-like 2
285237	C3orf38	chromosome 3 open reading frame 38
285704	RGMB	RGM domain family, member B
286148	DPY19L4	dpy-19-like 4 (C. elegans)
28969	BZW2	basic leucine zipper and W2 domains 2
28991	COMMD5	COMM domain containing 5
29	ABR	active BCR-related gene
29028	ATAD2	ATPase family, AAA domain containing 2
29035	C16orf72	chromosome 16 open reading frame 72
29080	CCDC59	coiled-coil domain containing 59
29088	MRPL15	mitochondrial ribosomal protein L15
29100	TMEM208	transmembrane protein 208
29101	SSU72	SSU72 RNA polymerase II CTD phosphatase homolog (S. cerevisiae)
29107	NXT1	NTF2-like export factor 1
29775	CARD10	caspase recruitment domain family, member 10
29889	GNL2	guanine nucleotide binding protein-like 2 (nucleolar)
29894	CPSF1	cleavage and polyadenylation specific factor 1, 160kDa
29901	SAC3D1	SAC3 domain containing 1
29928	TIMM22	translocase of inner mitochondrial membrane 22 homolog (yeast)
29946	SERTAD3	SERTA domain containing 3
29950	SERTAD1	SERTA domain containing 1
29966	STRN3	striatin, calmodulin binding protein 3
29982	NRBF2	nuclear receptor binding factor 2
29998	GLTSCR1	glioma tumor suppressor candidate region gene 1
30836	DNTTIP2	deoxynucleotidyltransferase, terminal, interacting protein 2
310	ANXA7	annexin A7
3149	HMGB3	high mobility group box 3
3151	HMGN2	high mobility group nucleosomal binding domain 2
317662	FAM149B1	family with sequence similarity 149, member B1
3205	HOXA9	homeobox A9
3206	HOXA10	homeobox A10
3207	HOXA11	homeobox A11
3214	HOXB4	homeobox B4
3215	HOXB5	homeobox B5
3217	HOXB7	homeobox B7
3218	HOXB8	homeobox B8
3241	HPCAL1	hippocalcin-like 1
3276	PRMT1	protein arginine methyltransferase 1
3281	HSBP1	heat shock factor binding protein 1
3298	HSF2	heat shock transcription factor 2
3336	HSPE1	heat shock 10kDa protein 1 (chaperonin 10)
3344	FOXN2	forkhead box N2
338699	ANKRD42	ankyrin repeat domain 42
339448	C1orf174	chromosome 1 open reading frame 174
342371	ATXN1L	ataxin 1-like
3475	IFRD1	interferon-related developmental regulator 1
348235	SKA2	spindle and kinetochore associated complex subunit 2
3491	CYR61	cysteine-rich, angiogenic inducer, 61
3550	IK	IK cytokine, down-regulator of HLA II
359948	IRF2BP2	interferon regulatory factor 2 binding protein 2
3621	ING1	inhibitor of growth family, member 1
3638	INSIG1	insulin induced gene 1
374395	TMEM179B	transmembrane protein 179B
378	ARF4	ADP-ribosylation factor 4
378708	APITD1	apoptosis-inducing, TAF9-like domain 1
3796	KIF2A	kinesin heavy chain member 2A
3801	KIFC3	kinesin family member C3
381	ARF5	ADP-ribosylation factor 5
3832	KIF11	kinesin family member 11
3836	KPNA1	karyopherin alpha 1 (importin alpha 5)
3838	KPNA2	karyopherin alpha 2 (RAG cohort 1, importin alpha 1)
3839	KPNA3	karyopherin alpha 3 (importin alpha 4)
387496	RASL11A	RAS-like, family 11, member A
388272	C16orf87	chromosome 16 open reading frame 87
389	RHOC	ras homolog gene family, member C
389538	MGC72080	MGC72080 pseudogene
389641	LOC389641	uncharacterized LOC389641
390874	ONECUT3	one cut homeobox 3
3956	LGALS1	lectin, galactoside-binding, soluble, 1
399664	MEX3D	mex-3 homolog D (C. elegans)
399959	MIR100HG	mir-100-let-7a-2 cluster host gene (non-protein coding)
399979	SNX19	sorting nexin 19
4001	LMNB1	lamin B1
404636	FAM45A	family with sequence similarity 45, member A
4097	MAFG	v-maf musculoaponeurotic fibrosarcoma oncogene homolog G (avian)
4113	MAGEB2	melanoma antigen family B, 2
414919	C8orf82	chromosome 8 open reading frame 82
4188	MDFI	MyoD family inhibitor
4189	DNAJB9	DnaJ (Hsp40) homolog, subfamily B, member 9
4218	RAB8A	RAB8A, member RAS oncogene family
4236	MFAP1	microfibrillar-associated protein 1
439921	MXRA7	matrix-remodelling associated 7
440354	LOC440354	smg-1 homolog, phosphatidylinositol 3-kinase-related kinase (C. elegans) pseudogene
440672	NUDT4P1	nudix (nucleoside diphosphate linked moiety X)-type motif 4 pseudogene 1
441194	PMS2CL	PMS2 C-terminal like pseudogene
445571	CBWD3	COBW domain containing 3
4487	MSX1	msh homeobox 1
4502	MT2A	metallothionein 2A
4664	NAB1	NGFI-A binding protein 1 (EGR1 binding protein 1)
467	ATF3	activating transcription factor 3
4733	DRG1	developmentally regulated GTP binding protein 1
475	ATOX1	ATX1 antioxidant protein 1 homolog (yeast)
4780	NFE2L2	nuclear factor (erythroid-derived 2)-like 2
4782	NFIC	nuclear factor I/C (CCAAT-binding transcription factor)
4929	NR4A2	nuclear receptor subfamily 4, group A, member 2
4931	NVL	nuclear VCP-like
4947	OAZ2	ornithine decarboxylase antizyme 2
497661	C18orf32	chromosome 18 open reading frame 32
5007	OSBP	oxysterol binding protein
5017	OVOL1	ovo-like 1(Drosophila)
50628	GEMIN4	gem (nuclear organelle) associated protein 4
5074	PAWR	PRKC, apoptosis, WT1, regulator
5082	PDCL	phosducin-like
51001	MTERFD1	MTERF domain containing 1
51002	TPRKB	TP53RK binding protein
51009	DERL2	Der1-like domain family, member 2
51014	TMED7	transmembrane emp24 protein transport domain containing 7
51018	RRP15	ribosomal RNA processing 15 homolog (S. cerevisiae)
51042	ZNF593	zinc finger protein 593
51043	ZBTB7B	zinc finger and BTB domain containing 7B
51077	FCF1	FCF1 small subunit (SSU) processome component homolog (S. cerevisiae)
51079	NDUFA13	NADH dehydrogenase (ubiquinone) 1 alpha subcomplex, 13
51096	UTP18	UTP18, small subunit (SSU) processome component, homolog (yeast)
51098	IFT52	intraflagellar transport 52 homolog (Chlamydomonas)
51108	METTL9	methyltransferase like 9
51118	UTP11L	UTP11-like, U3 small nucleolar ribonucleoprotein, (yeast)
51119	SBDS	Shwachman-Bodian-Diamond syndrome
51132	RLIM	ring finger protein, LIM domain interacting
51142	CHCHD2	coiled-coil-helix-coiled-coil-helix domain containing 2
51184	GPN3	GPN-loop GTPase 3
51185	CRBN	cereblon
51192	CKLF	chemokine-like factor
51193	ZNF639	zinc finger protein 639
51218	GLRX5	glutaredoxin 5
51264	MRPL27	mitochondrial ribosomal protein L27
5128	CDK17	cyclin-dependent kinase 17
51321	AMZ2	archaelysin family metallopeptidase 2
51341	ZBTB7A	zinc finger and BTB domain containing 7A
51373	MRPS17	mitochondrial ribosomal protein S17
51379	CRLF3	cytokine receptor-like factor 3
51421	AMOTL2	angiomotin like 2
51444	RNF138	ring finger protein 138
51454	GULP1	GULP, engulfment adaptor PTB domain containing 1
51474	LIMA1	LIM domain and actin binding 1
51499	TRIAP1	TP53 regulated inhibitor of apoptosis 1
51537	MTFP1	mitochondrial fission process 1
51566	ARMCX3	armadillo repeat containing, X-linked 3
51567	TDP2	tyrosyl-DNA phosphodiesterase 2
51573	GDE1	glycerophosphodiester phosphodiesterase 1
51575	ESF1	ESF1, nucleolar pre-rRNA processing protein, homolog (S. cerevisiae)
51605	TRMT6	tRNA methyltransferase 6 homolog (S. cerevisiae)
51634	RBMX2	RNA binding motif protein, X-linked 2
51637	C14orf166	chromosome 14 open reading frame 166
51659	GINS2	GINS complex subunit 2 (Psf2 homolog)
51720	UIMC1	ubiquitin interaction motif containing 1
51759	C9orf78	chromosome 9 open reading frame 78
51804	SIX4	SIX homeobox 4
51808	PHAX	phosphorylated adaptor for RNA export
5245	PHB	prohibitin
5253	PHF2	PHD finger protein 2
53339	BTBD1	BTB (POZ) domain containing 1
53834	FGFRL1	fibroblast growth factor receptor-like 1
53917	RAB24	RAB24, member RAS oncogene family
53918	PELO	pelota homolog (Drosophila)
54101	RIPK4	receptor-interacting serine-threonine kinase 4
541578	CXorf40B	chromosome X open reading frame 40B
54386	TERF2IP	telomeric repeat binding factor 2, interacting protein
54433	GAR1	GAR1 ribonucleoprotein homolog (yeast)
54441	STAG3L1	stromal antigen 3-like 1
54442	KCTD5	potassium channel tetramerisation domain containing 5
54458	PRR13	proline rich 13
54470	ARMCX6	armadillo repeat containing, X-linked 6
54487	DGCR8	DiGeorge syndrome critical region gene 8
54503	ZDHHC13	zinc finger, DHHC-type containing 13
54534	MRPL50	mitochondrial ribosomal protein L50
54539	NDUFB11	NADH dehydrogenase (ubiquinone) 1 beta subcomplex, 11, 17.3kDa
54617	INO80	INO80 homolog (S. cerevisiae)
54665	RSBN1	round spermatid basic protein 1
5469	MED1	mediator complex subunit 1
54732	TMED9	transmembrane emp24 protein transport domain containing 9
54764	ZRANB1	zinc finger, RAN-binding domain containing 1
54778	RNF111	ring finger protein 111
5479	PPIB	peptidylprolyl isomerase B (cyclophilin B)
54806	AHI1	Abelson helper integration site 1
54815	GATAD2A	GATA zinc finger domain containing 2A
54816	ZNF280D	zinc finger protein 280D
54822	TRPM7	transient receptor potential cation channel, subfamily M, member 7
54851	ANKRD49	ankyrin repeat domain 49
54862	CC2D1A	coiled-coil and C2 domain containing 1A
548645	DNAJC25	DnaJ (Hsp40) homolog, subfamily C , member 25
54890	ALKBH5	alkB, alkylation repair homolog 5 (E. coli)
54894	RNF43	ring finger protein 43
54936	ADPRHL2	ADP-ribosylhydrolase like 2
54948	MRPL16	mitochondrial ribosomal protein L16
54962	TIPIN	TIMELESS interacting protein
54974	THG1L	tRNA-histidine guanylyltransferase 1-like (S. cerevisiae)
54987	C1orf123	chromosome 1 open reading frame 123
55017	C14orf119	chromosome 14 open reading frame 119
55020	TTC38	tetratricopeptide repeat domain 38
55038	CDCA4	cell division cycle associated 4
55127	HEATR1	HEAT repeat containing 1
55135	WRAP53	WD repeat containing, antisense to TP53
5514	PPP1R10	protein phosphatase 1, regulatory subunit 10
55145	THAP1	THAP domain containing, apoptosis associated protein 1
55149	MTPAP	mitochondrial poly(A) polymerase
55154	MSTO1	misato homolog 1 (Drosophila)
55178	RNMTL1	RNA methyltransferase like 1
55206	SBNO1	strawberry notch homolog 1 (Drosophila)
55208	DCUN1D2	DCN1, defective in cullin neddylation 1, domain containing 2 (S. cerevisiae)
55216	C11orf57	chromosome 11 open reading frame 57
55239	OGFOD1	2-oxoglutarate and iron-dependent oxygenase domain containing 1
55254	TMEM39A	transmembrane protein 39A
55290	BRF2	BRF2, subunit of RNA polymerase III transcription initiation factor, BRF1-like
55322	C5orf22	chromosome 5 open reading frame 22
55323	LARP6	La ribonucleoprotein domain family, member 6
55327	LIN7C	lin-7 homolog C (C. elegans)
55505	NOP10	NOP10 ribonucleoprotein homolog (yeast)
55536	CDCA7L	cell division cycle associated 7-like
55602	CDKN2AIP	CDKN2A interacting protein
55603	FAM46A	family with sequence similarity 46, member A
55605	KIF21A	kinesin family member 21A
55623	THUMPD1	THUMP domain containing 1
55629	PNRC2	proline-rich nuclear receptor coactivator 2
55638	SYBU	syntabulin (syntaxin-interacting)
55651	NHP2	NHP2 ribonucleoprotein homolog (yeast)
55665	URGCP	upregulator of cell proliferation
55669	MFN1	mitofusin 1
55677	IWS1	IWS1 homolog (S. cerevisiae)
55681	SCYL2	SCY1-like 2 (S. cerevisiae)
55751	TMEM184C	transmembrane protein 184C
55769	ZNF83	zinc finger protein 83
55773	TBC1D23	TBC1 domain family, member 23
55781	RIOK2	RIO kinase 2 (yeast)
55787	TXLNG	taxilin gamma
55823	VPS11	vacuolar protein sorting 11 homolog (S. cerevisiae)
55832	CAND1	cullin-associated and neddylation-dissociated 1
55854	ZC3H15	zinc finger CCCH-type containing 15
55855	FAM45B	family with sequence similarity 45, member A pseudogene
55858	TMEM165	transmembrane protein 165
55905	RNF114	ring finger protein 114
55922	NKRF	NFKB repressing factor
55967	NDUFA12	NADH dehydrogenase (ubiquinone) 1 alpha subcomplex, 12
55968	NSFL1C	NSFL1 (p97) cofactor (p47)
55975	KLHL7	kelch-like 7 (Drosophila)
56254	RNF20	ring finger protein 20
56257	MEPCE	methylphosphate capping enzyme
56262	LRRC8A	leucine rich repeat containing 8 family, member A
5652	PRSS8	protease, serine, 8
56616	DIABLO	diablo, IAP-binding mitochondrial protein
56829	ZC3HAV1	zinc finger CCCH-type, antiviral 1
56886	UGGT1	UDP-glucose glycoprotein glucosyltransferase 1
56888	KCMF1	potassium channel modulatory factor 1
56902	PNO1	partner of NOB1 homolog (S. cerevisiae)
56905	C15orf39	chromosome 15 open reading frame 39
56910	STARD7	StAR-related lipid transfer (START) domain containing 7
56929	FEM1C	fem-1 homolog c (C. elegans)
56943	ENY2	enhancer of yellow 2 homolog (Drosophila)
56950	SMYD2	SET and MYND domain containing 2
56986	DTWD1	DTW domain containing 1
56993	TOMM22	translocase of outer mitochondrial membrane 22 homolog (yeast)
57026	PDXP	pyridoxal (pyridoxine, vitamin B6) phosphatase
57062	DDX24	DEAD (Asp-Glu-Ala-Asp) box polypeptide 24
57109	REXO4	REX4, RNA exonuclease 4 homolog (S. cerevisiae)
57117	INTS12	integrator complex subunit 12
57157	PHTF2	putative homeodomain transcription factor 2
5716	PSMD10	proteasome (prosome, macropain) 26S subunit, non-ATPase, 10
57169	ZNFX1	zinc finger, NFX1-type containing 1
57226	LYRM2	LYR motif containing 2
573	BAG1	BCL2-associated athanogene
57332	CBX8	chromobox homolog 8
57402	S100A14	S100 calcium binding protein A14
57409	MIF4GD	MIF4G domain containing
57470	LRRC47	leucine rich repeat containing 47
57473	ZNF512B	zinc finger protein 512B
57515	SERINC1	serine incorporator 1
5754	PTK7	PTK7 protein tyrosine kinase 7
5756	TWF1	twinfilin, actin-binding protein, homolog 1 (Drosophila)
57561	ARRDC3	arrestin domain containing 3
57579	FAM135A	family with sequence similarity 135, member A
57587	KIAA1430	KIAA1430
57592	ZNF687	zinc finger protein 687
57617	VPS18	vacuolar protein sorting 18 homolog (S. cerevisiae)
57620	STIM2	stromal interaction molecule 2
57630	SH3RF1	SH3 domain containing ring finger 1
57650	KIAA1524	KIAA1524
57688	ZSWIM6	zinc finger, SWIM-type containing 6
57697	FANCM	Fanconi anemia, complementation group M
57703	CWC22	CWC22 spliceosome-associated protein homolog (S. cerevisiae)
57706	DENND1A	DENN/MADD domain containing 1A
57708	MIER1	mesoderm induction early response 1 homolog (Xenopus laevis)
57721	METTL14	methyltransferase like 14
57786	RBAK	RB-associated KRAB zinc finger
57820	CCNB1IP1	cyclin B1 interacting protein 1, E3 ubiquitin protein ligase
57862	ZNF410	zinc finger protein 410
5810	RAD1	RAD1 homolog (S. pombe)
58155	PTBP2	polypyrimidine tract binding protein 2
58490	RPRD1B	regulation of nuclear pre-mRNA domain containing 1B
58526	MID1IP1	MID1 interacting protein 1 (gastrulation specific G12 homolog (zebrafish))
5864	RAB3A	RAB3A, member RAS oncogene family
5902	RANBP1	RAN binding protein 1
5903	RANBP2	RAN binding protein 2
5937	RBMS1	RNA binding motif, single stranded interacting protein 1
5977	DPF2	D4, zinc and double PHD fingers family 2
5997	RGS2	regulator of G-protein signaling 2, 24kDa
6004	RGS16	regulator of G-protein signaling 16
6015	RING1	ring finger protein 1
6018	RLF	rearranged L-myc fusion
6047	RNF4	ring finger protein 4
60488	MRPS35	mitochondrial ribosomal protein S35
6049	RNF6	ring finger protein (C3H2C3 type) 6
6051	RNPEP	arginyl aminopeptidase (aminopeptidase B)
6100	RP9	retinitis pigmentosa 9 (autosomal dominant)
6150	MRPL23	mitochondrial ribosomal protein L23
6277	S100A6	S100 calcium binding protein A6
6294	SAFB	scaffold attachment factor B
63035	BCORL1	BCL6 corepressor-like 1
6341	SCO1	SCO cytochrome oxidase deficient homolog 1 (yeast)
6388	SDF2	stromal cell-derived factor 2
63906	GPATCH3	G patch domain containing 3
63925	ZNF335	zinc finger protein 335
63943	FKBPL	FK506 binding protein like
6397	SEC14L1	SEC14-like 1 (S. cerevisiae)
64061	TSPYL2	TSPY-like 2
64112	MOAP1	modulator of apoptosis 1
642	BLMH	bleomycin hydrolase
642273	FAM110C	family with sequence similarity 110, member C
64319	FBRS	fibrosin
64359	NXN	nucleoredoxin
64376	IKZF5	IKAROS family zinc finger 5 (Pegasus)
64651	CSRNP1	cysteine-serine-rich nuclear protein 1
647024	C6orf132	chromosome 6 open reading frame 132
64746	ACBD3	acyl-CoA binding domain containing 3
64763	ZNF574	zinc finger protein 574
64766	S100PBP	S100P binding protein
6478	SIAH2	seven in absentia homolog 2 (Drosophila)
64786	TBC1D15	TBC1 domain family, member 15
64793	CEP85	centrosomal protein 85kDa
648	BMI1	BMI1 polycomb ring finger oncogene
64834	ELOVL1	ELOVL fatty acid elongase 1
64858	DCLRE1B	DNA cross-link repair 1B
64897	C12orf43	chromosome 12 open reading frame 43
649	BMP1	bone morphogenetic protein 1
64951	MRPS24	mitochondrial ribosomal protein S24
64975	MRPL41	mitochondrial ribosomal protein L41
64979	MRPL36	mitochondrial ribosomal protein L36
65005	MRPL9	mitochondrial ribosomal protein L9
65080	MRPL44	mitochondrial ribosomal protein L44
65083	NOL6	nucleolar protein family 6 (RNA-associated)
65094	JMJD4	jumonji domain containing 4
65125	WNK1	WNK lysine deficient protein kinase 1
652276	LOC652276	potassium channel tetramerisation domain containing 5 pseudogene
65992	DDRGK1	DDRGK domain containing 1
6605	SMARCE1	SWI/SNF related, matrix associated, actin dependent regulator of chromatin, subfamily e, member 1
6613	SUMO2	SMT3 suppressor of mif two 3 homolog 2 (S. cerevisiae)
6618	SNAPC2	small nuclear RNA activating complex, polypeptide 2, 45kDa
6619	SNAPC3	small nuclear RNA activating complex, polypeptide 3, 50kDa
6662	SOX9	SRY (sex determining region Y)-box 9
6670	SP3	Sp3 transcription factor
6733	SRPK2	SRSF protein kinase 2
6746	SSR2	signal sequence receptor, beta (translocon-associated protein beta)
6782	HSPA13	heat shock protein 70kDa family, member 13
6830	SUPT6H	suppressor of Ty 6 homolog (S. cerevisiae)
6832	SUPV3L1	suppressor of var1, 3-like 1 (S. cerevisiae)
6857	SYT1	synaptotagmin I
6867	TACC1	transforming, acidic coiled-coil containing protein 1
688	KLF5	Kruppel-like factor 5 (intestinal)
6905	TBCE	tubulin folding cofactor E
6924	TCEB3	transcription elongation factor B (SIII), polypeptide 3 (110kDa, elongin A)
694	BTG1	B-cell translocation gene 1, anti-proliferative
7024	TFCP2	transcription factor CP2
7025	NR2F1	nuclear receptor subfamily 2, group F, member 1
7026	NR2F2	nuclear receptor subfamily 2, group F, member 2
7071	KLF10	Kruppel-like factor 10
7090	TLE3	transducin-like enhancer of split 3 (E(sp1) homolog, Drosophila)
7110	TMF1	TATA element modulatory factor 1
7126	TNFAIP1	tumor necrosis factor, alpha-induced protein 1 (endothelial)
7159	TP53BP2	tumor protein p53 binding protein, 2
7162	TPBG	trophoblast glycoprotein
7181	NR2C1	nuclear receptor subfamily 2, group C, member 1
7262	PHLDA2	pleckstrin homology-like domain, family A, member 2
7265	TTC1	tetratricopeptide repeat domain 1
7270	TTF1	transcription termination factor, RNA polymerase I
727956	SDHAP2	succinate dehydrogenase complex, subunit A, flavoprotein pseudogene 2
7284	TUFM	Tu translation elongation factor, mitochondrial
7286	TUFT1	tuftelin 1
7289	TULP3	tubby like protein 3
7295	TXN	thioredoxin
735301	SNHG9	small nucleolar RNA host gene 9 (non-protein coding)
7376	NR1H2	nuclear receptor subfamily 1, group H, member 2
740	MRPL49	mitochondrial ribosomal protein L49
7425	VGF	VGF nerve growth factor inducible
7485	WRB	tryptophan rich basic protein
7528	YY1	YY1 transcription factor
7538	ZFP36	zinc finger protein 36, C3H type, homolog (mouse)
7543	ZFX	zinc finger protein, X-linked
7584	ZNF35	zinc finger protein 35
7716	VEZF1	vascular endothelial zinc finger 1
7718	ZNF165	zinc finger protein 165
7733	ZNF180	zinc finger protein 180
7738	ZNF184	zinc finger protein 184
7752	ZNF200	zinc finger protein 200
7762	ZNF215	zinc finger protein 215
7764	ZNF217	zinc finger protein 217
7779	SLC30A1	solute carrier family 30 (zinc transporter), member 1
7832	BTG2	BTG family, member 2
7879	RAB7A	RAB7A, member RAS oncogene family
78999	LRFN4	leucine rich repeat and fibronectin type III domain containing 4
79002	C19orf43	chromosome 19 open reading frame 43
79005	SCNM1	sodium channel modifier 1
79039	DDX54	DEAD (Asp-Glu-Ala-Asp) box polypeptide 54
79048	SECISBP2	SECIS binding protein 2
79064	TMEM223	transmembrane protein 223
79066	METTL16	methyltransferase like 16
79077	DCTPP1	dCTP pyrophosphatase 1
79080	CCDC86	coiled-coil domain containing 86
79081	C11orf48	chromosome 11 open reading frame 48
79085	SLC25A23	solute carrier family 25 (mitochondrial carrier; phosphate carrier), member 23
790955	C11orf83	chromosome 11 open reading frame 83
79159	NOL12	nucleolar protein 12
79165	LENG1	leukocyte receptor cluster (LRC) member 1
7918	GPANK1	G patch domain and ankyrin repeats 1
79184	BRCC3	BRCA1/BRCA2-containing complex, subunit 3
79441	HAUS3	HAUS augmin-like complex, subunit 3
79568	C2orf47	chromosome 2 open reading frame 47
79571	GCC1	GRIP and coiled-coil domain containing 1
79594	MUL1	mitochondrial E3 ubiquitin protein ligase 1
79596	RNF219	ring finger protein 219
79607	FAM118B	family with sequence similarity 118, member B
79622	SNRNP25	small nuclear ribonucleoprotein 25kDa (U11/U12)
79629	OCEL1	occludin/ELL domain containing 1
79654	HECTD3	HECT domain containing 3
79670	ZCCHC6	zinc finger, CCHC domain containing 6
79672	FN3KRP	fructosamine 3 kinase related protein
79677	SMC6	structural maintenance of chromosomes 6
79693	YRDC	yrdC domain containing (E. coli)
79707	NOL9	nucleolar protein 9
79724	ZNF768	zinc finger protein 768
79733	E2F8	E2F transcription factor 8
7975	MAFK	v-maf musculoaponeurotic fibrosarcoma oncogene homolog K (avian)
79753	SNIP1	Smad nuclear interacting protein 1
79791	FBXO31	F-box protein 31
79797	ZNF408	zinc finger protein 408
79798	ARMC5	armadillo repeat containing 5
79829	NAA40	N(alpha)-acetyltransferase 40, NatD catalytic subunit, homolog (S. cerevisiae)
79833	GEMIN6	gem (nuclear organelle) associated protein 6
79872	CBLL1	Cas-Br-M (murine) ecotropic retroviral transforming sequence-like 1
79877	DCAKD	dephospho-CoA kinase domain containing
79893	GGNBP2	gametogenetin binding protein 2
79939	SLC35E1	solute carrier family 35, member E1
79943	ZNF696	zinc finger protein 696
79959	CEP76	centrosomal protein 76kDa
79963	ABCA11P	ATP-binding cassette, sub-family A (ABC1), member 11, pseudogene
80004	ESRP2	epithelial splicing regulatory protein 2
80007	C10orf88	chromosome 10 open reading frame 88
80014	WWC2	WW and C2 domain containing 2
80018	NAA25	N(alpha)-acetyltransferase 25, NatB auxiliary subunit
80135	RPF1	ribosome production factor 1 homolog (S. cerevisiae)
80149	ZC3H12A	zinc finger CCCH-type containing 12A
80155	NAA15	N(alpha)-acetyltransferase 15, NatA auxiliary subunit
80218	NAA50	N(alpha)-acetyltransferase 50, NatE catalytic subunit
80262	C16orf70	chromosome 16 open reading frame 70
80273	GRPEL1	GrpE-like 1, mitochondrial (E. coli)
80306	MED28	mediator complex subunit 28
80335	WDR82	WD repeat domain 82
80775	TMEM177	transmembrane protein 177
80851	SH3BP5L	SH3-binding domain protein 5-like
8106	PABPN1	poly(A) binding protein, nuclear 1
8125	ANP32A	acidic (leucine-rich) nuclear phosphoprotein 32 family, member A
8140	SLC7A5	solute carrier family 7 (amino acid transporter light chain, L system), member 5
81555	YIPF5	Yip1 domain family, member 5
81567	TXNDC5	thioredoxin domain containing 5 (endoplasmic reticulum)
81572	PDRG1	p53 and DNA-damage regulated 1
81610	FAM83D	family with sequence similarity 83, member D
81631	MAP1LC3B	microtubule-associated protein 1 light chain 3 beta
81688	C6orf62	chromosome 6 open reading frame 62
8178	ELL	elongation factor RNA polymerase II
81788	NUAK2	NUAK family, SNF1-like kinase, 2
81844	TRIM56	tripartite motif containing 56
81875	ISG20L2	interferon stimulated exonuclease gene 20kDa-like 2
81894	SLC25A28	solute carrier family 25, member 28
819	CAMLG	calcium modulating ligand
8204	NRIP1	nuclear receptor interacting protein 1
8239	USP9X	ubiquitin specific peptidase 9, X-linked
8273	SLC10A3	solute carrier family 10 (sodium/bile acid cotransporter family), member 3
8289	ARID1A	AT rich interactive domain 1A (SWI-like)
830	CAPZA2	capping protein (actin filament) muscle Z-line, alpha 2
83442	SH3BGRL3	SH3 domain binding glutamic acid-rich protein like 3
83444	INO80B	INO80 complex subunit B
83480	PUS3	pseudouridylate synthase 3
83590	TMUB1	transmembrane and ubiquitin-like domain containing 1
83638	C11orf68	chromosome 11 open reading frame 68
83640	FAM103A1	family with sequence similarity 103, member A1
83658	DYNLRB1	dynein, light chain, roadblock-type 1
83742	MARVELD1	MARVEL domain containing 1
83743	GRWD1	glutamate-rich WD repeat containing 1
8406	SRPX	sushi-repeat containing protein, X-linked
84065	TMEM222	transmembrane protein 222
84108	PCGF6	polycomb group ring finger 6
8412	BCAR3	breast cancer anti-estrogen resistance 3
84124	ZNF394	zinc finger protein 394
84135	UTP15	UTP15, U3 small nucleolar ribonucleoprotein, homolog (S. cerevisiae)
84164	ASCC2	activating signal cointegrator 1 complex subunit 2
8420	SNHG3	small nucleolar RNA host gene 3 (non-protein coding)
84246	MED10	mediator complex subunit 10
84247	LDOC1L	leucine zipper, down-regulated in cancer 1-like
84248	FYTTD1	forty-two-three domain containing 1
84262	PSMG3	proteasome (prosome, macropain) assembly chaperone 3
84270	C9orf89	chromosome 9 open reading frame 89
84275	SLC25A33	solute carrier family 25, member 33
84278	HIATL2	hippocampus abundant transcript-like 2
84294	UTP23	UTP23, small subunit (SSU) processome component, homolog (yeast)
84298	LLPH	LLP homolog, long-term synaptic facilitation (Aplysia)
84301	DDI2	DNA-damage inducible 1 homolog 2 (S. cerevisiae)
84314	TMEM107	transmembrane protein 107
84316	LSMD1	LSM domain containing 1
84317	CCDC115	coiled-coil domain containing 115
84330	ZNF414	zinc finger protein 414
8455	ATRN	attractin
84640	USP38	ubiquitin specific peptidase 38
84733	CBX2	chromobox homolog 2
8476	CDC42BPA	CDC42 binding protein kinase alpha (DMPK-like)
84769	MPV17L2	MPV17 mitochondrial membrane protein-like 2
8480	RAE1	RAE1 RNA export 1 homolog (S. pombe)
84811	BUD13	BUD13 homolog (S. cerevisiae)
84820	POLR2J4	polymerase (RNA) II (DNA directed) polypeptide J4, pseudogene
84823	LMNB2	lamin B2
84836	ABHD14B	abhydrolase domain containing 14B
84838	ZNF496	zinc finger protein 496
84858	ZNF503	zinc finger protein 503
84881	RPUSD4	RNA pseudouridylate synthase domain containing 4
84919	PPP1R15B	protein phosphatase 1, regulatory subunit 15B
84922	FIZ1	FLT3-interacting zinc finger 1
84933	C8orf76	chromosome 8 open reading frame 76
84975	MFSD5	major facilitator superfamily domain containing 5
84993	UBL7	ubiquitin-like 7 (bone marrow stromal cell-derived)
8500	PPFIA1	protein tyrosine phosphatase, receptor type, f polypeptide (PTPRF), interacting protein (liprin), alpha 1
85014	TMEM141	transmembrane protein 141
85026	C9orf37	chromosome 9 open reading frame 37
8520	HAT1	histone acetyltransferase 1
8535	CBX4	chromobox homolog 4
85406	DNAJC14	DnaJ (Hsp40) homolog, subfamily C, member 14
85416	ZIC5	Zic family member 5
8544	PIR	pirin (iron-binding nuclear protein)
85450	ITPRIP	inositol 1,4,5-trisphosphate receptor interacting protein
85459	KIAA1731	KIAA1731
85476	GFM1	G elongation factor, mitochondrial 1
8645	KCNK5	potassium channel, subfamily K, member 5
8665	EIF3F	eukaryotic translation initiation factor 3, subunit F
871	SERPINH1	serpin peptidase inhibitor, clade H (heat shock protein 47), member 1, (collagen binding protein 1)
8780	RIOK3	RIO kinase 3 (yeast)
88745	RRP36	ribosomal RNA processing 36 homolog (S. cerevisiae)
8882	ZNF259	zinc finger protein 259
8886	DDX18	DEAD (Asp-Glu-Ala-Asp) box polypeptide 18
899	CCNF	cyclin F
8996	NOL3	nucleolar protein 3 (apoptosis repressor with CARD domain)
90353	CTU1	cytosolic thiouridylase subunit 1 homolog (S. pombe)
90407	TMEM41A	transmembrane protein 41A
90441	ZNF622	zinc finger protein 622
90480	GADD45GIP1	growth arrest and DNA-damage-inducible, gamma interacting protein 1
9052	GPRC5A	G protein-coupled receptor, family C, group 5, member A
90522	YIF1B	Yip1 interacting factor homolog B (S. cerevisiae)
90580	C19orf52	chromosome 19 open reading frame 52
90637	ZFAND2A	zinc finger, AN1-type domain 2A
90806	ANGEL2	angel homolog 2 (Drosophila)
90809	TMEM55B	transmembrane protein 55B
90987	ZNF251	zinc finger protein 251
91039	DPP9	dipeptidyl-peptidase 9
9130	FAM50A	family with sequence similarity 50, member A
91369	ANKRD40	ankyrin repeat domain 40
91663	MYADM	myeloid-associated differentiation marker
91695	RRP7B	ribosomal RNA processing 7 homolog B (S. cerevisiae)
9191	DEDD	death effector domain containing
91947	ARRDC4	arrestin domain containing 4
91966	CXorf40A	chromosome X open reading frame 40A
9203	ZMYM3	zinc finger, MYM-type 3
9205	ZMYM5	zinc finger, MYM-type 5
92170	MTG1	mitochondrial GTPase 1 homolog (S. cerevisiae)
9231	DLG5	discs, large homolog 5 (Drosophila)
92482	BBIP1	BBSome interacting protein 1
9258	MFHAS1	malignant fibrous histiocytoma amplified sequence 1
9263	STK17A	serine/threonine kinase 17a
92703	TMEM183A	transmembrane protein 183A
9289	GPR56	G protein-coupled receptor 56
9314	KLF4	Kruppel-like factor 4 (gut)
9329	GTF3C4	general transcription factor IIIC, polypeptide 4, 90kDa
9352	TXNL1	thioredoxin-like 1
9360	PPIG	peptidylprolyl isomerase G (cyclophilin G)
9412	MED21	mediator complex subunit 21
9422	ZNF264	zinc finger protein 264
9440	MED17	mediator complex subunit 17
9441	MED26	mediator complex subunit 26
9518	GDF15	growth differentiation factor 15
9529	BAG5	BCL2-associated athanogene 5
9557	CHD1L	chromodomain helicase DNA binding protein 1-like
9567	GTPBP1	GTP binding protein 1
9587	MAD2L1BP	MAD2L1 binding protein
9589	WTAP	Wilms tumor 1 associated protein
9603	NFE2L3	nuclear factor (erythroid-derived 2)-like 3
9604	RNF14	ring finger protein 14
9611	NCOR1	nuclear receptor corepressor 1
9640	ZNF592	zinc finger protein 592
9646	CTR9	Ctr9, Paf1/RNA polymerase II complex component, homolog (S. cerevisiae)
9675	TTI1	Tel2 interacting protein 1 homolog (S. pombe)
96764	TGS1	trimethylguanosine synthase 1
9684	LRRC14	leucine rich repeat containing 14
9689	BZW1	basic leucine zipper and W2 domains 1
9772	KIAA0195	KIAA0195
9790	BMS1	BMS1 homolog, ribosome assembly protein (yeast)
9801	MRPL19	mitochondrial ribosomal protein L19
9807	IP6K1	inositol hexakisphosphate kinase 1
9816	URB2	URB2 ribosome biogenesis 2 homolog (S. cerevisiae)
9819	TSC22D2	TSC22 domain family, member 2
9825	SPATA2	spermatogenesis associated 2
9841	ZBTB24	zinc finger and BTB domain containing 24
9854	C2CD2L	C2CD2-like
9868	TOMM70A	translocase of outer mitochondrial membrane 70 homolog A (S. cerevisiae)
9871	SEC24D	SEC24 family, member D (S. cerevisiae)
9880	ZBTB39	zinc finger and BTB domain containing 39
9904	RBM19	RNA binding motif protein 19
9913	SUPT7L	suppressor of Ty 7 (S. cerevisiae)-like
9925	ZBTB5	zinc finger and BTB domain containing 5
9931	HELZ	helicase with zinc finger
9975	NR1D2	nuclear receptor subfamily 1, group D, member 2
9997	SCO2	SCO cytochrome oxidase deficient homolog 2 (yeast)

## Sheet: Y36C specific gene GSEA
Overlap Results
Collection(s):	CP:KEGG
# overlaps shown:	10
# genesets in collections:	186
# genes in comparison (n):	1209
# genes in universe (N):	45956
Gene Set Name	# Genes in Gene Set (K)	Description	# Genes in Overlap (k)	k/K	p-value	FDR q-value
KEGG_RENAL_CELL_CARCINOMA	70	Renal cell carcinoma	14	0.2	3.46e-09	3.35e-07
KEGG_REGULATION_OF_ACTIN_CYTOSKELETON	216	Regulation of actin cytoskeleton	24	0.1111	3.6e-09	3.35e-07
KEGG_MAPK_SIGNALING_PATHWAY	267	MAPK signaling pathway	26	0.0974	1.33e-08	8.22e-07
KEGG_ALZHEIMERS_DISEASE	169	Alzheimer's disease	20	0.1183	2.45e-08	9.88e-07
KEGG_UBIQUITIN_MEDIATED_PROTEOLYSIS	138	Ubiquitin mediated proteolysis	18	0.1304	2.66e-08	9.88e-07
KEGG_PURINE_METABOLISM	159	Purine metabolism	19	0.1195	4.64e-08	1.44e-06
KEGG_HUNTINGTONS_DISEASE	185	Huntington's disease	20	0.1081	1.12e-07	2.96e-06
KEGG_LYSOSOME	121	Lysosome	16	0.1322	1.28e-07	2.99e-06
KEGG_PYRIMIDINE_METABOLISM	98	Pyrimidine metabolism	14	0.1429	2.95e-07	6.1e-06
KEGG_PARKINSONS_DISEASE	133	Parkinson's disease	16	0.1203	4.79e-07	8.91e-06
Gene/Gene Set Overlap Matrix
Entrez Gene Id	Gene Symbol	Gene Description	KEGG_RENAL_CELL_CARCINOMA	KEGG_REGULATION_OF_ACTIN_CYTOSKELETON	KEGG_MAPK_SIGNALING_PATHWAY	KEGG_ALZHEIMERS_DISEASE	KEGG_UBIQUITIN_MEDIATED_PROTEOLYSIS	KEGG_PURINE_METABOLISM	KEGG_HUNTINGTONS_DISEASE	KEGG_LYSOSOME	KEGG_PYRIMIDINE_METABOLISM	KEGG_PARKINSONS_DISEASE
673	BRAF	v-raf murine sarcoma viral oncogene homolog B1	KEGG_RENAL_CELL_CARCINOMA	KEGG_REGULATION_OF_ACTIN_CYTOSKELETON	KEGG_MAPK_SIGNALING_PATHWAY
6654	SOS1	son of sevenless homolog 1 (Drosophila)	KEGG_RENAL_CELL_CARCINOMA	KEGG_REGULATION_OF_ACTIN_CYTOSKELETON	KEGG_MAPK_SIGNALING_PATHWAY
1398	CRK	v-crk sarcoma virus CT10 oncogene homolog (avian)	KEGG_RENAL_CELL_CARCINOMA	KEGG_REGULATION_OF_ACTIN_CYTOSKELETON	KEGG_MAPK_SIGNALING_PATHWAY
5605	MAP2K2	mitogen-activated protein kinase kinase 2	KEGG_RENAL_CELL_CARCINOMA	KEGG_REGULATION_OF_ACTIN_CYTOSKELETON	KEGG_MAPK_SIGNALING_PATHWAY
5291	PIK3CB	phosphoinositide-3-kinase, catalytic, beta polypeptide	KEGG_RENAL_CELL_CARCINOMA	KEGG_REGULATION_OF_ACTIN_CYTOSKELETON
10298	PAK4	p21 protein (Cdc42/Rac)-activated kinase 4	KEGG_RENAL_CELL_CARCINOMA	KEGG_REGULATION_OF_ACTIN_CYTOSKELETON
7040	TGFB1	transforming growth factor, beta 1	KEGG_RENAL_CELL_CARCINOMA		KEGG_MAPK_SIGNALING_PATHWAY
208	AKT2	v-akt murine thymoma viral oncogene homolog 2	KEGG_RENAL_CELL_CARCINOMA		KEGG_MAPK_SIGNALING_PATHWAY
5908	RAP1B	RAP1B, member of RAS oncogene family	KEGG_RENAL_CELL_CARCINOMA		KEGG_MAPK_SIGNALING_PATHWAY
9978	RBX1	ring-box 1, E3 ubiquitin protein ligase	KEGG_RENAL_CELL_CARCINOMA				KEGG_UBIQUITIN_MEDIATED_PROTEOLYSIS
54583	EGLN1	egl nine homolog 1 (C. elegans)	KEGG_RENAL_CELL_CARCINOMA
5781	PTPN11	protein tyrosine phosphatase, non-receptor type 11	KEGG_RENAL_CELL_CARCINOMA
2889	RAPGEF1	Rap guanine nucleotide exchange factor (GEF) 1	KEGG_RENAL_CELL_CARCINOMA
201163	FLCN	folliculin	KEGG_RENAL_CELL_CARCINOMA
2261	FGFR3	fibroblast growth factor receptor 3		KEGG_REGULATION_OF_ACTIN_CYTOSKELETON	KEGG_MAPK_SIGNALING_PATHWAY
6237	RRAS	related RAS viral (r-ras) oncogene homolog		KEGG_REGULATION_OF_ACTIN_CYTOSKELETON	KEGG_MAPK_SIGNALING_PATHWAY
23396	PIP5K1C	phosphatidylinositol-4-phosphate 5-kinase, type I, gamma		KEGG_REGULATION_OF_ACTIN_CYTOSKELETON
8396	PIP4K2B	phosphatidylinositol-5-phosphate 4-kinase, type II, beta		KEGG_REGULATION_OF_ACTIN_CYTOSKELETON
10398	MYL9	myosin, light chain 9, regulatory		KEGG_REGULATION_OF_ACTIN_CYTOSKELETON
7410	VAV2	vav 2 guanine nucleotide exchange factor		KEGG_REGULATION_OF_ACTIN_CYTOSKELETON
4659	PPP1R12A	protein phosphatase 1, regulatory subunit 12A		KEGG_REGULATION_OF_ACTIN_CYTOSKELETON
3691	ITGB4	integrin, beta 4		KEGG_REGULATION_OF_ACTIN_CYTOSKELETON
3693	ITGB5	integrin, beta 5		KEGG_REGULATION_OF_ACTIN_CYTOSKELETON
1729	DIAPH1	diaphanous homolog 1 (Drosophila)		KEGG_REGULATION_OF_ACTIN_CYTOSKELETON
7074	TIAM1	T-cell lymphoma invasion and metastasis 1		KEGG_REGULATION_OF_ACTIN_CYTOSKELETON
10093	ARPC4	actin related protein 2/3 complex, subunit 4, 20kDa		KEGG_REGULATION_OF_ACTIN_CYTOSKELETON
10109	ARPC2	actin related protein 2/3 complex, subunit 2, 34kDa		KEGG_REGULATION_OF_ACTIN_CYTOSKELETON
10552	ARPC1A	actin related protein 2/3 complex, subunit 1A, 41kDa		KEGG_REGULATION_OF_ACTIN_CYTOSKELETON
10152	ABI2	abl-interactor 2		KEGG_REGULATION_OF_ACTIN_CYTOSKELETON
23191	CYFIP1	cytoplasmic FMR1 interacting protein 1		KEGG_REGULATION_OF_ACTIN_CYTOSKELETON
50649	ARHGEF4	Rho guanine nucleotide exchange factor (GEF) 4		KEGG_REGULATION_OF_ACTIN_CYTOSKELETON
81624	DIAPH3	diaphanous homolog 3 (Drosophila)		KEGG_REGULATION_OF_ACTIN_CYTOSKELETON
836	CASP3	caspase 3, apoptosis-related cysteine peptidase			KEGG_MAPK_SIGNALING_PATHWAY	KEGG_ALZHEIMERS_DISEASE			KEGG_HUNTINGTONS_DISEASE			KEGG_PARKINSONS_DISEASE
5530	PPP3CA	protein phosphatase 3, catalytic subunit, alpha isozyme			KEGG_MAPK_SIGNALING_PATHWAY	KEGG_ALZHEIMERS_DISEASE
3551	IKBKB	inhibitor of kappa light polypeptide gene enhancer in B-cells, kinase beta			KEGG_MAPK_SIGNALING_PATHWAY
7186	TRAF2	TNF receptor-associated factor 2			KEGG_MAPK_SIGNALING_PATHWAY
81579	PLA2G12A	phospholipase A2, group XIIA			KEGG_MAPK_SIGNALING_PATHWAY
8681	JMJD7-PLA2G4B	JMJD7-PLA2G4B readthrough			KEGG_MAPK_SIGNALING_PATHWAY
8569	MKNK1	MAP kinase interacting serine/threonine kinase 1			KEGG_MAPK_SIGNALING_PATHWAY
7867	MAPKAPK3	mitogen-activated protein kinase-activated protein kinase 3			KEGG_MAPK_SIGNALING_PATHWAY
4215	MAP3K3	mitogen-activated protein kinase kinase kinase 3			KEGG_MAPK_SIGNALING_PATHWAY
8912	CACNA1H	calcium channel, voltage-dependent, T type, alpha 1H subunit			KEGG_MAPK_SIGNALING_PATHWAY
23162	MAPK8IP3	mitogen-activated protein kinase 8 interacting protein 3			KEGG_MAPK_SIGNALING_PATHWAY
51295	ECSIT	ECSIT homolog (Drosophila)			KEGG_MAPK_SIGNALING_PATHWAY
6788	STK3	serine/threonine kinase 3			KEGG_MAPK_SIGNALING_PATHWAY
8550	MAPKAPK5	mitogen-activated protein kinase-activated protein kinase 5			KEGG_MAPK_SIGNALING_PATHWAY
8649	LAMTOR3	late endosomal/lysosomal adaptor, MAPK and MTOR activator 3			KEGG_MAPK_SIGNALING_PATHWAY
9064	MAP3K6	mitogen-activated protein kinase kinase kinase 6			KEGG_MAPK_SIGNALING_PATHWAY
9448	MAP4K4	mitogen-activated protein kinase kinase kinase kinase 4			KEGG_MAPK_SIGNALING_PATHWAY
6391	SDHC	succinate dehydrogenase complex, subunit C, integral membrane protein, 15kDa				KEGG_ALZHEIMERS_DISEASE			KEGG_HUNTINGTONS_DISEASE			KEGG_PARKINSONS_DISEASE
1347	COX7A2	cytochrome c oxidase subunit VIIa polypeptide 2 (liver)				KEGG_ALZHEIMERS_DISEASE			KEGG_HUNTINGTONS_DISEASE			KEGG_PARKINSONS_DISEASE
7384	UQCRC1	ubiquinol-cytochrome c reductase core protein I				KEGG_ALZHEIMERS_DISEASE			KEGG_HUNTINGTONS_DISEASE			KEGG_PARKINSONS_DISEASE
9377	COX5A	cytochrome c oxidase subunit Va				KEGG_ALZHEIMERS_DISEASE			KEGG_HUNTINGTONS_DISEASE			KEGG_PARKINSONS_DISEASE
4695	NDUFA2	NADH dehydrogenase (ubiquinone) 1 alpha subcomplex, 2, 8kDa				KEGG_ALZHEIMERS_DISEASE			KEGG_HUNTINGTONS_DISEASE			KEGG_PARKINSONS_DISEASE
4707	NDUFB1	NADH dehydrogenase (ubiquinone) 1 beta subcomplex, 1, 7kDa				KEGG_ALZHEIMERS_DISEASE			KEGG_HUNTINGTONS_DISEASE			KEGG_PARKINSONS_DISEASE
4711	NDUFB5	NADH dehydrogenase (ubiquinone) 1 beta subcomplex, 5, 16kDa				KEGG_ALZHEIMERS_DISEASE			KEGG_HUNTINGTONS_DISEASE			KEGG_PARKINSONS_DISEASE
4715	NDUFB9	NADH dehydrogenase (ubiquinone) 1 beta subcomplex, 9, 22kDa				KEGG_ALZHEIMERS_DISEASE			KEGG_HUNTINGTONS_DISEASE			KEGG_PARKINSONS_DISEASE
4719	NDUFS1	NADH dehydrogenase (ubiquinone) Fe-S protein 1, 75kDa (NADH-coenzyme Q reductase)				KEGG_ALZHEIMERS_DISEASE			KEGG_HUNTINGTONS_DISEASE			KEGG_PARKINSONS_DISEASE
4728	NDUFS8	NADH dehydrogenase (ubiquinone) Fe-S protein 8, 23kDa (NADH-coenzyme Q reductase)				KEGG_ALZHEIMERS_DISEASE			KEGG_HUNTINGTONS_DISEASE			KEGG_PARKINSONS_DISEASE
498	ATP5A1	ATP synthase, H+ transporting, mitochondrial F1 complex, alpha subunit 1, cardiac muscle				KEGG_ALZHEIMERS_DISEASE			KEGG_HUNTINGTONS_DISEASE			KEGG_PARKINSONS_DISEASE
517	ATP5G2	ATP synthase, H+ transporting, mitochondrial Fo complex, subunit C2 (subunit 9)				KEGG_ALZHEIMERS_DISEASE			KEGG_HUNTINGTONS_DISEASE			KEGG_PARKINSONS_DISEASE
539	ATP5O	ATP synthase, H+ transporting, mitochondrial F1 complex, O subunit				KEGG_ALZHEIMERS_DISEASE			KEGG_HUNTINGTONS_DISEASE			KEGG_PARKINSONS_DISEASE
317	APAF1	apoptotic peptidase activating factor 1				KEGG_ALZHEIMERS_DISEASE			KEGG_HUNTINGTONS_DISEASE			KEGG_PARKINSONS_DISEASE
2932	GSK3B	glycogen synthase kinase 3 beta				KEGG_ALZHEIMERS_DISEASE
637	BID	BH3 interacting domain death agonist				KEGG_ALZHEIMERS_DISEASE
51107	APH1A	anterior pharynx defective 1 homolog A (C. elegans)				KEGG_ALZHEIMERS_DISEASE
5664	PSEN2	presenilin 2 (Alzheimer disease 4)				KEGG_ALZHEIMERS_DISEASE
6502	SKP2	S-phase kinase-associated protein 2 (p45)					KEGG_UBIQUITIN_MEDIATED_PROTEOLYSIS
23624	CBLC	Cas-Br-M (murine) ecotropic retroviral transforming sequence c					KEGG_UBIQUITIN_MEDIATED_PROTEOLYSIS
51588	PIAS4	protein inhibitor of activated STAT, 4					KEGG_UBIQUITIN_MEDIATED_PROTEOLYSIS
51434	ANAPC7	anaphase promoting complex subunit 7					KEGG_UBIQUITIN_MEDIATED_PROTEOLYSIS
23291	FBXW11	F-box and WD repeat domain containing 11					KEGG_UBIQUITIN_MEDIATED_PROTEOLYSIS
8945	BTRC	beta-transducin repeat containing					KEGG_UBIQUITIN_MEDIATED_PROTEOLYSIS
1643	DDB2	damage-specific DNA binding protein 2, 48kDa					KEGG_UBIQUITIN_MEDIATED_PROTEOLYSIS
140739	UBE2F	ubiquitin-conjugating enzyme E2F (putative)					KEGG_UBIQUITIN_MEDIATED_PROTEOLYSIS
23759	PPIL2	peptidylprolyl isomerase (cyclophilin)-like 2					KEGG_UBIQUITIN_MEDIATED_PROTEOLYSIS
55236	UBA6	ubiquitin-like modifier activating enzyme 6					KEGG_UBIQUITIN_MEDIATED_PROTEOLYSIS
7319	UBE2A	ubiquitin-conjugating enzyme E2A					KEGG_UBIQUITIN_MEDIATED_PROTEOLYSIS
7322	UBE2D2	ubiquitin-conjugating enzyme E2D 2					KEGG_UBIQUITIN_MEDIATED_PROTEOLYSIS
7324	UBE2E1	ubiquitin-conjugating enzyme E2E 1					KEGG_UBIQUITIN_MEDIATED_PROTEOLYSIS
8065	CUL5	cullin 5					KEGG_UBIQUITIN_MEDIATED_PROTEOLYSIS
89910	UBE3B	ubiquitin protein ligase E3B					KEGG_UBIQUITIN_MEDIATED_PROTEOLYSIS
9039	UBA3	ubiquitin-like modifier activating enzyme 3					KEGG_UBIQUITIN_MEDIATED_PROTEOLYSIS
9690	UBE3C	ubiquitin protein ligase E3C					KEGG_UBIQUITIN_MEDIATED_PROTEOLYSIS
9583	ENTPD4	ectonucleoside triphosphate diphosphohydrolase 4						KEGG_PURINE_METABOLISM		KEGG_LYSOSOME	KEGG_PYRIMIDINE_METABOLISM
57804	POLD4	polymerase (DNA-directed), delta 4						KEGG_PURINE_METABOLISM			KEGG_PYRIMIDINE_METABOLISM
5427	POLE2	polymerase (DNA directed), epsilon 2 (p59 subunit)						KEGG_PURINE_METABOLISM			KEGG_PYRIMIDINE_METABOLISM
5557	PRIM1	primase, DNA, polypeptide 1 (49kDa)						KEGG_PURINE_METABOLISM			KEGG_PYRIMIDINE_METABOLISM
6241	RRM2	ribonucleotide reductase M2						KEGG_PURINE_METABOLISM			KEGG_PYRIMIDINE_METABOLISM
6240	RRM1	ribonucleotide reductase M1						KEGG_PURINE_METABOLISM			KEGG_PYRIMIDINE_METABOLISM
10621	POLR3F	polymerase (RNA) III (DNA directed) polypeptide F, 39 kDa						KEGG_PURINE_METABOLISM			KEGG_PYRIMIDINE_METABOLISM
11128	POLR3A	polymerase (RNA) III (DNA directed) polypeptide A, 155kDa						KEGG_PURINE_METABOLISM			KEGG_PYRIMIDINE_METABOLISM
84265	POLR3GL	polymerase (RNA) III (DNA directed) polypeptide G (32kD)-like						KEGG_PURINE_METABOLISM			KEGG_PYRIMIDINE_METABOLISM
4830	NME1	non-metastatic cells 1, protein (NM23A) expressed in						KEGG_PURINE_METABOLISM			KEGG_PYRIMIDINE_METABOLISM
4831	NME2	non-metastatic cells 2, protein (NM23B) expressed in						KEGG_PURINE_METABOLISM			KEGG_PYRIMIDINE_METABOLISM
654364	NME1-NME2	NME1-NME2 readthrough						KEGG_PURINE_METABOLISM			KEGG_PYRIMIDINE_METABOLISM
471	ATIC	5-aminoimidazole-4-carboxamide ribonucleotide formyltransferase/IMP cyclohydrolase						KEGG_PURINE_METABOLISM
4882	NPR2	natriuretic peptide receptor B/guanylate cyclase B (atrionatriuretic peptide receptor B)						KEGG_PURINE_METABOLISM
100	ADA	adenosine deaminase						KEGG_PURINE_METABOLISM
132	ADK	adenosine kinase						KEGG_PURINE_METABOLISM
205	AK4	adenylate kinase 4						KEGG_PURINE_METABOLISM
272	AMPD3	adenosine monophosphate deaminase 3						KEGG_PURINE_METABOLISM
58497	PRUNE	prune homolog (Drosophila)						KEGG_PURINE_METABOLISM
1211	CLTA	clathrin, light chain A							KEGG_HUNTINGTONS_DISEASE	KEGG_LYSOSOME
160	AP2A1	adaptor-related protein complex 2, alpha 1 subunit							KEGG_HUNTINGTONS_DISEASE
163	AP2B1	adaptor-related protein complex 2, beta 1 subunit							KEGG_HUNTINGTONS_DISEASE
10540	DCTN2	dynactin 2 (p50)							KEGG_HUNTINGTONS_DISEASE
4899	NRF1	nuclear respiratory factor 1							KEGG_HUNTINGTONS_DISEASE
427	ASAH1	N-acylsphingosine amidohydrolase (acid ceramidase) 1								KEGG_LYSOSOME
1508	CTSB	cathepsin B								KEGG_LYSOSOME
1514	CTSL1	cathepsin L1								KEGG_LYSOSOME
20	ABCA2	ATP-binding cassette, sub-family A (ABC1), member 2								KEGG_LYSOSOME
162	AP1B1	adaptor-related protein complex 1, beta 1 subunit								KEGG_LYSOSOME
26985	AP3M1	adaptor-related protein complex 3, mu 1 subunit								KEGG_LYSOSOME
4891	SLC11A2	solute carrier family 11 (proton-coupled divalent metal ion transporters), member 2								KEGG_LYSOSOME
55353	LAPTM4B	lysosomal protein transmembrane 4 beta								KEGG_LYSOSOME
5660	PSAP	prosaposin								KEGG_LYSOSOME
57192	MCOLN1	mucolipin 1								KEGG_LYSOSOME
8546	AP3B1	adaptor-related protein complex 3, beta 1 subunit								KEGG_LYSOSOME
8763	CD164	CD164 molecule, sialomucin								KEGG_LYSOSOME
8907	AP1M1	adaptor-related protein complex 1, mu 1 subunit								KEGG_LYSOSOME
9179	AP4M1	adaptor-related protein complex 4, mu 1 subunit								KEGG_LYSOSOME
7372	UMPS	uridine monophosphate synthetase									KEGG_PYRIMIDINE_METABOLISM
51727	CMPK1	cytidine monophosphate (UMP-CMP) kinase 1, cytosolic									KEGG_PYRIMIDINE_METABOLISM
11315	PARK7	parkinson protein 7										KEGG_PARKINSONS_DISEASE
528	ATP6V1C1	ATPase, H+ transporting, lysosomal 42kDa, V1 subunit C1
10063	COX17	COX17 cytochrome c oxidase assembly homolog (S. cerevisiae)
5464	PPA1	pyrophosphatase (inorganic) 1
4089	SMAD4	SMAD family member 4
4087	SMAD2	SMAD family member 2
2475	MTOR	mechanistic target of rapamycin (serine/threonine kinase)
5467	PPARD	peroxisome proliferator-activated receptor delta
1857	DVL3	dishevelled, dsh homolog 3 (Drosophila)
3728	JUP	junction plakoglobin
26060	APPL1	adaptor protein, phosphotyrosine interaction, PH domain and leucine zipper containing 1
1163	CKS1B	CDC28 protein kinase regulatory subunit 1B
10555	AGPAT2	1-acylglycerol-3-phosphate O-acyltransferase 2 (lysophosphatidic acid acyltransferase, beta)
253558	LCLAT1	lysocardiolipin acyltransferase 1
56894	AGPAT3	1-acylglycerol-3-phosphate O-acyltransferase 3
8443	GNPAT	glyceronephosphate O-acyltransferase
1119	CHKA	choline kinase alpha
5130	PCYT1A	phosphate cytidylyltransferase 1, choline, alpha
54675	CRLS1	cardiolipin synthase 1
5833	PCYT2	phosphate cytidylyltransferase 2, ethanolamine
6901	TAZ	tafazzin
9926	LPGAT1	lysophosphatidylglycerol acyltransferase 1
10352	WARS2	tryptophanyl tRNA synthetase 2, mitochondrial
7453	WARS	tryptophanyl-tRNA synthetase
23395	LARS2	leucyl-tRNA synthetase 2, mitochondrial
51520	LARS	leucyl-tRNA synthetase
124454	EARS2	glutamyl-tRNA synthetase 2, mitochondrial (putative)
4141	MARS	methionyl-tRNA synthetase
1615	DARS	aspartyl-tRNA synthetase
2193	FARSA	phenylalanyl-tRNA synthetase, alpha subunit
57038	RARS2	arginyl-tRNA synthetase 2, mitochondrial
4175	MCM6	minichromosome maintenance complex component 6
545	ATR	ataxia telangiectasia and Rad3 related
995	CDC25C	cell division cycle 25 homolog C (S. pombe)
10735	STAG2	stromal antigen 2
23595	ORC3	origin recognition complex, subunit 3
7029	TFDP2	transcription factor Dp-2 (E2F dimerization partner 2)
8317	CDC7	cell division cycle 7 homolog (S. cerevisiae)
8555	CDC14B	CDC14 cell division cycle 14 homolog B (S. cerevisiae)
6714	SRC	v-src sarcoma (Schmidt-Ruppin A-2) viral oncogene homolog (avian)
56288	PARD3	par-3 partitioning defective 3 homolog (C. elegans)
10015	PDCD6IP	programmed cell death 6 interacting protein
116985	ARAP1	ArfGAP with RhoGAP domain, ankyrin repeat and PH domain 1
2060	EPS15	epidermal growth factor receptor pathway substrate 15
51028	VPS36	vacuolar protein sorting 36 homolog (S. cerevisiae)
5867	RAB4A	RAB4A, member RAS oncogene family
64411	ARAP3	ArfGAP with RhoGAP domain, ankyrin repeat and PH domain 3
80230	RUFY1	RUN and FYVE domain containing 1
9135	RABEP1	rabaptin, RAB GTPase binding effector protein 1
9922	IQSEC1	IQ motif and Sec7 domain 1
1460	CSNK2B	casein kinase 2, beta polypeptide
5518	PPP2R1A	protein phosphatase 2, regulatory subunit A, alpha
5519	PPP2R1B	protein phosphatase 2, regulatory subunit A, beta
7525	YES1	v-yes-1 Yamaguchi sarcoma viral oncogene homolog 1
1366	CLDN7	claudin 7
24146	CLDN15	claudin 15
2035	EPB41	erythrocyte membrane protein band 4.1 (elliptocytosis 1, RH-linked)
2037	EPB41L2	erythrocyte membrane protein band 4.1-like 2
3996	LLGL1	lethal giant larvae homolog 1 (Drosophila)
6709	SPTAN1	spectrin, alpha, non-erythrocytic 1 (alpha-fodrin)
25902	MTHFD1L	methylenetetrahydrofolate dehydrogenase (NADP+ dependent) 1-like
441024	MTHFD2L	methylenetetrahydrofolate dehydrogenase (NADP+ dependent) 2-like
4522	MTHFD1	methylenetetrahydrofolate dehydrogenase (NADP+ dependent) 1, methenyltetrahydrofolate cyclohydrolase, formyltetrahydrofolate synthetase
6470	SHMT1	serine hydroxymethyltransferase 1 (soluble)
10588	MTHFS	5,10-methenyltetrahydrofolate synthetase (5-formyltetrahydrofolate cyclo-ligase)
5562	PRKAA1	protein kinase, AMP-activated, alpha 1 catalytic subunit
7248	TSC1	tuberous sclerosis 1
6720	SREBF1	sterol regulatory element binding transcription factor 1
7094	TLN1	talin 1
6907	TBL1X	transducin (beta)-like 1X-linked
85409	NKD2	naked cuticle homolog 2 (Drosophila)
8607	RUVBL1	RuvB-like 1 (E. coli)
224	ALDH3A2	aldehyde dehydrogenase 3 family, member A2
3030	HADHA	hydroxyacyl-CoA dehydrogenase/3-ketoacyl-CoA thiolase/enoyl-CoA hydratase (trifunctional protein), alpha subunit
2639	GCDH	glutaryl-CoA dehydrogenase
51166	AADAT	aminoadipate aminotransferase
1743	DLST	dihydrolipoamide S-succinyltransferase (E2 component of 2-oxo-glutarate complex)
5351	PLOD1	procollagen-lysine, 2-oxoglutarate 5-dioxygenase 1
5352	PLOD2	procollagen-lysine, 2-oxoglutarate 5-dioxygenase 2
6419	SETMAR	SET domain and mariner transposase fusion gene
6117	RPA1	replication protein A1, 70kDa
5982	RFC2	replication factor C (activator 1) 2, 40kDa
2967	GTF2H3	general transcription factor IIH, polypeptide 3, 34kDa
4331	MNAT1	menage a trois homolog 1, cyclin H assembly factor (Xenopus laevis)
34	ACADM	acyl-CoA dehydrogenase, C-4 to C-12 straight chain
26275	HIBCH	3-hydroxyisobutyryl-CoA hydrolase
1738	DLD	dihydrolipoamide dehydrogenase
27034	ACAD8	acyl-CoA dehydrogenase family, member 8
549	AUH	AU RNA binding protein/enoyl-CoA hydratase
64087	MCCC2	methylcrotonoyl-CoA carboxylase 2 (beta)
11157	LSM6	LSM6 homolog, U6 small nuclear RNA associated (S. cerevisiae)
57819	LSM2	LSM2 homolog, U6 small nuclear RNA associated (S. cerevisiae)
10200	MPHOSPH6	M-phase phosphoprotein 6
10438	C1D	C1D nuclear receptor corepressor
219988	PATL1	protein associated with topoisomerase II homolog 1 (yeast)
23016	EXOSC7	exosome component 7
27257	LSM1	LSM1 homolog, U6 small nuclear RNA associated (S. cerevisiae)
55802	DCP1A	DCP1 decapping enzyme homolog A (S. cerevisiae)
57472	CNOT6	CCR4-NOT transcription complex, subunit 6
56848	SPHK2	sphingosine kinase 2
4846	NOS3	nitric oxide synthase 3 (endothelial cell)
79621	RNASEH2B	ribonuclease H2, subunit B
10111	RAD50	RAD50 homolog (S. cerevisiae)
5893	RAD52	RAD52 homolog (S. cerevisiae)
7516	XRCC2	X-ray repair complementing defective repair in Chinese hamster cells 2
8940	TOP3B	topoisomerase (DNA) III beta
6773	STAT2	signal transducer and activator of transcription 2, 113kDa
2782	GNB1	guanine nucleotide binding protein (G protein), beta polypeptide 1
2784	GNB3	guanine nucleotide binding protein (G protein), beta polypeptide 3
2931	GSK3A	glycogen synthase kinase 3 alpha
8704	B4GALT2	UDP-Gal:betaGlcNAc beta 1,4- galactosyltransferase, polypeptide 2
8703	B4GALT3	UDP-Gal:betaGlcNAc beta 1,4- galactosyltransferase, polypeptide 3
11253	MAN1B1	mannosidase, alpha, class 1B, member 1
56052	ALG1	asparagine-linked glycosylation 1, beta-1,4-mannosyltransferase homolog (S. cerevisiae)
79087	ALG12	asparagine-linked glycosylation 12, alpha-1,6-mannosyltransferase homolog (S. cerevisiae)
79796	ALG9	asparagine-linked glycosylation 9, alpha-1,2-mannosyltransferase homolog (S. cerevisiae)
8813	DPM1	dolichyl-phosphate mannosyltransferase polypeptide 1, catalytic subunit
6611	SMS	spermine synthase
3455	IFNAR2	interferon (alpha, beta and omega) receptor 2
3460	IFNGR2	interferon gamma receptor 2 (interferon gamma transducer 1)
2057	EPOR	erythropoietin receptor
3566	IL4R	interleukin 4 receptor
9180	OSMR	oncostatin M receptor
10379	IRF9	interferon regulatory factor 9
5226	PGD	phosphogluconate dehydrogenase
4257	MGST1	microsomal glutathione S-transferase 1
2729	GCLC	glutamate-cysteine ligase, catalytic subunit
2730	GCLM	glutamate-cysteine ligase, modifier subunit
2593	GAMT	guanidinoacetate N-methyltransferase
8659	ALDH4A1	aldehyde dehydrogenase 4 family, member A1
29920	PYCR2	pyrroline-5-carboxylate reductase family, member 2
5033	P4HA1	prolyl 4-hydroxylase, alpha polypeptide I
1677	DFFB	DNA fragmentation factor, 40kDa, beta polypeptide (caspase-activated DNase)
81888	HYI	hydroxypyruvate isomerase (putative)
4351	MPI	mannose phosphate isomerase
5372	PMM1	phosphomannomutase 1
10007	GNPDA1	glucosamine-6-phosphate deaminase 1
1727	CYB5R3	cytochrome b5 reductase 3
54187	NANS	N-acetylneuraminic acid synthase
55577	NAGK	N-acetylglucosamine kinase
5160	PDHA1	pyruvate dehydrogenase (lipoamide) alpha 1
47	ACLY	ATP citrate lyase
10197	PSME3	proteasome (prosome, macropain) activator subunit 3 (PA28 gamma; Ki)
5686	PSMA5	proteasome (prosome, macropain) subunit, alpha type, 5
5689	PSMB1	proteasome (prosome, macropain) subunit, beta type, 1
5690	PSMB2	proteasome (prosome, macropain) subunit, beta type, 2
5691	PSMB3	proteasome (prosome, macropain) subunit, beta type, 3
5707	PSMD1	proteasome (prosome, macropain) 26S subunit, non-ATPase, 1
622	BDH1	3-hydroxybutyrate dehydrogenase, type 1
65985	AACS	acetoacetyl-CoA synthetase
143	PARP4	poly (ADP-ribose) polymerase family, member 4
27301	APEX2	APEX nuclease (apurinic/apyrimidinic endonuclease) 2
3980	LIG3	ligase III, DNA, ATP-dependent
55240	STEAP3	STEAP family member 3, metalloreductase
3612	IMPA1	inositol(myo)-1(or 4)-monophosphatase 1
3705	ITPK1	inositol-tetrakisphosphate 1-kinase
4952	OCRL	oculocerebrorenal syndrome of Lowe
6810	STX4	syntaxin 4
6844	VAMP2	vesicle-associated membrane protein 2 (synaptobrevin 2)
10490	VTI1B	vesicle transport through interaction with t-SNAREs homolog 1B (yeast)
53407	STX18	syntaxin 18
9527	GOSR1	golgi SNAP receptor complex member 1
140465	MYL6B	myosin, light chain 6B, alkali, smooth muscle and non-muscle
800	CALD1	caldesmon 1
1500	CTNND1	catenin (cadherin-associated protein), delta 1
6494	SIPA1	signal-induced proliferation-associated 1
2583	B4GALNT1	beta-1,4-N-acetyl-galactosaminyl transferase 1
30815	ST6GALNAC6	ST6 (alpha-N-acetyl-neuraminyl-2,3-beta-galactosyl-1,3)-N-acetylgalactosaminide alpha-2,6-sialyltransferase 6
9197	SLC33A1	solute carrier family 33 (acetyl-CoA transporter), member 1
231	AKR1B1	aldo-keto reductase family 1, member B1 (aldose reductase)
10768	AHCYL1	adenosylhomocysteinase-like 1
1789	DNMT3B	DNA (cytosine-5-)-methyltransferase 3 beta
51074	APIP	APAF1 interacting protein
1605	DAG1	dystroglycan 1 (dystrophin-associated glycoprotein 1)
6443	SGCB	sarcoglycan, beta (43kDa dystrophin-associated glycoprotein)
1832	DSP	desmoplakin
10558	SPTLC1	serine palmitoyltransferase, long chain base subunit 1
8879	SGPL1	sphingosine-1-phosphate lyase 1
210	ALAD	aminolevulinate dehydratase
3145	HMBS	hydroxymethylbilane synthase
7390	UROS	uroporphyrinogen III synthase
55176	SEC61A2	Sec61 alpha 2 subunit (S. cerevisiae)
23478	SEC11A	SEC11 homolog A (S. cerevisiae)
28972	SPCS1	signal peptidase complex subunit 1 homolog (S. cerevisiae)
131965	METTL6	methyltransferase like 6
4851	NOTCH1	notch 1
1604	CD55	CD55 molecule, decay accelerating factor for complement (Cromer blood group)
27434	POLM	polymerase (DNA directed), mu
4116	MAGOH	mago-nashi homolog, proliferation-associated (Drosophila)
55110	MAGOHB	mago-nashi homolog B (Drosophila)
56259	CTNNBL1	catenin, beta like 1
8449	DHX16	DEAH (Asp-Glu-Ala-His) box polypeptide 16
8559	PRPF18	PRP18 pre-mRNA processing factor 18 homolog (S. cerevisiae)
10509	SEMA4B	sema domain, immunoglobulin domain (Ig), transmembrane domain (TM) and short cytoplasmic domain, (semaphorin) 4B
2050	EPHB4	EPH receptor B4
2242	FES	feline sarcoma oncogene
3983	ABLIM1	actin binding LIM protein 1
8540	AGPS	alkylglycerone phosphate synthase
10478	SLC25A17	solute carrier family 25 (mitochondrial carrier; peroxisomal membrane protein, 34kDa), member 17
25824	PRDX5	peroxiredoxin 5
5195	PEX14	peroxisomal biogenesis factor 14
8625	RFXANK	regulatory factor X-associated ankyrin-containing protein
4801	NFYB	nuclear transcription factor Y, beta
6337	SCNN1A	sodium channel, nonvoltage-gated 1 alpha
9351	SLC9A3R2	solute carrier family 9 (sodium/hydrogen exchanger), member 3 regulator 2
10062	NR1H3	nuclear receptor subfamily 1, group H, member 3
10999	SLC27A4	solute carrier family 27 (fatty acid transporter), member 4
10058	ABCB6	ATP-binding cassette, sub-family B (MDR/TAP), member 6
89845	ABCC10	ATP-binding cassette, sub-family C (CFTR/MRP), member 10
11332	ACOT7	acyl-CoA thioesterase 7
22934	RPIA	ribose 5-phosphate isomerase A
3339	HSPG2	heparan sulfate proteoglycan 2
30001	ERO1L	ERO1-like (S. cerevisiae)
928	CD9	CD9 molecule
8678	BECN1	beclin 1, autophagy related
6877	TAF5	TAF5 RNA polymerase II, TATA box binding protein (TBP)-associated factor, 100kDa
55593	OTUD5	OTU domain containing 5
23308	ICOSLG	inducible T-cell co-stimulator ligand
6135	RPL11	ribosomal protein L11
6139	RPL17	ribosomal protein L17
6204	RPS10	ribosomal protein S10
214	ALCAM	activated leukocyte cell adhesion molecule
7205	TRIP6	thyroid hormone receptor interactor 6
5026	P2RX5	purinergic receptor P2X, ligand-gated ion channel, 5
1138	CHRNA5	cholinergic receptor, nicotinic, alpha 5
2979	GUCA1B	guanylate cyclase activator 1B (retina)
55506	H2AFY2	H2A histone family, member Y2
64132	XYLT2	xylosyltransferase II
51604	PIGT	phosphatidylinositol glycan anchor biosynthesis, class T
6713	SQLE	squalene epoxidase
2356	FPGS	folylpolyglutamate synthase
100128731	OST4	oligosaccharyltransferase 4 homolog (S. cerevisiae)
10016	PDCD6	programmed cell death 6
100271849	MEF2B	myocyte enhancer factor 2B
10040	TOM1L1	target of myb1 (chicken)-like 1
10042	HMGXB4	HMG box domain containing 4
10066	SCAMP2	secretory carrier membrane protein 2
10067	SCAMP3	secretory carrier membrane protein 3
10069	RWDD2B	RWD domain containing 2B
10073	SNUPN	snurportin 1
10099	TSPAN3	tetraspanin 3
10121	ACTR1A	ARP1 actin-related protein 1 homolog A, centractin alpha (yeast)
10134	BCAP31	B-cell receptor-associated protein 31
10142	AKAP9	A kinase (PRKA) anchor protein (yotiao) 9
10166	SLC25A15	solute carrier family 25 (mitochondrial carrier; ornithine transporter) member 15
10174	SORBS3	sorbin and SH3 domain containing 3
1018	CDK3	cyclin-dependent kinase 3
10188	TNK2	tyrosine kinase, non-receptor, 2
10256	CNKSR1	connector enhancer of kinase suppressor of Ras 1
10272	FSTL3	follistatin-like 3 (secreted glycoprotein)
10287	RGS19	regulator of G-protein signaling 19
10301	DLEU1	deleted in lymphocytic leukemia 1 (non-protein coding)
10307	APBB3	amyloid beta (A4) precursor protein-binding, family B, member 3
10311	DSCR3	Down syndrome critical region gene 3
10318	TNIP1	TNFAIP3 interacting protein 1
104	ADARB1	adenosine deaminase, RNA-specific, B1
10403	NDC80	NDC80 homolog, kinetochore complex component (S. cerevisiae)
10428	CFDP1	craniofacial development protein 1
10471	PFDN6	prefoldin subunit 6
10493	VAT1	vesicle amine transport protein 1 homolog (T. californica)
10498	CARM1	coactivator-associated arginine methyltransferase 1
10522	DEAF1	deformed epidermal autoregulatory factor 1 (Drosophila)
10539	GLRX3	glutaredoxin 3
10556	RPP30	ribonuclease P/MRP 30kDa subunit
10567	RABAC1	Rab acceptor 1 (prenylated)
10579	TACC2	transforming, acidic coiled-coil containing protein 2
1058	CENPA	centromere protein A
10611	PDLIM5	PDZ and LIM domain 5
10635	RAD51AP1	RAD51 associated protein 1
10636	RGS14	regulator of G-protein signaling 14
10640	EXOC5	exocyst complex component 5
10691	GMEB1	glucocorticoid modulatory element binding protein 1
10721	POLQ	polymerase (DNA directed), theta
10723	SLC12A7	solute carrier family 12 (potassium/chloride transporters), member 7
10743	RAI1	retinoic acid induced 1
10799	RPP40	ribonuclease P/MRP 40kDa subunit
10845	CLPX	ClpX caseinolytic peptidase X homolog (E. coli)
10897	YIF1A	Yip1 interacting factor homolog A (S. cerevisiae)
10899	JTB	jumping translocation breakpoint
10908	PNPLA6	patatin-like phospholipase domain containing 6
10920	COPS8	COP9 constitutive photomorphogenic homolog subunit 8 (Arabidopsis)
10966	RAB40B	RAB40B, member RAS oncogene family
10973	ASCC3	activating signal cointegrator 1 complex subunit 3
10983	CCNI	cyclin I
10989	IMMT	inner membrane protein, mitochondrial
10994	ILVBL	ilvB (bacterial acetolactate synthase)-like
11019	LIAS	lipoic acid synthetase
11068	CYB561D2	cytochrome b-561 domain containing 2
1108	CHD4	chromodomain helicase DNA binding protein 4
11113	CIT	citron (rho-interacting, serine/threonine kinase 21)
11146	GLMN	glomulin, FKBP associated protein
11152	WDR45	WD repeat domain 45
11165	NUDT3	nudix (nucleoside diphosphate linked moiety X)-type motif 3
11169	WDHD1	WD repeat and HMG-box DNA binding protein 1
11183	MAP4K5	mitogen-activated protein kinase kinase kinase kinase 5
11202	KLK8	kallikrein-related peptidase 8
11234	HPS5	Hermansky-Pudlak syndrome 5
11235	PDCD10	programmed cell death 10
11269	DDX19B	DEAD (Asp-Glu-Ala-As) box polypeptide 19B
112752	IFT43	intraflagellar transport 43 homolog (Chlamydomonas)
112770	C1orf85	chromosome 1 open reading frame 85
112936	VPS26B	vacuolar protein sorting 26 homolog B (S. pombe)
113178	SCAMP4	secretory carrier membrane protein 4
113179	ADAT3	adenosine deaminase, tRNA-specific 3
113201	CASC4	cancer susceptibility candidate 4
11333	PDAP1	PDGFA associated protein 1
11344	TWF2	twinfilin, actin-binding protein, homolog 2 (Drosophila)
113452	TMEM54	transmembrane protein 54
114569	MAL2	mal, T-cell differentiation protein 2 (gene/pseudogene)
114785	MBD6	methyl-CpG binding domain protein 6
114790	STK11IP	serine/threonine kinase 11 interacting protein
114803	MYSM1	Myb-like, SWIRM and MPN domains 1
114822	RHPN1	rhophilin, Rho GTPase binding protein 1
114880	OSBPL6	oxysterol binding protein-like 6
114971	PTPMT1	protein tyrosine phosphatase, mitochondrial 1
114984	FLYWCH2	FLYWCH family member 2
115106	HAUS1	HAUS augmin-like complex, subunit 1
115209	OMA1	OMA1 homolog, zinc metallopeptidase (S. cerevisiae)
115290	FBXO17	F-box protein 17
115752	DIS3L	DIS3 mitotic control homolog (S. cerevisiae)-like
116138	KLHDC3	kelch domain containing 3
116150	NUS1	nuclear undecaprenyl pyrophosphate synthase 1 homolog (S. cerevisiae)
116461	TSEN15	tRNA splicing endonuclease 15 homolog (S. cerevisiae)
116840	CNTROB	centrobin, centrosomal BRCA2 interacting protein
117584	RFFL	ring finger and FYVE-like domain containing 1
1181	CLCN2	chloride channel 2
1186	CLCN7	chloride channel 7
1207	CLNS1A	chloride channel, nucleotide-sensitive, 1A
1209	CLPTM1	cleft lip and palate associated transmembrane protein 1
121441	NEDD1	neural precursor cell expressed, developmentally down-regulated 1
121457	IKBIP	IKBKB interacting protein
121536	AEBP2	AE binding protein 2
121665	SPPL3	signal peptide peptidase-like 3
123016	TTC8	tetratricopeptide repeat domain 8
123096	SLC25A29	solute carrier family 25, member 29
123207	C15orf40	chromosome 15 open reading frame 40
123606	NIPA1	non imprinted in Prader-Willi/Angelman syndrome 1
123775	C16orf46	chromosome 16 open reading frame 46
123811	FOPNL	FGFR1OP N-terminal like
124044	SPATA2L	spermatogenesis associated 2-like
124401	ANKS3	ankyrin repeat and sterile alpha motif domain containing 3
126119	JOSD2	Josephin domain containing 2
126526	C19orf47	chromosome 19 open reading frame 47
128240	APOA1BP	apolipoprotein A-I binding protein
129138	ANKRD54	ankyrin repeat domain 54
129563	DIS3L2	DIS3 mitotic control homolog (S. cerevisiae)-like 2
129685	TAF8	TAF8 RNA polymerase II, TATA box binding protein (TBP)-associated factor, 43kDa
130507	UBR3	ubiquitin protein ligase E3 component n-recognin 3 (putative)
131118	DNAJC19	DnaJ (Hsp40) homolog, subfamily C, member 19
131408	FAM131A	family with sequence similarity 131, member A
132320	SCLT1	sodium channel and clathrin linker 1
133522	PPARGC1B	peroxisome proliferator-activated receptor gamma, coactivator 1 beta
134429	STARD4	StAR-related lipid transfer (START) domain containing 4
137695	TMEM68	transmembrane protein 68
138649	ANKRD19P	ankyrin repeat domain 19, pseudogene
140606	SELM	selenoprotein M
140766	ADAMTS14	ADAM metallopeptidase with thrombospondin type 1 motif, 14
1429	CRYZ	crystallin, zeta (quinone reductase)
143098	MPP7	membrane protein, palmitoylated 7 (MAGUK p55 subfamily member 7)
143458	LDLRAD3	low density lipoprotein receptor class A domain containing 3
143570	XRRA1	X-ray radiation resistance associated 1
144348	ZNF664	zinc finger protein 664
144404	TMEM120B	transmembrane protein 120B
145553	MDP1	magnesium-dependent phosphatase 1
146712	B3GNTL1	UDP-GlcNAc:betaGal beta-1,3-N-acetylglucosaminyltransferase-like 1
147657	ZNF480	zinc finger protein 480
148137	C19orf55	chromosome 19 open reading frame 55
1506	CTRL	chymotrypsin-like
152189	CMTM8	CKLF-like MARVEL transmembrane domain containing 8
1523	CUX1	cut-like homeobox 1
153562	MARVELD2	MARVEL domain containing 2
153733	CCDC112	coiled-coil domain containing 112
153769	PPP1R39	protein phosphatase 1, regulatory subunit 39
159195	USP54	ubiquitin specific peptidase 54
160518	DENND5B	DENN/MADD domain containing 5B
163154	PRR22	proline rich 22
166	AES	amino-terminal enhancer of split
166647	GPR125	G protein-coupled receptor 125
168451	THAP5	THAP domain containing 5
168850	ZNF800	zinc finger protein 800
1728	NQO1	NAD(P)H dehydrogenase, quinone 1
1801	DPH1	DPH1 homolog (S. cerevisiae)
196074	METTL15	methyltransferase like 15
196483	FAM86A	family with sequence similarity 86, member A
1973	EIF4A1	eukaryotic translation initiation factor 4A1
197320	ZNF778	zinc finger protein 778
197322	ACSF3	acyl-CoA synthetase family member 3
197342	EME2	essential meiotic endonuclease 1 homolog 2 (S. pombe)
197370	NSMCE1	non-SMC element 1 homolog (S. cerevisiae)
1994	ELAVL1	ELAV (embryonic lethal, abnormal vision, Drosophila)-like 1 (Hu antigen R)
200014	CC2D1B	coiled-coil and C2 domain containing 1B
200634	KRTCAP3	keratinocyte associated protein 3
201161	CENPV	centromere protein V
201266	SLC39A11	solute carrier family 39 (metal ion transporter), member 11
2098	ESD	esterase D
2108	ETFA	electron-transfer-flavoprotein, alpha polypeptide
2118	ETV4	ets variant 4
2145	EZH1	enhancer of zeste homolog 1 (Drosophila)
2166	FAAH	fatty acid amide hydrolase
2177	FANCD2	Fanconi anemia, complementation group D2
219738	C10orf35	chromosome 10 open reading frame 35
219771	CCNY	cyclin Y
219844	HYLS1	hydrolethalus syndrome 1
219854	TMEM218	transmembrane protein 218
220064	ORAOV1	oral cancer overexpressed 1
221002	RASGEF1A	RasGEF domain family, member 1A
221035	REEP3	receptor accessory protein 3
221092	HNRNPUL2	heterogeneous nuclear ribonucleoprotein U-like 2
221496	LEMD2	LEM domain containing 2
221656	KDM1B	lysine (K)-specific demethylase 1B
221927	BRAT1	BRCA1-associated ATM activator 1
222183	SRRM3	serine/arginine repetitive matrix 3
225689	MAPK15	mitogen-activated protein kinase 15
2280	FKBP1A	FK506 binding protein 1A, 12kDa
22847	ZNF507	zinc finger protein 507
2286	FKBP2	FK506 binding protein 2, 13kDa
22879	MON1B	MON1 homolog B (yeast)
22903	BTBD3	BTB (POZ) domain containing 3
22904	SBNO2	strawberry notch homolog 2 (Drosophila)
22913	RALY	RNA binding protein, autoantigenic (hnRNP-associated with lethal yellow homolog (mouse))
22949	PTGR1	prostaglandin reductase 1
22955	SCMH1	sex comb on midleg homolog 1 (Drosophila)
22976	PAXIP1	PAX interacting (with transcription-activation domain) protein 1
22983	MAST1	microtubule associated serine/threonine kinase 1
22990	PCNX	pecanex homolog (Drosophila)
22994	AZI1	5-azacytidine induced 1
23008	KLHDC10	kelch domain containing 10
23025	UNC13A	unc-13 homolog A (C. elegans)
23039	XPO7	exportin 7
23041	MON2	MON2 homolog (S. cerevisiae)
23076	RRP1B	ribosomal RNA processing 1 homolog B (S. cerevisiae)
23077	MYCBP2	MYC binding protein 2
23085	ERC1	ELKS/RAB6-interacting/CAST family member 1
23087	TRIM35	tripartite motif containing 35
23091	ZC3H13	zinc finger CCCH-type containing 13
23094	SIPA1L3	signal-induced proliferation-associated 1 like 3
23107	MRPS27	mitochondrial ribosomal protein S27
23112	TNRC6B	trinucleotide repeat containing 6B
23125	CAMTA2	calmodulin binding transcription activator 2
23132	RAD54L2	RAD54-like 2 (S. cerevisiae)
23133	PHF8	PHD finger protein 8
23140	ZZEF1	zinc finger, ZZ-type with EF-hand domain 1
23170	TTLL12	tubulin tyrosine ligase-like family, member 12
23173	METAP1	methionyl aminopeptidase 1
23174	ZCCHC14	zinc finger, CCHC domain containing 14
23181	DIP2A	DIP2 disco-interacting protein 2 homolog A (Drosophila)
23201	FAM168A	family with sequence similarity 168, member A
23225	NUP210	nucleoporin 210kDa
23241	PACS2	phosphofurin acidic cluster sorting protein 2
23256	SCFD1	sec1 family domain containing 1
23258	DENND5A	DENN/MADD domain containing 5A
23259	DDHD2	DDHD domain containing 2
23261	CAMTA1	calmodulin binding transcription activator 1
23262	PPIP5K2	diphosphoinositol pentakisphosphate kinase 2
23264	ZC3H7B	zinc finger CCCH-type containing 7B
23269	MGA	MAX gene associated
23294	ANKS1A	ankyrin repeat and sterile alpha motif domain containing 1A
23306	TMEM194A	transmembrane protein 194A
23309	SIN3B	SIN3 homolog B, transcription regulator (yeast)
23313	KIAA0930	KIAA0930
23333	DPY19L1	dpy-19-like 1 (C. elegans)
23334	SZT2	seizure threshold 2 homolog (mouse)
23347	SMCHD1	structural maintenance of chromosomes flexible hinge domain containing 1
23348	DOCK9	dedicator of cytokinesis 9
23370	ARHGEF18	Rho/Rac guanine nucleotide exchange factor (GEF) 18
23383	MAU2	MAU2 chromatid cohesion factor homolog (C. elegans)
23400	ATP13A2	ATPase type 13A2
23416	KCNH3	potassium voltage-gated channel, subfamily H (eag-related), member 3
2342	FNTB	farnesyltransferase, CAAX box, beta
23463	ICMT	isoprenylcysteine carboxyl methyltransferase
23468	CBX5	chromobox homolog 5
23471	TRAM1	translocation associated membrane protein 1
23484	LEPROTL1	leptin receptor overlapping transcript-like 1
23518	R3HDM1	R3H domain containing 1
23523	CABIN1	calcineurin binding protein 1
23543	RBFOX2	RNA binding protein, fox-1 homolog (C. elegans) 2
23557	SNAPIN	SNAP-associated protein
23559	WBP1	WW domain binding protein 1
23646	PLD3	phospholipase D family, member 3
23770	FKBP8	FK506 binding protein 8, 38kDa
23786	BCL2L13	BCL2-like 13 (apoptosis facilitator)
23788	MTCH2	mitochondrial carrier 2
24145	PANX1	pannexin 1
253650	ANKRD18A	ankyrin repeat domain 18A
253714	MMS22L	MMS22-like, DNA repair protein
253832	ZDHHC20	zinc finger, DHHC-type containing 20
253980	KCTD13	potassium channel tetramerisation domain containing 13
254251	LCORL	ligand dependent nuclear receptor corepressor-like
255738	PCSK9	proprotein convertase subtilisin/kexin type 9
255967	PAN3	PAN3 poly(A) specific ribonuclease subunit homolog (S. cerevisiae)
257160	RNF214	ring finger protein 214
257415	FAM133B	family with sequence similarity 133, member B
25800	SLC39A6	solute carrier family 39 (zinc transporter), member 6
25821	MTO1	mitochondrial translation optimization 1 homolog (S. cerevisiae)
25829	TMEM184B	transmembrane protein 184B
25836	NIPBL	Nipped-B homolog (Drosophila)
25841	ABTB2	ankyrin repeat and BTB (POZ) domain containing 2
25865	PRKD2	protein kinase D2
25879	DCAF13	DDB1 and CUL4 associated factor 13
25886	POC1A	POC1 centriolar protein homolog A (Chlamydomonas)
25894	PLEKHG4	pleckstrin homology domain containing, family G (with RhoGef domain) member 4
25911	DPCD	deleted in primary ciliary dyskinesia homolog (mouse)
25921	ZDHHC5	zinc finger, DHHC-type containing 5
25936	NSL1	NSL1, MIND kinetochore complex component, homolog (S. cerevisiae)
25950	RWDD3	RWD domain containing 3
25959	KANK2	KN motif and ankyrin repeat domains 2
25988	HINFP	histone H4 transcription factor
26027	ACOT11	acyl-CoA thioesterase 11
26073	POLDIP2	polymerase (DNA-directed), delta interacting protein 2
26086	GPSM1	G-protein signaling modulator 1
26100	WIPI2	WD repeat domain, phosphoinositide interacting 2
26118	WSB1	WD repeat and SOCS box containing 1
26133	TRPC4AP	transient receptor potential cation channel, subfamily C, member 4 associated protein
26146	TRAF3IP1	TNF receptor-associated factor 3 interacting protein 1
26152	ZNF337	zinc finger protein 337
26224	FBXL3	F-box and leucine-rich repeat protein 3
26278	SACS	spastic ataxia of Charlevoix-Saguenay (sacsin)
26284	ERAL1	Era G-protein-like 1 (E. coli)
26298	EHF	ets homologous factor
2631	GBAS	glioblastoma amplified sequence
26469	PTPN18	protein tyrosine phosphatase, non-receptor type 18 (brain-derived)
26470	SEZ6L2	seizure related 6 homolog (mouse)-like 2
26499	PLEK2	pleckstrin 2
2653	GCSH	glycine cleavage system protein H (aminomethyl carrier)
26578	OSTF1	osteoclast stimulating factor 1
26580	BSCL2	Berardinelli-Seip congenital lipodystrophy 2 (seipin)
2665	GDI2	GDP dissociation inhibitor 2
26872	STEAP1	six transmembrane epithelial antigen of the prostate 1
27005	USP21	ubiquitin specific peptidase 21
27020	NPTN	neuroplastin
27125	AFF4	AF4/FMR2 family, member 4
27237	ARHGEF16	Rho guanine nucleotide exchange factor (GEF) 16
27245	AHDC1	AT hook, DNA binding motif, containing 1
27248	ERLEC1	endoplasmic reticulum lectin 1
27252	KLHL20	kelch-like 20 (Drosophila)
27333	GOLIM4	golgi integral membrane protein 4
27347	STK39	serine threonine kinase 39
2738	GLI4	GLI family zinc finger 4
274	BIN1	bridging integrator 1
2764	GMFB	glia maturation factor, beta
2802	GOLGA3	golgin A3
2817	GPC1	glypican 1
283078	MKX	mohawk homeobox
284403	WDR62	WD repeat domain 62
284695	ZNF326	zinc finger protein 326
285331	CCDC66	coiled-coil domain containing 66
285367	RPUSD3	RNA pseudouridylate synthase domain containing 3
285613	RELL2	RELT-like 2
285753	CEP57L1	centrosomal protein 57kDa-like 1
2886	GRB7	growth factor receptor-bound protein 7
2896	GRN	granulin
28970	C11orf54	chromosome 11 open reading frame 54
28982	FLVCR1	feline leukemia virus subgroup C cellular receptor 1
28996	HIPK2	homeodomain interacting protein kinase 2
29081	METTL5	methyltransferase like 5
29087	THYN1	thymocyte nuclear protein 1
29097	CNIH4	cornichon homolog 4 (Drosophila)
29104	N6AMT1	N-6 adenine-specific DNA methyltransferase 1 (putative)
29117	BRD7	bromodomain containing 7
29789	OLA1	Obg-like ATPase 1
29904	EEF2K	eukaryotic elongation factor-2 kinase
29937	NENF	neudesin neurotrophic factor
3038	HAS3	hyaluronan synthase 3
30851	TAX1BP3	Tax1 (human T-cell leukemia virus type I) binding protein 3
309	ANXA6	annexin A6
3275	PRMT2	protein arginine methyltransferase 2
3300	DNAJB2	DnaJ (Hsp40) homolog, subfamily B, member 2
3336	HSPE1	heat shock 10kDa protein 1 (chaperonin 10)
3338	DNAJC4	DnaJ (Hsp40) homolog, subfamily C, member 4
337867	UBAC2	UBA domain containing 2
339044	PKD1P1	polycystic kidney disease 1 (autosomal dominant) pseudogene 1
339366	ADAMTSL5	ADAMTS-like 5
3396	ICT1	immature colon carcinoma transcript 1
340371	NRBP2	nuclear receptor binding protein 2
348654	GEN1	Gen homolog 1, endonuclease (Drosophila)
3508	IGHMBP2	immunoglobulin mu binding protein 2
3692	EIF6	eukaryotic translation initiation factor 6
374887	YJEFN3	YjeF N-terminal domain containing 3
374969	CCDC23	coiled-coil domain containing 23
375035	SFT2D2	SFT2 domain containing 2
3755	KCNG1	potassium voltage-gated channel, subfamily G, member 1
387103	CENPW	centromere protein W
387521	TMEM189	transmembrane protein 189
387882	C12orf75	chromosome 12 open reading frame 75
388591	RNF207	ring finger protein 207
389362	PSMG4	proteasome (prosome, macropain) assembly chaperone 4
3895	KTN1	kinectin 1 (kinesin receptor)
392	ARHGAP1	Rho GTPase activating protein 1
4007	PRICKLE3	prickle homolog 3 (Drosophila)
400818	NBPF9	neuroblastoma breakpoint family, member 9
400916	CHCHD10	coiled-coil-helix-coiled-coil-helix domain containing 10
408050	NOMO3	NODAL modulator 3
414060	TBC1D3C	TBC1 domain family, member 3C
4162	MCAM	melanoma cell adhesion molecule
4205	MEF2A	myocyte enhancer factor 2A
421	ARVCF	armadillo repeat gene deleted in velocardiofacial syndrome
4232	MEST	mesoderm specific transcript homolog (mouse)
4237	MFAP2	microfibrillar-associated protein 2
4240	MFGE8	milk fat globule-EGF factor 8 protein
4324	MMP15	matrix metallopeptidase 15 (membrane-inserted)
4356	MPP3	membrane protein, palmitoylated 3 (MAGUK p55 subfamily member 3)
440270	GOLGA8B	golgin A8 family, member B
440400	RNASEK	ribonuclease, RNase K
441212	RP9P	retinitis pigmentosa 9 pseudogene
4515	MTCP1	mature T-cell proliferation 1
4521	NUDT1	nudix (nucleoside diphosphate linked moiety X)-type motif 1
4605	MYBL2	v-myb myeloblastosis viral oncogene homolog (avian)-like 2
4644	MYO5A	myosin VA (heavy chain 12, myoxin)
4666	NACA	nascent polypeptide-associated complex alpha subunit
4681	NBL1	neuroblastoma, suppression of tumorigenicity 1
4682	NUBP1	nucleotide binding protein 1
4774	NFIA	nuclear factor I/A
4784	NFIX	nuclear factor I/X (CCAAT-binding transcription factor)
494115	RBMXL1	RNA binding motif protein, X-linked-like 1
497661	C18orf32	chromosome 18 open reading frame 32
50619	DEF6	differentially expressed in FDCP 6 homolog (mouse)
50650	ARHGEF3	Rho guanine nucleotide exchange factor (GEF) 3
5094	PCBP2	poly(rC) binding protein 2
51004	COQ6	coenzyme Q6 homolog, monooxygenase (S. cerevisiae)
51008	ASCC1	activating signal cointegrator 1 complex subunit 1
51021	MRPS16	mitochondrial ribosomal protein S16
51075	TMX2	thioredoxin-related transmembrane protein 2
51076	CUTC	cutC copper transporter homolog (E. coli)
51078	THAP4	THAP domain containing 4
51085	MLXIPL	MLX interacting protein-like
51141	INSIG2	insulin induced gene 2
51162	EGFL7	EGF-like-domain, multiple 7
51175	TUBE1	tubulin, epsilon 1
51194	IPO11	importin 11
51200	CPA4	carboxypeptidase A4
51256	TBC1D7	TBC1 domain family, member 7
51283	BFAR	bifunctional apoptosis regulator
51318	MRPL35	mitochondrial ribosomal protein L35
51324	SPG21	spastic paraplegia 21 (autosomal recessive, Mast syndrome)
51368	TEX264	testis expressed 264
51375	SNX7	sorting nexin 7
51397	COMMD10	COMM domain containing 10
51399	TRAPPC4	trafficking protein particle complex 4
51495	PTPLAD1	protein tyrosine phosphatase-like A domain containing 1
51506	UFC1	ubiquitin-fold modifier conjugating enzyme 1
51528	JKAMP	JNK1/MAPK8-associated membrane protein
51548	SIRT6	sirtuin 6
51552	RAB14	RAB14, member RAS oncogene family
51562	MBIP	MAP3K12 binding inhibitory protein 1
51569	UFM1	ubiquitin-fold modifier 1
51642	MRPL48	mitochondrial ribosomal protein L48
51665	ASB1	ankyrin repeat and SOCS box containing 1
51667	NUB1	negative regulator of ubiquitin-like proteins 1
51668	HSPB11	heat shock protein family B (small), member 11
51669	TMEM66	transmembrane protein 66
51765	MST4	serine/threonine protein kinase MST4
5306	PITPNA	phosphatidylinositol transfer protein, alpha
53373	TPCN1	two pore segment channel 1
53981	CPSF2	cleavage and polyadenylation specific factor 2, 100kDa
54458	PRR13	proline rich 13
54469	ZFAND6	zinc finger, AN1-type domain 6
5447	POR	P450 (cytochrome) oxidoreductase
54496	PRMT7	protein arginine methyltransferase 7
54517	PUS7	pseudouridylate synthase 7 homolog (S. cerevisiae)
54531	MIER2	mesoderm induction early response 1, family member 2
54532	USP53	ubiquitin specific peptidase 53
54535	CCHCR1	coiled-coil alpha-helical rod protein 1
54540	FAM193B	family with sequence similarity 193, member B
54545	MTMR12	myotubularin related protein 12
546	ATRX	alpha thalassemia/mental retardation syndrome X-linked
54602	NDFIP2	Nedd4 family interacting protein 2
54620	FBXL19	F-box and leucine-rich repeat protein 19
54662	TBC1D13	TBC1 domain family, member 13
54793	KCTD9	potassium channel tetramerisation domain containing 9
54802	TRIT1	tRNA isopentenyltransferase 1
54811	ZNF562	zinc finger protein 562
54812	AFTPH	aftiphilin
54852	PAQR5	progestin and adipoQ receptor family member V
54856	GON4L	gon-4-like (C. elegans)
54869	EPS8L1	EPS8-like 1
54877	ZCCHC2	zinc finger, CCHC domain containing 2
54953	C1orf27	chromosome 1 open reading frame 27
54976	C20orf27	chromosome 20 open reading frame 27
54985	HCFC1R1	host cell factor C1 regulator 1 (XPO1 dependent)
54991	C1orf159	chromosome 1 open reading frame 159
55007	FAM118A	family with sequence similarity 118, member A
55028	C17orf80	chromosome 17 open reading frame 80
55074	OXR1	oxidation resistance 1
55092	TMEM51	transmembrane protein 51
55105	GPATCH2	G patch domain containing 2
5511	PPP1R8	protein phosphatase 1, regulatory subunit 8
55116	TMEM39B	transmembrane protein 39B
55132	LARP1B	La ribonucleoprotein domain family, member 1B
55140	ELP3	elongation protein 3 homolog (S. cerevisiae)
55146	ZDHHC4	zinc finger, DHHC-type containing 4
55147	RBM23	RNA binding motif protein 23
55148	UBR7	ubiquitin protein ligase E3 component n-recognin 7 (putative)
55163	PNPO	pyridoxamine 5'-phosphate oxidase
55168	MRPS18A	mitochondrial ribosomal protein S18A
55173	MRPS10	mitochondrial ribosomal protein S10
55193	PBRM1	polybromo 1
55222	LRRC20	leucine rich repeat containing 20
55225	RAVER2	ribonucleoprotein, PTB-binding 2
55234	SMU1	smu-1 suppressor of mec-8 and unc-52 homolog (C. elegans)
55246	CCDC25	coiled-coil domain containing 25
55248	TMEM206	transmembrane protein 206
55268	ECHDC2	enoyl CoA hydratase domain containing 2
55285	RBM41	RNA binding motif protein 41
55326	AGPAT5	1-acylglycerol-3-phosphate O-acyltransferase 5 (lysophosphatidic acid acyltransferase, epsilon)
55342	STRBP	spermatid perinuclear RNA binding protein
55343	SLC35C1	solute carrier family 35, member C1
55345	C4orf21	chromosome 4 open reading frame 21
55362	TMEM63B	transmembrane protein 63B
55486	PARL	presenilin associated, rhomboid-like
55559	HAUS7	HAUS augmin-like complex, subunit 7
55561	CDC42BPG	CDC42 binding protein kinase gamma (DMPK-like)
55615	PRR5	proline rich 5 (renal)
55643	BTBD2	BTB (POZ) domain containing 2
55653	BCAS4	breast carcinoma amplified sequence 4
55656	INTS8	integrator complex subunit 8
55666	NPLOC4	nuclear protein localization 4 homolog (S. cerevisiae)
55676	SLC30A6	solute carrier family 30 (zinc transporter), member 6
55689	YEATS2	YEATS domain containing 2
55697	VAC14	Vac14 homolog (S. cerevisiae)
55705	IPO9	importin 9
55707	NECAP2	NECAP endocytosis associated 2
55715	DOK4	docking protein 4
55716	LMBR1L	limb region 1 homolog (mouse)-like
55722	CEP72	centrosomal protein 72kDa
55723	ASF1B	ASF1 anti-silencing function 1 homolog B (S. cerevisiae)
55734	ZFP64	zinc finger protein 64 homolog (mouse)
55755	CDK5RAP2	CDK5 regulatory subunit associated protein 2
55758	RCOR3	REST corepressor 3
55761	TTC17	tetratricopeptide repeat domain 17
55764	IFT122	intraflagellar transport 122 homolog (Chlamydomonas)
55768	NGLY1	N-glycanase 1
55778	ZNF839	zinc finger protein 839
55791	LRIF1	ligand dependent nuclear receptor interacting factor 1
55803	ADAP2	ArfGAP with dual PH domains 2
55835	CENPJ	centromere protein J
55846	ITFG2	integrin alpha FG-GAP repeat containing 2
55862	ECHDC1	enoyl CoA hydratase domain containing 1
56061	UBFD1	ubiquitin family domain containing 1
5610	EIF2AK2	eukaryotic translation initiation factor 2-alpha kinase 2
56267	CCBL2	cysteine conjugate-beta lyase 2
5635	PRPSAP1	phosphoribosyl pyrophosphate synthetase-associated protein 1
5650	KLK7	kallikrein-related peptidase 7
56672	AKIP1	A kinase (PRKA) interacting protein 1
56850	GRIPAP1	GRIP1 associated protein 1
56893	UBQLN4	ubiquilin 4
56984	PSMG2	proteasome (prosome, macropain) assembly chaperone 2
56996	SLC12A9	solute carrier family 12 (potassium/chloride transporters), member 9
56997	ADCK3	aarF domain containing kinase 3
57020	C16orf62	chromosome 16 open reading frame 62
57060	PCBP4	poly(rC) binding protein 4
57095	PITHD1	PITH (C-terminal proteasome-interacting domain of thioredoxin-like) domain containing 1
5711	PSMD5	proteasome (prosome, macropain) 26S subunit, non-ATPase, 5
57116	ZNF695	zinc finger protein 695
57139	RGL3	ral guanine nucleotide dissociation stimulator-like 3
57147	SCYL3	SCY1-like 3 (S. cerevisiae)
5715	PSMD9	proteasome (prosome, macropain) 26S subunit, non-ATPase, 9
57153	SLC44A2	solute carrier family 44, member 2
57180	ACTR3B	ARP3 actin-related protein 3 homolog B (yeast)
57189	KIAA1147	KIAA1147
57190	SEPN1	selenoprotein N, 1
57380	MRS2	MRS2 magnesium homeostasis factor homolog (S. cerevisiae)
57407	NMRAL1	NmrA-like family domain containing 1
57465	TBC1D24	TBC1 domain family, member 24
57478	USP31	ubiquitin specific peptidase 31
57488	ESYT2	extended synaptotagmin-like protein 2
57489	ODF2L	outer dense fiber of sperm tails 2-like
57496	MKL2	MKL/myocardin-like 2
57533	TBC1D14	TBC1 domain family, member 14
57583	TMEM181	transmembrane protein 181
57589	KIAA1432	KIAA1432
57590	WDFY1	WD repeat and FYVE domain containing 1
57609	DIP2B	DIP2 disco-interacting protein 2 homolog B (Drosophila)
5763	PTMS	parathymosin
57647	DHX37	DEAH (Asp-Glu-Ala-His) box polypeptide 37
57690	TNRC6C	trinucleotide repeat containing 6C
57695	USP37	ubiquitin specific peptidase 37
57698	KIAA1598	KIAA1598
5771	PTPN2	protein tyrosine phosphatase, non-receptor type 2
57719	ANO8	anoctamin 8
57720	GPR107	G protein-coupled receptor 107
57794	SUGP1	SURP and G patch domain containing 1
58496	LY6G5B	lymphocyte antigen 6 complex, locus G5B
58513	EPS15L1	epidermal growth factor receptor pathway substrate 15-like 1
58533	SNX6	sorting nexin 6
5861	RAB1A	RAB1A, member RAS oncogene family
5862	RAB2A	RAB2A, member RAS oncogene family
5863	RGL2	ral guanine nucleotide dissociation stimulator-like 2
5875	RABGGTA	Rab geranylgeranyltransferase, alpha subunit
5910	RAP1GDS1	RAP1, GTP-GDP dissociation stimulator 1
5965	RECQL	RecQ protein-like (DNA helicase Q1-like)
599	BCL2L2	BCL2-like 2
6001	RGS10	regulator of G-protein signaling 10
60491	NIF3L1	NIF3 NGG1 interacting factor 3-like 1 (S. pombe)
60492	CCDC90B	coiled-coil domain containing 90B
60526	C2orf43	chromosome 2 open reading frame 43
60528	ELAC2	elaC homolog 2 (E. coli)
60558	GUF1	GUF1 GTPase homolog (S. cerevisiae)
60560	NAA35	N(alpha)-acetyltransferase 35, NatC auxiliary subunit
60592	SCOC	short coiled-coil protein
60625	DHX35	DEAH (Asp-Glu-Ala-His) box polypeptide 35
60685	ZFAND3	zinc finger, AN1-type domain 3
6251	RSU1	Ras suppressor protein 1
6259	RYK	RYK receptor-like tyrosine kinase
63897	HEATR6	HEAT repeat containing 6
63901	FAM111A	family with sequence similarity 111, member A
63905	MANBAL	mannosidase, beta A, lysosomal-like
63967	CLSPN	claspin
63971	KIF13A	kinesin family member 13A
64105	CENPK	centromere protein K
64114	TMBIM1	transmembrane BAX inhibitor motif containing 1
64147	KIF9	kinesin family member 9
64215	DNAJC1	DnaJ (Hsp40) homolog, subfamily C, member 1
64216	TFB2M	transcription factor B2, mitochondrial
64219	PJA1	praja ring finger 1
64282	PAPD5	PAP associated domain containing 5
64328	XPO4	exportin 4
64403	CDH24	cadherin 24, type 2
64417	C5orf28	chromosome 5 open reading frame 28
64419	MTMR14	myotubularin related protein 14
64427	TTC31	tetratricopeptide repeat domain 31
64601	VPS16	vacuolar protein sorting 16 homolog (S. cerevisiae)
64689	GORASP1	golgi reassembly stacking protein 1, 65kDa
64710	NUCKS1	nuclear casein kinase and cyclin-dependent kinase substrate 1
64743	WDR13	WD repeat domain 13
64756	ATPAF1	ATP synthase mitochondrial F1 complex assembly factor 1
64848	YTHDC2	YTH domain containing 2
64853	AIDA	axin interactor, dorsalization associated
64854	USP46	ubiquitin specific peptidase 46
64857	PLEKHG2	pleckstrin homology domain containing, family G (with RhoGef domain) member 2
64951	MRPS24	mitochondrial ribosomal protein S24
65010	SLC26A6	solute carrier family 26, member 6
6508	SLC4A3	solute carrier family 4, anion exchanger, member 3
65109	UPF3B	UPF3 regulator of nonsense transcripts homolog B (yeast)
65123	INTS3	integrator complex subunit 3
653238	GTF2H2B	general transcription factor IIH, polypeptide 2B (pseudogene)
6533	SLC6A6	solute carrier family 6 (neurotransmitter transporter, taurine), member 6
653308	ASAH2B	N-acylsphingosine amidohydrolase (non-lysosomal ceramidase) 2B
6542	SLC7A2	solute carrier family 7 (cationic amino acid transporter, y+ system), member 2
6597	SMARCA4	SWI/SNF related, matrix associated, actin dependent regulator of chromatin, subfamily a, member 4
65979	PHACTR4	phosphatase and actin regulator 4
6599	SMARCC1	SWI/SNF related, matrix associated, actin dependent regulator of chromatin, subfamily c, member 1
66005	CHID1	chitinase domain containing 1
6604	SMARCD3	SWI/SNF related, matrix associated, actin dependent regulator of chromatin, subfamily d, member 3
6623	SNCG	synuclein, gamma (breast cancer-specific protein 1)
664	BNIP3	BCL2/adenovirus E1B 19kDa interacting protein 3
6642	SNX1	sorting nexin 1
6643	SNX2	sorting nexin 2
666	BOK	BCL2-related ovarian killer
6672	SP100	SP100 nuclear antigen
6687	SPG7	spastic paraplegia 7 (pure and complicated autosomal recessive)
6721	SREBF2	sterol regulatory element binding transcription factor 2
6725	SRMS	src-related kinase lacking C-terminal regulatory tyrosine and N-terminal myristylation sites
6834	SURF1	surfeit 1
6840	SVIL	supervillin
6924	TCEB3	transcription elongation factor B (SIII), polypeptide 3 (110kDa, elongin A)
6944	VPS72	vacuolar protein sorting 72 homolog (S. cerevisiae)
7011	TEP1	telomerase-associated protein 1
7036	TFR2	transferrin receptor 2
7109	TRAPPC10	trafficking protein particle complex 10
7138	TNNT1	troponin T type 1 (skeletal, slow)
7164	TPD52L1	tumor protein D52-like 1
7266	DNAJC7	DnaJ (Hsp40) homolog, subfamily C, member 7
7268	TTC4	tetratricopeptide repeat domain 4
728841	NBPF8	neuroblastoma breakpoint family, member 8
729873	TBC1D3	TBC1 domain family, member 3
729877	TBC1D3H	TBC1 domain family, member 3H
729991	MEF2BNB	MEF2B neighbor
730094	C16orf52	chromosome 16 open reading frame 52
7335	UBE2V1	ubiquitin-conjugating enzyme E2 variant 1
7341	SUMO1	SMT3 suppressor of mif two 3 homolog 1 (S. cerevisiae)
7375	USP4	ubiquitin specific peptidase 4 (proto-oncogene)
7421	VDR	vitamin D (1,25- dihydroxyvitamin D3) receptor
7511	XPNPEP1	X-prolyl aminopeptidase (aminopeptidase P) 1, soluble
755	C21orf2	chromosome 21 open reading frame 2
7587	ZNF37A	zinc finger protein 37A
7593	MZF1	myeloid zinc finger 1
7625	ZNF74	zinc finger protein 74
7703	PCGF2	polycomb group ring finger 2
7739	ZNF185	zinc finger protein 185 (LIM domain)
7753	ZNF202	zinc finger protein 202
7769	ZNF226	zinc finger protein 226
7770	ZNF227	zinc finger protein 227
7851	MALL	mal, T-cell differentiation protein-like
78992	YIPF2	Yip1 domain family, member 2
79001	VKORC1	vitamin K epoxide reductase complex, subunit 1
79004	CUEDC2	CUE domain containing 2
79006	METRN	meteorin, glial cell differentiation regulator
79019	CENPM	centromere protein M
79023	NUP37	nucleoporin 37kDa
79047	KCTD15	potassium channel tetramerisation domain containing 15
79058	ASPSCR1	alveolar soft part sarcoma chromosome region, candidate 1
79065	ATG9A	ATG9 autophagy related 9 homolog A (S. cerevisiae)
79096	C11orf49	chromosome 11 open reading frame 49
79109	MAPKAP1	mitogen-activated protein kinase associated protein 1
79188	TMEM43	transmembrane protein 43
7920	ABHD16A	abhydrolase domain containing 16A
79567	FAM65A	family with sequence similarity 65, member A
79628	SH3TC2	SH3 domain and tetratricopeptide repeats 2
79651	RHBDF2	rhomboid 5 homolog 2 (Drosophila)
79664	NARG2	NMDA receptor regulated 2
79665	DHX40	DEAH (Asp-Glu-Ala-His) box polypeptide 40
79669	C3orf52	chromosome 3 open reading frame 52
79676	OGFOD2	2-oxoglutarate and iron-dependent oxygenase domain containing 2
79706	PRKRIP1	PRKR interacting protein 1 (IL11 inducible)
79714	CCDC51	coiled-coil domain containing 51
79716	NPEPL1	aminopeptidase-like 1
79719	AAGAB	alpha- and gamma-adaptin binding protein
79726	WDR59	WD repeat domain 59
79734	KCTD17	potassium channel tetramerisation domain containing 17
79745	CLIP4	CAP-GLY domain containing linker protein family, member 4
79763	ISOC2	isochorismatase domain containing 2
79767	ELMO3	engulfment and cell motility 3
79774	GRTP1	growth hormone regulated TBC protein 1
79794	C12orf49	chromosome 12 open reading frame 49
7982	ST7	suppression of tumorigenicity 7
79830	ZMYM1	zinc finger, MYM-type 1
79832	QSER1	glutamine and serine rich 1
79863	RBFA	ribosome binding factor A (putative)
79890	RIN3	Ras and Rab interactor 3
79897	RPP21	ribonuclease P/MRP 21kDa subunit
79932	KIAA0319L	KIAA0319-like
79934	ADCK4	aarF domain containing kinase 4
79961	DENND2D	DENN/MADD domain containing 2D
79971	WLS	wntless homolog (Drosophila)
80010	RMI1	RMI1, RecQ mediated genome instability 1, homolog (S. cerevisiae)
80067	DCAF17	DDB1 and CUL4 associated factor 17
80097	MZT2B	mitotic spindle organizing protein 2B
80144	FRAS1	Fraser syndrome 1
80145	THOC7	THO complex 7 homolog (Drosophila)
80221	ACSF2	acyl-CoA synthetase family member 2
80336	PABPC1L	poly(A) binding protein, cytoplasmic 1-like
80781	COL18A1	collagen, type XVIII, alpha 1
80864	EGFL8	EGF-like-domain, multiple 8
8089	YEATS4	YEATS domain containing 4
80895	ILKAP	integrin-linked kinase-associated serine/threonine phosphatase
8131	NPRL3	nitrogen permease regulator-like 3 (S. cerevisiae)
81542	TMX1	thioredoxin-related transmembrane protein 1
81545	FBXO38	F-box protein 38
81565	NDEL1	nudE nuclear distribution gene E homolog (A. nidulans)-like 1
81570	CLPB	ClpB caseinolytic peptidase B homolog (E. coli)
81576	CCDC130	coiled-coil domain containing 130
81605	URM1	ubiquitin related modifier 1
81611	ANP32E	acidic (leucine-rich) nuclear phosphoprotein 32 family, member E
81622	UNC93B1	unc-93 homolog B1 (C. elegans)
81855	SFXN3	sideroflexin 3
8195	MKKS	McKusick-Kaufman syndrome
8209	C21orf33	chromosome 21 open reading frame 33
822	CAPG	capping protein (actin filament), gelsolin-like
8242	KDM5C	lysine (K)-specific demethylase 5C
83444	INO80B	INO80 complex subunit B
83746	L3MBTL2	l(3)mbt-like 2 (Drosophila)
83752	LONP2	lon peptidase 2, peroxisomal
83787	ARMC10	armadillo repeat containing 10
83930	STARD3NL	STARD3 N-terminal like
83940	TATDN1	TatD DNase domain containing 1
83959	SLC4A11	solute carrier family 4, sodium borate transporter, member 11
83989	FAM172A	family with sequence similarity 172, member A
84057	MND1	meiotic nuclear divisions 1 homolog (S. cerevisiae)
84126	ATRIP	ATR interacting protein
84154	RPF2	ribosome production factor 2 homolog (S. cerevisiae)
84162	KIAA1109	KIAA1109
84191	FAM96A	family with sequence similarity 96, member A
84193	SETD3	SET domain containing 3
84218	TBC1D3F	TBC1 domain family, member 3F
84222	TMEM191A	transmembrane protein 191A
84240	ZCCHC9	zinc finger, CCHC domain containing 9
84243	ZDHHC18	zinc finger, DHHC-type containing 18
84261	FBXW9	F-box and WD repeat domain containing 9
84263	HSDL2	hydroxysteroid dehydrogenase like 2
84269	CHCHD5	coiled-coil-helix-coiled-coil-helix domain containing 5
84280	BTBD10	BTB (POZ) domain containing 10
84284	NTPCR	nucleoside-triphosphatase, cancer-related
84307	ZNF397	zinc finger protein 397
84320	ACBD6	acyl-CoA binding domain containing 6
84340	GFM2	G elongation factor, mitochondrial 2
84456	L3MBTL3	l(3)mbt-like 3 (Drosophila)
84498	FAM120B	family with sequence similarity 120B
84561	SLC12A8	solute carrier family 12 (potassium/chloride transporters), member 8
8460	TPST1	tyrosylprotein sulfotransferase 1
84641	HIATL1	hippocampus abundant transcript-like 1
84650	EBPL	emopamil binding protein-like
84668	FAM126A	family with sequence similarity 126, member A
84766	EFCAB4B	EF-hand calcium binding domain 4B
84807	NFKBID	nuclear factor of kappa light polypeptide gene enhancer in B-cells inhibitor, delta
84859	LRCH3	leucine-rich repeats and calponin homology (CH) domain containing 3
84866	TMEM25	transmembrane protein 25
84869	CBR4	carbonyl reductase 4
84893	FBXO18	F-box protein, helicase, 18
84908	FAM136A	family with sequence similarity 136, member A
84914	ZNF587	zinc finger protein 587
84926	SPRYD3	SPRY domain containing 3
84937	ZNRF1	zinc and ring finger 1
84941	HSH2D	hematopoietic SH2 domain containing
84955	NUDCD1	NudC domain containing 1
84964	ALKBH6	alkB, alkylation repair homolog 6 (E. coli)
84986	ARHGAP19	Rho GTPase activating protein 19
85013	TMEM128	transmembrane protein 128
8514	KCNAB2	potassium voltage-gated channel, shaker-related subfamily, beta member 2
85358	SHANK3	SH3 and multiple ankyrin repeat domains 3
85359	DGCR6L	DiGeorge syndrome critical region gene 6-like
8536	CAMK1	calcium/calmodulin-dependent protein kinase I
85360	SYDE1	synapse defective 1, Rho GTPase, homolog 1 (C. elegans)
85451	UNK	unkempt homolog (Drosophila)
85465	EPT1	ethanolaminephosphotransferase 1 (CDP-ethanolamine-specific)
8562	DENR	density-regulated protein
8567	MADD	MAP-kinase activating death domain
8575	PRKRA	protein kinase, interferon-inducible double stranded RNA dependent activator
8577	TMEFF1	transmembrane protein with EGF-like and two follistatin-like domains 1
8604	SLC25A12	solute carrier family 25 (mitochondrial carrier, Aralar), member 12
8624	PSMG1	proteasome (prosome, macropain) assembly chaperone 1
863	CBFA2T3	core-binding factor, runt domain, alpha subunit 2; translocated to, 3
864	RUNX3	runt-related transcription factor 3
8648	NCOA1	nuclear receptor coactivator 1
8726	EED	embryonic ectoderm development
8728	ADAM19	ADAM metallopeptidase domain 19
8774	NAPG	N-ethylmaleimide-sensitive factor attachment protein, gamma
8842	PROM1	prominin 1
8859	STK19	serine/threonine kinase 19
8887	TAX1BP1	Tax1 (human T-cell leukemia virus type I) binding protein 1
8897	MTMR3	myotubularin related protein 3
89122	TRIM4	tripartite motif containing 4
8975	USP13	ubiquitin specific peptidase 13 (isopeptidase T-3)
89848	FCHSD1	FCH and double SH3 domains 1
9016	SLC25A14	solute carrier family 25 (mitochondrial carrier, brain), member 14
90410	IFT20	intraflagellar transport 20 homolog (Chlamydomonas)
9043	SPAG9	sperm associated antigen 9
9050	PSTPIP2	proline-serine-threonine phosphatase interacting protein 2
90507	SCRN2	secernin 2
9053	MAP7	microtubule-associated protein 7
90592	ZNF700	zinc finger protein 700
9093	DNAJA3	DnaJ (Hsp40) homolog, subfamily A, member 3
9121	SLC16A5	solute carrier family 16, member 5 (monocarboxylic acid transporter 6)
91351	DDX60L	DEAD (Asp-Glu-Ala-Asp) box polypeptide 60-like
91433	RCCD1	RCC1 domain containing 1
91445	RNF185	ring finger protein 185
9147	NEMF	nuclear export mediator factor
91862	MARVELD3	MARVEL domain containing 3
91942	NDUFAF2	NADH dehydrogenase (ubiquinone) 1 alpha subcomplex, assembly factor 2
92002	FAM58A	family with sequence similarity 58, member A
9208	LRRFIP1	leucine rich repeat (in FLII) interacting protein 1
9217	VAPB	VAMP (vesicle-associated membrane protein)-associated protein B and C
9260	PDLIM7	PDZ and LIM domain 7 (enigma)
9270	ITGB1BP1	integrin beta 1 binding protein 1
92745	SLC38A5	solute carrier family 38, member 5
9317	PTER	phosphotriesterase related
9330	GTF3C3	general transcription factor IIIC, polypeptide 3, 102kDa
93436	ARMC6	armadillo repeat containing 6
9397	NMT2	N-myristoyltransferase 2
93973	ACTR8	ARP8 actin-related protein 8 homolog (yeast)
9400	RECQL5	RecQ protein-like 5
94081	SFXN1	sideroflexin 1
94101	ORMDL1	ORM1-like 1 (S. cerevisiae)
9466	IL27RA	interleukin 27 receptor, alpha
9467	SH3BP5	SH3-domain binding protein 5 (BTK-associated)
9522	SCAMP1	secretory carrier membrane protein 1
9546	APBA3	amyloid beta (A4) precursor protein-binding, family A, member 3
9552	SPAG7	sperm associated antigen 7
9585	KIF20B	kinesin family member 20B
9631	NUP155	nucleoporin 155kDa
9645	MICAL2	microtubule associated monoxygenase, calponin and LIM domain containing 2
9665	KIAA0430	KIAA0430
9674	KIAA0040	KIAA0040
9678	PHF14	PHD finger protein 14
9679	FAM53B	family with sequence similarity 53, member B
9696	CROCC	ciliary rootlet coiled-coil, rootletin
9702	CEP57	centrosomal protein 57kDa
9711	KIAA0226	KIAA0226
9728	SECISBP2L	SECIS binding protein 2-like
9731	CEP104	centrosomal protein 104kDa
9735	KNTC1	kinetochore associated 1
9768	KIAA0101	KIAA0101
9772	KIAA0195	KIAA0195
9776	ATG13	ATG13 autophagy related 13 homolog (S. cerevisiae)
9777	TM9SF4	transmembrane 9 superfamily protein member 4
9812	KIAA0141	KIAA0141
9814	SFI1	Sfi1 homolog, spindle assembly associated (yeast)
9849	ZNF518A	zinc finger protein 518A
987	LRBA	LPS-responsive vesicle trafficking, beach and anchor containing
9874	TLK1	tousled-like kinase 1
9882	TBC1D4	TBC1 domain family, member 4
9897	KIAA0196	KIAA0196
9921	RNF10	ring finger protein 10
9924	PAN2	PAN2 poly(A) specific ribonuclease subunit homolog (S. cerevisiae)
9946	CRYZL1	crystallin, zeta (quinone reductase)-like 1
9968	MED12	mediator complex subunit 12
