# Supplementary material for: Splicing modulators act at the branch point adenosine binding pocket defined by the PHF5A–SF3b complex
Source: Nat Commun. 2017 May 25;8:15522. doi: 10.1038/ncomms15522 (PMC5458519; doi:10.1038/ncomms15522)
Supplement: Supplementary Data 6 — List of Genes with significant Intron Retention events in E7107 treated PHF5A WT cell lines and significant Exon Skipping events in E7107 treated PHF5A Y36C cell lines. [file ncomms15522-s7.xlsx]

## Sheet: genes_list
HPS1
SCD
NDUFB8
MRPL43
NPM3
PPRC1
NOLC1
PDCD11
SLK
SMNDC1
SMC3
TCF7L2
PDZD8
FAM204A
EIF3A
TIAL1
MCMBP
CDC123
CTBP2
EDRF1
BCCIP
MCM10
HSPA14
RPP38
PIP4K2A
YME1L1
WAC
ARHGAP12
HNRNPF
NCOA4
NET1
FAM208B
TFAM
CDK1
HNRNPH3
DDX21
SAR1A
PLAU
ATP5C1
RPS24
PPIF
ANXA11
LARP4B
ADIRF
CCNJ
TM9SF3
YAP1
DCUN1D5
EIF4G2
TIMM8B
PAFAH1B2
PCSK7
UBE4A
BCL9L
CCDC84
USP47
TBRG1
EI24
SRPR
ST14
NCAPD3
FAR1
C11orf58
SAAL1
NAP1L4
EIF3M
CD59
ZNF195
CAPRIN1
CD44
NUP98
SIGIRR
API5
ALKBH3
PTDSS2
CKAP5
CELF1
PTPMT1
RNH1
HRAS
PHRF1
ZFP91-CNTF,ZFP91
PRPF19
DDB1
CPSF7
TUT1
HNRNPUL2,HNRNPUL2-BSCL2
WDR74
SNHG1
SLC3A2
MARK2
PPP1R14B
SF1
CDCA5
ARFIP2
LTBP3
PCNXL3
CFL1
FOSL1
EIF1AD
BANF1
SF3B2
BRMS1
SLC29A2
ADRBK1
MRPL17
RPS6KB2
GSTP1
NDUFV1
SUV420H1
PPP6R3
GAL
MYEOV
CCND1
RNF121
NUMA1
PRKRIR
SLC25A22
RPLP2
CD151
TMEM9B
CHORDC1
TAF1D
IPO7
GAS2L3
TXNRD1
YBX3
ISCU
ALKBH2
ATP2A2
DDX54
RITA1
MED13L
RAB35
GCN1L1
RPLP0
PXN
POP5
MLEC
MLXIP
RSRC2
SETD8
DDX55
UBC
DDX47
RAN
PUS1
EP400
FBRSL1
PGAM5
ANKLE2
STRAP
GOLT1B
FOXM1
DDX11
FAM60A
PPHLN1
SLC38A2
HDAC7
CCNT1
KMT2D
KDM5A
SPATS2
MCRS1
SMARCD1
NR4A1
KRT8
EIF4B
ESPL1
PFDN5
C12orf10
PCBP2
TARBP2
HNRNPA1,HNRNPA1P10
GTSF1
SARNP
CDK2
RPL41
ESYT1
SMARCC2
ANKRD52
ATP5B
PTGES3
NAB2
SHMT2
PIP4K2C
MIR6759,CDK4
CDK4
TSFM
CTDSP2
TNFRSF1A
LTBR
MRPL51
HMGA2
NOP2
ZNF384
DYRK2
CDCA3
CCT2
PEX5
KRR1
C12orf29
KITLG
ATP2B1
LOC642846
TMPO
TPP2
CARKD
ANKRD10
ARHGEF7
CUL4A
LAMP1
TFDP1
GAS6
NUPL1
GTF3A
HMGB1
HSPH1
EXOSC8
PROSER1
TPT1
DLEU2
CKAP2
DIS3
RBM26
IPO5
EIF5
MARK3
CKB
INF2
JAG2
C14orf80
PARP2
HNRNPC
METTL3
OXA1L
MRPL52
PSMB5
ACIN1
AP1G2
IPO4
TINF2
G2E3
HECTD1
KIAA0391
PRPF39
SAV1
SOCS4
MAPK1IP1L
ACTN1
MED6
RBM25
ABCD4
SNW1
CALM1
DICER1
PAPOLA
ARHGAP11A
EIF2AK4
KNSTRN
SPINT1
TMEM87A
ARPP19
SLTM
ANXA2
USP3
SNAPC5
KIF23
PKM
ULK3
PSMA4
MORF4L1
PRC1
LOC100507217
GSPT1
TSR3
PDXDC1
RRN3
TELO2
CRAMP1L
MRPS34
NUBP2
KNOP1
NDUFB10
RPS2
ZNF598
PKD1
TRAF7
CDR2
MLST8
RNPS1
TNRC6A
SRRM2
XPO6
TCEB2
ATXN2L
BOLA2,BOLA2B
MAZ
CDIPT
HIRIP3
INO80E
PPP4C
TNFRSF12A
SRCAP
PHKG2
RNF40
FUS
ZNF263
CREBBP
SHCBP1
VPS35
GLYR1
UBN1
HERPUD1
CIAPIN1
CNOT1
E2F4
ACD
ENKD1
ESRP2
SLC7A6
C16orf13
CHTF8
CIRH1A
NIP7
CYB5B
NFAT5
NOB1
WDR90
SF3B3
AP1G1
IST1
JMJD8
RFWD3
BCAR1
KARS
CMC2
MSLN
RPUSD1
CHTF18
TAF1C
USP10
ZDHHC7
KLHDC4
ZC3H18
CTU2
PIEZO1
APRT
PMM2
ANKRD11
CHMP1A
CDK10
FANCA
TCF25
DEF8
AFG3L1P
YWHAE
MYO1C
FAM211A-AS1
MPRIP
COPS3
FLII
TMEM11
TSR1
METTL16
PAFAH1B1
CLUH
UNC119
SPAG5
KIAA0100
NUFIP2
COPRS
ZNF207
AATF
SYNRG
MSL1
EIF1
FKBP10
KAT2A
RAB5C
COASY
PLEKHH3
AARSD1,PTGES3L-AARSD1
LSM12
UBTF
SLC25A39
EFTUD2
KIF18B
MIR6783,KIF18B
PLCD3
MYBBP1A
NPEPPS
KPNB1
NFE2L1
UBE2Z
SNF8
SLC35B1
MINK1
ITGA3
SLC25A11
EME1
LUC7L3
MBTD1
DHX33
MIS12
TRIM25
AKAP1
MRPS23
SRSF1
DYNLL2
SUPT4H1
RAD51C
CLTC
PTRH2
RPS6KB1
MED13
METTL2A
STRADA
CCDC47
DDX42
PSMC5
SMARCD2
DDX5
SMURF2
FAM64A
FAM57A
NOL11
RNASEK-C17orf49,C17orf49
FAM104A
ACADVL
CTDNEP1
NEURL4
NAT9
HN1
NUP85
GGA3
GRB2
SAP30BP
TRIM65
SRP68
EXOC7
UBE2O
SNHG16
SENP3-EIF4A1,SENP3
SRSF2
SENP3-EIF4A1,EIF4A1
SAT2
SYNGR2
BIRC5
PGS1
EIF4A3
TRAPPC1
BAIAP2
ENTHD2
ARL16
HGS
P4HB
ARHGDIA
SIRT7
PYCR1
STRA13
LRRC45
GPS1
DUS1L
SLC16A3
CSNK1D
FOXK2
WDR45B
AURKB
RANGRF
RPL26
MYH10
TUBB6
SEH1L
SNRPD1
USP14
C18orf21
ELP2
RPL17-C18orf32,RPL17
MBD1
CXXC1
MALT1
CTDP1
PQLC1
TXNL4A
PPP4R1
TMEM259
EIF3G
DNMT1
CNN2
MRPL4
RAVER1
ILF3
POLR2E
GPX4
LDLR
DHPS
PRDX2
CALR
TRMT1
C19orf53
DAZAP1
LPHN1
DDX39A
GIPC1
TCF3
FAM32A
SMIM7
MYO9B
DDA1
SSBP4
ISYNA1
SUGP2
NR2C2AP
PLEKHJ1,MIR1227
LMNB2
THOP1
POP4
CCNE1
URI1
PDCD2L
UBA2
GRAMD1A
HMG20B
USF2
TMEM147
RBM42
KMT2B
U2AF1L4
ZNF146
ACTN4
HNRNPL
NFKBIB
RPS16
SUPT5H
TIMM50
AXL
ATP5SL
ERF
SH3GL1
SMG9
KCNN4
CHAF1A
UBXN6
PVR
TOMM40
GEMIN7
ERCC1
DMWD
STRN4
AP2S1
GLTSCR2
UHRF1
BAX
SNRNP70
SCAF1
IRF3
BCL2L12
MED25
PNKP
TBC1D17
RPS9
LENG8
PPP1R12C
PPP6R1
U2AF2
EPN1
DUS3L
BSG
RPS5
NDUFA11
TRIM28
RANBP3
POLRMT
TRIP10
SH2D3A
MISP
PTBP1
HNRNPM
MED16
ZNF317
WDR18
UBL5
HIAT1
RTCA
PRPF38B
AMPD2
SRM
EXOSC10
ATP5F1
CSDE1
SDF4
TTF2
MFN2
UBE2J2
PUSL1
CPSF3L
DVL1
MRPL20
ATAD3B
ATAD3A
RBM8A
RPRD2
MCL1
CERS2
PIP5K1A
PSMD4
PI4KB
POGZ
S100A4
CHTOP
DENND4B
UBAP2L
UBE2Q1
SHC1
FLAD1
MTX1
CLK2
RUSC1
LAMTOR2
SMG5
MIB2
GPATCH4
HDGF
PRCC
ARHGEF11
EFHD2
PEA15
DCAF8
PFDN2
SPEN
CDK11A
EPHA2
CDK11A,CDK11B
POGK
SZRD1
NADK
PRRC2C
METTL13
GAS5
RCC2
TOR1AIP2
DHX9
SMG7
TPR
EMC1
CAMSAP2
TIMM17A
UBE2T
MDM4
RBBP5
LAMB3
DDOST
HP1BP3
DTL
KCTD3
WDR26
LBR
ENAH
C1orf35
MRPL55
GUK1
KDM1A
TOMM20
RBM34
HNRNPR
LGALS8
LYPLA2
SRSF10
HNRNPU
AHCTF1
ZNF669
ZNF692
SRRM1
C1orf63
DNAJC8
RCC1
YTHDF2
SRSF4
PUM1
TINAGL1
PTP4A2
KHDRBS1
TXLNA
EIF3I
AK2
THRAP3
MRPS15
CDCA8
AKIRIN1
PABPC4
CAP1
CDC20
DPH2
ATP6V0B
PLK3
NASP
GPBP1L1
TMEM69
EFCAB14
NRD1
ORC1
PRPF38A
LRRC42
GADD45A
DEPDC1
SRSF11
RABGGTB
FUBP1
ERRFI1
GNG5
SEP15
NOC2L
PKN2
RPL5
MTF2
ARHGAP29
F3
SNRPB2
RRBP1
SNX5
MGME1
XRN2
GZF1
NOP56
IDH3B
HM13
TPX2
ASXL1
EIF6
UQCC1
CPNE1
RBM39
TGIF2-C20orf24,C20orf24
RPN2
SNHG17
CDC25B
TOP1
YWHAB
TOMM34
SDC4
UBE2C
ZMYND8
CSNK2A1
CSE1L
STAU1
ZFAS1
RBM38
GNAS
SLMO2,SLMO2-ATP5E
LSM14B
SS18L1
ADRM1
LAMA5
RPS21
SLCO4A1
PPDPF
RTEL1-TNFRSF6B,RTEL1
ARFRP1
SLC2A4RG
BTG3
C21orf59
PAXBP1
SON
DONSON
RUNX1
SETD4
DYRK1A
HMGN1
U2AF1
PTTG1IP
FAM207A
SLC19A1
MCM3AP
ZDHHC8
YDJC
DDT
GUCD1
EWSR1
GAS2L1
NF2
PISD
FBXO7
CDC42EP1
EIF3L
CBX6
RPL3
ST13
EP300
RANGAP1
XRCC6
TCF20
POLDIP3
MCAT
PRR5-ARHGAP8,ARHGAP8
NUP50
TRMU
TRABD
HDAC10
MAPK12
MAPK11
PLXNB2
SBF1
LMF2
TYMP,SCO2
ODC1
FHL2
PDIA6
SLC20A1
E2F6
NIFK
TSN
WDR33
AMMECR1L
SMPD4
PLEKHB2
SPOPL
RIF1
PRPF40A
MARCH7
PSMD14
FASTKD1
ITGA6
ATF2
HNRNPA3
SSFA2
WDR75
GLS
WDR35
NOP58
PUM2
RQCD1
ZNF142
STK16
SPEG
ACSL3
AP1S3
CUL3
TRIP12
EIF4E2
ATG16L1
HJURP
RAB17
NDUFA10
HDLBP
STK25
ATG4B
SF3B14
ACP1
TMEM214
PREB
SNX17
NRBP1
MRPL33
WDR43
CRIM1
SRSF7
DHX57
LRPPRC
CALM2
RTN4
USP34
XPO1
CCT4
MDH1
TMEM18
PNO1
PPP3R1
SNRPG
CCT7
DUSP11
MTHFD2
MRPL53
AUP1
HTRA2
RNF181
CIAO1
SNRNP200
RPL24
TATDN2
PHLDB2
ABHD10
ATG3
C3orf17
QTRTD1
IQCB1
RAF1
TPRA1
SEC61A1
HMCES
MRPL3
TOPBP1
DBR1
COPB2
RNF7
EIF2A
MBNL1
EAF1
SMC4
KPNA4
MYNN
TBL1XR1
FXR1
AP2M1
ALG3
EIF4G1
IGF2BP2
TRA2B
EIF4A2
RFC4
ATP13A3
TFRC
DLG1
OXSR1
SLC25A38
CTNNB1
CDCP1
PTPN23
DHX30
CDC25A
ARIH2
DALRD3
QRICH1
RHOA
GMPPB
RBM6
RBM5
IFRD2
RASSF1
ALAS1
GNL3
GLT8D1
TKT
PPP4R2
CGGBP1
THUMPD3
SETD5
CLDND1
CPOX
DCBLD2
WDR1
SNHG8
CTBP1
MAD2L1
ANXA5
EXOSC9
PLK4
MAEA
ELF2
ABCE1
RPS3A
SLBP
NCAPG
FAT1
WHSC1
RBPJ
MFSD10
RPL9
LYAR
POLR2B
ATP5I
PCGF3
ANKRD17
EREG
G3BP2
NUP54
HNRNPD
HNRNPDL
ENOPH1
THAP9-AS1
GAK
TSPAN5
MARCH6
WDR36
SRP19
ATG12
PRRC1
CLPTM1L
BRD8
KIF20A
HSPA9
CTNNA1
MATR3
HARS
HARS2
TCERG1
CSNK1A1
TCOF1
RBM22
G3BP1
LARP1
CNOT8
MRPL22
NPM1
BOD1
NOP16
RNF44
GRK6
DBN1
HNRNPAB
HNRNPH1
TBC1D9B
GNB2L1
SDHA
DROSHA
BRIX1
ZNF131
HMGCS1
GPBP1
ERBB2IP
SREK1
NSUN2
CCNB1
GTF2H2C,GTF2H2D
SMN2,SMN1
TNPO1
ENC1
HMGCR
MTRR
MTX3
VCAN
ATG5
AMD1
RWDD1
HBS1L
NOL7
BCLAF1
VTA1
GPR126
SOD2
TCP1
BTN2A1
TRIM27
HLA-A
HLA-E
ABCF1
MRPS18B
DDR1
ATP6V1G2-DDX39B,DDX39B
PRRC2A
BAG6
VARS
C6orf48
EHMT2
BRD2
MAPK13
MTCH1
CCND3
RPL7L1
PPP2R5D
MRPL2
POLR1C
VEGFA
MRPL14
FBXO9
DST
ZNF451
PHF3
SSR1
RIOK1
SENP6
SYNCRIP
SNHG5
RNGTT
PNISR
GNB2
TRIP6,MIR6875
SRRT
LRWD1
DNAJC2
NDUFA4
TES
CAV2
MET
FAM3C
IMPDH1
METTL2B
CALU
CHCHD3
CASP2
CUL1
EZH2
SLC4A2
FASTK
AGAP3
RHEB
DNAJB6
FTSJ2
EIF3B
HNRNPA2B1
GGCT
GARS
NT5C3A
ANLN
URGCP-MRPS24,URGCP
PPIA
SNHG15
TBRG4
UPP1
FIGNL1
CCT6A
RAC1
LOC493754
POM121
BCL7B
WBSCR22
EIF4H
NSUN5P1
POM121C
MDH2
HEATR2
DBF4
SUN1
FAM133B,FAM133DP
SMURF1
ZNF655
ZSCAN25
ZNF3
COPS6
PABPC1
YWHAZ
ZNF706
AZIN1
EIF3E
EIF3H
RAD21
TAF2
PVT1
FAM49B
AGO2
MROH6
NAPRT1
EEF1D
SCRIB
PUF60
PLEC
GRINA
CYC1
HSF1
SLC52A2
SLC39A4
TONSL
RECQL4
C8orf33
CNOT7
MTUS1
REEP4
SLC39A14
BIN3
TNFRSF10B
CHMP7
MAK16
TTI2
ADAM9
KAT6A
VDAC3
MCM4
ASPH
MCPH1
YTHDF3
TCEB1
ZFAND1
OTUD6B
MTDH
RPL30
RAD23B
PPP6C
ST6GALNAC4
WDR34
C9orf114
NTMT1
EXOSC2
PRRC2B
SURF2
SURF4
QSOX2
SDCCAG3
SEC16A
C9orf142
SAPCD2
DPP7
TUBB4B
NSMF
EHMT1
CBWD1
MTAP
APTX
DNAJA1
UBE2R2
UBAP1
SIGMAR1
FANCG
STOML2
GRHPR
EXOSC3
ANXA1
HNRNPK
IARS
NOL8
FAM120AOS
FAM120A
TCEAL8
WBP5
NGFRAP1
MORF4L2
THOC2
FAM122B
MOSPD1
HTATSF1
SLC6A8
SSR4
IRAK1
FLNA
RPL10
GDI1
DKC1
EIF1AX
SAT1
BCOR
UBA1
CDK16
TIMP1
ELK1
RBM3
PQBP1
HSD17B10

## Sheet: WT.intronRetention.Metadata
ID	gene_symbols	refseq_gene	chr	start	end	strand	ave_wt_perc	ave_mut_perc	perc_log2fc	perc_qval	ave_wt_raw	ave_mut_raw	edger_log2fc	edger_qval	novel	alt_3ss_sig	alt_5ss_sig	exon_inclusion_sig	exon_skipping_sig	intron_retention_sig	intron_skipping_sig	wt_perc_qc	mut_perc_qc	edger_gene_qval	X3ss_mad_score	X5ss_mad_score	events	canonical_jns	nmd_prediction
chr10:100205054-100205056:-:end	HPS1,PYROXD2	HPS1	chr10	100205054	100205056	-	1	16	2.89121	2.85553e-07	2	18	4.72093	1.18474e-18	False	False	False	False	False	True	False	2.7972	20.5607	2.6119e-23	-4.35229	-0.523923	intron_retention	chr10:100202997-100205056:-	Ambiguous
chr10:100206561-100206563:-:end	HPS1,PYROXD2	HPS1	chr10	100206561	100206563	-	2	21	2.72408	2.92679e-06	2	18	4.25857	2.70384e-17	False	False	False	False	False	True	False	4.7619	28	2.6119e-23	-6.63184	-0.204763	intron_retention	chr10:100205170-100206563:-	False
chr10:102107288-102107290:+:start	SCD	SCD	chr10	102107288	102107290	+	0	5	2.42971	1.93472e-06	2	42	6.15984	0	False	False	False	False	False	True	False	0.46729	7.33533	0.0440521	-5.22364	-0.128866	intron_retention	chr10:102107288-102107820:+	True
chr10:102112120-102112122:+:end	SCD	SCD	chr10	102112120	102112122	+	0	4	1.52846	0.000400995	4	18	3.36124	3.24523e-11	False	False	False	False	False	True	False	1.26354	6.639	0.0440521	0.280505	-5.51018	intron_retention	chr10:102108103-102112122:+	True
chr10:102112253-102112255:+:start	SCD	SCD	chr10	102112253	102112255	+	0	4	2.07415	2.02081e-06	1	22	5.64883	1.7578e-29	False	False	False	False	False	True	False	0.585652	4.94845	0.0440521	-5.25206	1.90588	intron_retention	chr10:102112253-102114183:+	True
chr10:102116286-102116288:+:end	SCD	SCD	chr10	102116286	102116288	+	0	4	1.8776	0.000396869	3	28	4.71904	1.29267e-20	False	False	False	False	False	True	False	0.860832	7.739	0.0440521	-0.965644	-8.46594	intron_retention	chr10:102114389-102116288:+	True
chr10:102120488-102120490:+:end	SCD	SCD	chr10	102120488	102120490	+	0	2	1.0276	0.00180211	8	22	2.41588	5.96751e-10	False	False	False	False	False	True	False	1.27326	3.37349	0.0440521	1.73871	-6.11461	intron_retention	chr10:102116521-102120490:+	False
chr10:102286311-102286313:-:start	SEC31B,NDUFB8	NDUFB8	chr10	102286311	102286313	-	0	3	1.2548	0.00120022	4	21	3.71119	2.84926e-15	False	False	False	False	False	True	False	1.87713	4.47761	0	1.51594	-5.21114	intron_retention	chr10:102286311-102286731:-	True
chr10:102286831-102286833:-:start	SEC31B,NDUFB8	NDUFB8	chr10	102286831	102286833	-	0	4	1.83569	5.80959e-06	5	46	4.85636	1.4013e-45	False	False	False	False	False	True	False	0.89172	6.51466	0	0.964483	-6.95052	intron_retention	chr10:102286831-102289136:-	True
chr10:102289263-102289265:-:start	SEC31B,NDUFB8	NDUFB8	chr10	102289263	102289265	-	0	4	2.0923	3.0509e-06	2	51	6.33289	0	False	False	False	False	False	True	False	0.640205	5.57078	0	-0.246928	-10.6963	intron_retention	chr10:102289263-102289523:-	Ambiguous
chr10:102746732-102746734:-:start	MRPL43	MRPL43	chr10	102746732	102746734	-	8	43	2.1797	5.85476e-11	29	178	4.03515	0	False	False	False	False	False	True	False	12.2807	46.1916	5.97234e-28	-0.25034	-10.0253	intron_retention	chr10:102746732-102746846:-	False
chr10:102746953-102746955:-:start	MRPL43	MRPL43	chr10	102746953	102746955	-	8	33	1.94166	1.92899e-09	22	107	3.58746	0	False	False	False	False	False	True	False	11.9565	36.25	5.97234e-28	-2.48619	-7.45513	intron_retention	chr10:102746953-102747069:-	True
chr10:103541481-103541483:-:end	NPM3	NPM3	chr10	103541481	103541483	-	1	9	2.29153	1.63097e-07	5	57	5.11016	0	False	False	False	False	False	True	False	1.69173	10.274	1.26887e-31	-3.54618	1.48717	intron_retention	chr10:103541389-103541483:-	False
chr10:103542012-103542014:-:end	NPM3	NPM3	chr10	103542012	103542014	-	1	5	1.62601	2.45111e-06	14	72	3.72688	0	False	False	False	False	False	True	False	1.69924	6.94444	1.26887e-31	-6.40174	-0.228632	intron_retention	chr10:103541611-103542014:-	True
chr10:103542108-103542110:-:start	NPM3	NPM3	chr10	103542108	103542110	-	0	3	1.61051	1.33493e-05	7	51	4.4496	0	False	False	False	False	False	True	False	0.749376	4.45344	1.26887e-31	0.707305	-9.10957	intron_retention	chr10:103542108-103542234:-	True
chr10:103542354-103542356:-:start	NPM3	NPM3	chr10	103542354	103542356	-	1	6	1.59503	4.90148e-06	16	81	3.60901	0	False	False	False	False	False	True	False	2.14844	8.76712	1.26887e-31	-1.48658	-8.45755	intron_retention	chr10:103542354-103543029:-	True
chr10:103542593-103542595:-:end	NPM3	NPM3	chr10	103542593	103542595	-	1	5	1.60742	4.64229e-06	11	63	3.85846	0	False	False	False	False	False	True	False	1.65929	6.74374	1.26887e-31	-5.38537	0.387402	intron_retention	chr10:103542354-103542595:-	True
chr10:103542681-103542683:-:start	NPM3	NPM3	chr10	103542681	103542683	-	3	7	0.856516	6.6864e-05	29	69	2.09418	5.7672e-25	False	False	False	False	False	True	False	4.93047	7.98687	1.26887e-31	0.298727	-7.92685	intron_retention	chr10:103542681-103543029:-	True
chr10:103897604-103897606:+:end	PPRC1	PPRC1	chr10	103897604	103897606	+	2	49	3.75104	3.28456e-10	4	34	4.58295	1.30436e-28	False	False	False	False	False	True	False	5.36913	54.6512	0	1.61818	-6.51603	intron_retention	chr10:103892978-103897606:+	Ambiguous
chr10:103897795-103897797:+:start	PPRC1	PPRC1	chr10	103897795	103897797	+	4	75	3.69371	5.81426e-10	9	56	3.96242	6.77632e-38	False	False	False	False	False	True	False	7.9602	82.1918	0	-5.99789	0.692474	intron_retention	chr10:103897795-103898375:+	True
chr10:103898633-103898635:+:end	PPRC1	PPRC1	chr10	103898633	103898635	+	4	94	4.11176	6.17417e-14	11	66	4.04165	0	False	False	False	False	False	True	False	6.93878	100	0	1.09068	-7.57183	intron_retention	chr10:103898522-103898635:+	True
chr10:103898737-103898739:+:start	PPRC1	PPRC1	chr10	103898737	103898739	+	1	90	5.15107	1.94758e-14	3	46	5.8565	0	False	False	False	False	False	True	False	3.41463	92.8571	0	-8.62175	-0.253902	intron_retention	chr10:103898737-103898856:+	True
chr10:103902799-103902801:+:end	PPRC1	PPRC1	chr10	103902799	103902801	+	7	91	3.39146	4.85603e-12	17	78	3.46946	6.02558e-44	False	False	False	False	False	True	False	10.1322	96.1165	0	0.263219	-4.15821	intron_retention	chr10:103901761-103902801:+	True
chr10:103902855-103902857:+:start	PPRC1	PPRC1	chr10	103902855	103902857	+	17	96	2.42766	4.87176e-13	30	74	2.14392	3.25278e-24	False	False	False	False	False	True	False	22.2798	98.8764	0	-6.81627	1.44325	intron_retention	chr10:103902855-103904006:+	True
chr10:103904064-103904066:+:start	PPRC1	PPRC1	chr10	103904064	103904066	+	16	97	2.48008	7.66595e-14	39	68	1.49559	3.90515e-16	False	False	False	False	False	True	False	19.6507	100	0	-6.95402	1.34292	intron_retention	chr10:103904064-103904776:+	True
chr10:103906426-103906428:+:end	PPRC1	PPRC1	chr10	103906426	103906428	+	9	95	3.17362	6.24721e-13	23	71	2.64251	2.92045e-33	False	False	False	False	False	True	False	12.6638	100	0	0.125312	-5.93612	intron_retention	chr10:103904847-103906428:+	True
chr10:103907149-103907151:+:start	PPRC1	PPRC1	chr10	103907149	103907151	+	6	90	3.64302	1.72546e-13	13	75	3.88686	0	False	False	False	False	False	True	False	7.73196	94.7368	0	-7.66441	1.28162	intron_retention	chr10:103907149-103908128:+	True
chr10:103908382-103908384:+:end	PPRC1	PPRC1	chr10	103908382	103908384	+	9	94	3.16282	3.97936e-13	26	89	2.8112	1.72165e-37	False	False	False	False	False	True	False	12.406	99.0196	0	-0.117879	-7.76903	intron_retention	chr10:103908278-103908384:+	True
chr10:103908451-103908453:+:start	PPRC1	PPRC1	chr10	103908451	103908453	+	3	75	4.0227	2.64892e-12	10	65	4.11701	0	False	False	False	False	False	True	False	5.33333	82.1918	0	-7.86099	-0.693415	intron_retention	chr10:103908451-103908573:+	True
chr10:103908932-103908934:+:end	PPRC1	PPRC1	chr10	103908932	103908934	+	2	85	4.56701	8.13515e-13	8	123	5.95697	0	False	False	False	False	False	True	False	3.71517	89.6	0	-0.0618721	-7.87346	intron_retention	chr10:103908695-103908934:+	True
chr10:103909086-103909088:+:start	PPRC1	PPRC1	chr10	103909086	103909088	+	3	70	4.07085	5.61389e-13	8	58	4.40838	0	False	False	False	False	False	True	False	6.0241	74.4681	0	-3.59165	0.567251	intron_retention	chr10:103909086-103909682:+	False
chr10:103916773-103916775:+:end	NOLC1	NOLC1	chr10	103916773	103916775	+	1	23	3.40399	1.84674e-11	14	153	5.19582	0	False	False	False	False	False	True	False	1.7452	25.1192	0	1.80754	-6.69836	intron_retention	chr10:103912287-103916775:+	True
chr10:103916831-103916833:+:start	NOLC1	NOLC1	chr10	103916831	103916833	+	1	26	3.75428	3.57367e-11	13	195	5.84385	0	False	False	False	False	False	True	False	1.35243	29.5652	0	-3.68228	-0.0648285	intron_retention	chr10:103916831-103916945:+,chr10:103916831-103916942:+	True
chr10:103917185-103917187:+:end	NOLC1	NOLC1	chr10	103917185	103917187	+	0	31	4.35703	1.581e-12	5	190	7.73418	0	False	False	False	False	False	True	False	1.11483	34.0426	0	-1.33517	-7.18661	intron_retention	chr10:103917085-103917187:+	True
chr10:103917312-103917314:+:start	NOLC1	NOLC1	chr10	103917312	103917314	+	0	16	3.883	3.16411e-08	1	83	8.624	0	False	False	False	False	False	True	False	0.344432	19.1033	0	-6.27389	-1.57558	intron_retention	chr10:103917312-103917805:+	True
chr10:103918947-103918949:+:end	NOLC1	NOLC1	chr10	103918947	103918949	+	0	24	3.67087	7.98901e-13	11	178	6.0714	0	False	False	False	False	False	True	False	1.18505	25.3879	0	0.0687628	-9.80826	intron_retention	chr10:103917971-103918949:+	True
chr10:103919095-103919097:+:start	NOLC1	NOLC1	chr10	103919095	103919097	+	10	88	2.99185	6.85575e-13	8	207	6.95556	0	False	False	False	False	False	True	False	15.534	89.604	0	-5.88967	-0.925242	intron_retention	chr10:103919095-103919189:+	True
chr10:103919187-103919189:+:end	NOLC1	NOLC1	chr10	103919187	103919189	+	0	37	4.51797	2.1895e-12	5	186	7.82494	0	False	False	False	False	False	True	False	1.02041	40.7708	0	0.469627	-8.22375	intron_retention	chr10:103919065-103919189:+	True
chr10:103919325-103919327:+:start	NOLC1	NOLC1	chr10	103919325	103919327	+	0	34	4.73986	2.79553e-12	2	148	9.06637	0	False	False	False	False	False	True	False	0.605144	37.4449	0	-7.01583	0.544906	intron_retention	chr10:103919325-103919652:+	True
chr10:103919781-103919783:+:start	NOLC1	NOLC1	chr10	103919781	103919783	+	2	41	3.5825	3.89206e-12	25	264	5.19065	0	False	False	False	False	False	True	False	3.01263	44.691	0	-6.05603	0.791618	intron_retention	chr10:103919781-103919989:+	True
chr10:103920100-103920102:+:start	NOLC1	NOLC1	chr10	103920100	103920102	+	0	44	4.61329	9.10052e-13	9	346	7.78961	0	False	False	False	False	False	True	False	1.11008	47.0426	0	-4.87886	1.59638	intron_retention	chr10:103920100-103920208:+	True
chr10:103920850-103920852:+:start	NOLC1	NOLC1	chr10	103920850	103920852	+	0	25	4.07562	1.11066e-12	6	171	7.22319	0	False	False	False	False	False	True	False	1.08481	27.1084	0	-4.71873	-0.690468	intron_retention	chr10:103920850-103921312:+	True
chr10:103921587-103921589:+:end	NOLC1	NOLC1	chr10	103921587	103921589	+	0	37	4.30668	1.18577e-12	9	275	7.24323	0	False	False	False	False	False	True	False	1.66813	40.7514	0	0.686554	-8.25527	intron_retention	chr10:103921419-103921589:+	True
chr10:103921865-103921867:+:end	NOLC1	NOLC1	chr10	103921865	103921867	+	0	30	4.26699	1.81611e-12	7	273	7.74219	0	False	False	False	False	False	True	False	0.936968	32.1002	0	-0.205395	-9.09149	intron_retention	chr10:103921682-103921867:+	False
chr10:105158285-105158287:+:start	PDCD11	PDCD11	chr10	105158285	105158287	+	0	12	3.15889	0.000832612	1	10	4.74986	9.89592e-10	True	False	False	False	False	True	False	0.790514	19.3182	0	-4.54475	0.293076	intron_retention	chr10:105158285-105159490:+	True
chr10:105160151-105160153:+:end	PDCD11	PDCD11	chr10	105160151	105160153	+	0	13	3.3257	0.000726473	1	12	4.82545	3.07122e-10	False	False	False	False	False	True	False	1.3468	23.5294	0	-0.470116	-7.22449	intron_retention	chr10:105158285-105160153:+	True
chr10:105163042-105163044:+:start	PDCD11	PDCD11	chr10	105163042	105163044	+	0	11	3.40573	3.37206e-07	0	12	5.9028	8.659e-17	False	False	False	False	False	True	False	0.547945	14.6552	0	-6.45235	1.77067	intron_retention	chr10:105163042-105164778:+	True
chr10:105165739-105165741:+:end	PDCD11	PDCD11	chr10	105165739	105165741	+	1	24	3.37967	2.91307e-05	4	24	3.92991	3.10292e-16	False	False	False	False	False	True	False	2.12766	33.9623	0	0.602535	-9.17259	intron_retention	chr10:105164940-105165741:+	True
chr10:105165865-105165867:+:start	PDCD11	PDCD11	chr10	105165865	105165867	+	1	14	2.82002	0.000125071	3	14	3.08334	3.41942e-08	False	False	False	False	False	True	False	2.7439	21.5054	0	-8.13094	1.54	intron_retention	chr10:105165865-105166365:+	True
chr10:105169563-105169565:+:start	PDCD11	PDCD11	chr10	105169563	105169565	+	0	13	3.01941	1.90649e-06	2	13	3.95976	4.42335e-12	False	False	False	False	False	True	False	2.15054	17.8218	0	-5.84213	-1.82658	intron_retention	chr10:105169563-105172872:+	True
chr10:105173079-105173081:+:start	PDCD11	PDCD11	chr10	105173079	105173081	+	0	19	3.90387	1.28254e-06	1	19	6.35579	8.61243e-22	False	False	False	False	False	True	False	0.784314	25.9615	0	-3.95391	0.700995	intron_retention	chr10:105173079-105173722:+	True
chr10:105174024-105174026:+:end	PDCD11	PDCD11	chr10	105174024	105174026	+	0	17	3.65545	4.89252e-06	1	20	5.50325	2.15277e-19	False	False	False	False	False	True	False	1.46199	25	0	0.876511	-6.75975	intron_retention	chr10:105173847-105174026:+	True
chr10:105174759-105174761:+:end	PDCD11	PDCD11	chr10	105174759	105174761	+	0	22	4.33849	0.000130317	0	19	8.56029	5.7719e-23	False	False	False	False	False	True	False	0.483092	32.967	0	-0.0584439	-8.84811	intron_retention	chr10:105174087-105174761:+	True
chr10:105177546-105177548:+:end	PDCD11	PDCD11	chr10	105177546	105177548	+	2	20	2.74916	7.21762e-07	6	21	2.92655	1.74012e-14	False	False	False	False	False	True	False	3.3195	26.3158	0	0.260155	-6.34682	intron_retention	chr10:105176499-105177548:+	True
chr10:105178391-105178393:+:start	PDCD11	PDCD11	chr10	105178391	105178393	+	0	11	2.85811	8.32277e-08	2	10	3.69405	6.06136e-10	False	False	False	False	False	True	False	1.47601	13.8298	0	-7.82102	-4.8281	intron_retention	chr10:105178391-105179294:+	True
chr10:105181102-105181104:+:end	PDCD11	PDCD11	chr10	105181102	105181104	+	0	14	3.18692	1.26498e-05	2	17	4.60444	2.08307e-16	False	False	False	False	False	True	False	1.65017	20.5607	0	0.653102	-7.85217	intron_retention	chr10:105179465-105181104:+	True
chr10:105183297-105183299:+:end	PDCD11	PDCD11	chr10	105183297	105183299	+	0	17	3.41758	0.000137933	2	18	4.53159	1.00357e-12	False	False	False	False	False	True	False	1.86916	26.3736	0	-0.704683	-8.23142	intron_retention	chr10:105182894-105183299:+	True
chr10:105184738-105184740:+:end	PDCD11	PDCD11	chr10	105184738	105184740	+	0	30	3.97257	3.47004e-07	2	31	5.4324	2.55068e-36	False	False	False	False	False	True	False	1.2	36.3636	0	0.829485	-8.26484	intron_retention	chr10:105183415-105184740:+	True
chr10:105185282-105185284:+:start	PDCD11	PDCD11	chr10	105185282	105185284	+	2	20	2.4459	1.41498e-08	8	19	2.01793	3.39901e-08	False	False	False	False	False	True	False	4.0404	22.7848	0	-6.60247	-0.956008	intron_retention	chr10:105185282-105187085:+	True
chr10:105191883-105191885:+:end	PDCD11	PDCD11	chr10	105191883	105191885	+	4	25	2.27201	2.04423e-06	13	25	1.59316	4.08345e-07	False	False	False	False	False	True	False	5.66038	34	0	-0.795429	-8.21372	intron_retention	chr10:105187148-105191885:+	True
chr10:105191991-105191993:+:start	PDCD11	PDCD11	chr10	105191991	105191993	+	0	21	3.65784	6.40358e-06	2	21	5.03575	1.86499e-20	False	False	False	False	False	True	False	1.5625	29	0	-4.93591	0.789454	intron_retention	chr10:105191991-105193704:+	True
chr10:105193794-105193796:+:start	PDCD11	PDCD11	chr10	105193794	105193796	+	0	18	3.72231	1.87411e-06	1	19	5.59579	4.55886e-23	False	False	False	False	False	True	False	1.68919	24.4898	0	-4.18905	0.520753	intron_retention	chr10:105193794-105194004:+	True
chr10:105197769-105197771:+:end	PDCD11	PDCD11	chr10	105197769	105197771	+	2	22	2.59235	4.74428e-05	9	24	2.27172	3.55097e-10	False	False	False	False	False	True	False	3.6036	36.7347	0	1.43198	-5.35026	intron_retention	chr10:105194732-105197771:+	True
chr10:105197828-105197830:+:start	PDCD11	PDCD11	chr10	105197828	105197830	+	0	21	3.92131	1.31326e-06	1	25	5.89878	2.08789e-31	False	False	False	False	False	True	False	0.874636	32.0388	0	-4.5024	0.891315	intron_retention	chr10:105197828-105198442:+	True
chr10:105199500-105199502:+:end	PDCD11	PDCD11	chr10	105199500	105199502	+	0	21	3.68864	2.90736e-07	2	21	5.00303	1.81126e-23	False	False	False	False	False	True	False	1.36054	26.4151	0	1.02574	-9.21192	intron_retention	chr10:105198565-105199502:+	True
chr10:105200044-105200046:+:end	PDCD11	PDCD11	chr10	105200044	105200046	+	0	16	3.60758	9.04668e-07	1	17	5.60864	3.6128e-22	False	False	False	False	False	True	False	0.974026	20.7921	0	-1.00942	-7.7441	intron_retention	chr10:105199625-105200046:+	True
chr10:105200488-105200490:+:end	PDCD11	PDCD11	chr10	105200488	105200490	+	3	25	2.54041	7.48149e-07	11	26	2.1208	3.18607e-09	False	False	False	False	False	True	False	5.96026	30.7692	0	-0.0585653	-5.94981	intron_retention	chr10:105200338-105200490:+	True
chr10:105201580-105201582:+:end	PDCD11	PDCD11	chr10	105201580	105201582	+	2	13	2.17524	4.30006e-06	9	17	1.54462	8.17223e-05	False	False	False	False	False	True	False	3.82653	18.8525	0	0.640854	-5.03463	intron_retention	chr10:105200607-105201582:+	True
chr10:105201732-105201734:+:start	PDCD11	PDCD11	chr10	105201732	105201734	+	1	15	2.76194	1.68134e-07	6	20	2.69705	6.67055e-12	False	False	False	False	False	True	False	2.76382	20	0	-6.96143	-3.33742	intron_retention	chr10:105201732-105201966:+,chr10:105201732-105201969:+	True
chr10:105202217-105202219:+:start	PDCD11	PDCD11	chr10	105202217	105202219	+	1	16	2.8149	3.04554e-07	5	20	2.8842	3.53942e-11	False	False	False	False	False	True	False	2.46305	22.6562	0	-4.01021	-3.26818	intron_retention	chr10:105202217-105202921:+	True
chr10:105203669-105203671:+:end	PDCD11	PDCD11	chr10	105203669	105203671	+	1	11	2.23978	1.59685e-05	6	15	2.0106	1.57679e-05	False	False	False	False	False	True	False	3.57143	18.0451	0	1.66331	-4.81125	intron_retention	chr10:105203090-105203671:+	True
chr10:105204271-105204273:+:end	PDCD11	PDCD11	chr10	105204271	105204273	+	8	22	1.26606	5.29713e-07	26	24	0.110604	0.723428	False	False	False	False	False	True	False	10.9325	25.2101	0	-0.167738	-5.15852	intron_retention	chr10:105203825-105204273:+	True
chr10:105765316-105765318:+:end	SLK	SLK	chr10	105765316	105765318	+	2	60	4.06569	2.50372e-09	2	22	4.99514	1.7007e-20	False	False	False	False	False	True	False	3.61446	70.2703	0	-2.48194	-6.27749	intron_retention	chr10:105763285-105765318:+	True
chr10:105765667-105765669:+:end	SLK	SLK	chr10	105765667	105765669	+	1	50	4.35199	1.49372e-07	1	18	5.44867	5.37898e-21	False	False	False	False	False	True	False	2.80374	64	0	-1.14855	-5.33002	intron_retention	chr10:105765449-105765669:+	True
chr10:105768114-105768116:+:start	SLK	SLK	chr10	105768114	105768116	+	4	47	3.07266	1.52089e-05	4	10	2.12225	0.000113864	False	False	False	False	False	True	False	7.14286	61.5385	0	-9.43093	2.19364	intron_retention	chr10:105768114-105770573:+	True
chr10:105777915-105777917:+:end	SLK	SLK	chr10	105777915	105777917	+	3	31	2.71719	7.9859e-06	4	12	2.61306	2.45472e-06	False	False	False	False	False	True	False	7.92079	43.1818	0	-0.382637	-5.23635	intron_retention	chr10:105768114-105777917:+,chr10:105770666-105777917:+	True
chr10:105778539-105778541:+:end	SLK	SLK	chr10	105778539	105778541	+	2	48	3.77223	1.43165e-07	2	19	4.30067	1.59661e-18	False	False	False	False	False	True	False	4.90196	58.8235	0	-1.99284	-10.0241	intron_retention	chr10:105778047-105778541:+	True
chr10:105779489-105779491:+:end	SLK	SLK	chr10	105779489	105779491	+	12	58	2.09318	1.02144e-07	14	28	1.72934	1.43556e-05	False	False	False	False	False	True	False	18.6441	69.3548	0	-0.669303	-5.33789	intron_retention	chr10:105778666-105779491:+	True
chr10:105781375-105781377:+:end	SLK	SLK	chr10	105781375	105781377	+	0	50	5.15195	9.44347e-11	0	20	7.81763	7.2751e-33	False	False	False	False	False	True	False	1.90476	55.814	0	0.143758	-6.26198	intron_retention	chr10:105780371-105781377:+	True
chr10:105785329-105785331:+:end	SLK	SLK	chr10	105785329	105785331	+	1	53	4.32479	3.89653e-09	1	28	6.34756	9.62882e-35	False	False	False	False	False	True	False	3.37079	63.3333	0	1.48047	-8.25696	intron_retention	chr10:105781491-105785331:+	False
chr10:112054045-112054047:-:start	SMNDC1	SMNDC1	chr10	112054045	112054047	-	0	12	3.52412	2.54171e-07	0	33	8.32371	4.76441e-44	False	False	False	False	False	True	False	0.573066	17.0213	0.202161	2.27951	-7.31062	intron_retention	chr10:112054045-112054985:-	False
chr10:112057322-112057324:-:end	SMNDC1	SMNDC1	chr10	112057322	112057324	-	0	21	3.58071	2.29219e-11	2	46	6.5191	0	False	False	False	False	False	True	False	1.5444	23.3333	0.202161	-6.21755	0.713655	intron_retention	chr10:112055139-112057324:-	True
chr10:112058403-112058405:-:end	SMNDC1	SMNDC1	chr10	112058403	112058405	-	2	31	3.02694	1.4464e-10	9	65	4.29892	0	False	False	False	False	False	True	False	4.90798	34.2391	0.202161	-8.61658	-0.341941	intron_retention	chr10:112057503-112058405:-,chr10:112057486-112058405:-	True
chr10:112058548-112058550:-:start	SMNDC1	SMNDC1	chr10	112058548	112058550	-	0	38	4.35844	4.48393e-12	2	74	7.64053	0	False	False	False	False	False	True	False	1.94175	41.2371	0.202161	3.21868	-6.74207	intron_retention	chr10:112058548-112063225:-,chr10:112058548-112060304:-	True
chr10:112063345-112063347:-:start	SMNDC1	SMNDC1	chr10	112063345	112063347	-	1	36	4.21349	4.56567e-09	1	46	7.18148	0	False	False	False	False	False	True	False	1.86335	42.0168	0.202161	1.54164	-5.12356	intron_retention	chr10:112063345-112064505:-	Ambiguous
chr10:112327589-112327591:+:start	SMC3	SMC3	chr10	112327589	112327591	+	0	44	5.50255	9.68161e-07	0	17	12.7397	3.54586e-26	False	False	False	False	False	True	False	0	58.6207	0	-6.09781	1.69313	intron_retention	chr10:112327589-112328695:+	True
chr10:112333462-112333464:+:end	SMC3	SMC3	chr10	112333462	112333464	+	1	52	4.57324	1.41672e-08	1	17	5.60864	1.6074e-20	False	False	False	False	False	True	False	3.66972	58.9744	0	-0.68117	-8.5932	intron_retention	chr10:112328771-112333464:+	True
chr10:112335091-112335093:+:end	SMC3	SMC3	chr10	112335091	112335093	+	0	65	5.23803	1.71319e-07	0	27	7.44763	3.28413e-31	False	False	False	False	False	True	False	4.5045	87.0968	0	0.683884	-7.90254	intron_retention	chr10:112333503-112335093:+	True
chr10:112337176-112337178:+:end	SMC3	SMC3	chr10	112337176	112337178	+	0	44	5.03429	5.05077e-08	0	22	8.01564	1.97055e-30	False	False	False	False	False	True	False	1.42857	54.5455	0	1.52673	-6.50654	intron_retention	chr10:112335161-112337178:+	True
chr10:112338383-112338385:+:end	SMC3	SMC3	chr10	112338383	112338385	+	1	42	4.25544	6.27526e-09	1	14	5.00429	2.25176e-15	False	False	False	False	False	True	False	2.77778	48.7805	0	0.721949	-4.97156	intron_retention	chr10:112337672-112338385:+	True
chr10:112338464-112338466:+:start	SMC3	SMC3	chr10	112338464	112338466	+	2	46	3.93066	2.31509e-06	2	18	4.55073	4.42413e-16	False	False	False	False	False	True	False	4.5045	57.8947	0	-7.61375	-0.258968	intron_retention	chr10:112338464-112340661:+	True
chr10:112341678-112341680:+:end	SMC3	SMC3	chr10	112341678	112341680	+	0	27	4.24198	5.65783e-06	0	18	7.08136	4.6224e-22	False	False	False	False	False	True	False	1.78571	35.0649	0	0.14544	-6.45588	intron_retention	chr10:112340779-112341680:+	True
chr10:112342400-112342402:+:start	SMC3	SMC3	chr10	112342400	112342402	+	0	28	4.47797	4.76771e-07	0	12	6.75708	3.00844e-17	False	False	False	False	False	True	False	1.26582	34.375	0	-8.7527	1.18603	intron_retention	chr10:112342400-112343141:+	True
chr10:112343596-112343598:+:end	SMC3	SMC3	chr10	112343596	112343598	+	1	35	4.12517	2.72997e-07	1	24	5.63491	8.66845e-24	False	False	False	False	False	True	False	4.51977	46.0526	0	1.75897	-4.95071	intron_retention	chr10:112343306-112343598:+	True
chr10:112343938-112343940:+:end	SMC3	SMC3	chr10	112343938	112343940	+	1	55	4.33286	2.52733e-11	3	35	5.12191	1.66702e-35	False	False	False	False	False	True	False	4.0404	58.4615	0	0.630681	-7.72143	intron_retention	chr10:112343720-112343940:+	True
chr10:112349360-112349362:+:end	SMC3	SMC3	chr10	112349360	112349362	+	0	43	5.01335	6.87389e-07	0	19	7.76504	3.64159e-29	False	False	False	False	False	True	False	2.23881	56.25	0	1.53878	-4.86767	intron_retention	chr10:112344154-112349362:+	True
chr10:112349647-112349649:+:end	SMC3	SMC3	chr10	112349647	112349649	+	1	45	4.43489	1.35152e-11	1	24	5.84261	2.0854e-30	False	False	False	False	False	True	False	2.52101	49.2063	0	0.155279	-9.42488	intron_retention	chr10:112349466-112349649:+	True
chr10:112349749-112349751:+:start	SMC3	SMC3	chr10	112349749	112349751	+	1	46	4.51302	9.17723e-10	1	18	5.27319	1.71679e-22	False	False	False	False	False	True	False	2.43902	50	0	-8.86154	0.0114414	intron_retention	chr10:112349749-112350169:+	True
chr10:112350330-112350332:+:start	SMC3	SMC3	chr10	112350330	112350332	+	1	64	4.69504	2.64988e-09	2	26	5.66253	1.20232e-30	False	False	False	False	False	True	False	2.14286	71.4286	0	-6.7086	-1.89294	intron_retention	chr10:112350330-112350748:+	True
chr10:112352828-112352830:+:end	SMC3	SMC3	chr10	112352828	112352830	+	1	50	4.49636	4.39929e-08	1	17	4.98405	1.0432e-20	False	False	False	False	False	True	False	2.7027	57.8947	0	-0.938555	-6.89231	intron_retention	chr10:112350890-112352830:+	True
chr10:112356153-112356155:+:end	SMC3	SMC3	chr10	112356153	112356155	+	0	34	4.32797	1.71047e-07	1	13	5.38877	2.20696e-17	False	False	False	False	False	True	False	1.875	43.5897	0	1.01344	-5.50554	intron_retention	chr10:112352981-112356155:+	True
chr10:112360194-112360196:+:end	SMC3	SMC3	chr10	112360194	112360196	+	1	32	3.59081	6.0593e-09	2	11	3.23637	1.02853e-08	False	False	False	False	False	True	False	4.08163	36.3636	0	0.855539	-6.86133	intron_retention	chr10:112359570-112360196:+	True
chr10:112361392-112361394:+:end	SMC3	SMC3	chr10	112361392	112361394	+	0	32	4.17771	5.86951e-07	1	12	5.15058	5.4802e-14	False	False	False	False	False	True	False	1.5625	39.3939	0	0.512459	-6.24542	intron_retention	chr10:112360888-112361394:+	True
chr10:112361721-112361723:+:end	SMC3	SMC3	chr10	112361721	112361723	+	1	28	3.72044	3.13325e-07	2	14	3.8688	5.40161e-13	False	False	False	False	False	True	False	2.63158	34.2857	0	1.06852	-6.40564	intron_retention	chr10:112361642-112361723:+	True
chr10:112362939-112362941:+:end	SMC3	SMC3	chr10	112362939	112362941	+	0	40	5.11429	5.75545e-07	0	13	7.70965	3.7628e-21	False	False	False	False	False	True	False	0.581395	53.8462	0	1.25152	-5.56726	intron_retention	chr10:112362760-112362941:+	True
chr10:114710704-114710706:+:start	TCF7L2	TCF7L2	chr10	114710704	114710706	+	1	24	3.25603	4.60831e-06	3	16	3.87808	6.59465e-12	False	False	False	False	False	True	False	4.02299	30.137	0	-4.4964	-0.183756	intron_retention	chr10:114710704-114710965:+	True
chr10:114849299-114849301:+:start	TCF7L2	TCF7L2	chr10	114849299	114849301	+	9	85	3.05703	9.83969e-09	2	14	4.10635	1.00588e-11	False	False	False	False	False	True	False	23.8095	95.8333	0	-5.4323	0.501263	intron_retention	chr10:114849299-114900942:+	True
chr10:114900940-114900942:+:end	TCF7L2	TCF7L2	chr10	114900940	114900942	+	0	40	4.51168	4.78504e-08	1	27	6.27197	1.00132e-25	False	False	False	False	False	True	False	2.05128	48.913	0	0.389488	-8.27051	intron_retention	chr10:114799885-114900942:+	True
chr10:114903679-114903681:+:end	TCF7L2	TCF7L2	chr10	114903679	114903681	+	1	46	4.57613	1.52576e-06	2	37	6.04767	3.33433e-28	False	False	False	False	False	True	False	2.40964	61.2903	0	0.964482	-5.40866	intron_retention	chr10:114901075-114903681:+	True
chr10:114903784-114903786:+:start	TCF7L2	TCF7L2	chr10	114903784	114903786	+	1	46	4.39911	8.29154e-09	2	33	5.68144	1.95066e-35	False	False	False	False	False	True	False	2.1164	52.381	0	-6.09209	-1.16106	intron_retention	chr10:114903784-114905769:+	True
chr10:114905767-114905769:+:end	TCF7L2	TCF7L2	chr10	114905767	114905769	+	0	43	5.19551	1.40343e-07	0	32	8.84783	2.82502e-41	False	False	False	False	False	True	False	0.478469	53.8462	0	0.847914	-8.46775	intron_retention	chr10:114903772-114905769:+	True
chr10:114910739-114910741:+:end	TCF7L2	TCF7L2	chr10	114910739	114910741	+	12	87	2.71691	5.52855e-11	6	54	4.66862	0	False	False	False	False	False	True	False	20.7547	92.7273	0	-1.97596	-7.2294	intron_retention	chr10:114905856-114910741:+	True
chr10:114910754-114910756:+:end	TCF7L2	TCF7L2	chr10	114910754	114910756	+	26	59	1.14528	7.43629e-12	64	78	0.736959	2.96866e-06	False	False	False	False	False	True	False	28.5171	61.5385	0	0.560581	-8.49297	intron_retention	chr10:114905856-114910756:+	True
chr10:114911481-114911483:+:end	TCF7L2	TCF7L2	chr10	114911481	114911483	+	0	56	5.05267	2.77633e-10	1	74	8.39188	0	False	False	False	False	False	True	False	1.50754	62.069	0	1.33238	-6.6247	intron_retention	chr10:114910882-114911483:+	True
chr10:114912089-114912091:+:end	TCF7L2	TCF7L2	chr10	114912089	114912091	+	2	54	4.17112	8.19732e-11	3	55	6.2407	0	False	False	False	False	False	True	False	3.1746	61.2613	0	-1.44418	-8.21543	intron_retention	chr10:114911643-114912091:+	True
chr10:114917777-114917779:+:end	TCF7L2	TCF7L2	chr10	114917777	114917779	+	4	46	3.09902	8.31805e-09	7	46	4.22898	5.93114e-41	False	False	False	False	False	True	False	8.44156	55.0562	0	0.553777	-8.22318	intron_retention	chr10:114912199-114917779:+	True
chr10:114917828-114917830:+:start	TCF7L2	TCF7L2	chr10	114917828	114917830	+	13	51	1.80388	7.13711e-09	18	46	2.26303	4.37582e-19	False	False	False	False	False	True	False	19.2661	56	0	-8.26031	1.29332	intron_retention	chr10:114917828-114918425:+	True
chr10:114918476-114918478:+:start	TCF7L2	TCF7L2	chr10	114918476	114918478	+	21	83	1.93998	2.36401e-08	6	31	3.67405	3.72761e-22	False	False	False	False	False	True	False	27.5862	96.5517	0	-3.83322	-1.57705	intron_retention	chr10:114918476-114925313:+,chr10:114918476-114919678:+	Ambiguous
chr10:114920375-114920377:+:end	TCF7L2	TCF7L2	chr10	114920375	114920377	+	15	94	2.57222	7.27368e-12	9	45	3.54575	5.49674e-32	False	False	False	False	False	True	False	23.3766	100	0	0.079605	-4.30583	intron_retention	chr10:114917828-114920377:+	True
chr10:114920450-114920452:+:start	TCF7L2	TCF7L2	chr10	114920450	114920452	+	20	91	2.10862	6.46811e-09	12	39	2.63148	7.36046e-12	False	False	False	False	False	True	False	28.2353	96	0	-6.45801	-0.462111	intron_retention	chr10:114920450-114925313:+	False
chr10:119044982-119044984:-:start	PDZD8	PDZD8	chr10	119044982	119044984	-	1	32	3.84587	8.42226e-06	1	28	6.37216	2.48987e-30	False	False	False	False	False	True	False	3.47826	44.4444	2.68748e-06	-1.29105	-5.06083	intron_retention	chr10:119044982-119049696:-	False
chr10:120085755-120085757:-:start	FAM204A,C10orf84	FAM204A	chr10	120085755	120085757	-	0	14	3.53504	1.08668e-05	0	11	6.57658	9.65751e-15	False	False	False	False	False	True	False	1.33333	23.1707	2.09459e-08	0.993503	-10.2346	intron_retention	chr10:120085755-120094625:-	True
chr10:120095063-120095065:-:end	FAM204A,C10orf84	FAM204A	chr10	120095063	120095065	-	7	23	1.57337	0.000833845	8	15	1.53655	0.000459082	False	False	False	False	False	True	False	11.215	32.6923	2.09459e-08	-7.0373	-0.901409	intron_retention	chr10:120094938-120095065:-	True
chr10:120095691-120095693:-:end	FAM204A,C10orf84	FAM204A	chr10	120095691	120095693	-	5	58	3.23083	7.66072e-10	6	58	4.96559	0	False	False	False	False	False	True	False	8.27068	66.0194	2.09459e-08	-6.2543	-0.694209	intron_retention	chr10:120095153-120095693:-	True
chr10:120095935-120095937:-:start	FAM204A,C10orf84	FAM204A	chr10	120095935	120095937	-	0	14	3.48118	1.44329e-07	0	12	6.7857	1.03007e-18	False	False	False	False	False	True	False	1.73913	18.2927	2.09459e-08	1.59759	-3.09862	intron_retention	chr10:120095935-120101238:-	False
chr10:120101439-120101441:-:start	FAM204A,C10orf84	FAM204A	chr10	120101439	120101441	-	9	61	2.51244	3.87927e-07	4	19	3.18466	1.19085e-14	False	False	False	False	False	True	False	17.0213	73.0769	2.09459e-08	-2.93193	-8.1805	intron_retention	chr10:120101439-120101781:-	False
chr10:120796628-120796630:-:end	EIF3A,SNORA19	EIF3A	chr10	120796628	120796630	-	0	5	2.47665	1.63987e-07	2	33	5.82242	1.27534e-39	False	False	False	False	False	True	False	0.56926	6.6129	0	-7.93757	-0.982271	intron_retention	chr10:120795780-120796630:-	False
chr10:120796821-120796823:-:start	EIF3A,SNORA19	EIF3A	chr10	120796821	120796823	-	1	37	4.053	4.74557e-13	13	202	5.97006	0	False	False	False	False	False	True	False	2.2293	39.1736	0	-2.17131	-6.03864	intron_retention	chr10:120796821-120797749:-	True
chr10:120801503-120801505:-:end	EIF3A,SNORA19	EIF3A	chr10	120801503	120801505	-	0	11	3.34288	5.67648e-10	2	69	7.06211	0	False	False	False	False	False	True	False	0.544324	12.766	0	-5.69881	0.20337	intron_retention	chr10:120797951-120801505:-	True
chr10:120803563-120803565:-:end	EIF3A,SNORA19	EIF3A	chr10	120803563	120803565	-	0	27	4.54222	4.24614e-11	2	146	8.75534	0	False	False	False	False	False	True	False	0.442087	29.4589	0	-8.05467	0.317512	intron_retention	chr10:120802284-120803565:-	True
chr10:120803654-120803656:-:start	EIF3A,SNORA19	EIF3A	chr10	120803654	120803656	-	0	19	3.40036	2.65899e-08	11	108	4.95177	0	False	False	False	False	False	True	False	1.33445	24.1491	0	-0.483231	-4.76141	intron_retention	chr10:120803654-120809312:-	True
chr10:120810030-120810032:-:end	EIF3A,SNORA19	EIF3A	chr10	120810030	120810032	-	1	69	4.79157	5.50823e-14	9	245	7.07208	0	False	False	False	False	False	True	False	2.01005	73.0769	0	-7.81789	-1.51106	intron_retention	chr10:120809497-120810032:-	True
chr10:120810186-120810188:-:start	EIF3A,SNORA19	EIF3A	chr10	120810186	120810188	-	3	73	4.13841	1.85216e-14	26	328	5.58921	0	False	False	False	False	False	True	False	3.76214	75.4717	0	-1.19198	-6.76867	intron_retention	chr10:120810186-120810710:-	True
chr10:120810833-120810835:-:start	EIF3A,SNORA19	EIF3A	chr10	120810833	120810835	-	1	20	3.40134	1.99344e-09	7	74	5.08162	0	False	False	False	False	False	True	False	1.43266	24.7956	0	-0.346959	-7.80716	intron_retention	chr10:120810833-120816251:-	True
chr10:120816445-120816447:-:end	EIF3A,SNORA19	EIF3A	chr10	120816445	120816447	-	0	30	4.07545	5.29751e-11	7	123	6.09334	0	False	False	False	False	False	True	False	1.23153	33.4951	0	-9.14531	0.840782	intron_retention	chr10:120816365-120816447:-	True
chr10:120817815-120817817:-:start	EIF3A,SNORA19	EIF3A	chr10	120817815	120817817	-	0	27	4.72266	1.03887e-10	0	103	10.687	0	False	False	False	False	False	True	False	0.127714	32.1078	0	-0.802402	-8.58394	intron_retention	chr10:120817815-120818723:-	True
chr10:120819111-120819113:-:end	EIF3A,SNORA19	EIF3A	chr10	120819111	120819113	-	0	31	4.7708	8.33466e-10	1	122	9.42291	0	False	False	False	False	False	True	False	0.366748	35.9788	0	-5.69049	1.43046	intron_retention	chr10:120818909-120819113:-	True
chr10:120819230-120819232:-:start	EIF3A,SNORA19	EIF3A	chr10	120819230	120819232	-	2	63	4.4136	1.20707e-13	13	195	5.94759	0	False	False	False	False	False	True	False	2.58359	67.354	0	1.74492	-5.91322	intron_retention	chr10:120819230-120820257:-	True
chr10:120820356-120820358:-:start	EIF3A,SNORA19	EIF3A	chr10	120820356	120820358	-	0	51	5.23334	2.97818e-10	2	87	7.97049	0	False	False	False	False	False	True	False	0.856164	55.4974	0	-0.906442	-7.22518	intron_retention	chr10:120820356-120820735:-	True
chr10:120820840-120820842:-:start	EIF3A,SNORA19	EIF3A	chr10	120820840	120820842	-	0	60	5.42885	7.87659e-11	2	127	8.60799	0	False	False	False	False	False	True	False	0.747664	69.7959	0	1.22849	-8.40293	intron_retention	chr10:120820840-120824910:-	True
chr10:120825082-120825084:-:start	EIF3A,SNORA19	EIF3A	chr10	120825082	120825084	-	0	52	5.13142	4.02335e-10	3	110	7.57109	0	False	False	False	False	False	True	False	0.789889	57.2727	0	0.0123868	-4.78571	intron_retention	chr10:120825082-120828957:-	True
chr10:120830395-120830397:-:end	EIF3A,SNORA19	EIF3A	chr10	120830395	120830397	-	0	33	4.75926	6.18443e-08	1	75	7.98984	0	False	False	False	False	False	True	False	0.606061	43.5294	0	-6.14826	1.24549	intron_retention	chr10:120829166-120830397:-	True
chr10:120830597-120830599:-:start	EIF3A,SNORA19	EIF3A	chr10	120830597	120830599	-	0	26	4.4898	1.37308e-08	1	66	7.92781	0	False	False	False	False	False	True	False	0.508906	30.1255	0	-0.757736	-8.31372	intron_retention	chr10:120830597-120832401:-	True
chr10:120832565-120832567:-:start	EIF3A,SNORA19	EIF3A	chr10	120832565	120832567	-	0	27	4.66928	1.96594e-06	0	54	9.35875	0	False	False	False	False	False	True	False	0.493421	37.9808	0	0.521843	-9.60668	intron_retention	chr10:120832565-120832952:-	True
chr10:120833256-120833258:-:end	EIF3A,SNORA19	EIF3A	chr10	120833256	120833258	-	0	48	5.49648	1.1992e-12	0	109	11.3499	0	False	False	False	False	False	True	False	0.382409	52.4444	0	-5.53236	-1.31159	intron_retention	chr10:120833089-120833258:-	True
chr10:120840137-120840139:-:end	EIF3A,SNORA19	EIF3A	chr10	120840137	120840139	-	0	18	3.84713	5.82131e-07	2	45	6.75038	4.02915e-40	False	False	False	False	False	True	False	0.909091	24.911	0	-5.98778	0.924747	intron_retention	chr10:120833449-120840139:-	True
chr10:121335303-121335305:-:start	TIAL1	TIAL1	chr10	121335303	121335305	-	2	32	3.33731	1.88411e-08	7	60	4.54715	0	False	False	False	False	False	True	False	3.27381	37.0968	0	1.17377	-9.88797	intron_retention	chr10:121335303-121336122:-	False
chr10:121336262-121336264:-:start	TIAL1	TIAL1	chr10	121336262	121336264	-	12	24	0.923626	0.00021163	51	51	0.287161	0.195401	False	False	False	False	False	True	False	15.1079	32.2581	0	1.10943	-7.39456	intron_retention	chr10:121336262-121336591:-	True
chr10:121336960-121336962:-:end	TIAL1	TIAL1	chr10	121336960	121336962	-	0	20	3.78801	5.02175e-09	2	42	5.93626	0	False	False	False	False	False	True	False	1.62933	24.2424	0	-3.8286	-0.110222	intron_retention	chr10:121336715-121336962:-	True
chr10:121337047-121337049:-:start	TIAL1	TIAL1	chr10	121337047	121337049	-	1	37	4.2109	1.6855e-11	4	83	6.21406	0	False	False	False	False	False	True	False	2.39234	40.8072	0	1.28422	-6.67989	intron_retention	chr10:121337047-121337152:-	False
chr10:121337248-121337250:-:start	TIAL1	TIAL1	chr10	121337248	121337250	-	0	42	5.33105	3.41871e-09	0	87	11.6346	0	False	False	False	False	False	True	False	0.3003	52.356	0	0.639162	-7.0529	intron_retention	chr10:121337248-121338237:-	True
chr10:121338346-121338348:-:start	TIAL1	TIAL1	chr10	121338346	121338348	-	3	63	3.91691	4.17452e-14	9	104	5.33951	0	False	False	False	False	False	True	False	5.12821	65.1613	0	2.02408	-5.30202	intron_retention	chr10:121338346-121339446:-	True
chr10:121339522-121339524:-:start	TIAL1	TIAL1	chr10	121339522	121339524	-	12	64	2.33168	2.41328e-09	30	92	2.62887	2.72233e-38	True	False	False	False	False	True	False	16.1157	70	0	0.952846	-5.29024	intron_retention	chr10:121339522-121339982:-	True
chr10:121341431-121341433:-:end	TIAL1	TIAL1	chr10	121341431	121341433	-	10	63	2.54876	1.2493e-09	23	82	2.91464	8.67404e-43	False	False	False	False	False	True	False	17.094	69.6	0	-4.28067	-0.0573693	intron_retention	chr10:121339522-121341433:-	True
chr10:121341678-121341680:-:end	TIAL1	TIAL1	chr10	121341678	121341680	-	1	53	4.6714	7.41969e-11	3	75	6.48992	0	False	False	False	False	False	True	False	1.75953	58.0153	0	-6.94008	-0.332417	intron_retention	chr10:121341521-121341680:-	True
chr10:121341735-121341737:-:start	TIAL1	TIAL1	chr10	121341735	121341737	-	1	48	4.56564	3.80736e-11	4	72	6.00026	0	False	False	False	False	False	True	False	1.88235	53.75	0	0.52156	-5.25414	intron_retention	chr10:121341735-121341970:-	True
chr10:121342120-121342122:-:start	TIAL1	TIAL1	chr10	121342120	121342122	-	8	77	3.00007	2.10138e-10	13	101	4.47139	0	False	False	False	False	False	True	False	13.3333	84.2105	0	0.668198	-8.04708	intron_retention	chr10:121342120-121347663:-	True
chr10:121347661-121347663:-:end	TIAL1	TIAL1	chr10	121347661	121347663	-	2	52	3.99249	2.92956e-09	8	78	5.01419	0	False	False	False	False	False	True	False	3.91566	61.2903	0	-7.22899	1.06597	intron_retention	chr10:121342069-121347663:-	True
chr10:121347760-121347762:-:start	TIAL1	TIAL1	chr10	121347760	121347762	-	4	50	3.33417	4.48501e-12	11	66	4.00523	0	False	False	False	False	False	True	False	7.11864	52.1429	0	1.54428	-7.47032	intron_retention	chr10:121347760-121355945:-,chr10:121347760-121352963:-	True
chr10:121591112-121591114:-:start	C10orf119,MCMBP	MCMBP	chr10	121591112	121591114	-	0	21	4.041	9.23761e-11	1	39	7.05413	0	False	False	False	False	False	True	False	0.742574	23.6025	0	-0.0697578	-5.1717	intron_retention	chr10:121591112-121591523:-	False
chr10:121591612-121591614:-:start	C10orf119,MCMBP	MCMBP	chr10	121591612	121591614	-	1	42	3.96361	8.67249e-12	7	69	5.02616	0	False	False	False	False	False	True	False	2.18447	45.9302	0	-0.660633	-7.16882	intron_retention	chr10:121591612-121595051:-	True
chr10:121596405-121596407:-:end	C10orf119,MCMBP	MCMBP	chr10	121596405	121596407	-	0	35	4.6629	2.32895e-09	2	55	6.86597	0	False	False	False	False	False	True	False	0.927644	40.1274	0	-4.62632	-0.798996	intron_retention	chr10:121595216-121596407:-	True
chr10:121596541-121596543:-:start	C10orf119,MCMBP	MCMBP	chr10	121596541	121596543	-	0	28	3.97873	1.06221e-08	4	47	5.20775	0	False	False	False	False	False	True	False	1.63636	32.3529	0	1.24612	-5.94019	intron_retention	chr10:121596541-121598046:-	True
chr10:121598212-121598214:-:start	C10orf119,MCMBP	MCMBP	chr10	121598212	121598214	-	1	41	3.85899	2.53344e-09	8	57	4.27774	0	False	False	False	False	False	True	False	4.4289	49.0909	0	-0.901521	-9.54062	intron_retention	chr10:121598212-121600354:-	True
chr10:121601981-121601983:-:end	C10orf119,MCMBP	MCMBP	chr10	121601981	121601983	-	1	36	3.81245	8.88717e-08	10	67	4.25156	8.40779e-45	False	False	False	False	False	True	False	2.28659	43.4783	0	-3.43119	-0.512887	intron_retention	chr10:121600472-121601983:-	True
chr10:121602107-121602109:-:start	C10orf119,MCMBP	MCMBP	chr10	121602107	121602109	-	0	35	4.82072	1.69231e-07	2	69	7.64444	0	False	False	False	False	False	True	False	1.09375	46.2312	0	1.37121	-7.34523	intron_retention	chr10:121602107-121602765:-	True
chr10:121602757-121602759:-:end	C10orf119,MCMBP	MCMBP	chr10	121602757	121602759	-	1	61	4.64367	2.58859e-10	4	72	6.32737	0	False	False	False	False	False	True	False	2.9304	68.7023	0	-6.86849	-0.392829	intron_retention	chr10:121602107-121602759:-	True
chr10:121607122-121607124:-:end	C10orf119,MCMBP	MCMBP	chr10	121607122	121607124	-	0	10	3.02929	6.21089e-07	2	22	4.70667	4.68998e-21	False	False	False	False	False	True	False	0.838926	14.5455	0	-6.685	2.01049	intron_retention	chr10:121602938-121607124:-	True
chr10:121607225-121607227:-:start	C10orf119,MCMBP	MCMBP	chr10	121607225	121607227	-	0	8	3.02374	1.96635e-05	1	19	5.85108	7.61849e-21	False	False	False	False	False	True	False	0.603318	14.2857	0	-0.361316	-7.10477	intron_retention	chr10:121607225-121608936:-	True
chr10:121609088-121609090:-:start	C10orf119,MCMBP	MCMBP	chr10	121609088	121609090	-	1	36	3.99707	3.69767e-08	9	90	5.07859	0	False	False	False	False	False	True	False	2.52976	43.9331	0	-0.953761	-8.22399	intron_retention	chr10:121609088-121612561:-	True
chr10:121612706-121612708:-:start	C10orf119,MCMBP	MCMBP	chr10	121612706	121612708	-	0	16	3.40902	9.38321e-08	4	42	4.8942	8.58141e-41	False	False	False	False	False	True	False	1.08696	20.5426	0	-3.61052	-10.133	intron_retention	chr10:121612706-121616849:-	True
chr10:121616951-121616953:-:start	C10orf119,MCMBP	MCMBP	chr10	121616951	121616953	-	0	18	3.75395	7.1455e-07	2	35	5.91349	1.36183e-31	False	False	False	False	False	True	False	1.10701	23.3831	0	-0.526331	-8.34925	intron_retention	chr10:121616951-121618395:-	Ambiguous
chr10:121618437-121618439:-:start	C10orf119,MCMBP	MCMBP	chr10	121618437	121618439	-	0	22	3.99517	2.02018e-08	2	33	5.67107	1.34024e-35	False	False	False	False	False	True	False	0.782779	26.0355	0	-0.699121	-6.35672	intron_retention	chr10:121618437-121618552:-	Ambiguous
chr10:121618693-121618695:-:start	C10orf119,MCMBP	MCMBP	chr10	121618693	121618695	-	0	23	4.47028	6.09062e-08	0	37	9.11487	0	False	False	False	False	False	True	False	0.455581	27.8351	0	0.75037	-8.39024	intron_retention	chr10:121618693-121619310:-	Ambiguous
chr10:12277122-12277124:+:start	CDC123	CDC123	chr10	12277122	12277124	+	0	4	2.13443	0.000170084	1	14	5.43819	4.71229e-15	False	False	False	False	False	True	False	0.609756	6.91824	5.39761e-11	-6.50624	0.448919	intron_retention	chr10:12277122-12279142:+	True
chr10:12279265-12279267:+:start	CDC123	CDC123	chr10	12279265	12279267	+	0	4	1.65407	0.000181158	3	12	3.31485	2.35928e-09	False	False	False	False	False	True	False	1.42566	5.49828	5.39761e-11	-5.52238	-0.717601	intron_retention	chr10:12279265-12280455:+	True
chr10:12288145-12288147:+:end	CDC123	CDC123	chr10	12288145	12288147	+	1	6	1.68862	1.86676e-06	5	19	2.94544	6.9876e-13	False	False	False	False	False	True	False	2.14477	7.66551	5.39761e-11	1.44894	-5.12692	intron_retention	chr10:12280484-12288147:+	True
chr10:12291577-12291579:+:end	CDC123	CDC123	chr10	12291577	12291579	+	1	6	1.63521	1.45862e-05	8	25	2.71865	1.1306e-12	False	False	False	False	False	True	False	2.30643	8.05369	5.39761e-11	2.50377	-4.96295	intron_retention	chr10:12288276-12291579:+	True
chr10:12291717-12291719:+:start	CDC123	CDC123	chr10	12291717	12291719	+	3	11	1.38753	0.000126906	12	28	1.96085	1.21886e-08	False	False	False	False	False	True	False	5.18732	15.8798	5.39761e-11	-4.68752	-0.978172	intron_retention	chr10:12291717-12292309:+	False
chr10:126678267-126678269:-:start	CTBP2	CTBP2	chr10	126678267	126678269	-	1	13	2.84746	1.59181e-06	2	13	3.56258	2.99772e-10	False	False	False	False	False	True	False	2.58303	16.5217	0	0.381202	-6.51784	intron_retention	chr10:126678267-126681263:-	False
chr10:126681768-126681770:-:end	CTBP2	CTBP2	chr10	126681768	126681770	-	1	13	2.76477	9.89693e-09	3	12	3.20393	1.35237e-09	False	False	False	False	False	True	False	2.78884	15.4639	0	-5.1361	1.22281	intron_retention	chr10:126681381-126681770:-	True
chr10:126683035-126683037:-:end	CTBP2	CTBP2	chr10	126683035	126683037	-	0	23	3.94542	4.70165e-06	1	19	6.04773	6.0565e-22	False	False	False	False	False	True	False	2.07254	33.7349	0	-5.87267	0.800143	intron_retention	chr10:126682554-126683037:-	True
chr10:126683252-126683254:-:start	CTBP2	CTBP2	chr10	126683252	126683254	-	3	21	2.27094	1.81392e-06	9	22	2.08726	3.45007e-07	False	False	False	False	False	True	False	5.66802	24.2424	0	0.327977	-7.12191	intron_retention	chr10:126683252-126686532:-	True
chr10:126691526-126691528:-:end	CTBP2	CTBP2	chr10	126691526	126691528	-	1	12	2.78031	2.45611e-06	3	14	3.27554	3.71942e-11	False	False	False	False	False	True	False	1.74927	16.6667	0	-5.85364	0.447443	intron_retention	chr10:126686739-126691528:-	True
chr10:126691673-126691675:-:start	CTBP2	CTBP2	chr10	126691673	126691675	-	1	26	3.65167	8.12315e-08	3	26	4.53035	7.86081e-26	False	False	False	False	False	True	False	2.82132	32.7586	0	0.240741	-7.65653	intron_retention	chr10:126691673-126691906:-	True
chr10:127409770-127409772:+:end	C10orf137	EDRF1	chr10	127409770	127409772	+	0	60	5.46552	2.81987e-09	0	31	9.48843	0	False	False	False	False	False	True	False	1.31579	72.7273	0	-2.51226	-7.23936	intron_retention	chr10:127408484-127409772:+	True
chr10:127411634-127411636:+:end	C10orf137	EDRF1	chr10	127411634	127411636	+	0	51	4.97377	1.63301e-06	0	21	7.44431	6.10278e-33	False	False	False	False	False	True	False	1.94175	73.0769	0	1.02123	-9.15899	intron_retention	chr10:127409981-127411636:+	True
chr10:127411703-127411705:+:start	C10orf137	EDRF1	chr10	127411703	127411705	+	0	64	5.07045	1.23023e-06	0	22	7.03773	5.48137e-28	False	False	False	False	False	True	False	2.22222	91.3044	0	-3.95751	0.458524	intron_retention	chr10:127411703-127412379:+	True
chr10:127413884-127413886:+:end	C10orf137	EDRF1	chr10	127413884	127413886	+	1	75	4.74132	7.19267e-10	1	25	6.11202	3.61681e-25	False	False	False	False	False	True	False	5	85.7143	0	-0.734204	-7.74495	intron_retention	chr10:127412505-127413886:+	True
chr10:127414248-127414250:+:end	C10orf137	EDRF1	chr10	127414248	127414250	+	0	46	5.57649	3.96799e-06	0	15	12.4877	9.80294e-25	False	False	False	False	False	True	False	0	55.8824	0	-1.04714	-8.70731	intron_retention	chr10:127414011-127414250:+	True
chr10:127417569-127417571:+:end	C10orf137	EDRF1	chr10	127417569	127417571	+	3	79	4.01588	1.55099e-08	2	21	4.86822	2.50612e-16	False	False	False	False	False	True	False	7.14286	89.6552	0	0.685521	-5.94225	intron_retention	chr10:127414407-127417571:+	True
chr10:127417673-127417675:+:start	C10orf137	EDRF1	chr10	127417673	127417675	+	3	87	4.39665	3.71077e-10	1	21	5.55292	5.39208e-21	False	False	False	False	False	True	False	9.25926	96.2963	0	-7.29228	0.541682	intron_retention	chr10:127417673-127417926:+	True
chr10:127418854-127418856:+:end	C10orf137	EDRF1	chr10	127418854	127418856	+	0	78	5.74352	2.78457e-11	0	20	8.59492	1.1168e-32	False	False	False	False	False	True	False	2.89855	85.7143	0	-1.93072	-7.43376	intron_retention	chr10:127418048-127418856:+	True
chr10:127418968-127418970:+:start	C10orf137	EDRF1	chr10	127418968	127418970	+	2	78	4.64939	2.27816e-10	1	25	6.13955	1.15459e-32	False	False	False	False	False	True	False	6.25	89.2857	0	-6.03574	1.59455	intron_retention	chr10:127418968-127421972:+	True
chr10:127422120-127422122:+:start	C10orf137	EDRF1	chr10	127422120	127422122	+	0	45	4.9161	4.17659e-08	0	19	7.71108	1.35943e-27	False	False	False	False	False	True	False	1.90476	52.9412	0	-3.53004	1.39223	intron_retention	chr10:127422120-127422203:+	True
chr10:127422312-127422314:+:start	C10orf137	EDRF1	chr10	127422312	127422314	+	1	76	4.82319	5.55885e-09	1	30	6.33468	6.0005e-36	False	False	False	False	False	True	False	3.15789	92	0	-3.32537	0.63638	intron_retention	chr10:127422312-127422640:+	True
chr10:127424210-127424212:+:end	C10orf137	EDRF1	chr10	127424210	127424212	+	1	75	5.02231	6.72021e-09	1	26	7.06011	4.60091e-40	False	False	False	False	False	True	False	5.71429	82.3529	0	0.785309	-7.26478	intron_retention	chr10:127422752-127424212:+	True
chr10:127426484-127426486:+:end	C10orf137	EDRF1	chr10	127426484	127426486	+	0	61	5.0196	1.36355e-09	0	26	7.38247	9.89806e-39	False	False	False	False	False	True	False	2.27273	69.5652	0	-0.491765	-10.3385	intron_retention	chr10:127424473-127426486:+	True
chr10:127426861-127426863:+:end	C10orf137	EDRF1	chr10	127426861	127426863	+	0	45	4.78738	2.79163e-08	0	19	7.76504	2.23207e-27	False	False	False	False	False	True	False	2.5641	55.102	0	2.68031	-7.63113	intron_retention	chr10:127426558-127426863:+	True
chr10:127429029-127429031:+:end	C10orf137	EDRF1	chr10	127429029	127429031	+	2	64	4.14138	6.58836e-09	2	22	5.13093	4.7006e-24	False	False	False	False	False	True	False	7.14286	72.973	0	0.249435	-6.45233	intron_retention	chr10:127427014-127429031:+	True
chr10:127429567-127429569:+:end	C10orf137	EDRF1	chr10	127429567	127429569	+	0	47	4.64346	5.08686e-10	0	23	7.14431	2.84334e-34	False	False	False	False	False	True	False	2.32558	53.5714	0	0.774978	-5.90874	intron_retention	chr10:127429220-127429569:+	True
chr10:127436581-127436583:+:start	C10orf137	EDRF1	chr10	127436581	127436583	+	13	47	1.7424	0.0108687	15	3	-2.92693	2.8792e-07	False	False	False	False	False	True	False	19.2	72.7273	0	-5.78818	-1.10156	intron_retention	chr10:127436581-127437980:+	True
chr10:127512291-127512293:+:start	BCCIP	BCCIP	chr10	127512291	127512293	+	0	5	2.69821	5.50958e-05	0	22	8.82238	8.98497e-28	False	False	False	False	False	True	False	0.210084	7.85908	2.53607e-09	-6.03777	0.953136	intron_retention	chr10:127512291-127515159:+	True
chr10:127516124-127516126:+:end	BCCIP	BCCIP	chr10	127516124	127516126	+	0	4	2.2316	1.99823e-05	1	20	6.54714	4.09099e-24	False	False	False	False	False	True	False	0.485437	5.5102	2.53607e-09	1.39714	-9.16022	intron_retention	chr10:127515234-127516126:+	True
chr10:127516207-127516209:+:start	BCCIP	BCCIP	chr10	127516207	127516209	+	0	4	1.98517	0.000115918	2	21	5.01945	3.60056e-19	False	False	False	False	False	True	False	0.862069	5.74074	2.53607e-09	-5.51085	2.52457	intron_retention	chr10:127516207-127519130:+	True
chr10:127519986-127519988:+:end	BCCIP	BCCIP	chr10	127519986	127519988	+	0	8	2.77143	7.71633e-09	1	30	6.32341	1.68156e-44	False	False	False	False	False	True	False	0.845666	9.375	2.53607e-09	1.57745	-8.588	intron_retention	chr10:127519220-127519988:+	True
chr10:127520176-127520178:+:start	BCCIP	BCCIP	chr10	127520176	127520178	+	1	7	2.10795	9.90406e-07	6	40	4.04036	1.01932e-31	False	False	False	False	False	True	False	1.62075	9.21053	2.53607e-09	-5.47077	-1.82909	intron_retention	chr10:127520176-127522340:+	True
chr10:127524670-127524672:+:end	BCCIP	BCCIP	chr10	127524670	127524672	+	3	14	1.83312	2.72386e-06	15	41	2.38845	7.92941e-17	False	False	False	False	False	True	False	4.62777	18.3824	2.53607e-09	-0.796017	-5.11562	intron_retention	chr10:127522515-127524672:+	Ambiguous
chr10:13213263-13213265:+:start	MCM10	MCM10	chr10	13213263	13213265	+	0	90	5.65792	1.19977e-15	1	92	9.63925	0	False	False	False	False	False	True	False	1.66667	92.2535	0	-7.36678	-2.37127	intron_retention	chr10:13213263-13214375:+	True
chr10:13217507-13217509:+:end	MCM10	MCM10	chr10	13217507	13217509	+	0	42	4.56192	3.79788e-06	1	13	5.06986	1.38825e-12	False	False	False	False	False	True	False	1.25	61.7647	0	-0.279379	-8.42567	intron_retention	chr10:13214765-13217509:+	True
chr10:14880458-14880460:+:start	HSPA14	HSPA14	chr10	14880458	14880460	+	0	26	4.78516	2.81912e-06	0	27	13.6406	1.00045e-37	False	False	False	False	False	True	False	0	35.2941	3.32841e-05	-4.10709	1.54286	intron_retention	chr10:14880458-14881903:+	True
chr10:14882071-14882073:+:end	HSPA14	HSPA14	chr10	14882071	14882073	+	0	31	5.03946	2.66909e-07	0	26	13.5622	1.56665e-42	False	False	False	False	False	True	False	0	40.9836	3.32841e-05	2.61769	-7.47764	intron_retention	chr10:14881984-14882073:+	True
chr10:14884130-14884132:+:end	HSPA14	HSPA14	chr10	14884130	14884132	+	19	95	2.25275	7.6797e-10	7	100	5.71131	0	False	False	False	False	False	True	False	28.5714	97.9381	3.32841e-05	-0.743931	-10.0723	intron_retention	chr10:14882156-14884132:+	True
chr10:14884845-14884847:+:start	HSPA14	HSPA14	chr10	14884845	14884847	+	6	79	3.38504	2.43033e-11	3	72	6.4872	0	False	False	False	False	False	True	False	15	81.6327	3.32841e-05	-5.63573	0.541796	intron_retention	chr10:14884845-14885369:+	False
chr10:15139408-15139410:+:start	RPP38	RPP38	chr10	15139408	15139410	+	45	77	0.753335	1.08982e-05	18	67	2.9859	3.60378e-32	False	False	False	False	False	True	False	58.5366	82.3529	0	-4.57193	0.185784	intron_retention	chr10:15139408-15145303:+	False
chr10:15139765-15139767:+:start	RPP38	RPP38	chr10	15139765	15139767	+	19	65	1.67924	8.73698e-07	11	85	4.53561	0	False	False	False	False	False	True	False	34.8485	73.2824	0	-7.32031	-1.64496	intron_retention	chr10:15139765-15145303:+,chr10:15139765-15144216:+	False
chr10:15144335-15144337:+:start	RPP38	RPP38	chr10	15144335	15144337	+	7	85	3.31848	5.47013e-10	2	24	4.98827	1.47456e-29	False	False	False	False	False	True	False	10	93.1034	0	-6.49794	0.0636571	intron_retention	chr10:15144335-15145303:+	False
chr10:22826210-22826212:-:start	PIP4K2A	PIP4K2A	chr10	22826210	22826212	-	4	60	3.56203	8.23152e-08	6	15	2.21133	1.04116e-06	False	False	False	False	False	True	False	6.38298	80	0	-1.8389	-7.54078	intron_retention	chr10:22826210-22828899:-	False
chr10:27403536-27403538:-:start	YME1L1	YME1L1	chr10	27403536	27403538	-	0	6	2.40103	3.02105e-06	1	18	5.44867	6.59461e-21	False	False	False	False	False	True	False	0.97561	7.97101	1.97737e-06	0.971644	-9.81961	intron_retention	chr10:27403536-27404988:-	True
chr10:27405145-27405147:-:end	YME1L1	YME1L1	chr10	27405145	27405147	-	0	6	2.47761	3.44855e-06	1	18	5.76115	6.72631e-24	False	False	False	False	False	True	False	0.763359	8.8968	1.97737e-06	-5.89812	-0.449357	intron_retention	chr10:27405062-27405147:-	True
chr10:27405274-27405276:-:start	YME1L1	YME1L1	chr10	27405274	27405276	-	0	6	2.7364	9.40921e-08	0	20	7.3469	2.49334e-32	False	False	False	False	False	True	False	0.469484	8.3612	1.97737e-06	0.0808187	-6.00587	intron_retention	chr10:27405274-27406504:-	True
chr10:27409476-27409478:-:start	YME1L1	YME1L1	chr10	27409476	27409478	-	0	6	2.26465	3.26867e-05	1	16	4.79979	1.54715e-15	False	False	False	False	False	True	False	1.10193	8.41751	1.97737e-06	-0.0232553	-10.4989	intron_retention	chr10:27409476-27410314:-	True
chr10:27411767-27411769:-:end	YME1L1	YME1L1	chr10	27411767	27411769	-	0	5	2.273	0.000486647	1	15	4.92798	3.20446e-13	False	False	False	False	False	True	False	1.03896	9.92366	1.97737e-06	-6.12444	-1.01443	intron_retention	chr10:27410377-27411769:-	True
chr10:27411902-27411904:-:start	YME1L1	YME1L1	chr10	27411902	27411904	-	1	10	2.16397	7.17912e-06	5	23	3.47554	6.7033e-16	False	False	False	False	False	True	False	2.31023	13.8095	1.97737e-06	1.56349	-5.84659	intron_retention	chr10:27411902-27412475:-	True
chr10:27425202-27425204:-:end	YME1L1	YME1L1	chr10	27425202	27425204	-	0	5	2.59308	0.000117243	0	11	11.898	2.36399e-18	False	False	False	False	False	True	False	0	7.84314	1.97737e-06	-5.37792	0.858482	intron_retention	chr10:27423910-27425204:-	True
chr10:27434519-27434521:-:start	YME1L1	YME1L1	chr10	27434519	27434521	-	1	7	1.5659	1.49708e-05	5	15	2.41397	6.45647e-08	False	False	False	False	False	True	False	3.30033	9.55056	1.97737e-06	-1.0986	-8.48375	intron_retention	chr10:27434519-27437834:-	True
chr10:27436597-27436599:-:start	YME1L1	YME1L1	chr10	27436597	27436599	-	0	64	6.03145	3.25851e-07	0	16	12.5964	4.72691e-22	False	False	False	False	False	True	False	0	82.6087	1.97737e-06	-0.525651	-8.88911	intron_retention	chr10:27436597-27437834:-	True
chr10:28878662-28878664:+:end	WAC	WAC	chr10	28878662	28878664	+	0	28	4.14906	2.97151e-06	1	13	4.64446	1.11144e-12	False	False	False	False	False	True	False	1.55642	37.7359	0	-3.97191	-9.30995	intron_retention	chr10:28872434-28878664:+	True
chr10:28884659-28884661:+:end	WAC	WAC	chr10	28884659	28884661	+	4	78	3.81788	1.03815e-11	6	27	3.17634	4.33279e-13	False	False	False	False	False	True	False	7.00637	83.3333	0	-3.59046	-7.20271	intron_retention	chr10:28879761-28884661:+	True
chr10:28897112-28897114:+:end	WAC	WAC	chr10	28897112	28897114	+	1	57	4.65268	1.07188e-11	3	42	5.47001	0	False	False	False	False	False	True	False	3.29218	61.9718	0	0.61121	-6.83247	intron_retention	chr10:28884970-28897114:+	True
chr10:28897360-28897362:+:start	WAC	WAC	chr10	28897360	28897362	+	2	86	4.65838	2.42748e-14	4	41	4.98064	3.33147e-37	False	False	False	False	False	True	False	4.62428	88.8889	0	-6.94735	0.729919	intron_retention	chr10:28897360-28899627:+	True
chr10:28899750-28899752:+:start	WAC	WAC	chr10	28899750	28899752	+	2	51	3.76766	2.47549e-09	7	31	3.43414	4.75003e-22	False	False	False	False	False	True	False	5.28302	57.6923	0	-4.16396	-1.2778	intron_retention	chr10:28899750-28900702:+	True
chr10:28903493-28903495:+:end	WAC	WAC	chr10	28903493	28903495	+	0	55	5.19581	1.8635e-11	1	54	7.73235	0	False	False	False	False	False	True	False	0.724638	60.8696	0	-0.55572	-7.66349	intron_retention	chr10:28900851-28903495:+	True
chr10:28903614-28903616:+:start	WAC	WAC	chr10	28903614	28903616	+	2	59	4.25687	4.06749e-12	4	42	4.82998	7.00649e-45	False	False	False	False	False	True	False	3.8961	64.3836	0	-4.92859	0.948139	intron_retention	chr10:28903614-28905101:+,chr10:28903614-28905104:+	True
chr10:28905291-28905293:+:start	WAC	WAC	chr10	28905291	28905293	+	1	38	4.13907	1.99407e-08	2	33	5.56999	6.01612e-32	False	False	False	False	False	True	False	2.28311	45.098	0	-7.49204	1.14588	intron_retention	chr10:28905291-28906585:+	True
chr10:32097574-32097576:-:end	ARHGAP12	ARHGAP12	chr10	32097574	32097576	-	2	68	4.50873	1.92924e-11	2	37	5.6505	1.47977e-42	False	False	False	False	False	True	False	4.44444	75.4717	0	-5.19238	0.411599	intron_retention	chr10:32096760-32097576:-	False
chr10:32097679-32097681:-:start	ARHGAP12	ARHGAP12	chr10	32097679	32097681	-	3	85	4.31244	4.13624e-10	4	39	4.8947	6.81599e-39	False	False	False	False	False	True	False	7.25806	94.6429	0	0.903283	-7.7844	intron_retention	chr10:32097679-32097921:-	True
chr10:32098155-32098157:-:end	ARHGAP12	ARHGAP12	chr10	32098155	32098157	-	6	88	3.65688	8.63036e-11	8	29	2.94872	1.97438e-16	False	False	False	False	False	True	False	7.14286	97.4359	0	-5.18321	0.50252	intron_retention	chr10:32098056-32098157:-	True
chr10:32098235-32098237:-:start	ARHGAP12	ARHGAP12	chr10	32098235	32098237	-	3	85	4.11474	1.78854e-10	5	26	3.67595	8.64151e-20	False	False	False	False	False	True	False	5.9322	92.5926	0	0.215489	-6.57284	intron_retention	chr10:32098235-32099576:-	True
chr10:32101632-32101634:-:end	ARHGAP12	ARHGAP12	chr10	32101632	32101634	-	5	78	3.57532	5.75399e-10	6	20	2.86006	9.49158e-09	False	False	False	False	False	True	False	8.49057	91.4286	0	-6.86475	-1.05192	intron_retention	chr10:32099675-32101634:-	True
chr10:32101751-32101753:-:start	ARHGAP12	ARHGAP12	chr10	32101751	32101753	-	3	76	4.08616	4.55331e-11	4	22	3.5567	1.45862e-16	False	False	False	False	False	True	False	5.51181	81.25	0	-0.499654	-9.73849	intron_retention	chr10:32101751-32103186:-	True
chr10:32103289-32103291:-:start	ARHGAP12	ARHGAP12	chr10	32103289	32103291	-	1	79	4.77874	1.08185e-08	2	26	4.91169	2.19956e-20	False	False	False	False	False	True	False	4.10959	91.3044	0	-3.46507	-6.91181	intron_retention	chr10:32103289-32106715:-	True
chr10:32106814-32106816:-:start	ARHGAP12	ARHGAP12	chr10	32106814	32106816	-	1	71	4.72277	1.96289e-07	2	16	4.52299	5.73595e-15	False	False	False	False	False	True	False	3.1746	88	0	0.369569	-7.09141	intron_retention	chr10:32106814-32109314:-	True
chr10:43883384-43883386:-:start	HNRNPF	HNRNPF	chr10	43883384	43883386	-	0	10	2.50125	2.24317e-07	10	53	3.68959	4.79349e-40	False	False	False	False	False	True	False	1.5015	11.7417	0	3.11632	-10.2152	intron_retention	chr10:43883384-43890077:-	False
chr10:43890136-43890138:-:start	HNRNPF	HNRNPF	chr10	43890136	43890138	-	0	22	3.90706	7.49632e-09	5	77	5.85936	0	False	False	False	False	False	True	False	0.802407	26.0606	0	2.01716	-7.0575	intron_retention	chr10:43890136-43891903:-	False
chr10:43892038-43892040:-:start	HNRNPF	HNRNPF	chr10	43892038	43892040	-	13	70	2.29177	3.54555e-12	85	286	2.8251	0	False	False	False	False	False	True	False	15.8654	74.2857	0	0.365787	-7.85395	intron_retention	chr10:43892038-43904578:-,chr10:43892038-43904537:-,chr10:43892038-43904174:-,chr10:43892038-43892632:-,chr10:43892038-43903164:-	False
chr10:51580877-51580879:+:end	MSMB,NCOA4	NCOA4	chr10	51580877	51580879	+	0	16	3.41868	4.63714e-05	1	15	5.88784	2.99782e-16	False	False	False	False	False	True	False	2.06897	26.8041	7.65067e-41	0.965229	-9.28629	intron_retention	chr10:51580696-51580879:+	True
chr10:5471130-5471132:+:end	NET1	NET1	chr10	5471130	5471132	+	1	51	4.63076	2.24738e-07	1	10	4.58113	2.25225e-11	False	False	False	False	False	True	False	2.18978	68	2.89233e-27	1.59126	-6.4899	intron_retention	chr10:5468684-5471132:+	True
chr10:5493790-5493792:+:end	NET1	NET1	chr10	5493790	5493792	+	1	84	4.96191	1.45533e-08	1	35	6.59818	2.41023e-43	False	False	False	False	False	True	False	2.91262	96.9697	2.89233e-27	1.32905	-4.43048	intron_retention	chr10:5471192-5493792:+	True
chr10:5494318-5494320:+:end	NET1	NET1	chr10	5494318	5494320	+	0	80	5.86505	1.34157e-12	0	53	9.84356	0	False	False	False	False	False	True	False	1.55039	84.127	2.89233e-27	0.339717	-9.53053	intron_retention	chr10:5493900-5494320:+	True
chr10:5494818-5494820:+:end	NET1	NET1	chr10	5494818	5494820	+	0	76	5.68287	7.63468e-13	0	59	9.54026	0	False	False	False	False	False	True	False	1.52672	81.9444	2.89233e-27	-0.916831	-8.65949	intron_retention	chr10:5494488-5494820:+	True
chr10:5495210-5495212:+:end	NET1	NET1	chr10	5495210	5495212	+	5	89	3.82363	1.85993e-12	8	75	4.98497	0	False	False	False	False	False	True	False	6.66667	93.2432	2.89233e-27	0.235712	-6.2827	intron_retention	chr10:5494883-5495212:+	True
chr10:5495309-5495311:+:start	NET1	NET1	chr10	5495309	5495311	+	1	75	5.19769	5.65025e-12	1	70	8.2727	0	False	False	False	False	False	True	False	2.77778	82.9545	2.89233e-27	-5.57093	-0.671018	intron_retention	chr10:5495309-5495446:+	True
chr10:5496225-5496227:+:end	NET1	NET1	chr10	5496225	5496227	+	0	65	5.51965	4.43807e-10	0	58	10.0607	0	False	False	False	False	False	True	False	1	76.1905	2.89233e-27	1.32739	-9.98358	intron_retention	chr10:5495523-5496227:+	True
chr10:5496485-5496487:+:start	NET1	NET1	chr10	5496485	5496487	+	0	59	5.43277	1.29352e-12	0	51	9.7771	0	False	False	False	False	False	True	False	1.5625	65.2632	2.89233e-27	-5.8009	-0.979331	intron_retention	chr10:5496485-5496910:+	True
chr10:5497081-5497083:+:start	NET1	NET1	chr10	5497081	5497083	+	0	80	5.38453	1.51048e-13	1	88	9.23889	0	False	False	False	False	False	True	False	2.15827	83.5052	2.89233e-27	-8.0269	-0.522096	intron_retention	chr10:5497081-5498049:+	True
chr10:5498236-5498238:+:start	NET1	NET1	chr10	5498236	5498238	+	0	59	5.0208	9.35621e-10	0	43	8.43118	0	False	False	False	False	False	True	False	2.17391	68.75	2.89233e-27	-7.2207	-0.0672232	intron_retention	chr10:5498236-5498550:+	False
chr10:5759713-5759715:+:start	C10orf18,FAM208B	FAM208B	chr10	5759713	5759715	+	18	49	1.3774	0.0012636	11	3	-1.92929	0.000766997	False	False	False	False	False	True	False	28.5714	71.4286	0	-4.09432	0.0518117	intron_retention	chr10:5759713-5762222:+,chr10:5759713-5762506:+	False
chr10:60145408-60145410:+:start	TFAM	TFAM	chr10	60145408	60145410	+	0	21	4.27438	8.00841e-09	0	34	9.71081	0	False	False	False	False	False	True	False	0.917431	24.4318	7.26592e-12	-3.18699	0.185527	intron_retention	chr10:60145408-60145979:+	True
chr10:60147947-60147949:+:end	TFAM	TFAM	chr10	60147947	60147949	+	0	18	3.4321	1.17643e-07	1	24	6.08413	4.26725e-32	False	False	False	False	False	True	False	1.46341	22.6562	7.26592e-12	1.49877	-4.3683	intron_retention	chr10:60146098-60147949:+	True
chr10:60148020-60148022:+:start	TFAM	TFAM	chr10	60148020	60148022	+	0	19	3.6313	5.03184e-07	1	25	6.63173	3.1561e-35	False	False	False	False	False	True	False	1.06383	24.7863	7.26592e-12	-7.55976	-0.0344078	intron_retention	chr10:60148020-60148429:+	True
chr10:60150522-60150524:+:end	TFAM	TFAM	chr10	60150522	60150524	+	1	39	4.071	1.53073e-05	1	25	6.13955	6.43002e-25	False	False	False	False	False	True	False	2.91262	55.9322	7.26592e-12	1.16229	-4.45693	intron_retention	chr10:60148579-60150524:+	True
chr10:60154115-60154117:+:end	TFAM	TFAM	chr10	60154115	60154117	+	2	29	2.92446	8.50647e-08	6	38	4.17897	1.82936e-33	False	False	False	False	False	True	False	4.45545	35.6522	7.26592e-12	0.124493	-5.37021	intron_retention	chr10:60150620-60154117:+	True
chr10:60154174-60154176:+:start	TFAM	TFAM	chr10	60154174	60154176	+	1	24	3.17631	6.71621e-08	4	39	4.97549	3.15879e-37	False	False	False	False	False	True	False	4.05405	29.697	7.26592e-12	-6.8357	0.107299	intron_retention	chr10:60154174-60154687:+	False
chr10:62539896-62539898:+:end	CDK1	CDK1	chr10	62539896	62539898	+	0	12	3.40163	7.43048e-05	1	22	6.39899	2.11457e-21	False	False	False	False	False	True	False	0.630252	19.9029	0	1.1676	-7.15989	intron_retention	chr10:62538328-62539898:+	False
chr10:62544460-62544462:+:end	CDK1	CDK1	chr10	62544460	62544462	+	0	13	3.19779	1.09855e-07	2	26	4.91169	6.00575e-29	False	False	False	False	False	True	False	0.965251	17.2775	0	1.46548	-7.982	intron_retention	chr10:62539960-62544462:+	True
chr10:62544619-62544621:+:start	CDK1	CDK1	chr10	62544619	62544621	+	0	12	3.0912	4.93576e-09	3	27	4.79946	1.38549e-30	False	False	False	False	False	True	False	1.1583	15	0	-5.08004	1.24549	intron_retention	chr10:62544619-62545421:+	Ambiguous
chr10:62547815-62547817:+:end	CDK1	CDK1	chr10	62547815	62547817	+	5	12	1.04456	1.30253e-05	31	28	0.091201	0.757248	False	False	False	False	False	True	False	6.6335	14.0969	0	1.51769	-6.84872	intron_retention	chr10:62545545-62547817:+	True
chr10:62551645-62551647:+:end	CDK1	CDK1	chr10	62551645	62551647	+	1	11	2.62202	2.8458e-07	5	24	3.36728	2.88694e-18	False	False	False	False	False	True	False	1.63043	13.2597	0	-0.211322	-6.52592	intron_retention	chr10:62547988-62551647:+	True
chr10:62551811-62551813:+:start	CDK1	CDK1	chr10	62551811	62551813	+	0	9	3.27215	6.93967e-08	0	27	7.88569	1.84943e-41	False	False	False	False	False	True	False	0.263505	11.9205	0	-4.0282	-0.398983	intron_retention	chr10:62551811-62551905:+	True
chr10:62552047-62552049:+:start	CDK1	CDK1	chr10	62552047	62552049	+	0	9	3.07107	7.99329e-08	1	20	6.18862	1.25476e-28	False	False	False	False	False	True	False	0.528169	10.5528	0	-3.27854	0.0757994	intron_retention	chr10:62552047-62553634:+	False
chr10:70096953-70096955:+:end	HNRNPH3	HNRNPH3	chr10	70096953	70096955	+	7	16	0.955742	3.16633e-05	31	69	1.97171	3.66934e-21	False	False	False	False	False	True	False	11.0553	18.1208	1.5556e-16	1.09501	-7.00084	intron_retention	chr10:70091973-70096955:+,chr10:70091992-70096955:+	False
chr10:70097612-70097614:+:end	HNRNPH3	HNRNPH3	chr10	70097612	70097614	+	9	22	1.1637	1.02291e-07	39	106	2.37939	0	False	False	False	False	False	True	False	11.215	24.6512	1.5556e-16	-1.01965	-6.18855	intron_retention	chr10:70097090-70097614:+	True
chr10:70098257-70098259:+:end	HNRNPH3	HNRNPH3	chr10	70098257	70098259	+	5	15	1.38305	1.01313e-05	21	67	2.68664	1.19686e-27	False	False	False	False	False	True	False	8.08824	19.7368	1.5556e-16	-1.44756	-5.41927	intron_retention	chr10:70097753-70098259:+,chr10:70097090-70098259:+	True
chr10:70098894-70098896:+:end	HNRNPH3	HNRNPH3	chr10	70098894	70098896	+	4	14	1.38746	9.95228e-07	17	52	2.55137	7.84739e-24	False	False	False	False	False	True	False	7.12401	16.0526	1.5556e-16	0.0807569	-6.20913	intron_retention	chr10:70098399-70098896:+,chr10:70098444-70098896:+	True
chr10:70099194-70099196:+:end	HNRNPH3	HNRNPH3	chr10	70099194	70099196	+	0	9	2.77389	1.97232e-07	2	38	6.39879	0	False	False	False	False	False	True	False	0.684932	11.4713	1.5556e-16	-0.352746	-7.06748	intron_retention	chr10:70098983-70099196:+	True
chr10:70100928-70100930:+:end	HNRNPH3	HNRNPH3	chr10	70100928	70100930	+	0	16	3.4393	3.35654e-08	2	70	7.37476	0	False	False	False	False	False	True	False	1.28205	20.073	1.5556e-16	-0.31107	-9.51059	intron_retention	chr10:70099312-70100930:+	True
chr10:70101339-70101341:+:end	HNRNPH3	HNRNPH3	chr10	70101339	70101341	+	3	23	2.40869	1.2654e-09	12	86	4.33004	0	False	False	False	False	False	True	False	4.61095	26.1456	1.5556e-16	2.24189	-5.67025	intron_retention	chr10:70101066-70101341:+	True
chr10:70101437-70101439:+:start	HNRNPH3	HNRNPH3	chr10	70101437	70101439	+	5	14	1.35278	4.39922e-08	19	56	2.54251	1.09264e-26	False	False	False	False	False	True	False	6.75676	15.8273	1.5556e-16	-8.10391	-0.592897	intron_retention	chr10:70101437-70101515:+	True
chr10:70101732-70101734:+:end	HNRNPH3	HNRNPH3	chr10	70101732	70101734	+	2	20	2.63241	7.02401e-08	7	71	5.02801	0	False	False	False	False	False	True	False	3.30033	24	1.5556e-16	0.188469	-8.66293	intron_retention	chr10:70101608-70101734:+	False
chr10:70716068-70716070:+:start	DDX21	DDX21	chr10	70716068	70716070	+	0	66	5.4084	3.59595e-15	3	200	8.92102	0	False	False	False	False	False	True	False	1.38067	68.4211	0	-8.68036	-0.958723	intron_retention	chr10:70716068-70719561:+	Ambiguous
chr10:70720005-70720007:+:start	DDX21	DDX21	chr10	70720005	70720007	+	0	41	5.06048	1.25966e-10	1	96	8.91729	0	False	False	False	False	False	True	False	0.753296	46.2555	0	-8.17703	-0.631187	intron_retention	chr10:70720005-70721837:+	True
chr10:70723044-70723046:+:end	DDX21	DDX21	chr10	70723044	70723046	+	0	44	5.03602	3.60607e-10	2	98	7.91405	0	False	False	False	False	False	True	False	0.806452	50.6667	0	-0.985597	-6.66854	intron_retention	chr10:70721913-70723046:+	True
chr10:70725130-70725132:+:end	DDX21	DDX21	chr10	70725130	70725132	+	0	30	4.26636	2.49478e-08	4	54	5.6576	0	False	False	False	False	False	True	False	1.05581	34.8485	0	1.67929	-7.50881	intron_retention	chr10:70723225-70725132:+	True
chr10:70726771-70726773:+:end	DDX21	DDX21	chr10	70726771	70726773	+	0	39	5.15136	3.44024e-08	0	91	9.98206	0	False	False	False	False	False	True	False	0.326797	46.8992	0	0.851049	-7.08604	intron_retention	chr10:70725250-70726773:+	True
chr10:70726959-70726961:+:start	DDX21	DDX21	chr10	70726959	70726961	+	0	47	5.05235	7.82081e-10	2	103	7.88555	0	False	False	False	False	False	True	False	1.07527	57.3333	0	-7.56585	-0.366001	intron_retention	chr10:70726959-70728731:+	True
chr10:70729954-70729956:+:end	DDX21	DDX21	chr10	70729954	70729956	+	0	34	4.91465	8.07524e-08	1	51	8.13391	0	False	False	False	False	False	True	False	0.311042	44.4444	0	0.10421	-8.355	intron_retention	chr10:70728877-70729956:+	True
chr10:70730106-70730108:+:start	DDX21	DDX21	chr10	70730106	70730108	+	0	45	4.80875	8.27107e-12	4	69	5.9871	0	False	False	False	False	False	True	False	0.947867	49.7076	0	-6.86299	-1.20525	intron_retention	chr10:70730106-70731646:+	True
chr10:70733298-70733300:+:end	DDX21	DDX21	chr10	70733298	70733300	+	0	56	5.11284	5.43912e-10	4	89	6.50658	0	False	False	False	False	False	True	False	1.20664	65.2439	0	0.128836	-5.36328	intron_retention	chr10:70731808-70733300:+	True
chr10:70734423-70734425:+:end	DDX21	DDX21	chr10	70734423	70734425	+	0	61	5.08989	2.38826e-11	4	86	6.52507	0	False	False	False	False	False	True	False	1.65138	64.9007	0	0.373141	-8.34416	intron_retention	chr10:70733420-70734425:+	True
chr10:70737282-70737284:+:end	DDX21	DDX21	chr10	70737282	70737284	+	1	67	4.94805	1.5047e-14	6	135	6.51101	0	False	False	False	False	False	True	False	2.4735	70.1923	0	-2.42434	-5.85913	intron_retention	chr10:70734499-70737284:+	True
chr10:70737444-70737446:+:start	DDX21	DDX21	chr10	70737444	70737446	+	0	46	5.1834	1.61261e-10	1	86	8.27456	0	False	False	False	False	False	True	False	1.23239	52.8409	0	-5.65636	0.124546	intron_retention	chr10:70737444-70738597:+	True
chr10:70738732-70738734:+:start	DDX21	DDX21	chr10	70738732	70738734	+	0	40	4.54397	1.18067e-10	5	86	6.04137	0	False	False	False	False	False	True	False	1.22117	45.283	0	-6.91323	0.65774	intron_retention	chr10:70738732-70741292:+	True
chr10:70741337-70741339:+:start	DDX21	DDX21	chr10	70741337	70741339	+	0	37	4.72439	5.69485e-11	3	57	6.01942	0	False	False	False	False	False	True	False	1.05263	41.7266	0	-7.16932	-1.12441	intron_retention	chr10:70741337-70742298:+	False
chr10:71913725-71913727:-:start	SAR1A,AIFM2,TYSND1	SAR1A	chr10	71913725	71913727	-	0	10	2.88675	2.08169e-06	1	14	4.71904	2.63424e-15	False	False	False	False	False	True	False	1.11524	14.7651	0	1.51276	-7.94551	intron_retention	chr10:71913725-71917519:-	True
chr10:71917623-71917625:-:start	SAR1A,AIFM2,TYSND1	SAR1A	chr10	71917623	71917625	-	1	15	2.6127	9.32297e-06	3	15	3.22656	3.45381e-10	False	False	False	False	False	True	False	4.61538	21.3333	0	-0.812555	-8.901	intron_retention	chr10:71917623-71920759:-	True
chr10:71920825-71920827:-:start	AIFM2,SAR1A,TYSND1	SAR1A	chr10	71920825	71920827	-	1	21	3.00639	9.66777e-07	4	23	3.54546	1.97122e-16	False	False	False	False	False	True	False	2.41379	27	0	-0.97332	-8.45011	intron_retention	chr10:71920825-71921374:-	True
chr10:71921611-71921613:-:end	TYSND1,AIFM2,SAR1A	SAR1A	chr10	71921611	71921613	-	0	27	4.09087	4.22345e-08	1	23	5.99813	4.85442e-31	False	False	False	False	False	True	False	1.44928	33.7662	0	-3.56464	-0.566504	intron_retention	chr10:71921494-71921613:-	True
chr10:71921687-71921689:-:start	TYSND1,AIFM2,SAR1A	SAR1A	chr10	71921687	71921689	-	5	33	2.45614	9.54788e-06	9	22	2.20725	5.29151e-07	False	False	False	False	False	True	False	9.04255	43.4783	0	1.12807	-6.80832	intron_retention	chr10:71921687-71922445:-	False
chr10:75671280-75671282:+:end	PLAU	PLAU	chr10	75671280	75671282	+	2	90	4.58971	7.77906e-12	1	59	8.14671	0	False	False	False	False	False	True	False	8.33333	96.7213	5.07152e-08	1.1561	-7.95579	intron_retention	chr10:75670976-75671282:+	False
chr10:75671370-75671372:+:start	PLAU	PLAU	chr10	75671370	75671372	+	7	89	3.39045	1.14241e-10	5	61	5.52047	0	False	False	False	False	False	True	False	15.3846	96.3855	5.07152e-08	-5.70244	0.482991	intron_retention	chr10:75671370-75671798:+	True
chr10:75671970-75671972:+:end	PLAU	PLAU	chr10	75671970	75671972	+	5	84	3.6726	6.81506e-10	4	36	4.78257	1.93733e-37	False	False	False	False	False	True	False	7.5	93.75	5.07152e-08	0.361335	-10.0114	intron_retention	chr10:75671826-75671972:+	True
chr10:75672080-75672082:+:start	PLAU	PLAU	chr10	75672080	75672082	+	0	46	4.58689	7.38266e-09	0	17	6.56637	5.264e-25	False	False	False	False	False	True	False	3.37079	53.6585	5.07152e-08	-6.23671	0.151269	intron_retention	chr10:75672080-75672681:+	True
chr10:75673045-75673047:+:end	PLAU	PLAU	chr10	75673045	75673047	+	0	36	4.35945	1.28123e-07	0	20	7.29644	1.90135e-30	False	False	False	False	False	True	False	3.8961	47.8261	5.07152e-08	0.50151	-6.97195	intron_retention	chr10:75672856-75673047:+	True
chr10:75673139-75673141:+:start	PLAU	PLAU	chr10	75673139	75673141	+	0	49	5.09967	1.29207e-10	0	28	9.28919	5.395e-43	False	False	False	False	False	True	False	2.8169	54.7619	5.07152e-08	-6.09713	0.337898	intron_retention	chr10:75673139-75673296:+	True
chr10:75673516-75673518:+:start	PLAU	PLAU	chr10	75673516	75673518	+	3	77	4.15775	2.58387e-10	3	44	5.90625	0	False	False	False	False	False	True	False	4.81928	87.5	5.07152e-08	-4.13947	-1.67305	intron_retention	chr10:75673516-75673737:+	True
chr10:75674531-75674533:+:end	PLAU	PLAU	chr10	75674531	75674533	+	2	77	4.63295	1.11321e-10	2	65	7.36805	0	False	False	False	False	False	True	False	4.16667	85.7143	5.07152e-08	-0.590532	-8.68008	intron_retention	chr10:75673886-75674533:+	True
chr10:75674674-75674676:+:start	PLAU	PLAU	chr10	75674674	75674676	+	5	60	3.26479	7.04855e-11	4	46	5.0089	0	False	False	False	False	False	True	False	7.47664	64.5161	5.07152e-08	-7.43324	-0.288408	intron_retention	chr10:75674674-75675008:+	True
chr10:75675157-75675159:+:start	PLAU	PLAU	chr10	75675157	75675159	+	3	29	2.85563	6.59944e-07	3	21	4.12122	2.73132e-21	False	False	False	False	False	True	False	6.18557	37.0968	5.07152e-08	-4.59648	2.49156	intron_retention	chr10:75675157-75676146:+	False
chr10:7839007-7839009:+:end	ATP5C1	ATP5C1	chr10	7839007	7839009	+	0	2	1.51497	0.00146428	1	18	5.70526	1.68013e-17	False	False	False	False	False	True	False	0.758725	3.87597	1.86835e-30	-0.543945	-10.4691	intron_retention	chr10:7838118-7839009:+	True
chr10:7841732-7841734:+:end	ATP5C1	ATP5C1	chr10	7841732	7841734	+	1	2	0.718783	0.00980948	7	17	2.05018	8.25217e-07	False	False	False	False	False	True	False	2.42215	3.97924	1.86835e-30	1.48596	-5.43892	intron_retention	chr10:7841157-7841734:+	True
chr10:7842054-7842056:+:start	ATP5C1	ATP5C1	chr10	7842054	7842056	+	0	1	0.798788	0.0100556	3	10	2.64916	6.04159e-07	False	False	False	False	False	True	False	0.904159	2.09125	1.86835e-30	-5.74385	1.52251	intron_retention	chr10:7842054-7844232:+	True
chr10:79795107-79795109:+:end	RPS24	RPS24	chr10	79795107	79795109	+	0	3	2.05449	1.35121e-06	5	149	7.36153	0	False	False	False	False	False	True	False	0.271739	4.20786	0	-0.522327	-6.32858	intron_retention	chr10:79793662-79795109:+	True
chr10:79795175-79795177:+:start	RPS24	RPS24	chr10	79795175	79795177	+	0	1	1.13465	0.00484321	3	91	7.27939	0	False	False	False	False	False	True	False	0.0881057	1.63235	0	-8.01332	0.591406	intron_retention	chr10:79795175-79795268:+	True
chr10:79795478-79795480:+:start	RPS24	RPS24	chr10	79795478	79795480	+	0	4	2.0551	2.58624e-07	24	364	5.90397	0	False	False	False	False	False	True	False	0.517357	5.53741	0	-7.12086	-1.7331	intron_retention	chr10:79795478-79796951:+	True
chr10:81108829-81108831:+:end	PPIF	PPIF	chr10	81108829	81108831	+	0	56	5.40232	1.01119e-09	1	91	9.04022	0	False	False	False	False	False	True	False	1.0989	63.6905	0	0.980065	-6.30212	intron_retention	chr10:81107499-81108831:+	True
chr10:81108862-81108864:+:start	PPIF	PPIF	chr10	81108862	81108864	+	0	53	5.29237	2.48189e-11	1	80	8.54373	0	False	False	False	False	False	True	False	0.761421	59.2357	0	-6.79344	0.34696	intron_retention	chr10:81108862-81109420:+	True
chr10:81111240-81111242:+:end	PPIF	PPIF	chr10	81111240	81111242	+	3	51	3.58858	1.59808e-11	18	96	3.80497	0	False	False	False	False	False	True	False	4.64217	55.3571	0	-0.354978	-4.60228	intron_retention	chr10:81109509-81111242:+	True
chr10:81112070-81112072:+:end	PPIF	PPIF	chr10	81112070	81112072	+	2	57	3.91953	4.44837e-13	13	117	4.76108	0	False	False	False	False	False	True	False	4.375	59.4595	0	0.336043	-5.81647	intron_retention	chr10:81111339-81112072:+	True
chr10:81112148-81112150:+:start	PPIF	PPIF	chr10	81112148	81112150	+	2	55	4.04936	2.03999e-10	13	119	4.8497	0	True	False	False	False	False	True	False	3.93258	63.9676	0	-7.33213	0.980509	intron_retention	chr10:81112148-81113400:+	True
chr10:81113460-81113462:+:end	PPIF	PPIF	chr10	81113460	81113462	+	5	57	3.25847	5.94658e-12	29	131	3.43441	0	False	False	False	False	False	True	False	6.06061	63.786	0	-0.658457	-5.97923	intron_retention	chr10:81112148-81113462:+	False
chr10:81915668-81915670:-:start	ANXA11	ANXA11	chr10	81915668	81915670	-	3	10	1.4626	8.70892e-07	11	33	2.50277	2.33785e-17	False	False	False	False	False	True	False	4.77612	12.0833	0.258095	-0.182514	-7.76983	intron_retention	chr10:81915668-81917396:-	False
chr10:81917720-81917722:-:end	ANXA11	ANXA11	chr10	81917720	81917722	-	0	5	2.04876	2.7593e-06	2	21	4.57878	2.47181e-21	False	False	False	False	False	True	False	1.40845	6.75676	0.258095	-7.12518	-0.0946391	intron_retention	chr10:81917519-81917722:-	True
chr10:81918853-81918855:-:end	ANXA11	ANXA11	chr10	81918853	81918855	-	0	6	1.9644	2.01424e-06	3	22	4.0687	9.96298e-21	False	False	False	False	False	True	False	1.81406	7.28291	0.258095	-5.86657	0.868466	intron_retention	chr10:81917781-81918855:-	True
chr10:81921688-81921690:-:end	ANXA11	ANXA11	chr10	81921688	81921690	-	0	5	2.60934	2.10329e-05	0	22	8.04689	1.04194e-28	False	False	False	False	False	True	False	0.493827	8.14249	0.258095	-5.95734	1.59638	intron_retention	chr10:81918951-81921690:-	True
chr10:81921784-81921786:-:start	ANXA11	ANXA11	chr10	81921784	81921786	-	0	6	2.31204	0.000201476	2	25	4.98221	1.15421e-20	False	False	False	False	False	True	False	1.6055	11.7486	0.258095	1.78805	-5.29529	intron_retention	chr10:81921784-81923104:-	True
chr10:81923161-81923163:-:start	ANXA11	ANXA11	chr10	81923161	81923163	-	0	5	2.12678	0.000236702	1	18	5.21628	3.10408e-19	False	False	False	False	False	True	False	0.691244	8.59873	0.258095	0.41023	-7.89322	intron_retention	chr10:81923161-81923289:-	True
chr10:81923806-81923808:-:end	ANXA11	ANXA11	chr10	81923806	81923808	-	0	4	2.33678	2.24086e-05	0	16	9.34537	1.22887e-25	False	False	False	False	False	True	False	0.218818	5.18293	0.258095	-6.72542	1.36572	intron_retention	chr10:81923369-81923808:-	True
chr10:81923899-81923901:-:start	ANXA11	ANXA11	chr10	81923899	81923901	-	1	8	2.08228	0.000201783	4	27	3.98917	1.96583e-18	False	False	False	False	False	True	False	2.04604	13.468	0.258095	0.87903	-6.42634	intron_retention	chr10:81923899-81925839:-	True
chr10:81926643-81926645:-:end	ANXA11	ANXA11	chr10	81926643	81926645	-	2	6	1.13559	0.00110644	9	21	1.97579	7.04779e-07	False	False	False	False	False	True	False	3.28638	9.82659	0.258095	-8.28286	-2.88686	intron_retention	chr10:81925953-81926645:-	True
chr10:81926979-81926981:-:end	ANXA11	ANXA11	chr10	81926979	81926981	-	0	5	2.40931	3.5822e-06	1	20	6.18862	7.93739e-26	False	False	False	False	False	True	False	0.950119	7.45501	0.258095	-6.52508	-0.0939691	intron_retention	chr10:81926740-81926981:-	True
chr10:81928722-81928724:-:end	ANXA11	ANXA11	chr10	81928722	81928724	-	0	7	2.42843	1.04757e-05	2	24	5.12925	1.17276e-24	False	False	False	False	False	True	False	1.06952	9.96678	0.258095	-4.20554	2.49156	intron_retention	chr10:81927069-81928724:-	True
chr10:81930553-81930555:-:end	ANXA11	ANXA11	chr10	81930553	81930555	-	0	5	2.06109	1.83764e-06	1	14	4.69447	5.56363e-16	False	False	False	False	False	True	False	1.32979	5.66038	0.258095	-5.17124	0.734982	intron_retention	chr10:81929114-81930555:-	True
chr10:81932560-81932562:-:end	ANXA11	ANXA11	chr10	81932560	81932562	-	0	5	2.01925	0.000197302	2	18	4.55073	9.61189e-14	False	False	False	False	False	True	False	1.22249	8.42391	0.258095	-5.0342	1.92969	intron_retention	chr10:81930671-81932562:-	Ambiguous
chr10:859153-859155:-:start	LARP4B	LARP4B	chr10	859153	859155	-	7	61	2.96088	1.08639e-08	16	20	0.730334	0.0243595	False	False	False	False	False	True	False	8.65801	69.4444	0	-0.218519	-6.08227	intron_retention	chr10:859153-860681:-	False
chr10:863829-863831:-:start	LARP4B	LARP4B	chr10	863829	863831	-	5	63	3.28458	8.77487e-09	9	11	0.752864	0.10268	False	False	False	False	False	True	False	7.7381	73.6842	0	-1.35778	-7.90685	intron_retention	chr10:863829-866739:-	True
chr10:88728362-88728364:+:start	ADIRF,BMS1P3,AGAP11,C10orf116	ADIRF	chr10	88728362	88728364	+	1	2	0.63543	0.0480279	7	19	2.37104	4.03897e-08	False	False	False	False	False	True	False	1.88088	2.95858	0	-7.30577	0.517234	intron_retention	chr10:88728362-88729956:+	True
chr10:88730230-88730232:+:end	ADIRF,C10orf116,BMS1P3,AGAP11	ADIRF	chr10	88730230	88730232	+	1	4	0.972401	0.00088497	11	38	2.80242	1.09262e-17	False	False	False	False	False	True	False	2.77393	5.61224	0	-0.259681	-8.61913	intron_retention	chr10:88730019-88730232:+	False
chr10:97803476-97803478:+:start	CCNJ	CCNJ	chr10	97803476	97803478	+	3	88	4.39078	3.53014e-10	1	17	5.15778	9.37867e-21	False	False	False	False	False	True	False	7.14286	95.2381	4.1207e-31	-5.62259	0.625196	intron_retention	chr10:97803476-97804109:+	False
chr10:97804219-97804221:+:start	CCNJ	CCNJ	chr10	97804219	97804221	+	4	92	4.09518	6.2703e-12	1	15	4.73456	6.80824e-15	False	False	False	False	False	True	False	8.69565	100	4.1207e-31	-5.09836	0.388407	intron_retention	chr10:97804219-97810012:+	True
chr10:97816455-97816457:+:end	CCNJ	CCNJ	chr10	97816455	97816457	+	6	91	3.62055	1.48716e-10	2	15	4.41648	2.81031e-16	False	False	False	False	False	True	False	10.7143	100	4.1207e-31	0.201376	-7.32237	intron_retention	chr10:97810223-97816457:+	True
chr10:97816757-97816759:+:start	CCNJ	CCNJ	chr10	97816757	97816759	+	5	84	3.64534	1.00297e-09	2	24	5.33742	5.54507e-28	False	False	False	False	False	True	False	10.8108	96.5517	4.1207e-31	-4.64076	0.620721	intron_retention	chr10:97816757-97816844:+	True
chr10:97817584-97817586:+:end	CCNJ	CCNJ	chr10	97817584	97817586	+	0	58	5.40078	7.67394e-10	0	26	10.3324	3.36529e-38	False	False	False	False	False	True	False	2.5	65.9091	4.1207e-31	-0.277467	-9.56063	intron_retention	chr10:97817004-97817586:+	False
chr10:98287046-98287048:-:start	TM9SF3	TM9SF3	chr10	98287046	98287048	-	0	7	2.53314	1.60284e-05	1	10	5.18962	5.34328e-13	False	False	False	False	False	True	False	0.97561	10.0719	7.41688e-06	2.10587	-6.80113	intron_retention	chr10:98287046-98287169:-	True
chr10:98287253-98287255:-:start	TM9SF3	TM9SF3	chr10	98287253	98287255	-	0	13	3.0364	8.06216e-08	1	16	5.7756	8.60557e-23	False	False	False	False	False	True	False	1.2987	15.9292	7.41688e-06	0.3853	-7.96272	intron_retention	chr10:98287253-98287787:-	True
chr10:98290294-98290296:-:end	TM9SF3	TM9SF3	chr10	98290294	98290296	-	2	15	2.21365	2.09533e-06	5	26	3.59714	1.88206e-19	False	False	False	False	False	True	False	3.86473	18.8571	7.41688e-06	-3.29689	0.670495	intron_retention	chr10:98287934-98290296:-	True
chr10:98292805-98292807:-:end	TM9SF3	TM9SF3	chr10	98292805	98292807	-	1	9	2.30796	0.000240803	2	14	4.16101	5.5114e-12	False	False	False	False	False	True	False	2.52525	16.0305	7.41688e-06	-8.45168	-0.916978	intron_retention	chr10:98290365-98292807:-	True
chr11:101984872-101984874:+:end	YAP1	YAP1	chr11	101984872	101984874	+	0	15	4.05525	6.13662e-07	0	17	12.6997	2.71472e-30	False	False	False	False	False	True	False	0	20	0	-0.554125	-6.77488	intron_retention	chr11:101981900-101984874:+	Ambiguous
chr11:102076621-102076623:+:end	YAP1	YAP1	chr11	102076621	102076623	+	0	16	3.50912	2.49383e-05	1	15	5.97715	6.82323e-18	False	False	False	False	False	True	False	1.1236	21.7822	0	2.2118	-9.25343	intron_retention	chr11:102056862-102076623:+	True
chr11:102076817-102076819:+:start	YAP1	YAP1	chr11	102076817	102076819	+	2	58	4.01289	1.31697e-07	1	21	5.61734	4.35389e-23	False	False	False	False	False	True	False	5.7971	72.093	0	-7.58897	-0.405506	intron_retention	chr11:102076817-102080247:+	True
chr11:102080245-102080247:+:end	YAP1	YAP1	chr11	102080245	102080247	+	1	30	3.45063	7.3399e-07	2	14	4.1298	4.29719e-13	False	False	False	False	False	True	False	3.96825	40.4762	0	1.22602	-7.90824	intron_retention	chr11:102076805-102080247:+	True
chr11:102094350-102094352:+:end	YAP1	YAP1	chr11	102094350	102094352	+	1	39	3.81286	4.0367e-10	4	29	4.476	2.70962e-28	False	False	False	False	False	True	False	4.03587	44.8276	0	0.375682	-4.17453	intron_retention	chr11:102080295-102094352:+,chr11:102076805-102094352:+,chr11:102076817-102094352:+	True
chr11:102098197-102098199:+:end	YAP1	YAP1	chr11	102098197	102098199	+	4	40	2.84888	1.00768e-09	11	36	2.78543	6.45141e-21	False	False	False	False	False	True	False	6.0241	46	0	-1.79931	-8.5778	intron_retention	chr11:102094483-102098199:+	True
chr11:102098312-102098314:+:start	YAP1	YAP1	chr11	102098312	102098314	+	1	43	4.22642	4.06085e-09	3	37	5.55181	1.22333e-42	False	False	False	False	False	True	False	1.86916	50	0	-7.69309	-0.781323	intron_retention	chr11:102098312-102100432:+	False
chr11:102962513-102962515:-:end	DCUN1D5	DCUN1D5	chr11	102962513	102962515	-	3	72	4.17477	3.32239e-11	7	79	5.35073	0	False	False	False	False	False	True	False	4.34783	77.8947	0	-5.9349	-1.74477	intron_retention	chr11:102960047-102962515:-	True
chr11:10819428-10819430:-:start	EIF4G2,SNORD97,ZBED5	EIF4G2	chr11	10819428	10819430	-	0	3	1.68426	1.08041e-05	8	51	4.00762	3.29305e-43	False	False	False	False	False	True	False	0.739477	4.65288	0	-0.264082	-5.08162	intron_retention	chr11:10819428-10820538:-	False
chr11:10820757-10820759:-:end	ZBED5,EIF4G2,SNORD97	EIF4G2	chr11	10820757	10820759	-	0	5	2.14895	5.18521e-07	8	77	4.95016	0	False	False	False	False	False	True	False	0.615385	6.10484	0	-5.24792	1.44889	intron_retention	chr11:10820660-10820759:-	True
chr11:10820971-10820973:-:start	ZBED5,EIF4G2,SNORD97	EIF4G2	chr11	10820971	10820973	-	0	12	2.81007	9.15553e-09	16	162	5.09101	0	False	False	False	False	False	True	False	1.70732	15.0661	0	-0.614683	-9.88233	intron_retention	chr11:10820971-10821098:-	True
chr11:10821634-10821636:-:end	ZBED5,EIF4G2,SNORD97	EIF4G2	chr11	10821634	10821636	-	1	13	2.37723	1.21077e-09	34	191	3.85938	0	False	False	False	False	False	True	False	2.0555	14.6848	0	-5.48194	1.83009	intron_retention	chr11:10821303-10821636:-	True
chr11:10821895-10821897:-:start	ZBED5,EIF4G2,SNORD97	EIF4G2	chr11	10821895	10821897	-	0	16	3.118	1.37012e-09	16	208	5.60471	0	False	False	False	False	False	True	False	1.11801	18.8995	0	-0.0272777	-7.94128	intron_retention	chr11:10821895-10821978:-	True
chr11:10822275-10822277:-:end	EIF4G2,SNORD97,ZBED5	EIF4G2	chr11	10822275	10822277	-	1	10	2.43964	4.22583e-09	25	168	4.26454	0	False	False	False	False	False	True	False	1.54366	11.8403	0	-5.01877	-0.601913	intron_retention	chr11:10822194-10822277:-	True
chr11:10822382-10822384:-:start	EIF4G2,SNORD97,ZBED5	EIF4G2	chr11	10822382	10822384	-	0	7	2.94257	9.62584e-09	2	115	8.24989	0	False	False	False	False	False	True	False	0.338491	8.35714	0	0.301148	-8.25633	intron_retention	chr11:10822382-10822508:-	True
chr11:10822634-10822636:-:start	ZBED5,EIF4G2,SNORD97	EIF4G2	chr11	10822634	10822636	-	0	7	2.54619	1.54784e-08	8	95	5.42201	0	False	False	False	False	False	True	False	0.784077	8.90411	0	1.47769	-7.57309	intron_retention	chr11:10822634-10823595:-,chr11:10822634-10823207:-	True
chr11:10823321-10823323:-:start	EIF4G2,SNORD97,ZBED5	EIF4G2	chr11	10823321	10823323	-	1	12	2.6712	4.27466e-07	17	152	4.77418	0	False	False	False	False	False	True	False	1.58637	15.4567	0	0.435601	-5.20479	intron_retention	chr11:10823321-10823595:-	True
chr11:10823756-10823758:-:start	EIF4G2,SNORD97,ZBED5	EIF4G2	chr11	10823756	10823758	-	0	11	2.89151	4.75528e-08	12	153	5.58799	0	False	False	False	False	False	True	False	0.864865	13.4417	0	-1.42091	-8.14773	intron_retention	chr11:10823756-10823840:-	True
chr11:10823982-10823984:-:start	EIF4G2,SNORD97,ZBED5	EIF4G2	chr11	10823982	10823984	-	0	15	3.06422	7.97374e-09	15	183	5.43041	0	False	False	False	False	False	True	False	1.25549	17.8541	0	0.178208	-5.98	intron_retention	chr11:10823982-10824576:-	True
chr11:10824755-10824757:-:end	ZBED5,EIF4G2,SNORD97	EIF4G2	chr11	10824755	10824757	-	0	11	2.85255	9.66356e-09	14	159	5.27995	0	False	False	False	False	False	True	False	0.971922	14.0143	0	-3.0417	0.0531332	intron_retention	chr11:10824675-10824757:-	True
chr11:10825024-10825026:-:end	ZBED5,EIF4G2,SNORD97	EIF4G2	chr11	10825024	10825026	-	0	14	3.17946	4.48284e-09	12	188	6.00905	0	False	False	False	False	False	True	False	0.925926	15.9722	0	-7.39346	1.05895	intron_retention	chr11:10824841-10825026:-	True
chr11:10825137-10825139:-:start	ZBED5,EIF4G2,SNORD97	EIF4G2	chr11	10825137	10825139	-	1	14	2.64483	6.17633e-08	24	172	4.4181	0	False	False	False	False	False	True	False	1.91004	18.0556	0	0.215826	-9.42084	intron_retention	chr11:10825137-10825445:-	True
chr11:10825681-10825683:-:end	EIF4G2,SNORD97,ZBED5	EIF4G2	chr11	10825681	10825683	-	0	10	2.58955	9.46056e-09	17	131	4.56488	0	False	False	False	False	False	True	False	1.26437	11.938	0	-6.96419	0.410381	intron_retention	chr11:10825597-10825683:-	True
chr11:10825750-10825752:-:start	ZBED5,EIF4G2,SNORD97	EIF4G2	chr11	10825750	10825752	-	0	13	3.60147	6.41812e-11	3	177	8.55652	0	False	False	False	False	False	True	False	0.285878	14.2746	0	0.28041	-7.36434	intron_retention	chr11:10825750-10825833:-	True
chr11:10825965-10825967:-:start	EIF4G2,SNORD97,ZBED5	EIF4G2	chr11	10825965	10825967	-	0	12	3.08108	4.8355e-10	10	165	6.01499	0	False	False	False	False	False	True	False	0.795003	13.3922	0	-1.45515	-7.95411	intron_retention	chr11:10825965-10826459:-	True
chr11:10827451-10827453:-:end	ZBED5,EIF4G2,SNORD97	EIF4G2	chr11	10827451	10827453	-	0	14	3.34988	9.21102e-10	7	154	6.55373	0	False	False	False	False	False	True	False	1.10677	16.6019	0	-8.04146	1.13119	intron_retention	chr11:10826562-10827453:-	True
chr11:10827594-10827596:-:start	EIF4G2,SNORD97,ZBED5	EIF4G2	chr11	10827594	10827596	-	0	8	2.57358	2.44292e-09	13	137	5.19061	0	False	False	False	False	False	True	False	0.707026	9.15899	0	-1.13478	-9.21007	intron_retention	chr11:10827594-10828366:-	True
chr11:10828799-10828801:-:end	EIF4G2,SNORD97,ZBED5	EIF4G2	chr11	10828799	10828801	-	0	8	3.02825	1.47268e-08	3	99	7.25234	0	False	False	False	False	False	True	False	0.51963	10.8156	0	-3.28081	-0.453749	intron_retention	chr11:10828432-10828801:-	True
chr11:10830249-10830251:-:end	ZBED5,EIF4G2,SNORD97	EIF4G2	chr11	10830249	10830251	-	0	13	3.04207	3.84953e-10	7	85	5.31859	0	False	False	False	False	False	True	False	1.25969	14.5736	0	-4.9314	1.98543	intron_retention	chr11:10828928-10830251:-	False
chr11:111956699-111956701:-:end	TIMM8B	TIMM8B	chr11	111956699	111956701	-	6	65	3.10004	1.45854e-09	4	30	4.193	2.40176e-27	False	False	False	False	False	True	False	12.3077	72.3404	0.660207	-6.04096	-1.40159	intron_retention	chr11:111956186-111956701:-	False
chr11:111957034-111957036:-:start	TIMM8B	TIMM8B	chr11	111957034	111957036	-	5	67	3.36145	4.54237e-11	2	30	5.21882	1.05172e-32	False	False	False	False	False	True	False	10	73.3333	0.660207	0.858525	-8.80102	intron_retention	chr11:111957034-111957363:-	True
chr11:117023154-117023156:+:end	PAFAH1B2	PAFAH1B2	chr11	117023154	117023156	+	0	15	3.25838	6.81152e-07	2	14	4.16101	1.63789e-12	False	False	False	False	False	True	False	1.74216	18.8889	0	0.335042	-4.71469	intron_retention	chr11:117015134-117023156:+	False
chr11:117098929-117098931:-:end	PCSK7	PCSK7	chr11	117098929	117098931	-	1	41	3.95077	2.72667e-07	0	17	6.52681	2.4155e-23	False	False	False	False	False	True	False	3.125	51.1111	2.23274e-06	-4.06638	-0.0368504	intron_retention	chr11:117098038-117098931:-	True
chr11:117099066-117099068:-:start	PCSK7	PCSK7	chr11	117099066	117099068	-	1	28	3.62382	3.58635e-05	0	10	5.98939	1.90179e-13	False	False	False	False	False	True	False	4.08163	36.9565	2.23274e-06	1.21884	-5.10374	intron_retention	chr11:117099066-117100092:-	True
chr11:117101062-117101064:-:end	PCSK7	PCSK7	chr11	117101062	117101064	-	1	34	4.10853	7.2748e-08	0	12	6.7857	2.17375e-18	False	False	False	False	False	True	False	4.25532	42.8571	2.23274e-06	-5.04376	0.161977	intron_retention	chr11:117100572-117101064:-	False
chr11:118242381-118242383:+:start	UBE4A,ATP5L	UBE4A	chr11	118242381	118242383	+	0	17	3.83662	5.45758e-05	0	11	7.39855	3.94755e-17	False	False	False	False	False	True	False	1.86916	26.7857	0	-9.21886	-0.309267	intron_retention	chr11:118242381-118243221:+	True
chr11:118770623-118770625:-:end	BCL9L	BCL9L	chr11	118770623	118770625	-	0	81	6.12136	8.10084e-14	0	124	12.383	0	False	False	False	False	False	True	False	0.591716	85.7143	2.1634e-10	-6.06022	-0.00435705	intron_retention	chr11:118770217-118770625:-	False
chr11:118770907-118770909:-:start	BCL9L	BCL9L	chr11	118770907	118770909	-	5	87	3.87013	8.6548e-13	10	140	5.80587	0	False	False	False	False	False	True	False	6.86275	93.3333	2.1634e-10	0.855704	-8.46133	intron_retention	chr11:118770907-118771327:-	True
chr11:118773617-118773619:-:start	BCL9L	BCL9L	chr11	118773617	118773619	-	5	90	3.78022	3.37531e-12	7	102	5.84622	0	False	False	False	False	False	True	False	8.88889	95.8621	2.1634e-10	1.63189	-8.73275	intron_retention	chr11:118773617-118773698:-	True
chr11:118773783-118773785:-:start	BCL9L	BCL9L	chr11	118773783	118773785	-	3	92	4.35483	2.45927e-14	2	58	6.56669	0	False	False	False	False	False	True	False	5.55556	95.3488	2.1634e-10	-1.5245	-7.4622	intron_retention	chr11:118773783-118773944:-	True
chr11:118774161-118774163:-:start	BCL9L	BCL9L	chr11	118774161	118774163	-	2	80	4.61209	2.82077e-14	3	96	7.39408	0	False	False	False	False	False	True	False	4.7619	83.3333	2.1634e-10	1.19844	-7.83786	intron_retention	chr11:118774161-118778191:-	True
chr11:118778311-118778313:-:start	BCL9L	BCL9L	chr11	118778311	118778313	-	1	62	4.913	1.03086e-11	2	98	8.07265	0	False	False	False	False	False	True	False	2.6178	69.8864	2.1634e-10	-1.71852	-5.27616	intron_retention	chr11:118778311-118778978:-	True
chr11:118779364-118779366:-:start	BCL9L	BCL9L	chr11	118779364	118779366	-	4	74	3.69186	2.99765e-11	6	59	4.78895	0	False	False	False	False	False	True	False	8.72483	80	2.1634e-10	1.21021	-7.57653	intron_retention	chr11:118779364-118780622:-	True
chr11:118881928-118881930:+:end	CCDC84	CCDC84	chr11	118881928	118881930	+	11	31	1.39065	0.00207874	6	12	1.61517	0.000775028	False	False	False	False	False	True	False	17.2414	55.5556	1.54353e-13	-0.187413	-4.3134	intron_retention	chr11:118881540-118881930:+	True
chr11:11959919-11959921:+:start	USP47	USP47	chr11	11959919	11959921	+	0	59	4.92379	4.576e-10	0	12	6.84178	3.32506e-18	False	False	False	False	False	True	False	5.88235	69.5652	0	-5.40792	2.43005	intron_retention	chr11:11959919-11961975:+	True
chr11:11970022-11970024:+:end	USP47	USP47	chr11	11970022	11970024	+	5	65	3.30236	2.08347e-08	3	15	3.68428	1.3567e-10	False	False	False	False	False	True	False	13.7255	73.5294	0	-0.21527	-6.94097	intron_retention	chr11:11969667-11970024:+	True
chr11:11976491-11976493:+:start	USP47	USP47	chr11	11976491	11976493	+	1	68	5.00154	1.68551e-08	0	14	7.10154	5.94491e-22	False	False	False	False	False	True	False	2.5	81.25	0	-4.46421	-0.0682462	intron_retention	chr11:11976491-11976580:+	True
chr11:11977545-11977547:+:end	USP47	USP47	chr11	11977545	11977547	+	0	57	5.87226	1.96599e-10	0	18	12.8173	1.10582e-29	False	False	False	False	False	True	False	0	65.3846	0	-0.942383	-7.57716	intron_retention	chr11:11976711-11977547:+	False
chr11:124493129-124493131:+:start	TBRG1	TBRG1	chr11	124493129	124493131	+	28	86	1.57385	2.49153e-10	17	79	3.52917	0	False	False	False	False	False	True	False	36.8421	90	0	-5.7698	-1.40277	intron_retention	chr11:124493129-124494826:+	True
chr11:124494897-124494899:+:start	TBRG1	TBRG1	chr11	124494897	124494899	+	21	47	1.0973	4.97868e-05	10	6	-0.576903	0.252723	False	False	False	False	False	True	False	30.6122	57.1429	0	-9.55882	1.16442	intron_retention	chr11:124494897-124495566:+	True
chr11:125442351-125442353:+:end	EI24	EI24	chr11	125442351	125442353	+	0	3	1.48966	0.000707859	3	13	3.39417	1.68179e-09	False	False	False	False	False	True	False	1.19332	5.78035	0.77382	0.619065	-7.90085	intron_retention	chr11:125439469-125442353:+	False
chr11:125446148-125446150:+:end	EI24	EI24	chr11	125446148	125446150	+	0	4	2.0046	2.92011e-05	1	19	5.13517	3.07883e-20	False	False	False	False	False	True	False	0.925926	6.17284	0.77382	-1.15262	-10.1044	intron_retention	chr11:125445304-125446150:+	True
chr11:125446211-125446213:+:start	EI24	EI24	chr11	125446211	125446213	+	0	4	1.9342	4.32984e-05	2	18	4.93991	6.34629e-20	False	False	False	False	False	True	False	0.616016	5.77778	0.77382	-4.98568	0.512872	intron_retention	chr11:125446211-125447399:+	True
chr11:125447466-125447468:+:start	EI24	EI24	chr11	125447466	125447468	+	0	5	1.98943	7.9298e-06	2	21	4.62766	2.57905e-22	False	False	False	False	False	True	False	0.75188	6.08108	0.77382	-5.60956	0.894918	intron_retention	chr11:125447466-125448028:+	True
chr11:125448842-125448844:+:end	EI24	EI24	chr11	125448842	125448844	+	0	3	1.48644	6.47453e-05	2	14	3.89336	1.15613e-13	False	False	False	False	False	True	False	0.592885	3.63985	0.77382	0.99979	-5.73964	intron_retention	chr11:125448153-125448844:+	True
chr11:125448964-125448966:+:start	EI24	EI24	chr11	125448964	125448966	+	0	3	1.85858	1.74644e-05	1	13	5.38877	1.88752e-17	False	False	False	False	False	True	False	0.75188	4	0.77382	-1.40041	1.39181	intron_retention	chr11:125448964-125449988:+	True
chr11:125451104-125451106:+:end	EI24	EI24	chr11	125451104	125451106	+	0	3	1.63296	0.000680372	2	12	3.77459	3.42237e-10	False	False	False	False	False	True	False	0.954654	5.29595	0.77382	1.00326	-6.18117	intron_retention	chr11:125450100-125451106:+	True
chr11:126134083-126134085:-:end	SRPR	SRPR	chr11	126134083	126134085	-	9	32	1.72231	9.44008e-08	15	55	3.02222	1.61811e-33	False	False	False	False	False	True	False	13.253	39.3258	6.21522e-07	-5.84303	0.236584	intron_retention	chr11:126133939-126134085:-	False
chr11:126134268-126134270:-:end	SRPR	SRPR	chr11	126134268	126134270	-	3	14	1.79985	2.36411e-05	4	16	2.85554	1.04695e-09	False	False	False	False	False	True	False	5.35714	18.0328	6.21522e-07	-6.64341	0.443969	intron_retention	chr11:126134184-126134270:-	True
chr11:126134851-126134853:-:end	SRPR	SRPR	chr11	126134851	126134853	-	6	19	1.49661	6.5271e-06	11	31	2.4761	7.25598e-13	False	False	False	False	False	True	False	11.2299	21.7105	6.21522e-07	-4.52043	-3.2336	intron_retention	chr11:126134434-126134853:-	True
chr11:126135160-126135162:-:end	SRPR	SRPR	chr11	126135160	126135162	-	0	13	3.15268	7.16312e-07	0	18	6.60519	2.89294e-24	False	False	False	False	False	True	False	1.5625	18.4615	6.21522e-07	-4.1654	0.400696	intron_retention	chr11:126135067-126135162:-	True
chr11:126135335-126135337:-:start	SRPR	SRPR	chr11	126135335	126135337	-	3	30	2.70961	8.68739e-10	6	55	4.70028	0	False	False	False	False	False	True	False	5.97826	33.8308	6.21522e-07	0.252325	-7.40351	intron_retention	chr11:126135335-126135631:-	True
chr11:126135855-126135857:-:end	SRPR	SRPR	chr11	126135855	126135857	-	0	24	3.73497	6.46379e-08	1	49	7.12555	0	False	False	False	False	False	True	False	1.43541	28.8136	6.21522e-07	-4.02238	0.656279	intron_retention	chr11:126135718-126135857:-	True
chr11:126136079-126136081:-:end	SRPR	SRPR	chr11	126136079	126136081	-	2	27	2.89047	2.44501e-07	6	56	4.90495	0	False	False	False	False	False	True	False	4.34783	34.9057	6.21522e-07	-5.16093	-0.0922963	intron_retention	chr11:126135976-126136081:-	True
chr11:126136368-126136370:-:end	SRPR	SRPR	chr11	126136368	126136370	-	2	27	3.03857	2.19653e-08	6	63	5.21065	0	False	False	False	False	False	True	False	5.19481	31.0185	6.21522e-07	-5.74324	0.77424	intron_retention	chr11:126136173-126136370:-	True
chr11:126136655-126136657:-:end	SRPR	SRPR	chr11	126136655	126136657	-	2	21	2.83669	1.50695e-08	4	43	4.95052	0	False	False	False	False	False	True	False	3.25203	24.1935	6.21522e-07	-7.01934	-0.208436	intron_retention	chr11:126136524-126136657:-	True
chr11:126136817-126136819:-:start	SRPR	SRPR	chr11	126136817	126136819	-	3	32	2.98556	9.77701e-07	5	56	5.15964	0	False	False	False	False	False	True	False	4.65116	41.573	6.21522e-07	0.834095	-6.41146	intron_retention	chr11:126136817-126137069:-	True
chr11:126137230-126137232:-:start	SRPR	SRPR	chr11	126137230	126137232	-	4	34	2.62806	1.70103e-07	6	46	4.38221	2.51175e-37	False	False	False	False	False	True	False	6.80272	39.8601	6.21522e-07	0.00127784	-9.96964	intron_retention	chr11:126137230-126137443:-	True
chr11:126137895-126137897:-:end	SRPR	SRPR	chr11	126137895	126137897	-	3	25	2.42093	1.01295e-07	6	40	4.04897	7.10669e-34	False	False	False	False	False	True	False	5	30.1775	6.21522e-07	-4.33424	0.920984	intron_retention	chr11:126137607-126137897:-	True
chr11:126138580-126138582:-:end	SRPR	SRPR	chr11	126138580	126138582	-	3	24	2.37848	6.73762e-07	6	31	3.66294	5.70873e-22	False	False	False	False	False	True	False	5.4878	29.078	6.21522e-07	-4.67573	-1.6508	intron_retention	chr11:126137981-126138582:-	True
chr11:130064632-130064634:+:start	ST14,APLP2	ST14	chr11	130064632	130064634	+	1	3	0.935273	0.0113004	3	10	2.45329	1.64808e-05	False	False	False	False	False	True	False	2.18978	4.81481	0	-6.76151	-0.0631963	intron_retention	chr11:130064632-130066233:+	True
chr11:134038809-134038811:-:end	NCAPD3	NCAPD3	chr11	134038809	134038811	-	0	15	4.07126	1.79424e-06	0	15	12.4196	4.17218e-24	False	False	False	False	False	True	False	0	21.2963	0	-6.58298	-0.168	intron_retention	chr11:134038497-134038811:-	True
chr11:13734510-13734512:+:end	FAR1	FAR1	chr11	13734510	13734512	+	1	13	2.3717	0.00461351	3	13	2.92953	4.31846e-05	False	False	False	False	False	True	False	3.34928	23.0769	4.13917e-40	1.48517	-8.16974	intron_retention	chr11:13733593-13734512:+	True
chr11:13743406-13743408:+:start	FAR1	FAR1	chr11	13743406	13743408	+	0	11	3.30776	6.71825e-06	0	12	6.75708	3.09681e-17	False	False	False	False	False	True	False	1.02564	14.4444	4.13917e-40	-9.77459	-2.44732	intron_retention	chr11:13743406-13749102:+	True
chr11:13749230-13749232:+:start	FAR1	FAR1	chr11	13749230	13749232	+	0	9	2.85278	7.26638e-06	0	10	5.41961	4.47413e-13	False	False	False	False	False	True	False	1.15607	13.3333	4.13917e-40	-6.64326	0.520902	intron_retention	chr11:13749230-13750158:+	False
chr11:16766145-16766147:+:end	C11orf58	C11orf58	chr11	16766145	16766147	+	1	4	1.27027	0.0014494	7	24	2.63624	1.76301e-09	False	False	False	False	False	True	False	1.92	6.08696	0.0389939	0.165726	-8.27047	intron_retention	chr11:16760388-16766147:+	True
chr11:16769641-16769643:+:end	C11orf58	C11orf58	chr11	16769641	16769643	+	0	5	2.04083	1.05024e-05	3	25	4.72726	7.80026e-25	False	False	False	False	False	True	False	1.04712	7.32673	0.0389939	0.367792	-5.26429	intron_retention	chr11:16766231-16769643:+	True
chr11:16769704-16769706:+:start	C11orf58	C11orf58	chr11	16769704	16769706	+	0	3	1.18813	0.00012338	6	19	2.60864	5.88385e-11	False	False	False	False	False	True	False	1.55763	4.07801	0.0389939	-4.23647	0.533872	intron_retention	chr11:16769704-16774331:+	True
chr11:16776415-16776417:+:end	C11orf58	C11orf58	chr11	16776415	16776417	+	0	4	2.15435	0.000234942	1	21	6.58012	2.24754e-23	False	False	False	False	False	True	False	0.69808	7.24346	0.0389939	-0.788037	-7.96791	intron_retention	chr11:16774441-16776417:+	False
chr11:18110874-18110876:-:end	SAAL1	SAAL1	chr11	18110874	18110876	-	2	14	2.2336	2.26393e-05	3	13	3.28325	5.06561e-09	False	False	False	False	False	True	False	5.33333	19.4805	0.0384993	-7.54234	-0.188339	intron_retention	chr11:18108772-18110876:-	True
chr11:18111057-18111059:-:start	SAAL1	SAAL1	chr11	18111057	18111059	-	2	14	2.0791	0.000384217	3	14	3.29899	3.4056e-08	False	False	False	False	False	True	False	4.34783	21.6495	0.0384993	1.15858	-8.35285	intron_retention	chr11:18111057-18111721:-	True
chr11:2970454-2970456:-:end	NAP1L4	NAP1L4	chr11	2970454	2970456	-	14	31	1.10289	0.00255559	14	12	-0.0461631	0.958372	False	False	False	False	False	True	False	25.9615	42.8571	0	-2.75297	1.13648	intron_retention	chr11:2966876-2970456:-	False
chr11:2970494-2970496:-:start	NAP1L4	NAP1L4	chr11	2970494	2970496	-	10	28	1.30084	0.000449834	10	10	0.313097	0.526101	False	False	False	False	False	True	False	15.3153	39.2857	0	1.3904	-5.68181	intron_retention	chr11:2970494-2972488:-	True
chr11:32608555-32608557:+:end	EIF3M	EIF3M	chr11	32608555	32608557	+	2	4	0.832077	0.000716099	15	18	0.639923	0.0567553	False	False	False	False	False	True	False	3.0303	6.19469	0	-2.60977	-6.62937	intron_retention	chr11:32605475-32608557:+	True
chr11:32610555-32610557:+:end	EIF3M	EIF3M	chr11	32610555	32610557	+	0	4	1.40432	0.00092171	5	13	2.14655	9.54926e-06	False	False	False	False	False	True	False	1.33779	6.43087	0	-0.511844	-7.4232	intron_retention	chr11:32610278-32610557:+	True
chr11:32611187-32611189:+:start	EIF3M	EIF3M	chr11	32611187	32611189	+	0	3	1.29669	0.00114831	4	11	2.31284	6.34355e-06	False	False	False	False	False	True	False	0.949367	4.81013	0	-7.10116	-1.75482	intron_retention	chr11:32611187-32615411:+	True
chr11:32616457-32616459:+:end	EIF3M	EIF3M	chr11	32616457	32616459	+	5	7	0.399986	0.0210023	44	33	-0.30492	0.260134	False	False	False	False	False	True	False	6.52741	8.9172	0	0.239722	-5.44056	intron_retention	chr11:32615495-32616459:+	True
chr11:32622232-32622234:+:end	EIF3M	EIF3M	chr11	32622232	32622234	+	0	4	1.72518	0.000106725	5	19	2.97109	3.70107e-10	False	False	False	False	False	True	False	1.55642	6.72854	0	0.741956	-7.77347	intron_retention	chr11:32617593-32622234:+	True
chr11:32623822-32623824:+:end	EIF3M	EIF3M	chr11	32623822	32623824	+	1	3	0.770641	0.0207319	10	13	0.918268	0.0529139	False	False	False	False	False	True	False	2.20083	4.6875	0	-0.190041	-9.46045	intron_retention	chr11:32623368-32623824:+	False
chr11:33731889-33731891:-:start	CD59	CD59	chr11	33731889	33731891	-	0	12	3.21511	6.23319e-08	1	35	7.67431	0	False	False	False	False	False	True	False	2.06612	14.2857	7.8913e-13	0.481842	-5.37214	intron_retention	chr11:33731889-33738915:-	False
chr11:33739017-33739019:-:start	CD59	CD59	chr11	33739017	33739019	-	0	7	2.45656	1.37551e-05	1	25	5.73289	7.02264e-28	False	False	False	False	False	True	False	1.60256	10.0671	7.8913e-13	0.461509	-8.61201	intron_retention	chr11:33739017-33743924:-	True
chr11:3381795-3381797:-:start	ZNF195	ZNF195	chr11	3381795	3381797	-	9	62	2.57849	1.32227e-07	6	11	1.68977	0.00465774	False	False	False	False	False	True	False	17.5439	75	5.81951e-27	3.24225	-8.65073	intron_retention	chr11:3381795-3382972:-,chr11:3381795-3392204:-	False
chr11:34073418-34073420:+:start	NAT10,CAPRIN1	CAPRIN1	chr11	34073418	34073420	+	1	20	3.11752	3.90011e-05	3	18	4.05535	3.10239e-12	False	False	False	False	False	True	False	2.94118	34.6939	0	-5.59252	0.124692	intron_retention	chr11:34073418-34073967:+	False
chr11:34111723-34111725:+:end	NAT10,CAPRIN1	CAPRIN1	chr11	34111723	34111725	+	0	3	1.89401	0.00016636	1	11	4.09287	7.12421e-10	False	False	False	False	False	True	False	0.913242	5	0	0.551086	-8.37292	intron_retention	chr11:34111003-34111725:+	True
chr11:35211612-35211614:+:start	CD44	CD44	chr11	35211612	35211614	+	5	16	1.3531	1.27152e-05	48	96	1.73438	9.90221e-14	True	False	False	False	False	True	False	7.89474	19.8777	0	-5.22025	-1.00767	intron_retention	chr11:35211612-35219691:+	True
chr11:3735045-3735047:-:end	NUP98	NUP98	chr11	3735045	3735047	-	0	30	4.99982	1.90602e-06	0	17	12.7397	1.46557e-27	False	False	False	False	False	True	False	0	44.4444	0	-4.06253	-1.19685	intron_retention	chr11:3733958-3735047:-	Ambiguous
chr11:406346-406348:-:end	SIGIRR	SIGIRR	chr11	406346	406348	-	18	36	0.935818	0.00322431	16	24	1.12132	0.00367196	False	False	False	False	False	True	False	32.9897	46.0317		-5.87489	-1.62102	intron_retention	chr11:406059-406348:-	False
chr11:406538-406540:-:start	SIGIRR	SIGIRR	chr11	406538	406540	-	28	49	0.760376	0.000880622	21	27	0.809172	0.00622034	False	False	False	False	False	True	False	38.3721	62.7451		-2.21012	-7.56388	intron_retention	chr11:406538-407061:-	True
chr11:406840-406842:-:end	SIGIRR	SIGIRR	chr11	406840	406842	-	28	48	0.729377	0.000450868	15	19	0.799568	0.0441226	False	False	False	False	False	True	False	41.9355	54.2857		-5.96494	-1.71498	intron_retention	chr11:406538-406842:-	True
chr11:406993-406995:-:start	SIGIRR	SIGIRR	chr11	406993	406995	-	22	43	0.917755	0.00853091	10	15	1.01135	0.0184332	False	False	False	False	False	True	False	39.0244	60.6061		-1.5043	-7.26435	intron_retention	chr11:406993-407061:-	True
chr11:43339968-43339970:+:end	API5	API5	chr11	43339968	43339970	+	0	69	6.14507	1.10716e-11	0	35	14.2193	1.4013e-45	False	False	False	False	False	True	False	0	76.2712	3.01463e-09	-1.68182	-7.5123	intron_retention	chr11:43333746-43339970:+	True
chr11:43340032-43340034:+:start	API5	API5	chr11	43340032	43340034	+	1	71	4.96454	5.58569e-09	0	46	10.309	0	False	False	False	False	False	True	False	8	81.9672	3.01463e-09	-8.26103	2.66558	intron_retention	chr11:43340032-43340189:+	True
chr11:43340187-43340189:+:end	API5	API5	chr11	43340187	43340189	+	0	24	4.20178	9.16268e-08	1	60	8.76355	0	False	False	False	False	False	True	False	0.727273	31.0105	3.01463e-09	1.59726	-8.50078	intron_retention	chr11:43333746-43340189:+	True
chr11:43342368-43342370:+:end	API5	API5	chr11	43342368	43342370	+	0	21	4.38932	1.55109e-08	0	52	11.8001	0	False	False	False	False	False	True	False	0.383142	24.5059	3.01463e-09	-1.84185	-7.06713	intron_retention	chr11:43340351-43342370:+	True
chr11:43342958-43342960:+:end	API5	API5	chr11	43342958	43342960	+	0	24	4.49643	1.14958e-08	0	64	11.0121	0	False	False	False	False	False	True	False	0.337838	29.2135	3.01463e-09	1.46619	-6.11461	intron_retention	chr11:43342464-43342960:+	True
chr11:43343532-43343534:+:end	API5	API5	chr11	43343532	43343534	+	0	26	4.53017	5.01979e-10	0	65	10.284	0	False	False	False	False	False	True	False	0.790514	30.2521	3.01463e-09	0.531621	-8.17723	intron_retention	chr11:43343026-43343534:+	True
chr11:43343686-43343688:+:start	API5	API5	chr11	43343686	43343688	+	0	4	2.3518	6.59629e-06	0	13	7.02696	1.59142e-20	False	False	False	False	False	True	False	0.373134	6.84411	3.01463e-09	-6.04836	1.28162	intron_retention	chr11:43343686-43344979:+	True
chr11:43357544-43357546:+:start	API5	API5	chr11	43357544	43357546	+	2	6	1.03876	0.00295028	8	13	1.21803	0.00771386	False	False	False	False	False	True	False	4.43038	10.8696	3.01463e-09	-4.46433	0.361704	intron_retention	chr11:43357544-43363977:+	Ambiguous
chr11:43904738-43904740:+:start	ALKBH3	ALKBH3	chr11	43904738	43904740	+	0	57	5.16653	4.01856e-09	0	14	7.86158	1.28929e-22	False	False	False	False	False	True	False	1.96078	69.2308	1.40762e-35	-6.26758	0.855387	intron_retention	chr11:43904738-43905532:+	True
chr11:450637-450639:+:start	PTDSS2	PTDSS2	chr11	450637	450639	+	4	20	2.07594	3.83098e-05	3	11	2.52271	1.97164e-05	False	False	False	False	False	True	False	9.09091	28.9855	0	-3.17652	0.537938	intron_retention	chr11:450637-460186:+	True
chr11:46765815-46765817:-:start	CKAP5	CKAP5	chr11	46765815	46765817	-	0	30	4.54063	3.17704e-06	1	39	7.89435	0	False	False	False	False	False	True	False	1.47059	46.9027	0	0.494292	-6.69405	intron_retention	chr11:46765815-46765975:-	False
chr11:46772665-46772667:-:end	CKAP5	CKAP5	chr11	46772665	46772667	-	1	20	3.20741	7.27518e-07	3	19	3.75357	9.36503e-16	False	False	False	False	False	True	False	2.23881	27.0833	0	-6.87884	-0.669608	intron_retention	chr11:46772161-46772667:-	True
chr11:46772893-46772895:-:end	CKAP5	CKAP5	chr11	46772893	46772895	-	0	19	4.14087	1.40364e-07	0	21	7.93541	8.78608e-30	False	False	False	False	False	True	False	0.740741	24.0602	0	-6.55763	2.09755	intron_retention	chr11:46772805-46772895:-	False
chr11:46780470-46780472:-:end	CKAP5	CKAP5	chr11	46780470	46780472	-	0	12	3.33287	3.45464e-07	1	13	5.38877	1.52148e-16	False	False	False	False	False	True	False	0.626959	17.3913	0	-5.17326	0.357572	intron_retention	chr11:46776617-46780472:-	True
chr11:46780593-46780595:-:start	CKAP5	CKAP5	chr11	46780593	46780595	-	0	21	4.02905	2.59184e-06	1	23	6.76771	9.37986e-31	False	False	False	False	False	True	False	0.714286	29	0	0.779398	-7.26938	intron_retention	chr11:46780593-46780818:-	True
chr11:46780992-46780994:-:start	CKAP5	CKAP5	chr11	46780992	46780994	-	1	24	3.46574	1.18976e-05	3	28	4.43175	2.51476e-21	False	False	False	False	False	True	False	2.11268	35.0877	0	0.189931	-9.49296	intron_retention	chr11:46780992-46782161:-	True
chr11:46783547-46783549:-:end	CKAP5	CKAP5	chr11	46783547	46783549	-	1	24	3.65485	1.06737e-06	2	21	5.08388	8.33936e-23	False	False	False	False	False	True	False	2.6455	30.4348	0	-5.26663	0.361802	intron_retention	chr11:46782334-46783549:-	True
chr11:47493654-47493656:-:start	CELF1	CELF1	chr11	47493654	47493656	-	53	92	0.769668	2.18493e-07	45	28	-0.611436	0.0192198	False	False	False	False	False	True	False	65.0794	94.4444	0	-0.745204	-7.67299	intron_retention	chr11:47493654-47493742:-	False
chr11:47493740-47493742:-:end	CELF1	CELF1	chr11	47493740	47493742	-	29	57	0.936113	2.15578e-06	44	25	-0.832071	0.000404926	True	False	False	False	False	True	False	36.8421	67.9245	0	-5.92225	1.54632	intron_retention	chr11:47492107-47493742:-	False
chr11:47494637-47494639:-:end	CELF1	CELF1	chr11	47494637	47494639	-	0	39	5.12191	9.89886e-08	0	19	8.52508	3.96554e-30	False	False	False	False	False	True	False	0.966184	50	0	-5.19251	-0.561614	intron_retention	chr11:47493909-47494639:-	True
chr11:47494783-47494785:-:start	CELF1	CELF1	chr11	47494783	47494785	-	1	33	3.99742	1.814e-08	2	15	4.39451	4.44621e-16	False	False	False	False	False	True	False	2.53807	37.7359	0	-1.46077	-8.35163	intron_retention	chr11:47494783-47496887:-	True
chr11:47498395-47498397:-:end	CELF1	CELF1	chr11	47498395	47498397	-	0	39	4.35515	1.60858e-05	1	15	4.86063	3.46017e-13	False	False	False	False	False	True	False	3.01205	58.8235	0	-3.76401	2.02366	intron_retention	chr11:47497073-47498397:-	True
chr11:47498511-47498513:-:start	CELF1	CELF1	chr11	47498511	47498513	-	2	59	4.09282	1.88708e-08	2	16	4.52299	6.37019e-17	False	False	False	False	False	True	False	4.41176	68.9655	0	-0.153952	-5.06225	intron_retention	chr11:47498511-47498848:-	True
chr11:47498846-47498848:-:end	CELF1	CELF1	chr11	47498846	47498848	-	1	40	4.35111	2.32725e-05	1	15	4.75653	2.06818e-15	False	False	False	False	False	True	False	1.89873	61.5385	0	-4.30888	1.97416	intron_retention	chr11:47498508-47498848:-	True
chr11:47498977-47498979:-:start	CELF1	CELF1	chr11	47498977	47498979	-	1	40	3.81102	8.34105e-06	3	15	3.70673	4.81443e-11	False	False	False	False	False	True	False	4.06977	51.2821	0	-0.789154	-7.61145	intron_retention	chr11:47498977-47500428:-	True
chr11:47500504-47500506:-:start	CELF1	CELF1	chr11	47500504	47500506	-	3	52	3.48696	4.20625e-07	3	19	3.71519	2.2802e-14	False	False	False	False	False	True	False	7.61905	68.75	0	-1.48965	-9.06545	intron_retention	chr11:47500504-47504246:-	True
chr11:47504244-47504246:-:end	CELF1	CELF1	chr11	47504244	47504246	-	1	43	4.16439	2.73921e-06	2	17	4.7874	1.4382e-17	False	False	False	False	False	True	False	2.75862	59.4595	0	-5.83939	-1.46898	intron_retention	chr11:47500492-47504246:-	True
chr11:47587348-47587350:+:start	PTPMT1,NDUFS3	PTPMT1	chr11	47587348	47587350	+	28	31	0.141103	0.0427409	81	72	0.0526669	0.779196	False	False	False	False	False	True	False	31.8182	33.9286	0	-5.43184	1.22567	intron_retention	chr11:47587348-47587457:+	True
chr11:494880-494882:-:end	RNH1	RNH1	chr11	494880	494882	-	0	4	1.78925	0.000207396	1	11	4.55881	9.9978e-12	False	False	False	False	False	True	False	1.08303	6.22837	1.81493e-08	-5.66749	-2.20557	intron_retention	chr11:494778-494882:-	False
chr11:495053-495055:-:start	RNH1	RNH1	chr11	495053	495055	-	1	7	1.98549	4.99075e-05	4	24	4.05247	7.30624e-18	False	False	False	False	False	True	False	2.13523	10.3448	1.81493e-08	-0.332617	-7.15489	intron_retention	chr11:495053-497970:-	True
chr11:498454-498456:-:end	RNH1	RNH1	chr11	498454	498456	-	1	8	2.18697	1.66888e-07	4	29	4.45264	3.12383e-30	False	False	False	False	False	True	False	1.76471	10.3858	1.81493e-08	-5.71112	0.710772	intron_retention	chr11:498141-498456:-	True
chr11:498760-498762:-:end	RNH1	RNH1	chr11	498760	498762	-	0	7	2.57401	1.04458e-06	1	18	6.31902	7.69608e-25	False	False	False	False	False	True	False	1.22449	9.63855	1.81493e-08	-5.81096	0.166286	intron_retention	chr11:498627-498762:-	True
chr11:499185-499187:-:start	RNH1	RNH1	chr11	499185	499187	-	6	11	0.631274	0.0204408	19	30	1.23819	0.000144966	False	False	False	False	False	True	False	9.12281	15.8451	1.81493e-08	-0.525742	-7.63753	intron_retention	chr11:499185-499828:-	True
chr11:500481-500483:-:end	RNH1	RNH1	chr11	500481	500483	-	1	6	1.48028	1.05903e-05	5	19	2.95356	7.76089e-13	False	False	False	False	False	True	False	3	8.72483	1.81493e-08	-6.80199	0.743238	intron_retention	chr11:499999-500483:-	True
chr11:502059-502061:-:end	RNH1	RNH1	chr11	502059	502061	-	0	5	1.73821	1.73328e-05	3	16	3.81546	2.80268e-14	False	False	False	False	False	True	False	1.79028	6.22837	1.81493e-08	-6.56997	0.155795	intron_retention	chr11:500654-502061:-	True
chr11:502181-502183:-:start	RNH1	RNH1	chr11	502181	502183	-	47	53	0.155434	0.0239998	187	187	0.314267	0.00573973	False	False	False	False	False	True	False	51.7986	59.3496	1.81493e-08	-0.15824	-8.00572	intron_retention	chr11:502181-507112:-	False
chr11:502249-502251:-:start	RNH1	RNH1	chr11	502249	502251	-	4	16	1.64135	2.31763e-06	6	23	2.94077	2.0725e-15	False	False	False	False	False	True	False	7.64331	20.9302	1.81493e-08	-0.496661	-6.66326	intron_retention	chr11:502249-504823:-,chr11:502249-506608:-	False
chr11:504821-504823:-:end	RNH1	RNH1	chr11	504821	504823	-	6	16	1.20861	0.00106758	6	10	1.26725	0.00708732	False	False	False	False	False	True	False	10.6383	23.0769	1.81493e-08	-6.56244	-1.6701	intron_retention	chr11:502181-504823:-	False
chr11:532522-532524:-:start	HRAS	HRAS	chr11	532522	532524	-	19	42	1.06958	6.65784e-08	71	167	2.09788	0	False	False	False	False	False	True	False	21.7158	48.9189	2.37496e-21	-1.24331	-8.02984	intron_retention	chr11:532522-532630:-	False
chr11:532755-532757:-:start	HRAS	HRAS	chr11	532755	532757	-	0	26	3.98559	1.0505e-11	2	92	7.93487	0	False	False	False	False	False	True	False	1.36054	28.1818	2.37496e-21	1.01621	-7.47343	intron_retention	chr11:532755-533276:-,chr11:532755-533452:-	Ambiguous
chr11:533358-533360:-:start	HRAS	HRAS	chr11	533358	533360	-	3	91	4.49575	1.35323e-12	0	60	9.11376	0	False	False	False	False	False	True	False	5	96.7213	2.37496e-21	-0.791956	-6.28376	intron_retention	chr11:533358-533452:-	Ambiguous
chr11:533763-533765:-:end	HRAS	HRAS	chr11	533763	533765	-	1	40	3.77821	5.39866e-11	4	107	6.96757	0	False	False	False	False	False	True	False	4.62963	44.1767	2.37496e-21	-5.89969	-0.385178	intron_retention	chr11:533612-533765:-	True
chr11:533944-533946:-:start	HRAS	HRAS	chr11	533944	533946	-	3	39	3.16443	1.11882e-10	8	118	5.70265	0	False	False	False	False	False	True	False	5.18518	42.9603	2.37496e-21	0.22021	-6.26181	intron_retention	chr11:533944-534211:-	True
chr11:534375-534377:-:start	HRAS	HRAS	chr11	534375	534377	-	15	71	2.1129	2.78997e-09	17	155	4.87826	0	False	False	False	False	False	True	False	24.7423	75.4902	2.37496e-21	-1.55762	-6.13773	intron_retention	chr11:534375-535415:-	False
chr11:581489-581491:+:end	PHRF1	PHRF1	chr11	581489	581491	+	2	51	4.0947	4.66496e-09	2	29	5.58144	2.99468e-28	False	False	False	False	False	True	False	6.14035	58.8235	0	1.60606	-7.08812	intron_retention	chr11:576592-581491:+	False
chr11:581606-581608:+:start	PHRF1	PHRF1	chr11	581606	581608	+	5	88	3.83445	1.28306e-11	7	54	4.56134	1.09048e-35	False	False	False	False	False	True	False	6	95.4545	0	-5.12443	-0.489295	intron_retention	chr11:581606-581961:+,chr11:581606-581964:+	True
chr11:581959-581961:+:end	PHRF1	PHRF1	chr11	581959	581961	+	8	88	3.24629	5.26774e-10	11	45	3.23923	1.22975e-17	True	False	False	False	False	True	False	17.6923	98.1132	0	-1.35991	-5.02267	intron_retention	chr11:581597-581961:+	True
chr11:58377512-58377514:+:start	ZFP91-CNTF,ZFP91	ZFP91-CNTF,ZFP91	chr11	58377512	58377514	+	0	35	4.89084	5.72035e-09	0	30	8.69458	0	False	False	False	False	False	True	False	0.925926	41.791	0	-5.68019	-2.73534	intron_retention	chr11:58377512-58377770:+	True
chr11:58377807-58377809:+:start	ZFP91-CNTF,ZFP91	ZFP91-CNTF,ZFP91	chr11	58377807	58377809	+	0	28	4.90606	3.83344e-08	0	21	13.1833	3.64289e-37	False	False	False	False	False	True	False	0	37.3134	0	-4.87619	-0.45336	intron_retention	chr11:58377807-58378422:+,chr11:58377807-58378425:+	True
chr11:58378527-58378529:+:start	ZFP91-CNTF,ZFP91	ZFP91-CNTF,ZFP91	chr11	58378527	58378529	+	0	37	4.60982	3.33934e-11	1	29	6.95016	7.56701e-44	False	False	False	False	False	True	False	1.01523	42.5	0	-8.35854	-2.93411	intron_retention	chr11:58378527-58379076:+	True
chr11:58379211-58379213:+:start	ZFP91-CNTF,ZFP91	ZFP91-CNTF,ZFP91	chr11	58379211	58379213	+	1	60	4.71902	3.92711e-10	2	51	6.84759	0	False	False	False	False	False	True	False	3.28947	69.2308	0	-7.1524	-0.00990579	intron_retention	chr11:58379211-58379750:+	True
chr11:58379801-58379803:+:start	ZFP91-CNTF,ZFP91	ZFP91-CNTF,ZFP91	chr11	58379801	58379803	+	0	56	5.4016	2.09041e-10	0	51	9.77034	0	False	False	False	False	False	True	False	1.40845	64.2857	0	-6.5394	0.947499	intron_retention	chr11:58379801-58380234:+	True
chr11:58381699-58381701:+:end	ZFP91-CNTF,ZFP91	ZFP91-CNTF,ZFP91	chr11	58381699	58381701	+	0	35	4.24702	8.83524e-08	1	30	6.7401	2.86535e-37	False	False	False	False	False	True	False	1.88679	45.7831	0	0.611377	-8.83218	intron_retention	chr11:58380313-58381701:+	True
chr11:58384186-58384188:+:end	ZFP91-CNTF,ZFP91	ZFP91-CNTF,ZFP91	chr11	58384186	58384188	+	1	28	3.65031	3.53645e-09	2	27	5.5634	5.41221e-35	False	False	False	False	False	True	False	4.02685	31.1111	0	0.120062	-6.14881	intron_retention	chr11:58381816-58384188:+	True
chr11:58384666-58384668:+:end	ZFP91-CNTF,ZFP91	ZFP91-CNTF,ZFP91	chr11	58384666	58384668	+	1	52	4.66873	4.67162e-09	1	54	7.31293	0	False	False	False	False	False	True	False	2.48447	64.2105	0	1.86747	-4.67893	intron_retention	chr11:58384288-58384668:+	False
chr11:587256-587258:+:end	PHRF1	PHRF1	chr11	587256	587258	+	7	78	3.29925	2.14027e-12	8	37	3.40794	5.7672e-25	False	False	False	False	False	True	False	10.8527	81.8182	0	0.892233	-8.27426	intron_retention	chr11:582081-587258:+	True
chr11:587464-587466:+:start	PHRF1	PHRF1	chr11	587464	587466	+	2	45	3.83313	2.56088e-07	3	19	3.98495	1.5378e-14	False	False	False	False	False	True	False	4	59.5238	0	-4.68129	1.98257	intron_retention	chr11:587464-591383:+	True
chr11:592556-592558:+:end	PHRF1	PHRF1	chr11	592556	592558	+	4	68	3.52957	1.09382e-09	6	30	3.66287	1.01222e-21	False	False	False	False	False	True	False	6.95652	74.4186	0	-2.23422	-7.77402	intron_retention	chr11:591467-592558:+	True
chr11:596920-596922:+:end	PHRF1	PHRF1	chr11	596920	596922	+	1	69	4.76497	3.98661e-10	1	21	5.61734	5.95375e-19	False	False	False	False	False	True	False	2.88462	78.7234	0	0.22695	-8.55808	intron_retention	chr11:592674-596922:+	True
chr11:597020-597022:+:start	PHRF1	PHRF1	chr11	597020	597022	+	0	67	5.50106	1.42123e-10	0	30	7.67814	1.2098e-33	False	False	False	False	False	True	False	1.23457	79.3103	0	-3.46115	0.841549	intron_retention	chr11:597020-597394:+	True
chr11:597570-597572:+:start	PHRF1	PHRF1	chr11	597570	597572	+	0	55	5.62453	2.24254e-08	0	11	8.54625	3.03026e-18	False	False	False	False	False	True	False	0.840336	66.6667	0	-6.94881	1.00965	intron_retention	chr11:597570-598372:+	True
chr11:601571-601573:+:end	PHRF1	PHRF1	chr11	601571	601573	+	1	67	4.79341	3.92761e-09	1	23	5.60605	8.00316e-23	False	False	False	False	False	True	False	4.54545	76.7442	0	0.870627	-5.99876	intron_retention	chr11:598502-601573:+	True
chr11:601701-601703:+:start	PHRF1	PHRF1	chr11	601701	601703	+	2	73	4.44147	6.41781e-10	2	20	4.43806	7.25512e-20	False	False	False	False	False	True	False	6.34921	80.9524	0	-8.91516	1.49335	intron_retention	chr11:601701-605118:+	True
chr11:605602-605604:+:end	PHRF1	PHRF1	chr11	605602	605604	+	2	83	4.75984	5.77296e-11	2	37	6.19891	0	False	False	False	False	False	True	False	4.2735	91.4286	0	-0.352631	-6.37162	intron_retention	chr11:605300-605604:+	True
chr11:605724-605726:+:start	PHRF1	PHRF1	chr11	605724	605726	+	3	79	4.31189	2.80604e-11	3	25	4.49732	7.48239e-23	False	False	False	False	False	True	False	4.90196	87.8788	0	-3.58702	1.054	intron_retention	chr11:605724-606441:+	True
chr11:606596-606598:+:start	PHRF1	PHRF1	chr11	606596	606598	+	3	80	4.0569	4.0591e-11	4	30	4.26796	1.25034e-27	False	False	False	False	False	True	False	6.16438	88	0	-7.80457	1.07264	intron_retention	chr11:606596-607065:+	True
chr11:60665570-60665572:-:end	PRPF19	PRPF19	chr11	60665570	60665572	-	0	2	1.47686	0.00133586	1	13	5.06986	8.13766e-14	False	False	False	False	False	True	False	0.619195	3.46715	5.1568e-05	-5.33266	-0.623263	intron_retention	chr11:60665423-60665572:-	True
chr11:60666010-60666012:-:end	PRPF19	PRPF19	chr11	60666010	60666012	-	0	4	2.01297	3.53862e-05	2	24	5.20018	1.30355e-25	False	False	False	False	False	True	False	0.974026	6.77291	5.1568e-05	-6.55085	-0.0156817	intron_retention	chr11:60665743-60666012:-	True
chr11:60666098-60666100:-:start	PRPF19	PRPF19	chr11	60666098	60666100	-	0	4	2.05651	2.13699e-06	1	28	5.97768	5.03524e-38	False	False	False	False	False	True	False	0.587372	5.12821	5.1568e-05	1.04821	-7.60957	intron_retention	chr11:60666098-60666333:-	True
chr11:60666618-60666620:-:end	PRPF19	PRPF19	chr11	60666618	60666620	-	0	3	1.60875	7.00533e-05	2	21	4.72724	2.16571e-21	False	False	False	False	False	True	False	0.966851	3.59195	5.1568e-05	-4.48111	-0.148777	intron_retention	chr11:60666403-60666620:-	True
chr11:60666776-60666778:-:start	PRPF19	PRPF19	chr11	60666776	60666778	-	0	3	2.00392	0.000151705	0	21	7.96788	2.87567e-26	False	False	False	False	False	True	False	0.285714	5.03817	5.1568e-05	1.98016	-7.36704	intron_retention	chr11:60666776-60668053:-	True
chr11:60668163-60668165:-:start	PRPF19	PRPF19	chr11	60668163	60668165	-	0	3	1.8896	0.000169748	1	17	6.20466	8.23769e-22	False	False	False	False	False	True	False	0.33557	4.96032	5.1568e-05	1.62851	-6.1376	intron_retention	chr11:60668163-60668325:-	False
chr11:60668764-60668766:-:end	PRPF19	PRPF19	chr11	60668764	60668766	-	0	2	1.5903	0.000299059	0	11	7.48811	1.28786e-18	False	False	False	False	False	True	False	0.166945	3.02013	5.1568e-05	-5.48252	0.710772	intron_retention	chr11:60668401-60668766:-	True
chr11:60668968-60668970:-:end	PRPF19	PRPF19	chr11	60668968	60668970	-	0	4	2.21746	3.94147e-06	0	25	7.28768	1.15711e-35	False	False	False	False	False	True	False	0.31348	5.11073	5.1568e-05	-7.70368	1.98257	intron_retention	chr11:60668841-60668970:-	True
chr11:60669012-60669014:-:start	PRPF19	PRPF19	chr11	60669012	60669014	-	0	4	1.84671	2.86968e-05	3	27	4.59391	7.95201e-24	False	False	False	False	False	True	False	0.949367	5.70934	5.1568e-05	-0.0194882	-9.23577	intron_retention	chr11:60669012-60669874:-	True
chr11:60670052-60670054:-:end	PRPF19	PRPF19	chr11	60670052	60670054	-	0	3	1.87179	6.14763e-05	0	19	6.78912	1.10687e-25	False	False	False	False	False	True	False	0.447094	4.03226	5.1568e-05	-5.85332	1.03819	intron_retention	chr11:60669937-60670054:-	False
chr11:60670209-60670211:-:end	PRPF19	PRPF19	chr11	60670209	60670211	-	0	4	2.09907	2.76391e-06	1	24	6.32175	2.57788e-35	False	False	False	False	False	True	False	0.819672	4.61812	5.1568e-05	-5.92317	-2.0023	intron_retention	chr11:60670128-60670211:-	True
chr11:60670928-60670930:-:end	PRPF19	PRPF19	chr11	60670928	60670930	-	0	4	2.27234	7.9859e-06	1	27	7.09872	1.18298e-33	False	False	False	False	False	True	False	0.512821	5.74324	5.1568e-05	-6.06865	0.185454	intron_retention	chr11:60670353-60670930:-	True
chr11:60671181-60671183:-:end	PRPF19	PRPF19	chr11	60671181	60671183	-	0	4	1.91207	7.45981e-05	2	22	5.14637	3.66231e-22	False	False	False	False	False	True	False	0.651466	6.16197	5.1568e-05	-6.09964	-1.12172	intron_retention	chr11:60671007-60671183:-	True
chr11:60671333-60671335:-:start	PRPF19	PRPF19	chr11	60671333	60671335	-	0	4	2.32289	3.59513e-05	1	23	6.81208	7.7757e-28	False	False	False	False	False	True	False	0.419287	7.35294	5.1568e-05	0.227413	-9.27958	intron_retention	chr11:60671333-60673835:-	True
chr11:609720-609722:+:start	PHRF1	PHRF1	chr11	609720	609722	+	7	88	3.32018	1.00889e-14	8	43	3.59978	5.05262e-30	False	False	False	False	False	True	False	9.2437	92.3077	0	-5.60509	-0.465557	intron_retention	chr11:609720-610195:+	True
chr11:610347-610349:+:start	PHRF1	PHRF1	chr11	610347	610349	+	4	89	4.15139	1.28823e-12	5	51	5.09714	0	False	False	False	False	False	True	False	5.98291	94.5946	0	-4.65092	1.12685	intron_retention	chr11:610347-610500:+	True
chr11:61070051-61070053:-:end	DDB1	DDB1	chr11	61070051	61070053	-	1	3	0.985154	0.00172851	6	18	2.42451	3.34515e-09	False	False	False	False	False	True	False	1.68919	4.39122	1.96764e-35	-6.503	1.13362	intron_retention	chr11:61069831-61070053:-	True
chr11:61071507-61071509:-:start	DDB1	DDB1	chr11	61071507	61071509	-	0	2	1.45062	0.00130335	1	13	5.04408	7.57213e-14	False	False	False	False	False	True	False	0.38835	3.67776	1.96764e-35	-1.52319	-5.62885	intron_retention	chr11:61071507-61076454:-	True
chr11:61076549-61076551:-:start	DDB1	DDB1	chr11	61076549	61076551	-	0	3	1.8219	0.00115782	0	14	6.64146	1.69764e-17	False	False	False	False	False	True	False	0.39604	5.39957	1.96764e-35	1.30363	-5.99382	intron_retention	chr11:61076549-61077267:-	True
chr11:61077432-61077434:-:start	DDB1	DDB1	chr11	61077432	61077434	-	0	3	1.50236	0.000130327	4	23	3.78554	4.2526e-18	False	False	False	False	False	True	False	1.05422	4.87805	1.96764e-35	-0.715952	-9.77151	intron_retention	chr11:61077432-61077766:-	True
chr11:61077890-61077892:-:start	DDB1	DDB1	chr11	61077890	61077892	-	1	3	1.29059	0.000375211	6	23	3.07243	9.46515e-14	False	False	False	False	False	True	False	1.34228	4.88599	1.96764e-35	1.06028	-8.59446	intron_retention	chr11:61077890-61079255:-	True
chr11:61081331-61081333:-:end	DDB1	DDB1	chr11	61081331	61081333	-	0	2	1.14478	0.0154291	2	11	3.3996	2.28169e-07	False	False	False	False	False	True	False	0.919118	3.92157	1.96764e-35	-5.96208	1.71948	intron_retention	chr11:61081178-61081333:-	True
chr11:61081516-61081518:-:end	DDB1	DDB1	chr11	61081516	61081518	-	0	3	1.53089	0.000530712	2	14	4.08262	1.08451e-12	False	False	False	False	False	True	False	0.639659	4.53401	1.96764e-35	-7.38703	0.972896	intron_retention	chr11:61081441-61081518:-	True
chr11:61081958-61081960:-:start	DDB1	DDB1	chr11	61081958	61081960	-	1	3	0.881328	0.0124785	9	20	1.85468	1.56614e-05	False	False	False	False	False	True	False	2.45902	5.74949	1.96764e-35	-0.0623954	-8.15992	intron_retention	chr11:61081958-61083756:-	True
chr11:61083961-61083963:-:end	DDB1	DDB1	chr11	61083961	61083963	-	0	2	1.4693	0.000165769	1	12	5.12235	2.90274e-15	False	False	False	False	False	True	False	0.621118	2.80778	1.96764e-35	-5.62906	1.96367	intron_retention	chr11:61083865-61083963:-	True
chr11:61084039-61084041:-:start	DDB1	DDB1	chr11	61084039	61084041	-	0	2	1.29282	0.000405841	2	13	3.60939	1.05718e-11	False	False	False	False	False	True	False	1.2024	3.45572	1.96764e-35	0.690716	-5.81143	intron_retention	chr11:61084039-61089066:-	True
chr11:61089169-61089171:-:start	DDB1	DDB1	chr11	61089169	61089171	-	0	3	1.35527	0.000900827	3	15	3.53468	6.86497e-11	False	False	False	False	False	True	False	1.09649	4.7619	1.96764e-35	0.661983	-8.21985	intron_retention	chr11:61089169-61089767:-	True
chr11:61091448-61091450:-:end	DDB1	DDB1	chr11	61091448	61091450	-	0	2	1.53978	0.00129963	1	11	5.31349	4.47339e-13	False	False	False	False	False	True	False	0.630252	4.3379	1.96764e-35	-6.62361	-1.78484	intron_retention	chr11:61090566-61091450:-	True
chr11:610951-610953:+:end	PHRF1	PHRF1	chr11	610951	610953	+	0	83	5.53302	9.77839e-12	1	47	7.9377	0	False	False	False	False	False	True	False	2.22222	90.6977	0	-2.08138	-9.17603	intron_retention	chr11:610761-610953:+	True
chr11:611631-611633:+:end	PHRF1	PHRF1	chr11	611631	611633	+	3	83	4.16889	5.28272e-10	5	58	5.08636	0	False	False	False	False	False	True	False	5.88235	91.25	0	0.484234	-6.96437	intron_retention	chr11:611082-611633:+	False
chr11:61188045-61188047:-:start	CPSF7	CPSF7	chr11	61188045	61188047	-	12	46	1.80216	0.000256417	30	18	-0.762746	0.0335014	False	False	False	False	False	True	False	15.2174	61.9048	0	-1.50432	-7.93877	intron_retention	chr11:61188045-61188861:-	True
chr11:61196651-61196653:-:end	CPSF7	CPSF7	chr11	61196651	61196653	-	2	53	4.07489	3.24976e-07	4	25	3.83224	2.25329e-21	False	False	False	False	False	True	False	3.18725	70.8333	0	-5.80996	1.46071	intron_retention	chr11:61189080-61196653:-	True
chr11:62344126-62344128:-:end	TUT1,EEF1G,MIR3654	TUT1	chr11	62344126	62344128	-	15	44	1.4542	0.00575069	11	8	-0.233795	0.675325	False	False	False	False	False	True	False	22.973	66.6667	0	-5.11287	-1.40315	intron_retention	chr11:62343716-62344128:-	False
chr11:62344221-62344223:-:start	TUT1,EEF1G,MIR3654	TUT1	chr11	62344221	62344223	-	4	35	2.7288	3.88638e-06	4	11	2.0864	6.43701e-05	False	False	False	False	False	True	False	7.07071	45.4545	0	1.45676	-3.08676	intron_retention	chr11:62344221-62344378:-	True
chr11:62344651-62344653:-:end	MIR3654,TUT1,EEF1G	TUT1	chr11	62344651	62344653	-	3	43	3.30997	3.47962e-07	3	12	2.84815	1.13395e-07	False	False	False	False	False	True	False	7.01754	54.8387	0	-5.92251	1.69567	intron_retention	chr11:62344489-62344653:-	True
chr11:62346030-62346032:-:end	TUT1,EEF1G,MIR3654	TUT1	chr11	62346030	62346032	-	7	44	2.49902	3.65322e-07	6	15	2.06165	1.74528e-05	False	False	False	False	False	True	False	14.7368	52.1739	0	-4.89863	-2.12505	intron_retention	chr11:62344763-62346032:-	True
chr11:62346502-62346504:-:start	TUT1,EEF1G,MIR3654	TUT1	chr11	62346502	62346504	-	3	40	3.11534	1.41311e-05	3	11	2.88412	1.35069e-06	False	False	False	False	False	True	False	6.59341	57.5758	0	-0.27302	-8.26322	intron_retention	chr11:62346502-62348577:-	True
chr11:62348855-62348857:-:end	TUT1,EEF1G,MIR3654	TUT1	chr11	62348855	62348857	-	2	43	3.52826	6.78598e-06	2	10	3.30459	1.19213e-07	False	False	False	False	False	True	False	5.55556	57.1429	0	-3.49375	1.21117	intron_retention	chr11:62348678-62348857:-	True
chr11:62356693-62356695:-:start	TUT1,EEF1G,MIR3654	TUT1	chr11	62356693	62356695	-	2	29	3.0053	0.000764408	2	11	3.43033	2.67048e-06	False	False	False	False	False	True	False	8.23529	56.25	0	0.861483	-7.34293	intron_retention	chr11:62356693-62358875:-	True
chr11:62482969-62482971:-:end	HNRNPUL2,HNRNPUL2-BSCL2,BSCL2	HNRNPUL2,HNRNPUL2-BSCL2	chr11	62482969	62482971	-	2	7	1.37867	1.58774e-05	6	19	2.64445	2.36601e-11	False	False	False	False	False	True	False	3.55872	8.88889	8.96372e-09	-6.85507	0.0828627	intron_retention	chr11:62482851-62482971:-	False
chr11:62483079-62483081:-:start	HNRNPUL2,HNRNPUL2-BSCL2,BSCL2	HNRNPUL2,HNRNPUL2-BSCL2	chr11	62483079	62483081	-	1	7	1.76016	0.000149873	3	19	3.62602	1.73468e-13	False	False	False	False	False	True	False	2.8777	10.5691	8.96372e-09	3.09441	-6.52759	intron_retention	chr11:62483079-62483335:-	True
chr11:62483409-62483411:-:start	HNRNPUL2,HNRNPUL2-BSCL2,BSCL2	HNRNPUL2,HNRNPUL2-BSCL2	chr11	62483409	62483411	-	1	7	1.97748	9.32608e-06	2	19	4.30067	2.07113e-17	False	False	False	False	False	True	False	1.94553	10.2041	8.96372e-09	0.676895	-8.4936	intron_retention	chr11:62483409-62484460:-	True
chr11:62484458-62484460:-:end	HNRNPUL2,HNRNPUL2-BSCL2,BSCL2	HNRNPUL2,HNRNPUL2-BSCL2	chr11	62484458	62484460	-	0	7	2.18516	3.85832e-05	2	22	4.69111	5.11476e-16	False	False	False	False	False	True	False	2.8169	11.1437	8.96372e-09	-6.86689	0.855039	intron_retention	chr11:62483079-62484460:-	True
chr11:62484661-62484663:-:start	HNRNPUL2,HNRNPUL2-BSCL2,BSCL2	HNRNPUL2,HNRNPUL2-BSCL2	chr11	62484661	62484663	-	2	7	1.44922	4.39598e-06	7	25	2.80673	4.753e-16	False	False	False	False	False	True	False	2.83286	9.48276	8.96372e-09	0.666397	-9.19678	intron_retention	chr11:62484661-62487494:-	True
chr11:62487663-62487665:-:start	HNRNPUL2,HNRNPUL2-BSCL2,BSCL2	HNRNPUL2,HNRNPUL2-BSCL2	chr11	62487663	62487665	-	0	4	2.01315	5.50792e-05	1	13	5.62041	2.47952e-16	False	False	False	False	False	True	False	1.03448	6.31229	8.96372e-09	-0.50892	-9.27984	intron_retention	chr11:62487663-62488766:-	True
chr11:62489586-62489588:-:end	HNRNPUL2,HNRNPUL2-BSCL2,BSCL2	HNRNPUL2,HNRNPUL2-BSCL2	chr11	62489586	62489588	-	0	3	1.97581	4.01225e-05	0	10	5.85767	7.12141e-14	False	False	False	False	False	True	False	0.784314	5.22388	8.96372e-09	-7.46293	-0.392599	intron_retention	chr11:62489414-62489588:-	True
chr11:62490070-62490072:-:end	HNRNPUL2,HNRNPUL2-BSCL2,BSCL2	HNRNPUL2,HNRNPUL2-BSCL2	chr11	62490070	62490072	-	0	12	3.15171	3.13258e-07	1	33	7.195	2.8026e-45	False	False	False	False	False	True	False	1.18577	16.2264	8.96372e-09	-3.2666	-0.958377	intron_retention	chr11:62489852-62490072:-	True
chr11:62490282-62490284:-:end	HNRNPUL2,HNRNPUL2-BSCL2,BSCL2	HNRNPUL2,HNRNPUL2-BSCL2	chr11	62490282	62490284	-	0	7	2.50114	1.05579e-06	1	23	5.95376	1.28018e-31	False	False	False	False	False	True	False	1.10294	10.2837	8.96372e-09	-4.07989	-1.50976	intron_retention	chr11:62490185-62490284:-	True
chr11:62491056-62491058:-:end	HNRNPUL2,HNRNPUL2-BSCL2,BSCL2	HNRNPUL2,HNRNPUL2-BSCL2	chr11	62491056	62491058	-	0	7	2.42842	5.00157e-07	1	22	5.71039	6.78565e-30	False	False	False	False	False	True	False	1.07527	9.24658	8.96372e-09	-5.98668	-1.07305	intron_retention	chr11:62490375-62491058:-	True
chr11:62491198-62491200:-:start	HNRNPUL2,HNRNPUL2-BSCL2,BSCL2	HNRNPUL2,HNRNPUL2-BSCL2	chr11	62491198	62491200	-	1	6	1.82861	9.21077e-06	3	20	3.9088	3.27237e-18	False	False	False	False	False	True	False	2.63158	8.68056	8.96372e-09	2.05073	-6.49913	intron_retention	chr11:62491198-62491385:-	True
chr11:62491462-62491464:-:start	HNRNPUL2,HNRNPUL2-BSCL2,BSCL2	HNRNPUL2,HNRNPUL2-BSCL2	chr11	62491462	62491464	-	2	6	1.05803	1.39846e-05	7	18	2.29815	1.36786e-09	False	False	False	False	False	True	False	3.32226	6.64653	8.96372e-09	-0.645058	-8.94529	intron_retention	chr11:62491462-62491762:-	True
chr11:62491898-62491900:-:start	HNRNPUL2,HNRNPUL2-BSCL2,BSCL2	HNRNPUL2,HNRNPUL2-BSCL2	chr11	62491898	62491900	-	1	8	1.95432	9.32055e-06	4	25	4.14979	5.79533e-20	False	False	False	False	False	True	False	2.78746	9.79228	8.96372e-09	1.81208	-5.48867	intron_retention	chr11:62491898-62494090:-	True
chr11:62601087-62601089:-:end	RNU2-2,WDR74	WDR74	chr11	62601087	62601089	-	5	86	3.81866	2.00699e-13	15	170	5.31807	0	False	False	False	False	False	True	False	8.74126	89.4273	2.07082e-40	-8.28235	0.904202	intron_retention	chr11:62600603-62601089:-	False
chr11:62601146-62601148:-:start	RNU2-2,WDR74	WDR74	chr11	62601146	62601148	-	3	87	4.16461	5.4465e-15	10	149	5.89385	0	False	False	False	False	False	True	False	5.24194	89.6175	2.07082e-40	0.724166	-7.05863	intron_retention	chr11:62601146-62601263:-	False
chr11:62601409-62601411:-:start	RNU2-2,WDR74	WDR74	chr11	62601409	62601411	-	2	85	4.71225	4.27908e-16	7	176	6.78428	0	False	False	False	False	False	True	False	3.66972	86.5116	2.07082e-40	0.419673	-8.56525	intron_retention	chr11:62601409-62601747:-	True
chr11:62601803-62601805:-:start	RNU2-2,WDR74	WDR74	chr11	62601803	62601805	-	2	74	4.3451	9.09348e-14	9	107	5.2901	0	False	False	False	False	False	True	False	3.75335	77.7778	2.07082e-40	-0.807168	-8.99261	intron_retention	chr11:62601803-62601898:-	True
chr11:62601999-62602001:-:start	RNU2-2,WDR74	WDR74	chr11	62601999	62602001	-	6	86	3.48849	8.91906e-15	23	178	4.54965	0	False	False	False	False	False	True	False	9.26431	87.574	2.07082e-40	-0.0372932	-8.2086	intron_retention	chr11:62601999-62602902:-	True
chr11:62603004-62603006:-:start	RNU2-2,WDR74	WDR74	chr11	62603004	62603006	-	5	88	3.80237	6.10663e-15	16	200	5.50375	0	False	False	False	False	False	True	False	7.3718	90.1408	2.07082e-40	-0.781822	-5.78224	intron_retention	chr11:62603004-62603166:-	True
chr11:62603430-62603432:-:end	RNU2-2,WDR74	WDR74	chr11	62603430	62603432	-	3	84	4.20126	3.93033e-12	10	117	5.36595	0	False	False	False	False	False	True	False	5.94406	90.0763	2.07082e-40	-4.41337	-1.52175	intron_retention	chr11:62603313-62603432:-	True
chr11:62603508-62603510:-:start	RNU2-2,WDR74	WDR74	chr11	62603508	62603510	-	3	80	4.13102	1.59835e-13	11	113	5.16125	0	False	False	False	False	False	True	False	4.5614	84.2857	2.07082e-40	0.946001	-8.94353	intron_retention	chr11:62603508-62606585:-	True
chr11:62606707-62606709:-:start	RNU2-2,WDR74	WDR74	chr11	62606707	62606709	-	5	80	3.75377	5.14198e-13	15	141	4.96177	0	False	False	False	False	False	True	False	7.16724	83.6158	2.07082e-40	0.969532	-5.56342	intron_retention	chr11:62606707-62606793:-	True
chr11:62606900-62606902:-:start	RNU2-2,WDR74	WDR74	chr11	62606900	62606902	-	7	91	3.51669	3.53237e-15	15	204	5.69883	0	False	False	False	False	False	True	False	9.13461	92.3404	2.07082e-40	0.0590279	-4.95826	intron_retention	chr11:62606900-62606978:-	True
chr11:62620153-62620155:-:start	SNHG1	SNHG1	chr11	62620153	62620155	-	11	51	2.11508	1.94006e-11	88	325	3.01853	0	False	False	False	False	False	True	False	12.5165	54.9669	0	2.80051	-6.08365	intron_retention	chr11:62620153-62620282:-	No CDS
chr11:62620544-62620546:-:end	SNHG1	SNHG1	chr11	62620544	62620546	-	25	65	1.31829	2.51881e-11	214	395	1.58932	0	False	False	False	False	False	True	False	27.9855	68.5217	0	-5.47853	2.25094	intron_retention	chr11:62620311-62620546:-	No CDS
chr11:62620587-62620589:-:start	SNHG1	SNHG1	chr11	62620587	62620589	-	15	73	2.19389	1.36359e-14	127	474	3.05245	0	False	False	False	False	False	True	False	16.8646	75.0804	0	2.14202	-6.67192	intron_retention	chr11:62620587-62621023:-	No CDS
chr11:62621270-62621272:-:end	SNHG1	SNHG1	chr11	62621270	62621272	-	12	70	2.3694	6.57786e-13	100	417	3.26835	0	False	False	False	False	False	True	False	15.0062	73.4266	0	-4.37459	2.09755	intron_retention	chr11:62621062-62621272:-	No CDS
chr11:62621487-62621489:-:end	SNHG1	SNHG1	chr11	62621487	62621489	-	27	81	1.55679	4.20317e-13	169	368	1.92346	0	False	False	False	False	False	True	False	29.0855	84.6698	0	-7.36038	-0.370885	intron_retention	chr11:62621305-62621489:-	No CDS
chr11:62621536-62621538:-:start	SNHG1	SNHG1	chr11	62621536	62621538	-	18	82	2.07656	4.62346e-13	112	388	2.90072	0	False	False	False	False	False	True	False	21.3961	85.2126	0	0.0827297	-4.9666	intron_retention	chr11:62621536-62621990:-	No CDS
chr11:62622357-62622359:-:end	SNHG1	SNHG1	chr11	62622357	62622359	-	20	80	1.92187	8.46529e-12	83	187	1.98948	0	False	False	False	False	False	True	False	23.8876	85.4701	0	-6.29422	1.12908	intron_retention	chr11:62622023-62622359:-	No CDS
chr11:62622410-62622412:-:start	SNHG1	SNHG1	chr11	62622410	62622412	-	28	86	1.58774	5.90006e-13	128	287	1.99541	0	False	False	False	False	False	True	False	29.7778	88.8889	0	0.943957	-7.50924	intron_retention	chr11:62622410-62622604:-	No CDS
chr11:62622893-62622895:-:end	SNHG1	SNHG1	chr11	62622893	62622895	-	19	79	2.00589	3.36596e-13	102	450	3.39691	0	False	False	False	False	False	True	False	21.7712	81.1741	0	-5.03082	-1.16948	intron_retention	chr11:62622688-62622895:-	No CDS
chr11:62623334-62623336:-:end	SNHG1	SNHG1	chr11	62623334	62623336	-	33	91	1.441	1.56614e-09	15	61	3.16722	1.35359e-35	False	False	False	False	False	True	False	37.2881	98.4127	0	-2.8786	0.920984	intron_retention	chr11:62622938-62623336:-	No CDS
chr11:62648919-62648921:+:start	SLC3A2	SLC3A2	chr11	62648919	62648921	+	0	20	4.13395	6.83693e-10	1	125	9.4676	0	False	False	False	False	False	True	False	0.361664	24.547	6.68845e-15	-6.93729	1.07264	intron_retention	chr11:62648919-62649364:+	True
chr11:62650377-62650379:+:end	SLC3A2	SLC3A2	chr11	62650377	62650379	+	2	28	3.04616	7.22836e-11	22	254	5.37627	0	False	False	False	False	False	True	False	4.13123	31.4021	6.68845e-15	0.164997	-7.8828	intron_retention	chr11:62649538-62650379:+	True
chr11:62651926-62651928:+:end	SLC3A2	SLC3A2	chr11	62651926	62651928	+	1	15	2.53167	3.25256e-09	18	153	4.72812	0	False	False	False	False	False	True	False	3.47072	17.3822	6.68845e-15	1.17502	-5.73686	intron_retention	chr11:62650471-62651928:+	True
chr11:62651997-62651999:+:start	SLC3A2	SLC3A2	chr11	62651997	62651999	+	0	18	3.73462	3.32165e-09	4	166	7.97047	0	False	False	False	False	False	True	False	1.03806	21.7063	6.68845e-15	-6.91409	1.98257	intron_retention	chr11:62651997-62652103:+	True
chr11:62652646-62652648:+:end	SLC3A2	SLC3A2	chr11	62652646	62652648	+	0	22	3.95693	3.6549e-11	4	215	8.19451	0	False	False	False	False	False	True	False	0.901804	24.1521	6.68845e-15	1.10209	-8.47726	intron_retention	chr11:62652162-62652648:+	True
chr11:62652829-62652831:+:start	SLC3A2	SLC3A2	chr11	62652829	62652831	+	0	25	3.7602	2.60229e-11	10	275	7.10478	0	False	False	False	False	False	True	False	1.35397	27.55	6.68845e-15	-6.11226	-0.864111	intron_retention	chr11:62652829-62652936:+	True
chr11:62655604-62655606:+:end	SLC3A2	SLC3A2	chr11	62655604	62655606	+	0	25	3.7454	1.99759e-09	8	189	6.88873	0	False	False	False	False	False	True	False	1.38728	28.8591	6.68845e-15	1.07763	-10.2195	intron_retention	chr11:62653080-62655606:+	True
chr11:62655800-62655802:+:end	SLC3A2	SLC3A2	chr11	62655800	62655802	+	1	17	2.8027	1.08745e-08	13	129	5.09765	0	False	False	False	False	False	True	False	2.31362	21.3605	6.68845e-15	0.520721	-7.72497	intron_retention	chr11:62655690-62655802:+	False
chr11:63666077-63666079:+:end	MARK2	MARK2	chr11	63666077	63666079	+	3	78	4.24807	4.44002e-10	2	12	3.41687	4.79688e-08	False	False	False	False	False	True	False	8.13953	90	0	0.682362	-9.87284	intron_retention	chr11:63665752-63666079:+	True
chr11:63666232-63666234:+:end	MARK2	MARK2	chr11	63666232	63666234	+	0	82	5.90494	7.83723e-10	0	16	8.21966	3.13816e-26	False	False	False	False	False	True	False	1.17647	92.8571	0	0.827897	-3.73841	intron_retention	chr11:63666145-63666234:+	True
chr11:63666521-63666523:+:end	MARK2	MARK2	chr11	63666521	63666523	+	0	76	5.38434	1.58562e-08	0	13	6.44596	1.16903e-18	False	False	False	False	False	True	False	2.32558	90.4762	0	2.25813	-7.53675	intron_retention	chr11:63666305-63666523:+	True
chr11:63667582-63667584:+:start	MARK2	MARK2	chr11	63667582	63667584	+	0	78	5.37964	1.29281e-07	0	18	6.69919	1.87347e-24	False	False	False	False	False	True	False	2.22222	94.4444	0	-6.86862	-1.66538	intron_retention	chr11:63667582-63668030:+	True
chr11:63668249-63668251:+:end	MARK2	MARK2	chr11	63668249	63668251	+	0	69	5.16685	5.50687e-10	1	15	5.8649	3.48782e-18	False	False	False	False	False	True	False	4	78.2609	0	0.391144	-8.02296	intron_retention	chr11:63668150-63668251:+	True
chr11:63669802-63669804:+:start	MARK2	MARK2	chr11	63669802	63669804	+	1	84	5.30364	5.3592e-11	1	14	5.79452	7.20449e-19	False	False	False	False	False	True	False	2.5641	93.75	0	-6.22026	-0.361325	intron_retention	chr11:63669802-63670075:+	True
chr11:63670630-63670632:+:start	MARK2	MARK2	chr11	63670630	63670632	+	1	73	5.22493	1.7847e-10	1	12	5.54109	1.44348e-13	False	False	False	False	False	True	False	2.80374	85.7143	0	-7.62346	1.50267	intron_retention	chr11:63670630-63672257:+,chr11:63670630-63671457:+	True
chr11:63672255-63672257:+:end	MARK2	MARK2	chr11	63672255	63672257	+	3	80	4.28488	2.83254e-09	3	19	3.96727	2.78114e-16	False	False	False	False	False	True	False	5.05051	95	0	0.580252	-6.73647	intron_retention	chr11:63671619-63672257:+	True
chr11:63672515-63672517:+:start	MARK2	MARK2	chr11	63672515	63672517	+	3	68	3.9852	1.51876e-08	3	11	2.87102	7.0389e-07	False	False	False	False	False	True	False	8.33333	82.3529	0	-4.43212	1.75735	intron_retention	chr11:63672515-63675731:+	True
chr11:63675776-63675778:+:start	MARK2	MARK2	chr11	63675776	63675778	+	4	73	3.87342	3.32529e-08	4	15	3.15981	3.13334e-10	False	False	False	False	False	True	False	8.88889	87.5	0	-6.12565	1.60228	intron_retention	chr11:63675776-63676348:+	False
chr11:64012294-64012296:-:start	PPP1R14B	PPP1R14B	chr11	64012294	64012296	-	0	4	1.39384	1.18613e-05	15	81	3.75019	0	False	False	False	False	False	True	False	1.29032	4.83539	0	-0.783149	-7.91321	intron_retention	chr11:64012294-64012401:-	False
chr11:64012673-64012675:-:end	PPP1R14B	PPP1R14B	chr11	64012673	64012675	-	0	3	1.81536	5.38085e-06	6	76	5.589	0	False	False	False	False	False	True	False	0.717703	4.47005	0	-6.12028	1.54286	intron_retention	chr11:64012434-64012675:-	True
chr11:64012759-64012761:-:start	PPP1R14B	PPP1R14B	chr11	64012759	64012761	-	1	7	1.98857	1.46706e-07	12	99	4.70651	0	False	False	False	False	False	True	False	1.36488	7.80998	0	-0.538446	-5.897	intron_retention	chr11:64012759-64013887:-	True
chr11:64533420-64533422:-:end	SF1	SF1	chr11	64533420	64533422	-	88	94	0.0932728	0.00229815	165	160	0.246096	0.0420352	False	False	False	False	False	True	False	92.0398	97.2527	3.56528e-24	-4.72554	-2.0554	intron_retention	chr11:64532990-64533422:-	False
chr11:64533627-64533629:-:start	SF1	SF1	chr11	64533627	64533629	-	2	75	4.35378	2.16852e-12	6	159	7.01294	0	False	False	False	False	False	True	False	3.96825	80.4444	3.56528e-24	-0.346152	-7.00903	intron_retention	chr11:64533627-64534371:-	Ambiguous
chr11:64534369-64534371:-:end	SF1	SF1	chr11	64534369	64534371	-	0	22	4.20691	9.77313e-08	1	50	7.79073	0	False	False	False	False	False	True	False	0.623701	29.9539	3.56528e-24	-5.70417	0.462037	intron_retention	chr11:64532990-64534371:-	False
chr11:64534661-64534663:-:end	SF1	SF1	chr11	64534661	64534663	-	0	43	4.78397	5.85747e-11	3	146	8.37962	0	False	False	False	False	False	True	False	1.05263	47.4801	3.56528e-24	-7.46104	0.201331	intron_retention	chr11:64534551-64534663:-	Ambiguous
chr11:64534723-64534725:-:start	SF1	SF1	chr11	64534723	64534725	-	0	45	4.71261	4.2052e-10	4	166	8.05243	0	False	False	False	False	False	True	False	1.54739	51.8519	3.56528e-24	-0.0978794	-7.80781	intron_retention	chr11:64534723-64535042:-	True
chr11:64535036-64535038:-:end	SF1	SF1	chr11	64535036	64535038	-	17	89	2.28452	2.99204e-10	11	164	5.9011	0	False	False	False	False	False	True	False	28.3333	92.4855	3.56528e-24	-5.36351	0.432208	intron_retention	chr11:64534723-64535038:-	True
chr11:64535040-64535042:-:end	SF1	SF1	chr11	64535040	64535042	-	13	44	1.63552	1.25113e-09	80	217	2.37212	0	True	False	False	False	False	True	False	16.6362	48.3539	3.56528e-24	-3.96011	0.627847	intron_retention	chr11:64534718-64535042:-	True
chr11:64535316-64535318:-:start	SF1	SF1	chr11	64535316	64535318	-	0	42	4.49788	3.28799e-12	6	220	7.53352	0	False	False	False	False	False	True	False	1.71278	45.4361	3.56528e-24	-3.82941	-10.0459	intron_retention	chr11:64535316-64535577:-	True
chr11:64535758-64535760:-:start	SF1	SF1	chr11	64535758	64535760	-	0	25	3.98273	7.34963e-11	4	116	7.31532	0	False	False	False	False	False	True	False	0.958466	27.1111	3.56528e-24	-0.722023	-7.55787	intron_retention	chr11:64535758-64536493:-	True
chr11:64536692-64536694:-:end	SF1	SF1	chr11	64536692	64536694	-	0	29	4.71328	6.20846e-11	1	151	10.6664	0	False	False	False	False	False	True	False	0.311042	33.1337	3.56528e-24	-7.54968	1.38142	intron_retention	chr11:64536601-64536694:-	True
chr11:64536810-64536812:-:start	SF1	SF1	chr11	64536810	64536812	-	0	44	5.27047	1.51008e-14	1	276	11.1101	0	False	False	False	False	False	True	False	0.489596	46.2838	3.56528e-24	-0.787179	-7.32934	intron_retention	chr11:64536810-64536897:-	True
chr11:64537081-64537083:-:start	SF1	SF1	chr11	64537081	64537083	-	1	53	4.65926	1.69089e-13	9	335	7.83649	0	False	False	False	False	False	True	False	1.88917	56.9659	3.56528e-24	0.103492	-6.29341	intron_retention	chr11:64537081-64537435:-	True
chr11:64537525-64537527:-:start	SF1	SF1	chr11	64537525	64537527	-	0	49	5.11265	2.05463e-12	3	254	9.52787	0	False	False	False	False	False	True	False	1.32939	53.5373	3.56528e-24	-0.104875	-7.12519	intron_retention	chr11:64537525-64537727:-	True
chr11:64537880-64537882:-:start	SF1	SF1	chr11	64537880	64537882	-	9	17	0.855109	1.98117e-05	57	84	1.10068	2.5653e-10	False	False	False	False	False	True	False	11.0357	20.7965	3.56528e-24	-0.322919	-6.51641	intron_retention	chr11:64537880-64540901:-	True
chr11:64540977-64540979:-:start	SF1	SF1	chr11	64540977	64540979	-	5	21	1.77519	5.22885e-06	32	55	1.44015	8.84849e-10	False	False	False	False	False	True	False	6.47986	26.3374	3.56528e-24	-0.822601	-10.116	intron_retention	chr11:64540977-64543969:-	True
chr11:64544098-64544100:-:start	SF1	SF1	chr11	64544098	64544100	-	0	16	3.26873	4.7613e-06	4	64	6.06859	0	False	False	False	False	False	True	False	1.14723	21.3568	3.56528e-24	0.743362	-7.61348	intron_retention	chr11:64544098-64545458:-,chr11:64544098-64545833:-	Ambiguous
chr11:64846659-64846661:-:start	CDCA5	CDCA5	chr11	64846659	64846661	-	3	78	4.11775	3.20123e-13	11	70	4.09692	0	False	False	False	False	False	True	False	6.25	83.7209	0	1.595	-5.85046	intron_retention	chr11:64846659-64846824:-	False
chr11:64847259-64847261:-:start	CDCA5	CDCA5	chr11	64847259	64847261	-	5	88	3.79373	5.43601e-12	14	78	3.78726	0	False	False	False	False	False	True	False	8	93.2432	0	-0.0925425	-7.15514	intron_retention	chr11:64847259-64850835:-	True
chr11:64850954-64850956:-:end	CDCA5	CDCA5	chr11	64850954	64850956	-	3	72	3.88047	6.64444e-12	11	48	3.37155	7.47754e-35	False	False	False	False	False	True	False	5.83658	77.9661	0	-5.97496	-0.212514	intron_retention	chr11:64850871-64850956:-	True
chr11:64851098-64851100:-:end	CDCA5	CDCA5	chr11	64851098	64851100	-	4	79	3.9819	7.21363e-11	11	67	3.942	0	False	False	False	False	False	True	False	6.8323	87.1795	0	-5.55657	1.06942	intron_retention	chr11:64851022-64851100:-	False
chr11:64851195-64851197:-:start	CDCA5	CDCA5	chr11	64851195	64851197	-	27	88	1.6576	8.73791e-11	71	72	0.342915	0.0353841	False	False	False	False	False	True	False	30.4167	92.6829	0	2.38773	-8.37732	intron_retention	chr11:64851195-64851404:-	True
chr11:6498498-6498500:-:start	ARFIP2	ARFIP2	chr11	6498498	6498500	-	27	52	0.874199	1.25637e-06	66	80	0.735882	4.04084e-06	False	False	False	False	False	True	False	32.0175	58.9744	1.23155e-22	-1.6546	-7.10575	intron_retention	chr11:6498498-6498947:-	False
chr11:6499122-6499124:-:start	ARFIP2	ARFIP2	chr11	6499122	6499124	-	1	40	4.13384	2.46903e-10	3	58	6.45549	0	False	False	False	False	False	True	False	1.75439	44.8529	1.23155e-22	0.264985	-7.63753	intron_retention	chr11:6499122-6499270:-	True
chr11:6499428-6499430:-:start	ARFIP2	ARFIP2	chr11	6499428	6499430	-	5	35	2.45132	1.07016e-06	12	46	3.06333	6.37386e-26	True	False	False	False	False	True	False	9.56522	45.9459	1.23155e-22	1.62374	-4.27166	intron_retention	chr11:6499428-6499808:-	True
chr11:6499965-6499967:-:end	ARFIP2	ARFIP2	chr11	6499965	6499967	-	5	34	2.3767	4.10201e-09	11	43	3.00193	4.58296e-26	False	False	False	False	False	True	False	8.45771	36.8421	1.23155e-22	-5.24505	-1.48901	intron_retention	chr11:6499428-6499967:-	True
chr11:6500367-6500369:-:end	ARFIP2	ARFIP2	chr11	6500367	6500369	-	2	37	3.37141	1.31131e-08	5	44	4.63522	5.92885e-38	False	False	False	False	False	True	False	4.2654	44.5378	1.23155e-22	-6.00929	0.293268	intron_retention	chr11:6500189-6500369:-	True
chr11:6501199-6501201:-:end	ARFIP2	ARFIP2	chr11	6501199	6501201	-	7	39	2.28891	6.39697e-09	15	47	2.71625	2.2075e-24	False	False	False	False	False	True	False	9.79381	44.5378	1.23155e-22	-4.27973	0.802345	intron_retention	chr11:6500488-6501201:-	True
chr11:6501550-6501552:-:end	ARFIP2	ARFIP2	chr11	6501550	6501552	-	4	42	2.93427	6.55446e-10	7	42	3.99184	1.2136e-37	False	False	False	False	False	True	False	8.125	48.1481	1.23155e-22	-7.08299	-1.10884	intron_retention	chr11:6501298-6501552:-	Ambiguous
chr11:6501693-6501695:-:start	ARFIP2	ARFIP2	chr11	6501693	6501695	-	9	79	2.89056	1.39612e-11	10	107	5.12153	0	False	False	False	False	False	True	False	14.2857	81.6176	1.23155e-22	-0.0626416	-8.18456	intron_retention	chr11:6501693-6502460:-	False
chr11:6502458-6502460:-:end	ARFIP2	ARFIP2	chr11	6502458	6502460	-	3	66	3.94517	1.22894e-10	7	138	6.50942	0	False	False	False	False	False	True	False	6.57277	75.4237	1.23155e-22	-6.16732	0.976944	intron_retention	chr11:6501653-6502460:-	False
chr11:65306930-65306932:-:start	LTBP3	LTBP3	chr11	65306930	65306932	-	1	12	2.48213	1.57425e-06	4	24	3.85898	4.53672e-22	False	False	False	False	False	True	False	2.06897	15.9341	0.000106715	-1.30356	-5.27895	intron_retention	chr11:65306930-65307018:-	True
chr11:65307099-65307101:-:start	LTBP3	LTBP3	chr11	65307099	65307101	-	5	14	1.31774	7.3434e-07	20	34	1.40243	7.87574e-08	False	False	False	False	False	True	False	6.20155	17.4528	0.000106715	0.0752379	-7.76942	intron_retention	chr11:65307099-65307190:-	True
chr11:65384292-65384294:+:end	PCNXL3	PCNXL3	chr11	65384292	65384294	+	3	88	4.39269	3.72421e-13	1	174	9.7488	0	False	False	False	False	False	True	False	9.43396	92.0561	9.46508e-28	0.981462	-8.22852	intron_retention	chr11:65383935-65384294:+	True
chr11:65384718-65384720:+:end	PCNXL3	PCNXL3	chr11	65384718	65384720	+	3	86	4.22043	3.14361e-13	3	235	9.36061	0	False	False	False	False	False	True	False	8.33333	88.7597	9.46508e-28	0.454072	-8.33666	intron_retention	chr11:65384482-65384720:+	True
chr11:65384820-65384822:+:start	PCNXL3	PCNXL3	chr11	65384820	65384822	+	6	85	3.51264	1.28685e-14	7	230	7.57592	0	False	False	False	False	False	True	False	8.42105	88.2759	9.46508e-28	-4.83692	0.450296	intron_retention	chr11:65384820-65384940:+	True
chr11:65384980-65384982:+:start	PCNXL3	PCNXL3	chr11	65384980	65384982	+	11	88	2.79611	3.40014e-13	12	250	6.48785	0	False	False	False	False	False	True	False	15.5172	90.0929	9.46508e-28	-5.21626	0.711733	intron_retention	chr11:65384980-65385081:+	True
chr11:65385408-65385410:+:end	PCNXL3	PCNXL3	chr11	65385408	65385410	+	2	84	4.46964	1.1916e-14	2	177	8.89383	0	False	False	False	False	False	True	False	4.16667	87.3684	9.46508e-28	0.406567	-8.04591	intron_retention	chr11:65385177-65385410:+	True
chr11:65387131-65387133:+:start	PCNXL3	PCNXL3	chr11	65387131	65387133	+	17	86	2.22608	1.4961e-11	11	196	6.21423	0	False	False	False	False	False	True	False	22.8916	89.243	9.46508e-28	-4.36433	1.52668	intron_retention	chr11:65387131-65387224:+,chr11:65387131-65387227:+	True
chr11:65387403-65387405:+:start	PCNXL3	PCNXL3	chr11	65387403	65387405	+	18	88	2.1972	2.04562e-12	13	239	6.23856	0	False	False	False	False	False	True	False	22.9885	91.4754	9.46508e-28	-6.14755	-0.554868	intron_retention	chr11:65387403-65387809:+	True
chr11:65388299-65388301:+:end	PCNXL3	PCNXL3	chr11	65388299	65388301	+	1	88	5.03151	2.42939e-15	1	301	11.0771	0	False	False	False	False	False	True	False	3.9604	90.0302	9.46508e-28	-0.429633	-6.43607	intron_retention	chr11:65387900-65388301:+	True
chr11:65388437-65388439:+:start	PCNXL3	PCNXL3	chr11	65388437	65388439	+	9	86	3.07926	1.21136e-11	8	203	6.99961	0	False	False	False	False	False	True	False	15.4762	89.4309	9.46508e-28	-5.92801	1.0471	intron_retention	chr11:65388437-65389676:+,chr11:65388437-65389715:+	True
chr11:65393372-65393374:+:end	PCNXL3	PCNXL3	chr11	65393372	65393374	+	4	26	2.20948	2.95361e-06	4	10	2.22342	6.20155e-05	False	False	False	False	False	True	False	8.79121	32.5	9.46508e-28	-0.257001	-8.66984	intron_retention	chr11:65393215-65393374:+	True
chr11:65393525-65393527:+:start	PCNXL3	PCNXL3	chr11	65393525	65393527	+	15	29	0.875608	0.007891	12	12	0.20263	0.704264	False	False	False	False	False	True	False	20	43.75	9.46508e-28	-6.8384	0.473759	intron_retention	chr11:65393525-65394374:+	True
chr11:65402006-65402008:+:end	PCNXL3	PCNXL3	chr11	65402006	65402008	+	9	23	1.16924	0.00516843	11	11	0.375074	0.455975	False	False	False	False	False	True	False	12.6214	37.1429	9.46508e-28	-2.26607	-8.48182	intron_retention	chr11:65401827-65402008:+	True
chr11:65403859-65403861:+:end	PCNXL3	PCNXL3	chr11	65403859	65403861	+	23	34	0.529178	0.0112187	19	13	-0.370475	0.374066	False	False	False	False	False	True	False	36.9565	41.1765	9.46508e-28	1.06453	-7.18857	intron_retention	chr11:65403778-65403861:+	True
chr11:65404234-65404236:+:end	PCNXL3	PCNXL3	chr11	65404234	65404236	+	11	21	0.809157	0.000299473	15	15	0.20126	0.603936	False	False	False	False	False	True	False	17.4603	25	9.46508e-28	0.681408	-6.22521	intron_retention	chr11:65404160-65404236:+	False
chr11:65622919-65622921:-:start	CFL1	CFL1	chr11	65622919	65622921	-	0	4	2.30995	1.77711e-07	5	263	8.22575	0	False	False	False	False	False	True	False	0.192308	5.0599	0	2.02312	-6.58217	intron_retention	chr11:65622919-65623124:-	False
chr11:65623201-65623203:-:start	CFL1	CFL1	chr11	65623201	65623203	-	0	5	2.16326	2.35795e-07	22	320	5.87249	0	False	False	False	False	False	True	False	0.651921	6.67051	0	-0.73685	-8.58443	intron_retention	chr11:65623201-65623405:-	True
chr11:65623713-65623715:-:start	CFL1	CFL1	chr11	65623713	65623715	-	0	2	1.48112	8.71517e-05	9	117	5.49527	0	False	False	False	False	False	True	False	0.3267	3.1107	0	-1.93648	-7.56956	intron_retention	chr11:65623713-65625567:-	True
chr11:65661482-65661484:-:end	FOSL1	FOSL1	chr11	65661482	65661484	-	0	48	4.65405	1.71188e-12	5	227	8.24523	0	False	False	False	False	False	True	False	1.44928	52.1226	0	-5.20047	-0.371058	intron_retention	chr11:65660767-65661484:-	False
chr11:65661592-65661594:-:start	FOSL1	FOSL1	chr11	65661592	65661594	-	5	91	3.83266	2.75372e-15	24	576	6.85619	0	False	False	False	False	False	True	False	6.94737	94.3396	0	-1.36192	-7.08479	intron_retention	chr11:65661592-65664279:-	True
chr11:65664277-65664279:-:end	FOSL1	FOSL1	chr11	65664277	65664279	-	4	89	4.09092	5.56753e-15	23	532	6.80691	0	False	False	False	False	False	True	False	6.11511	91.8831	0	-5.79528	1.59638	intron_retention	chr11:65661587-65664279:-,chr11:65660767-65664279:-	Ambiguous
chr11:65664477-65664479:-:start	FOSL1	FOSL1	chr11	65664477	65664479	-	2	86	4.7313	2.30263e-15	8	349	7.95826	0	False	False	False	False	False	True	False	3.50877	88.946	0	1.25185	-3.59697	intron_retention	chr11:65664477-65667711:-	True
chr11:65766818-65766820:-:end	EIF1AD	EIF1AD	chr11	65766818	65766820	-	1	69	4.88167	2.63204e-12	2	62	7.27053	0	False	False	False	False	False	True	False	2.23464	73.6842	1.05217e-31	-7.61862	1.57283	intron_retention	chr11:65766214-65766820:-	False
chr11:65766868-65766870:-:start	EIF1AD	EIF1AD	chr11	65766868	65766870	-	1	92	5.1662	8.76718e-14	2	100	7.95608	0	False	False	False	False	False	True	False	2.7027	95.9596	1.05217e-31	-1.31732	-6.06623	intron_retention	chr11:65766868-65767037:-	True
chr11:65767521-65767523:-:end	EIF1AD	EIF1AD	chr11	65767521	65767523	-	2	59	4.27517	1.87471e-09	2	64	6.9118	0	False	False	False	False	False	True	False	5.55556	69.8276	1.05217e-31	-6.74672	0.976944	intron_retention	chr11:65767146-65767523:-	True
chr11:65767632-65767634:-:start	EIF1AD	EIF1AD	chr11	65767632	65767634	-	1	51	4.36828	1.00873e-10	2	57	7.25414	0	False	False	False	False	False	True	False	4.6875	56	1.05217e-31	-0.597854	-7.62862	intron_retention	chr11:65767632-65767773:-	False
chr11:65769378-65769380:-:end	EIF1AD	EIF1AD	chr11	65769378	65769380	-	33	99	1.52936	1.13541e-11	39	143	2.97284	0	False	False	False	False	False	True	False	39.7163	100	1.05217e-31	-7.63294	-2.08495	intron_retention	chr11:65767952-65769380:-	False
chr11:65769508-65769510:-:end	EIF1AD	EIF1AD	chr11	65769508	65769510	-	78	98	0.335343	1.74209e-08	132	169	0.829304	7.71871e-13	False	False	False	False	False	True	False	83.2258	100	1.05217e-31	-7.77395	-2.8603	intron_retention	chr11:65767952-65769510:-	False
chr11:65770703-65770705:+:end	BANF1	BANF1	chr11	65770703	65770705	+	2	20	2.59054	4.68217e-09	25	286	5.32135	0	False	False	False	False	False	True	False	2.9029	22.2896	0	0.220568	-7.15826	intron_retention	chr11:65770541-65770705:+,chr11:65769984-65770705:+,chr11:65770306-65770705:+,chr11:65770041-65770705:+	False
chr11:65771094-65771096:+:end	BANF1	BANF1	chr11	65771094	65771096	+	1	25	3.29584	7.71038e-12	17	408	6.82865	0	False	False	False	False	False	True	False	2.03686	27.027	0	1.71378	-7.60787	intron_retention	chr11:65770844-65771096:+	False
chr11:65820141-65820143:+:end	SF3B2	SF3B2	chr11	65820141	65820143	+	0	12	3.49408	6.57595e-08	0	58	9.06124	0	False	False	False	False	False	True	False	0.394477	15.3846	0.00700703	0.693962	-8.10439	intron_retention	chr11:65819988-65820143:+	True
chr11:65820495-65820497:+:end	SF3B2	SF3B2	chr11	65820495	65820497	+	0	3	1.87664	0.000142145	1	16	5.44407	3.23123e-17	False	False	False	False	False	True	False	0.749064	5.08475	0.00700703	1.13332	-7.89146	intron_retention	chr11:65820190-65820497:+	True
chr11:65822544-65822546:+:end	SF3B2	SF3B2	chr11	65822544	65822546	+	2	13	1.9596	1.36935e-07	12	52	3.36011	5.83643e-32	False	False	False	False	False	True	False	3.16456	16.5	0.00700703	0.33037	-8.21377	intron_retention	chr11:65820575-65822546:+	True
chr11:65822786-65822788:+:start	SF3B2	SF3B2	chr11	65822786	65822788	+	0	13	3.1814	1.58379e-08	2	59	6.60812	0	False	False	False	False	False	True	False	1.41129	14.9184	0.00700703	-7.50402	0.231677	intron_retention	chr11:65822786-65823005:+	True
chr11:65824306-65824308:+:end	SF3B2	SF3B2	chr11	65824306	65824308	+	1	20	3.18947	1.53581e-09	6	86	5.84966	0	False	False	False	False	False	True	False	1.7094	23.7745	0.00700703	0.0135249	-7.93261	intron_retention	chr11:65823056-65824308:+	True
chr11:65824426-65824428:+:start	SF3B2	SF3B2	chr11	65824426	65824428	+	0	14	2.98025	8.91662e-09	4	61	5.73207	0	False	False	False	False	False	True	False	1.71306	16.8675	0.00700703	-3.53604	0.646416	intron_retention	chr11:65824426-65824736:+	True
chr11:65824846-65824848:+:start	SF3B2	SF3B2	chr11	65824846	65824848	+	1	14	2.72235	5.64463e-07	6	61	4.90935	0	False	False	False	False	False	True	False	1.84049	18.5819	0.00700703	-8.96977	0.766474	intron_retention	chr11:65824846-65825524:+	True
chr11:65825782-65825784:+:end	SF3B2	SF3B2	chr11	65825782	65825784	+	0	12	3.48457	1.18573e-07	1	57	8.33761	0	False	False	False	False	False	True	False	0.562852	16.2736	0.00700703	1.09373	-4.7995	intron_retention	chr11:65825621-65825784:+	True
chr11:65826298-65826300:+:end	SF3B2	SF3B2	chr11	65826298	65826300	+	1	9	1.77411	4.92279e-06	9	39	3.24605	9.29955e-24	False	False	False	False	False	True	False	4.14747	11.2088	0.00700703	0.683015	-5.01933	intron_retention	chr11:65825876-65826300:+	True
chr11:65826516-65826518:+:start	SF3B2	SF3B2	chr11	65826516	65826518	+	0	10	3.05415	5.95896e-07	2	60	6.76713	0	False	False	False	False	False	True	False	0.796178	13.2296	0.00700703	-4.08271	-1.43832	intron_retention	chr11:65826516-65826671:+	True
chr11:65826983-65826985:+:end	SF3B2	SF3B2	chr11	65826983	65826985	+	0	6	2.50304	4.90675e-07	2	38	6.24481	0	False	False	False	False	False	True	False	0.633914	8	0.00700703	-0.346506	-6.85848	intron_retention	chr11:65826809-65826985:+	True
chr11:65827250-65827252:+:end	SF3B2	SF3B2	chr11	65827250	65827252	+	0	9	3.03272	1.91818e-07	2	62	7.11374	0	False	False	False	False	False	True	False	0.70028	13.2045	0.00700703	0.0470373	-8.19054	intron_retention	chr11:65827066-65827252:+	True
chr11:65828050-65828052:+:end	SF3B2	SF3B2	chr11	65828050	65828052	+	0	12	3.26039	3.70944e-07	3	79	7.09231	0	False	False	False	False	False	True	False	1.21029	16.723	0.00700703	0.805448	-4.7242	intron_retention	chr11:65827480-65828052:+	True
chr11:65829154-65829156:+:end	SF3B2	SF3B2	chr11	65829154	65829156	+	0	14	3.29409	1.80758e-09	4	96	6.75267	0	False	False	False	False	False	True	False	0.968188	16.9811	0.00700703	1.27866	-5.63073	intron_retention	chr11:65828202-65829156:+	True
chr11:65829359-65829361:+:end	SF3B2	SF3B2	chr11	65829359	65829361	+	0	11	2.95428	4.23535e-08	4	69	6.07981	0	False	False	False	False	False	True	False	0.988701	13.7809	0.00700703	2.38235	-6.6125	intron_retention	chr11:65829246-65829361:+	True
chr11:65829469-65829471:+:start	SF3B2	SF3B2	chr11	65829469	65829471	+	0	7	2.75693	9.47148e-07	1	48	7.09024	0	False	False	False	False	False	True	False	0.552486	9.78078	0.00700703	-3.89596	1.02141	intron_retention	chr11:65829469-65830479:+	True
chr11:65830868-65830870:+:end	SF3B2	SF3B2	chr11	65830868	65830870	+	0	4	1.73637	2.28023e-05	5	30	4.01706	2.84527e-25	False	False	False	False	False	True	False	1.31579	6.19048	0.00700703	-1.76978	-8.02633	intron_retention	chr11:65830587-65830870:+	True
chr11:65831096-65831098:+:end	SF3B2	SF3B2	chr11	65831096	65831098	+	2	7	1.438	7.79861e-06	14	45	2.6503	1.27536e-22	False	False	False	False	False	True	False	2.82738	9.66543	0.00700703	1.01627	-7.24689	intron_retention	chr11:65831013-65831098:+	True
chr11:65835414-65835416:+:end	SF3B2	SF3B2	chr11	65835414	65835416	+	1	14	2.92115	9.65328e-10	6	93	5.73933	0	False	False	False	False	False	True	False	1.90058	16.0574	0.00700703	0.216537	-3.38573	intron_retention	chr11:65831200-65835416:+	True
chr11:65835616-65835618:+:end	SF3B2	SF3B2	chr11	65835616	65835618	+	0	9	2.89295	7.69397e-08	2	53	6.94712	0	False	False	False	False	False	True	False	1.0101	10.6908	0.00700703	0.500453	-8.13319	intron_retention	chr11:65835516-65835618:+	True
chr11:65835804-65835806:+:start	SF3B2	SF3B2	chr11	65835804	65835806	+	0	12	3.21428	2.3343e-08	1	32	6.87355	0	False	False	False	False	False	True	False	0.958466	14.3519	0.00700703	-7.46897	0.359813	intron_retention	chr11:65835804-65836144:+	False
chr11:66105360-66105362:-:start	BRMS1	BRMS1	chr11	66105360	66105362	-	4	35	2.68087	1.09764e-06	8	30	3.02528	2.5819e-16	False	False	False	False	False	True	False	6.45161	44.3182	0	-0.777172	-5.08347	intron_retention	chr11:66105360-66105713:-	Ambiguous
chr11:66106189-66106191:-:end	BRMS1	BRMS1	chr11	66106189	66106191	-	4	24	2.15428	9.6513e-08	9	18	1.80805	1.42219e-06	False	False	False	False	False	True	False	6.17284	28.3784	0	-6.94275	0.175298	intron_retention	chr11:66105753-66106191:-	True
chr11:66106256-66106258:-:start	BRMS1	BRMS1	chr11	66106256	66106258	-	1	22	3.20117	5.26716e-06	2	19	4.4425	5.93456e-16	False	False	False	False	False	True	False	2.64901	27.2727	0	-0.491935	-6.47838	intron_retention	chr11:66106256-66107591:-	True
chr11:66108242-66108244:-:end	BRMS1	BRMS1	chr11	66108242	66108244	-	0	24	3.92658	1.26035e-09	1	21	6.00378	9.77781e-30	False	False	False	False	False	True	False	1.38889	28.3784	0	-4.72768	0.722453	intron_retention	chr11:66107684-66108244:-	True
chr11:66108341-66108343:-:start	BRMS1	BRMS1	chr11	66108341	66108343	-	1	35	3.90918	1.03861e-09	2	32	5.35155	7.17484e-40	False	False	False	False	False	True	False	2.29358	39.5833	0	0.120449	-7.64403	intron_retention	chr11:66108341-66108437:-	True
chr11:66108517-66108519:-:start	BRMS1	BRMS1	chr11	66108517	66108519	-	3	35	3.14372	6.77529e-10	6	30	3.64043	4.89752e-26	False	False	False	False	False	True	False	5.37634	41.791	0	1.743	-7.44836	intron_retention	chr11:66108517-66108676:-	False
chr11:66109001-66109003:-:end	BRMS1	BRMS1	chr11	66109001	66109003	-	0	37	4.48713	4.13729e-09	1	36	7.12678	0	False	False	False	False	False	True	False	1.53846	45.3608	0	-8.27366	-0.689903	intron_retention	chr11:66108804-66109003:-	True
chr11:66109094-66109096:-:start	BRMS1	BRMS1	chr11	66109094	66109096	-	0	35	4.50045	9.80973e-11	1	35	7.07854	0	False	False	False	False	False	True	False	1.75439	39.3617	0	-0.315897	-6.23237	intron_retention	chr11:66109094-66109566:-	True
chr11:66112440-66112442:-:end	BRMS1	BRMS1	chr11	66112440	66112442	-	0	31	4.54963	6.66743e-11	0	35	8.0068	0	False	False	False	False	False	True	False	0.961538	34.9057	0	-5.34404	-1.03662	intron_retention	chr11:66109712-66112442:-	False
chr11:66133404-66133406:-:end	SLC29A2	SLC29A2	chr11	66133404	66133406	-	43	56	0.363152	0.00603679	41	15	-1.75503	1.54279e-11	False	False	False	False	False	True	False	46.6667	66.6667	0	-2.62987	-0.0964084	intron_retention	chr11:66131895-66133406:-	True
chr11:66133492-66133494:-:start	SLC29A2	SLC29A2	chr11	66133492	66133494	-	22	50	1.1569	2.84724e-05	20	11	-0.896172	0.0223664	False	False	False	False	False	True	False	30.4348	60	0	0.330234	-7.29216	intron_retention	chr11:66133492-66133596:-	True
chr11:66133702-66133704:-:start	SLC29A2	SLC29A2	chr11	66133702	66133704	-	43	73	0.741968	3.92389e-05	33	16	-1.11593	0.00157651	False	False	False	False	False	True	False	51.4286	84.6154	0	-0.351266	-6.30987	intron_retention	chr11:66133702-66133901:-	Ambiguous
chr11:66133899-66133901:-:end	SLC29A2	SLC29A2	chr11	66133899	66133901	-	42	72	0.74668	9.12639e-05	41	19	-1.30826	4.1977e-07	False	False	False	False	False	True	False	45.5556	85	0	-4.36753	-1.77273	intron_retention	chr11:66133662-66133901:-	True
chr11:66134932-66134934:-:end	SLC29A2	SLC29A2	chr11	66134932	66134934	-	50	83	0.719339	4.09936e-06	48	36	-0.288939	0.285062	False	False	False	False	False	True	False	60	90	0	-4.07114	0.394779	intron_retention	chr11:66134035-66134934:-	True
chr11:66135019-66135021:-:start	SLC29A2	SLC29A2	chr11	66135019	66135021	-	31	66	1.05472	1.43313e-07	32	31	0.238333	0.370612	False	False	False	False	False	True	False	38.7387	73.3333	0	1.52079	-4.05611	intron_retention	chr11:66135019-66135242:-	True
chr11:66136005-66136007:-:end	SLC29A2	SLC29A2	chr11	66136005	66136007	-	28	68	1.23992	1.69357e-05	23	26	0.535666	0.0589377	False	False	False	False	False	True	False	34.4444	82.9268	0	-4.58825	-0.636028	intron_retention	chr11:66135340-66136007:-	True
chr11:66138712-66138714:-:end	SLC29A2	SLC29A2	chr11	66138712	66138714	-	12	62	2.23058	1.94217e-07	8	15	1.61642	0.000223592	False	False	False	False	False	True	False	18.1818	81.25	0	-3.62342	0.119398	intron_retention	chr11:66137003-66138714:-	True
chr11:67034283-67034285:+:start	ADRBK1	ADRBK1	chr11	67034283	67034285	+	1	12	2.57068	1.10335e-05	1	10	4.37567	4.46489e-11	False	False	False	False	False	True	False	2.77778	17.2043	8.34354e-10	-4.5041	1.67244	intron_retention	chr11:67034283-67044742:+	True
chr11:6703633-6703635:-:start	MRPL17	MRPL17	chr11	6703633	6703635	-	1	67	4.62056	1.67576e-13	7	266	7.7828	0	False	False	False	False	False	True	False	2.23325	71.4286	0.618814	0.113755	-5.25048	intron_retention	chr11:6703633-6703977:-	False
chr11:6704046-6704048:-:start	MRPL17	MRPL17	chr11	6704046	6704048	-	6	68	3.21664	3.93965e-14	25	243	4.99396	0	False	False	False	False	False	True	False	7.61155	71.831	0.618814	-0.765974	-8.19275	intron_retention	chr11:6704046-6704353:-	True
chr11:67046668-67046670:+:end	ADRBK1	ADRBK1	chr11	67046668	67046670	+	2	11	1.73263	2.04775e-07	4	14	2.75831	1.11545e-09	False	False	False	False	False	True	False	4.84848	13.4921	8.34354e-10	-0.102482	-8.25518	intron_retention	chr11:67044819-67046670:+	True
chr11:67047094-67047096:+:end	ADRBK1	ADRBK1	chr11	67047094	67047096	+	0	7	2.60883	2.79788e-06	0	10	5.85767	3.02243e-14	False	False	False	False	False	True	False	1.0989	10.4895	8.34354e-10	-0.658374	-9.07897	intron_retention	chr11:67046990-67047096:+	True
chr11:67047171-67047173:+:start	ADRBK1	ADRBK1	chr11	67047171	67047173	+	0	8	2.56159	0.000126835	1	12	5.23304	2.49995e-14	False	False	False	False	False	True	False	1.08108	13.7681	8.34354e-10	-2.60004	1.15075	intron_retention	chr11:67047171-67047309:+	True
chr11:67049423-67049425:+:start	ADRBK1	ADRBK1	chr11	67049423	67049425	+	4	10	1.19016	5.78555e-05	10	20	1.58585	1.28985e-05	False	False	False	False	False	True	False	6.92641	13.0653	8.34354e-10	-5.88684	1.3971	intron_retention	chr11:67049423-67049741:+	True
chr11:67050596-67050598:+:end	ADRBK1	ADRBK1	chr11	67050596	67050598	+	0	11	3.10618	6.50992e-07	0	14	6.10794	4.78242e-20	False	False	False	False	False	True	False	1.07527	15.0943	8.34354e-10	-0.577873	-7.50748	intron_retention	chr11:67050289-67050598:+	True
chr11:67050699-67050701:+:start	ADRBK1	ADRBK1	chr11	67050699	67050701	+	1	10	1.99874	1.4311e-05	3	14	3.20336	9.06554e-10	False	False	False	False	False	True	False	2.95567	15.493	8.34354e-10	-6.25675	0.895442	intron_retention	chr11:67050699-67051177:+	True
chr11:67051244-67051246:+:start	ADRBK1	ADRBK1	chr11	67051244	67051246	+	2	11	2.07926	4.69621e-05	4	16	3.22436	2.53338e-09	False	False	False	False	False	True	False	6.8421	15.4545	8.34354e-10	-4.47222	0.0640635	intron_retention	chr11:67051244-67051324:+	True
chr11:67051420-67051422:+:start	ADRBK1	ADRBK1	chr11	67051420	67051422	+	4	13	1.51539	0.000121345	6	19	2.52059	8.40293e-09	False	False	False	False	False	True	False	7.19424	16.4384	8.34354e-10	-8.48642	-1.40245	intron_retention	chr11:67051420-67051681:+	True
chr11:67052315-67052317:+:end	ADRBK1	ADRBK1	chr11	67052315	67052317	+	4	12	1.41687	9.68228e-06	7	18	2.05772	1.81644e-07	False	False	False	False	False	True	False	6.98925	15.0376	8.34354e-10	0.342698	-7.51519	intron_retention	chr11:67051844-67052317:+	True
chr11:67052543-67052545:+:end	ADRBK1	ADRBK1	chr11	67052543	67052545	+	8	14	0.707593	0.000279287	17	21	0.757239	0.0143077	False	False	False	False	False	True	False	11.4537	17.6056	8.34354e-10	-0.968904	-6.85754	intron_retention	chr11:67052454-67052545:+	False
chr11:67052754-67052756:+:end	ADRBK1	ADRBK1	chr11	67052754	67052756	+	2	11	1.74496	4.53123e-05	5	19	2.77855	1.24384e-10	False	False	False	False	False	True	False	4.41176	15.7895	8.34354e-10	-2.83324	-7.83669	intron_retention	chr11:67052659-67052756:+	False
chr11:67198836-67198838:+:end	RPS6KB2	RPS6KB2	chr11	67198836	67198838	+	1	21	3.46228	1.58881e-07	1	18	6.30039	1.91749e-26	False	False	False	False	False	True	False	2.08333	27.1739	0.466693	-0.267765	-8.57031	intron_retention	chr11:67197066-67198838:+	True
chr11:67200205-67200207:+:end	RPS6KB2	RPS6KB2	chr11	67200205	67200207	+	6	17	1.36719	0.000431545	6	16	2.19147	1.2475e-06	False	False	False	False	False	True	False	12.381	24	0.466693	0.645352	-10.1256	intron_retention	chr11:67200128-67200207:+	True
chr11:67200513-67200515:+:start	RPS6KB2	RPS6KB2	chr11	67200513	67200515	+	4	13	1.31448	0.000226466	5	12	2.12461	1.19288e-05	False	False	False	False	False	True	False	9.34579	18.2927	0.466693	-5.21035	0.942214	intron_retention	chr11:67200513-67200596:+	True
chr11:67201463-67201465:+:end	RPS6KB2	RPS6KB2	chr11	67201463	67201465	+	2	16	2.17724	0.000421844	2	15	3.75582	1.01835e-11	False	False	False	False	False	True	False	6.25	26.5823	0.466693	-0.294402	-9.44129	intron_retention	chr11:67200918-67201465:+	True
chr11:67201528-67201530:+:start	RPS6KB2	RPS6KB2	chr11	67201528	67201530	+	4	14	1.42893	0.000615166	4	13	2.38706	1.3157e-06	False	False	False	False	False	True	False	8.49057	20.7317	0.466693	-5.26708	0.891315	intron_retention	chr11:67201528-67201668:+	True
chr11:67201845-67201847:+:end	RPS6KB2	RPS6KB2	chr11	67201845	67201847	+	0	16	3.61724	1.31161e-05	0	17	7.5204	1.6538e-21	False	False	False	False	False	True	False	1.86916	24.5455	0.466693	-1.53426	-4.55938	intron_retention	chr11:67201746-67201847:+	True
chr11:67201955-67201957:+:start	RPS6KB2	RPS6KB2	chr11	67201955	67201957	+	2	23	2.76591	2.79935e-06	2	18	4.60712	4.32625e-20	False	False	False	False	False	True	False	7.05882	33.3333	0.466693	-4.65292	1.21605	intron_retention	chr11:67201955-67202052:+	True
chr11:67202165-67202167:+:start	RPS6KB2	RPS6KB2	chr11	67202165	67202167	+	5	20	1.7965	0.000258661	4	15	3.11563	1.97693e-09	False	False	False	False	False	True	False	9.85915	27.9412	0.466693	-5.13364	-1.27287	intron_retention	chr11:67202165-67202459:+	False
chr11:67353857-67353859:+:end	GSTP1	GSTP1	chr11	67353857	67353859	+	0	2	0.894533	0.00341451	15	60	3.14979	1.39355e-36	False	False	False	False	False	True	False	0.959024	2.42842	0	-0.441585	-7.31849	intron_retention	chr11:67353682-67353859:+	False
chr11:67377106-67377108:+:start	NDUFV1	NDUFV1	chr11	67377106	67377108	+	3	5	0.631746	0.0146928	11	19	1.35021	0.000299408	False	False	False	False	False	True	False	5.55556	7.36196	1.05423e-09	-5.22444	0.985839	intron_retention	chr11:67377106-67377851:+	True
chr11:67379040-67379042:+:start	NDUFV1	NDUFV1	chr11	67379040	67379042	+	3	6	0.618881	0.00826794	13	20	1.2078	0.000980838	False	False	False	False	False	True	False	5.9322	7.33333	1.05423e-09	-4.99311	0.216811	intron_retention	chr11:67379040-67379367:+	True
chr11:67379588-67379590:+:end	NDUFV1	NDUFV1	chr11	67379588	67379590	+	2	5	1.1267	5.1474e-05	7	18	2.30939	4.49222e-09	False	False	False	False	False	True	False	3.07692	7.02875	1.05423e-09	-0.628433	-5.48594	intron_retention	chr11:67379040-67379590:+,chr11:67379449-67379590:+	True
chr11:67379840-67379842:+:end	NDUFV1	NDUFV1	chr11	67379840	67379842	+	1	5	1.53963	1.51689e-05	3	17	3.41528	5.95434e-14	False	False	False	False	False	True	False	1.88679	6.44068	1.05423e-09	-1.9792	-7.67443	intron_retention	chr11:67379736-67379842:+	True
chr11:67938479-67938481:-:end	SUV420H1	SUV420H1	chr11	67938479	67938481	-	3	42	3.24889	7.17606e-07	1	11	4.19408	1.49979e-10	False	False	False	False	False	True	False	7.14286	54.5455	0	-5.28221	1.53513	intron_retention	chr11:67934645-67938481:-	Ambiguous
chr11:67938696-67938698:-:end	SUV420H1	SUV420H1	chr11	67938696	67938698	-	2	64	4.35124	5.25476e-08	1	14	4.8145	7.30251e-16	False	False	False	False	False	True	False	4.28571	78.9474	0	-5.42133	1.82077	intron_retention	chr11:67938618-67938698:-	True
chr11:67939007-67939009:-:end	SUV420H1	SUV420H1	chr11	67939007	67939009	-	2	59	4.22431	3.2821e-10	1	11	4.43852	3.55528e-12	False	False	False	False	False	True	False	4.83871	66.6667	0	-4.91867	0.336381	intron_retention	chr11:67938718-67939009:-	True
chr11:67941268-67941270:-:end	SUV420H1	SUV420H1	chr11	67941268	67941270	-	2	57	4.10008	3.34036e-09	1	15	5.05094	1.56818e-15	False	False	False	False	False	True	False	7.14286	65.5172	0	-8.77802	-0.815063	intron_retention	chr11:67939176-67941270:-	Ambiguous
chr11:68350597-68350599:+:start	PPP6R3	PPP6R3	chr11	68350597	68350599	+	11	29	1.27516	0.00101067	11	4	-1.6765	0.00231799	False	False	False	False	False	True	False	20	44.4444	0	-3.16506	0.211953	intron_retention	chr11:68350597-68355394:+	True
chr11:68380531-68380533:+:end	PPP6R3	PPP6R3	chr11	68380531	68380533	+	15	50	1.6389	1.40234e-07	27	17	-0.605537	0.0592965	False	False	False	False	False	True	False	20.6522	60	0	-0.00264957	-5.51544	intron_retention	chr11:68377491-68380533:+	Ambiguous
chr11:68453116-68453118:+:start	GAL	GAL	chr11	68453116	68453118	+	1	2	0.797385	0.00678406	5	13	2.352	3.28469e-07	False	False	False	False	False	True	False	2	3.46232	4.03903e-14	-3.62321	1.05847	intron_retention	chr11:68453116-68455481:+	True
chr11:68456314-68456316:+:end	GAL	GAL	chr11	68456314	68456316	+	0	3	1.04706	0.00245133	3	13	3.03332	1.25304e-08	False	False	False	False	False	True	False	2.17391	3.7123	4.03903e-14	1.68904	-6.95117	intron_retention	chr11:68455568-68456316:+	True
chr11:68456394-68456396:+:start	GAL	GAL	chr11	68456394	68456396	+	1	2	0.811276	0.0149895	4	13	2.43298	3.02061e-06	False	False	False	False	False	True	False	2.13178	3.33333	4.03903e-14	-3.31514	1.22803	intron_retention	chr11:68456394-68458384:+	False
chr11:69062043-69062045:+:start	MYEOV	MYEOV	chr11	69062043	69062045	+	12	94	2.77158	4.00414e-14	45	374	4.72183	0	False	False	False	False	False	True	False	15.8879	96.2366	0	-5.85901	1.90588	intron_retention	chr11:69062043-69062699:+	False
chr11:69456279-69456281:+:start	CCND1	CCND1	chr11	69456279	69456281	+	0	69	5.44061	1.77749e-15	10	1249	10.2527	0	False	False	False	False	False	True	False	0.805452	70.8571	0	-6.27399	-0.53572	intron_retention	chr11:69456279-69457798:+	True
chr11:69458597-69458599:+:end	CCND1	CCND1	chr11	69458597	69458599	+	1	59	4.51966	2.40371e-14	27	799	7.36167	0	False	False	False	False	False	True	False	2.36077	61.0206	0	-1.14927	-8.04656	intron_retention	chr11:69458014-69458599:+	True
chr11:69462759-69462761:+:end	CCND1	CCND1	chr11	69462759	69462761	+	2	59	4.23968	2.45422e-13	38	901	6.8754	0	False	False	False	False	False	True	False	2.84439	64.4654	0	1.27184	-4.46307	intron_retention	chr11:69458759-69462761:+	True
chr11:69462910-69462912:+:start	CCND1	CCND1	chr11	69462910	69462912	+	1	50	4.20283	6.34486e-14	34	664	6.48931	0	False	False	False	False	False	True	False	2.34286	52.5292	0	-5.73364	1.32975	intron_retention	chr11:69462910-69465885:+	False
chr11:71701763-71701765:+:start	RNF121	RNF121	chr11	71701763	71701765	+	9	53	2.42233	1.61507e-07	5	12	1.92792	8.26466e-05	False	False	False	False	False	True	False	13.2075	68.1818	3.88066e-34	-5.87045	0.539188	intron_retention	chr11:71701763-71705764:+	True
chr11:71706493-71706495:+:end	RNF121	RNF121	chr11	71706493	71706495	+	19	57	1.54409	2.77014e-05	11	16	1.05958	0.0202567	False	False	False	False	False	True	False	33.3333	65.7895	3.88066e-34	-3.36262	-9.42268	intron_retention	chr11:71705898-71706495:+	True
chr11:71714584-71714586:-:start	NUMA1	NUMA1	chr11	71714584	71714586	-	6	40	2.53434	7.51576e-08	11	40	2.99489	5.35116e-21	False	False	False	False	False	True	False	11.236	49.4624	0	0.219742	-8.13229	intron_retention	chr11:71714584-71714932:-	False
chr11:71715268-71715270:-:end	NUMA1	NUMA1	chr11	71715268	71715270	-	7	38	2.18124	7.33225e-09	14	34	2.17713	2.85471e-12	False	False	False	False	False	True	False	10.8696	42.4242	0	-4.37365	1.48577	intron_retention	chr11:71715145-71715270:-	True
chr11:71715387-71715389:-:start	NUMA1	NUMA1	chr11	71715387	71715389	-	7	50	2.52865	6.31477e-09	14	57	3.11135	8.55113e-34	False	False	False	False	False	True	False	8.53081	55.7522	0	-0.3322	-8.48352	intron_retention	chr11:71715387-71715685:-	True
chr11:71715862-71715864:-:start	NUMA1	NUMA1	chr11	71715862	71715864	-	9	42	2.06801	1.83677e-09	16	37	2.09268	2.26781e-14	False	False	False	False	False	True	False	12.8205	47.8261	0	-1.23086	-9.68586	intron_retention	chr11:71715862-71716278:-	True
chr11:71716415-71716417:-:start	NUMA1	NUMA1	chr11	71716415	71716417	-	7	32	1.92258	2.44559e-07	12	30	2.11578	3.78643e-10	False	False	False	False	False	True	False	10.7143	36.7925	0	0.914222	-4.70039	intron_retention	chr11:71716415-71717080:-	True
chr11:71718232-71718234:-:end	NUMA1	NUMA1	chr11	71718232	71718234	-	13	51	1.8185	1.53117e-08	23	42	1.59829	3.68232e-08	False	False	False	False	False	True	False	20.765	54.8387	0	-5.99421	-0.485027	intron_retention	chr11:71717309-71718234:-	True
chr11:71718481-71718483:-:start	NUMA1	NUMA1	chr11	71718481	71718483	-	22	64	1.49847	5.74831e-08	36	51	0.990702	2.98649e-05	False	False	False	False	False	True	False	25.5034	70.8333	0	-0.726288	-6.84453	intron_retention	chr11:71718481-71719733:-	True
chr11:71719891-71719893:-:start	NUMA1	NUMA1	chr11	71719891	71719893	-	3	55	3.76256	1.225e-09	4	47	5.05315	0	False	False	False	False	False	True	False	6.57895	61.6438	0	0.985577	-7.36561	intron_retention	chr11:71719891-71720012:-	True
chr11:71720433-71720435:-:start	NUMA1	NUMA1	chr11	71720433	71720435	-	1	42	3.93032	1.7565e-06	2	33	5.43556	1.2735e-32	False	False	False	False	False	True	False	3.5461	57.971	0	0.225478	-7.65936	intron_retention	chr11:71720433-71721831:-	True
chr11:71721900-71721902:-:start	NUMA1	NUMA1	chr11	71721900	71721902	-	1	37	4.00034	8.96203e-07	2	26	5.4733	1.45498e-27	False	False	False	False	False	True	False	2.64901	47.1429	0	2.137	-5.60936	intron_retention	chr11:71721900-71723940:-,chr11:71721900-71723446:-	True
chr11:71723938-71723940:-:end	NUMA1	NUMA1	chr11	71723938	71723940	-	3	32	3.01963	2.57862e-06	5	22	3.33121	7.32345e-16	False	False	False	False	False	True	False	4.16667	41.8182	0	-5.05175	1.68852	intron_retention	chr11:71723488-71723940:-	True
chr11:71727306-71727308:-:start	NUMA1	NUMA1	chr11	71727306	71727308	-	2	27	3.2143	2.34291e-06	2	14	3.8096	1.67414e-11	False	False	False	False	False	True	False	3.125	38.8889	0	0.0284995	-7.58016	intron_retention	chr11:71727306-71727453:-	True
chr11:71728730-71728732:-:end	NUMA1	NUMA1	chr11	71728730	71728732	-	4	38	2.94151	3.1e-06	4	17	3.16423	6.18031e-11	False	False	False	False	False	True	False	6.08696	48.6487	0	-6.87953	-0.312545	intron_retention	chr11:71727576-71728732:-	True
chr11:71729226-71729228:-:end	NUMA1	NUMA1	chr11	71729226	71729228	-	1	32	3.54119	1.0851e-09	2	17	4.0759	4.57684e-15	False	False	False	False	False	True	False	5.12821	36.5854	0	-3.39106	0.973463	intron_retention	chr11:71728873-71729228:-	True
chr11:71729346-71729348:-:start	NUMA1	NUMA1	chr11	71729346	71729348	-	0	35	4.69076	3.4113e-09	0	21	7.99984	1.27885e-34	False	False	False	False	False	True	False	2.38095	40.625	0	-0.104658	-8.73034	intron_retention	chr11:71729346-71729441:-	True
chr11:71730026-71730028:-:start	NUMA1	NUMA1	chr11	71730026	71730028	-	1	36	3.96852	1.44509e-08	2	24	5.44357	6.1183e-25	False	False	False	False	False	True	False	2.96296	43.038	0	0.0836698	-8.38486	intron_retention	chr11:71730026-71730539:-	True
chr11:71733465-71733467:-:start	NUMA1	NUMA1	chr11	71733465	71733467	-	0	33	4.69681	5.86578e-05	0	14	7.93358	5.09141e-22	False	False	False	False	False	True	False	2.0202	50	0	0.122635	-6.45053	intron_retention	chr11:71733465-71734110:-	True
chr11:71735317-71735319:-:end	NUMA1	NUMA1	chr11	71735317	71735319	-	0	46	5.05843	9.81741e-06	0	26	8.42835	2.81686e-32	False	False	False	False	False	True	False	1.69492	68.75	0	-4.14573	-1.33327	intron_retention	chr11:71734193-71735319:-	True
chr11:76063838-76063840:-:start	PRKRIR	PRKRIR	chr11	76063838	76063840	-	1	22	3.19111	1.69189e-06	2	27	5.25855	1.67426e-31	False	False	False	False	False	True	False	3.16456	32.2917	0.309039	1.24719	-8.35147	intron_retention	chr11:76063838-76066661:-	False
chr11:76071997-76071999:-:end	PRKRIR	PRKRIR	chr11	76071997	76071999	-	0	9	2.99124	4.36267e-06	0	10	6.4801	3.2608e-14	False	False	False	False	False	True	False	1.34228	12.766	0.309039	-8.38592	0.115101	intron_retention	chr11:76066698-76071999:-	True
chr11:76072107-76072109:-:start	PRKRIR	PRKRIR	chr11	76072107	76072109	-	2	27	2.95746	5.26388e-07	3	24	4.11138	7.30131e-19	False	False	False	False	False	True	False	4.51613	34.4828	0.309039	0.443033	-7.85664	intron_retention	chr11:76072107-76076895:-	True
chr11:792068-792070:-:start	SLC25A22	SLC25A22	chr11	792068	792070	-	3	18	1.98305	1.61826e-08	6	17	2.35285	2.53995e-09	False	False	False	False	False	True	False	6.04396	20	0	1.8637	-4.50739	intron_retention	chr11:792068-792141:-	True
chr11:792301-792303:-:end	SLC25A22	SLC25A22	chr11	792301	792303	-	0	24	3.72363	7.46327e-08	1	28	6.1711	8.78419e-34	False	False	False	False	False	True	False	2.46914	32.0896	0	-5.91542	-0.754757	intron_retention	chr11:792217-792303:-	True
chr11:792458-792460:-:start	SLC25A22	SLC25A22	chr11	792458	792460	-	4	22	2.13559	5.11098e-06	8	22	2.40043	4.83886e-10	False	False	False	False	False	True	False	7.25389	28.972	0	-0.273526	-5.17018	intron_retention	chr11:792458-792552:-	True
chr11:793526-793528:-:end	SLC25A22	SLC25A22	chr11	793526	793528	-	4	21	2.00512	6.5065e-08	11	26	2.08146	4.62608e-11	False	False	False	False	False	True	False	6.22407	25.3846	0	-5.303	0.51459	intron_retention	chr11:792988-793528:-	True
chr11:794455-794457:-:end	SLC25A22	SLC25A22	chr11	794455	794457	-	3	20	2.1504	3.26327e-07	9	28	2.53464	1.30175e-13	False	False	False	False	False	True	False	7.42358	25.3623	0	-4.98666	-0.346277	intron_retention	chr11:793619-794457:-	True
chr11:794513-794515:-:start	SLC25A22	SLC25A22	chr11	794513	794515	-	1	20	3.29966	1.9397e-07	3	28	4.94761	4.71882e-29	False	False	False	False	False	True	False	2.9661	27.3438	0	-0.142595	-6.28549	intron_retention	chr11:794513-794775:-	True
chr11:794901-794903:-:start	SLC25A22	SLC25A22	chr11	794901	794903	-	1	27	3.32567	1.35849e-06	3	28	4.82435	6.28461e-29	False	False	False	False	False	True	False	3.48837	36.9565	0	-1.90666	-8.41346	intron_retention	chr11:794901-794986:-	True
chr11:811645-811647:+:start	RPLP2,SNORA52	RPLP2	chr11	811645	811647	+	0	1	0.837103	0.00501912	40	160	3.19142	0	False	False	False	False	False	True	False	0.870609	2.12684	0	-4.70299	0.686566	intron_retention	chr11:811645-812534:+	True
chr11:834527-834529:+:end	CD151	CD151	chr11	834527	834529	+	9	47	2.25092	8.85099e-10	31	186	4.01155	0	True	False	False	False	False	True	False	11.2462	53.3679	2.21343e-29	-0.962032	-10.4164	intron_retention	chr11:834067-834529:+	False
chr11:834591-834593:+:start	CD151	CD151	chr11	834591	834593	+	2	27	3.05303	9.50073e-09	15	147	5.04094	0	False	False	False	False	False	True	False	3.51682	31.25	2.21343e-29	-4.49391	1.21605	intron_retention	chr11:834591-836062:+	False
chr11:836248-836250:+:end	CD151	CD151	chr11	836248	836250	+	0	8	2.56211	5.77009e-06	5	51	4.9681	3.40095e-42	False	False	False	False	False	True	False	1.09622	11.5163	2.21343e-29	-0.648924	-8.40779	intron_retention	chr11:836153-836250:+	True
chr11:836766-836768:+:end	CD151	CD151	chr11	836766	836768	+	11	20	0.813425	1.87831e-07	108	165	1.18327	2.56749e-23	False	False	False	False	False	True	False	12.6413	21.9668	2.21343e-29	-0.899441	-7.5393	intron_retention	chr11:836442-836768:+	True
chr11:837247-837249:+:end	CD151	CD151	chr11	837247	837249	+	3	22	2.40499	8.27088e-12	36	193	3.8065	0	False	False	False	False	False	True	False	4.116	23.1809	2.21343e-29	-1.50902	-7.42399	intron_retention	chr11:836843-837249:+	True
chr11:837457-837459:+:end	CD151	CD151	chr11	837457	837459	+	0	18	3.90654	5.18895e-09	2	128	8.34039	0	False	False	False	False	False	True	False	0.475059	22.1884	2.21343e-29	-1.06391	-10.0474	intron_retention	chr11:837354-837459:+	False
chr11:837618-837620:+:start	CD151	CD151	chr11	837618	837620	+	0	15	3.8011	1.97942e-11	1	111	8.81172	0	False	False	False	False	False	True	False	0.493827	17.3643	2.21343e-29	-7.07482	0.501519	intron_retention	chr11:837618-837941:+	True
chr11:838130-838132:+:end	CD151	CD151	chr11	838130	838132	+	0	17	3.43937	6.49896e-09	5	123	6.71823	0	False	False	False	False	False	True	False	1.28535	20.6587	2.21343e-29	-1.34845	-5.48321	intron_retention	chr11:838028-838132:+	False
chr11:8974747-8974749:-:end	TMEM9B	TMEM9B	chr11	8974747	8974749	-	0	19	4.32328	2.53543e-07	0	17	12.7594	1.64688e-27	False	False	False	False	False	True	False	0	22.093	0.00688459	-6.00887	0.539188	intron_retention	chr11:8970022-8974749:-	False
chr11:8974884-8974886:-:start	TMEM9B	TMEM9B	chr11	8974884	8974886	-	0	15	3.37874	3.60984e-06	0	14	6.52144	3.65799e-19	False	False	False	False	False	True	False	2.4	19.7917	0.00688459	0.802461	-8.32708	intron_retention	chr11:8974884-8977736:-	True
chr11:89936473-89936475:-:end	CHORDC1	CHORDC1	chr11	89936473	89936475	-	1	7	2.02127	0.00015509	5	20	2.92683	7.68787e-10	False	False	False	False	False	True	False	2.04082	11.3122	0	-7.00886	0.868007	intron_retention	chr11:89936043-89936475:-	True
chr11:89938625-89938627:-:end	CHORDC1	CHORDC1	chr11	89938625	89938627	-	2	10	1.88148	2.16846e-06	8	20	2.00871	2.79172e-07	False	False	False	False	False	True	False	2.8103	13.1579	0	-7.75263	-1.07894	intron_retention	chr11:89936595-89938627:-	True
chr11:89938733-89938735:-:start	CHORDC1	CHORDC1	chr11	89938733	89938735	-	4	10	1.05252	6.92677e-05	20	24	0.624398	0.0486665	False	False	False	False	False	True	False	5.91966	13.617	0	-0.921076	-5.62537	intron_retention	chr11:89938733-89939369:-	True
chr11:89939440-89939442:-:start	CHORDC1	CHORDC1	chr11	89939440	89939442	-	5	13	1.26024	0.000385842	23	30	0.821307	0.0121959	False	False	False	False	False	True	False	6.60592	19.9153	0	1.79002	-7.25151	intron_retention	chr11:89939440-89943703:-	True
chr11:89944380-89944382:-:end	CHORDC1	CHORDC1	chr11	89944380	89944382	-	1	9	2.03405	3.21158e-06	7	19	2.259	1.49056e-08	False	False	False	False	False	True	False	1.87394	11.3208	0	-8.81581	1.65797	intron_retention	chr11:89943762-89944382:-	True
chr11:89947183-89947185:-:end	CHORDC1	CHORDC1	chr11	89947183	89947185	-	2	8	1.59028	0.000272606	10	19	1.51542	7.47335e-05	False	False	False	False	False	True	False	3.18091	13.2353	0	-7.97633	-1.2197	intron_retention	chr11:89944486-89947185:-	True
chr11:93469857-93469859:-:end	TAF1,TAF1D	TAF1D	chr11	93469857	93469859	-	13	65	2.1772	3.51242e-11	31	227	4.46171	0	False	False	False	False	False	True	False	17.1548	67.8571	0	-6.67156	-1.03069	intron_retention	chr11:93469470-93469859:-	False
chr11:93470227-93470229:-:end	TAF1,TAF1D	TAF1D	chr11	93470227	93470229	-	20	70	1.73632	5.40246e-11	45	175	3.13007	0	False	False	False	False	False	True	False	24.2991	73.3083	0	-4.76365	1.00469	intron_retention	chr11:93469917-93470229:-,chr11:93467826-93470229:-	True
chr11:93470405-93470407:-:start	TAF1,TAF1D	TAF1D	chr11	93470405	93470407	-	2	63	4.4131	2.31576e-13	5	219	8.03294	0	False	False	False	False	False	True	False	3.58423	67.0554	0	-1.10493	-7.49617	intron_retention	chr11:93470405-93471274:-	True
chr11:93471665-93471667:-:start	TAF1,TAF1D	TAF1D	chr11	93471665	93471667	-	3	57	3.69302	9.76199e-13	8	197	6.93568	0	False	False	False	False	False	True	False	4.60251	61.5591	0	0.884322	-9.43508	intron_retention	chr11:93471665-93472402:-	True
chr11:93472497-93472499:-:start	TAF1,TAF1D	TAF1D	chr11	93472497	93472499	-	7	70	3.14458	2.49655e-12	14	262	6.3561	0	False	False	False	False	False	True	False	9.04762	73.6979	0	-0.897723	-6.38491	intron_retention	chr11:93472497-93474487:-	False
chr11:9424834-9424836:+:end	IPO7	IPO7	chr11	9424834	9424836	+	0	8	3.20637	6.34218e-06	0	10	8.44977	2.33558e-17	False	False	False	False	False	True	False	0.320513	13.6	0	1.55957	-8.54335	intron_retention	chr11:9406394-9424836:+	True
chr11:9424918-9424920:+:start	IPO7	IPO7	chr11	9424918	9424920	+	0	15	3.36013	3.36787e-07	1	17	5.39071	8.9526e-20	False	False	False	False	False	True	False	1.26582	19.685	0	-9.10548	-1.46784	intron_retention	chr11:9424918-9430032:+	True
chr11:9431633-9431635:+:start	IPO7	IPO7	chr11	9431633	9431635	+	1	11	2.43804	5.78445e-07	5	18	3.00442	2.03198e-12	False	False	False	False	False	True	False	1.67866	13.2184	0	-6.4885	-0.866652	intron_retention	chr11:9431633-9435801:+	True
chr11:9435958-9435960:+:start	IPO7	IPO7	chr11	9435958	9435960	+	1	13	2.53771	1.18258e-08	6	26	3.2422	4.51609e-19	False	False	False	False	False	True	False	2.57732	15.9204	0	-2.1726	0.0252143	intron_retention	chr11:9435958-9438605:+	True
chr11:9441955-9441957:+:end	IPO7	IPO7	chr11	9441955	9441957	+	1	15	2.70589	8.51455e-07	6	26	3.25548	9.69696e-16	False	False	False	False	False	True	False	3.11005	20.1117	0	-1.07054	-5.96511	intron_retention	chr11:9438695-9441957:+	True
chr11:9442158-9442160:+:end	IPO7	IPO7	chr11	9442158	9442160	+	0	12	3.35837	5.73445e-07	1	19	5.79759	1.07876e-23	False	False	False	False	False	True	False	0.765306	16.1074	0	0.0509086	-6.83897	intron_retention	chr11:9442052-9442160:+	True
chr11:9444550-9444552:+:end	IPO7	IPO7	chr11	9444550	9444552	+	0	15	3.55145	9.12275e-06	1	24	6.05586	8.44339e-26	False	False	False	False	False	True	False	1.53453	22.2222	0	-0.953922	-7.00049	intron_retention	chr11:9442245-9444552:+	True
chr11:9446458-9446460:+:end	IPO7	IPO7	chr11	9446458	9446460	+	0	9	3.39264	1.00416e-06	0	16	9.36666	3.00615e-25	False	False	False	False	False	True	False	0.25	12.6582	0	0.200389	-5.23072	intron_retention	chr11:9445423-9446460:+	True
chr11:9446537-9446539:+:start	IPO7	IPO7	chr11	9446537	9446539	+	0	7	2.72766	8.73436e-06	1	12	5.17843	2.87321e-14	False	False	False	False	False	True	False	1.10497	10.6918	0	-8.91263	-0.227608	intron_retention	chr11:9446537-9446692:+	True
chr11:9450084-9450086:+:end	IPO7	IPO7	chr11	9450084	9450086	+	1	21	3.39044	1.20371e-07	2	21	4.79167	9.17366e-22	False	False	False	False	False	True	False	2.34742	28.7037	0	0.848025	-5.04279	intron_retention	chr11:9446809-9450086:+	True
chr11:9450575-9450577:+:end	IPO7	IPO7	chr11	9450575	9450577	+	2	24	2.89192	1.3444e-05	8	39	3.55923	6.66858e-21	False	False	False	False	False	True	False	3.85757	35.1724	0	-1.09607	-5.93507	intron_retention	chr11:9450176-9450577:+	True
chr11:9451218-9451220:+:end	IPO7	IPO7	chr11	9451218	9451220	+	0	16	3.92999	5.60153e-07	0	26	8.36278	1.3607e-40	False	False	False	False	False	True	False	0.539084	23.1293	0	2.2169	-8.40837	intron_retention	chr11:9450743-9451220:+	True
chr11:9452419-9452421:+:end	IPO7	IPO7	chr11	9452419	9452421	+	0	19	3.80227	3.23262e-08	2	38	6.27187	0	False	False	False	False	False	True	False	1.11857	24.3902	0	-0.399217	-8.67684	intron_retention	chr11:9451381-9452421:+	True
chr11:9452550-9452552:+:start	IPO7	IPO7	chr11	9452550	9452552	+	3	23	2.57865	3.10601e-07	11	42	3.01243	2.2584e-21	False	False	False	False	False	True	False	5.12821	29.9401	0	-7.20154	1.28055	intron_retention	chr11:9452550-9455116:+	True
chr11:9455265-9455267:+:end	IPO7	IPO7	chr11	9455265	9455267	+	4	22	1.97432	1.00815e-06	17	35	1.76375	9.56811e-09	False	False	False	False	False	True	False	8.19209	28.4722	0	0.0408175	-5.88679	intron_retention	chr11:9455183-9455267:+	True
chr11:9455393-9455395:+:start	IPO7	IPO7	chr11	9455393	9455395	+	0	10	2.87154	7.43316e-06	2	18	4.3906	6.04253e-16	False	False	False	False	False	True	False	1.38889	13.5135	0	-2.91208	1.94707	intron_retention	chr11:9455393-9456480:+	True
chr11:9456578-9456580:+:start	IPO7	IPO7	chr11	9456578	9456580	+	0	10	3.33626	2.58425e-07	0	21	7.39618	4.04286e-34	False	False	False	False	False	True	False	0.43573	13.3721	0	-6.60738	0.756394	intron_retention	chr11:9456578-9457817:+	True
chr11:9459298-9459300:+:end	IPO7	IPO7	chr11	9459298	9459300	+	0	16	3.65571	3.36417e-07	1	30	6.14126	1.46183e-38	False	False	False	False	False	True	False	0.647948	21.7647	0	0.489481	-10.45	intron_retention	chr11:9457913-9459300:+	True
chr11:9459521-9459523:+:start	IPO7	IPO7	chr11	9459521	9459523	+	15	25	0.696821	4.1606e-05	64	52	-0.0912575	0.655536	False	False	False	False	False	True	False	16.624	31.8841	0	-3.12525	0.677972	intron_retention	chr11:9459521-9459626:+	True
chr11:9461999-9462001:+:end	IPO7	IPO7	chr11	9461999	9462001	+	2	15	2.314	1.16589e-06	11	34	2.50559	1.88796e-15	False	False	False	False	False	True	False	3.5865	21.7172	0	-1.34595	-6.0749	intron_retention	chr11:9459832-9462001:+	True
chr11:9463625-9463627:+:end	IPO7	IPO7	chr11	9463625	9463627	+	0	5	1.76683	8.21085e-05	4	13	2.43298	5.79959e-07	False	False	False	False	False	True	False	1.63934	8.4507	0	0.950059	-8.04042	intron_retention	chr11:9462208-9463627:+	True
chr11:9466641-9466643:+:end	IPO7	IPO7	chr11	9466641	9466643	+	1	14	2.74076	2.59314e-05	6	33	3.82414	2.25693e-19	False	False	False	False	False	True	False	2.15054	21.1321	0	1.01202	-7.04156	intron_retention	chr11:9463744-9466643:+	False
chr12:101012365-101012367:+:start	PIGAP1,GAS2L3	GAS2L3	chr12	101012365	101012367	+	3	56	3.77843	0.0137569	0	12	5.76349	2.68654e-08	False	False	False	False	False	True	False	6.66667	96.875	3.34292e-23	-7.34056	-0.979331	intron_retention	chr12:101012365-101016052:+	True
chr12:104682706-104682708:+:end	TXNRD1	TXNRD1	chr12	104682706	104682708	+	5	33	2.52178	1.288e-06	15	57	3.02012	1.01494e-25	False	False	False	False	False	True	False	6.41399	42.0732	0	-0.0265083	-4.45172	intron_retention	chr12:104680887-104682708:+,chr12:104681124-104682708:+	Ambiguous
chr12:104707095-104707097:+:start	TXNRD1	TXNRD1	chr12	104707095	104707097	+	0	4	1.99331	2.75703e-05	1	11	4.00067	4.55608e-10	False	False	False	False	False	True	False	0.703235	5.31561	0	-6.15997	-0.161763	intron_retention	chr12:104707095-104709554:+	True
chr12:104712688-104712690:+:end	TXNRD1	TXNRD1	chr12	104712688	104712690	+	0	6	2.17342	0.0001411	5	20	3.18563	1.18678e-11	False	False	False	False	False	True	False	0.90703	9.53947	0	1.34081	-8.45437	intron_retention	chr12:104709674-104712690:+	True
chr12:104733051-104733053:+:start	TXNRD1	TXNRD1	chr12	104733051	104733053	+	0	3	1.40211	0.000253131	5	10	1.8803	0.000166468	False	False	False	False	False	True	False	1.11266	4.67626	0	-4.83822	-0.0429662	intron_retention	chr12:104733051-104742130:+	False
chr12:10853850-10853852:-:end	CSDA,YBX3	YBX3	chr12	10853850	10853852	-	0	17	3.47943	4.75621e-10	5	100	6.22742	0	False	False	False	False	False	True	False	1.05758	20.2756	1.09417e-33	-4.88248	1.92684	intron_retention	chr12:10852253-10853852:-	False
chr12:10854556-10854558:-:end	CSDA,YBX3	YBX3	chr12	10854556	10854558	-	0	13	3.64801	2.22299e-09	1	86	8.68122	0	False	False	False	False	False	True	False	0.417537	15.1181	1.09417e-33	-7.9785	0.137918	intron_retention	chr12:10853952-10854558:-	True
chr12:10854733-10854735:-:start	CSDA,YBX3	YBX3	chr12	10854733	10854735	-	0	33	4.13856	1.0062e-10	6	165	6.93906	0	True	False	False	False	False	True	False	1.43416	37.2	1.09417e-33	1.30312	-5.46185	intron_retention	chr12:10854733-10856658:-	True
chr12:10856647-10856649:-:end	CSDA,YBX3	YBX3	chr12	10856647	10856649	-	0	38	4.33916	3.97623e-13	6	206	7.44314	0	False	False	False	False	False	True	False	1.54799	40.8772	1.09417e-33	-5.81218	0.501701	intron_retention	chr12:10854733-10856649:-	True
chr12:10856747-10856749:-:start	CSDA,YBX3	YBX3	chr12	10856747	10856749	-	0	13	3.14213	2.0258e-08	5	75	5.81853	0	False	False	False	False	False	True	False	1.27389	16.5618	1.09417e-33	0.288163	-8.07237	intron_retention	chr12:10856747-10862506:-	True
chr12:10862713-10862715:-:start	CSDA,YBX3	YBX3	chr12	10862713	10862715	-	8	22	1.24424	1.80559e-06	39	53	0.951392	4.94349e-06	False	False	False	False	False	True	False	10.9959	26.9911	1.09417e-33	-0.346882	-9.03067	intron_retention	chr12:10862713-10865809:-	True
chr12:10865932-10865934:-:start	CSDA,YBX3	YBX3	chr12	10865932	10865934	-	0	12	3.60661	3.43447e-08	0	55	9.9206	0	False	False	False	False	False	True	False	0.154799	14.5652	1.09417e-33	2.74401	-7.60632	intron_retention	chr12:10865932-10868292:-	True
chr12:10868382-10868384:-:start	CSDA,YBX3	YBX3	chr12	10868382	10868384	-	2	24	3.08199	2.52105e-08	16	124	4.48643	0	False	False	False	False	False	True	False	2.88115	29.0795	1.09417e-33	2.01166	-8.19268	intron_retention	chr12:10868382-10870686:-	True
chr12:10871676-10871678:-:end	CSDA,YBX3	YBX3	chr12	10871676	10871678	-	0	14	3.67443	1.05026e-08	1	50	7.174	0	False	False	False	False	False	True	False	1.08108	18.4466	1.09417e-33	-4.76587	-0.325827	intron_retention	chr12:10870720-10871678:-	True
chr12:10871742-10871744:-:start	CSDA,YBX3	YBX3	chr12	10871742	10871744	-	1	25	3.64249	2.40055e-09	5	70	5.54624	0	False	False	False	False	False	True	False	2.28571	28.7197	1.09417e-33	-1.03177	-10.618	intron_retention	chr12:10871742-10875448:-	True
chr12:108961044-108961046:+:start	ISCU	ISCU	chr12	108961044	108961046	+	2	8	1.32134	0.000273243	8	25	2.552	2.23781e-10	False	False	False	False	False	True	False	4.84429	11.2121	1.48282e-16	-5.18748	-0.516227	intron_retention	chr12:108961044-108962606:+	False
chr12:109527811-109527813:-:end	ALKBH2	ALKBH2	chr12	109527811	109527813	-	3	70	3.86987	5.10827e-10	3	19	3.91331	2.65182e-14	False	False	False	False	False	True	False	7.29167	77.4193	2.69347e-10	-3.85092	-0.557697	intron_retention	chr12:109526317-109527813:-	False
chr12:109528012-109528014:-:start	ALKBH2	ALKBH2	chr12	109528012	109528014	-	3	69	3.93494	1.00992e-10	2	13	3.63549	4.38962e-11	False	False	False	False	False	True	False	6.57895	75	2.69347e-10	0.414253	-3.16236	intron_retention	chr12:109528012-109530311:-	True
chr12:109531049-109531051:-:end	ALKBH2	ALKBH2	chr12	109531049	109531051	-	14	88	2.49776	1.60785e-10	12	80	4.15271	0	False	False	False	False	False	True	False	24.4186	95.1456	2.69347e-10	-8.1909	-0.403536	intron_retention	chr12:109530742-109531051:-	False
chr12:110720406-110720408:+:end	ATP2A2	ATP2A2	chr12	110720406	110720408	+	0	5	2.51644	0.000132334	0	10	7.20697	1.02609e-15	False	False	False	False	False	True	False	0.46729	8.71795	0	-0.416562	-5.69637	intron_retention	chr12:110719712-110720408:+	True
chr12:110720426-110720428:+:start	ATP2A2	ATP2A2	chr12	110720426	110720428	+	0	6	2.17746	0.000312345	2	11	3.51989	7.68727e-08	False	False	False	False	False	True	False	2.13777	9.42408	0	-6.82707	-0.0570505	intron_retention	chr12:110720426-110720517:+	True
chr12:110734401-110734403:+:end	ATP2A2	ATP2A2	chr12	110734401	110734403	+	0	6	2.03189	0.0013108	4	15	3.09318	6.60455e-08	False	False	False	False	False	True	False	1.43149	10.3175	0	2.47434	-5.44601	intron_retention	chr12:110729929-110734403:+	True
chr12:110764192-110764194:+:end	ATP2A2	ATP2A2	chr12	110764192	110764194	+	1	17	3.00516	2.55703e-09	8	51	4.12388	8.40779e-45	False	False	False	False	False	True	False	2.22883	19.9313	0	-1.8311	-5.58542	intron_retention	chr12:110760877-110764194:+	True
chr12:110764280-110764282:+:start	ATP2A2	ATP2A2	chr12	110764280	110764282	+	0	5	2.62898	1.43593e-05	0	17	7.54027	2.15448e-24	False	False	False	False	False	True	False	0.300752	7.46753	0	-3.66341	-1.0085	intron_retention	chr12:110764280-110765357:+	True
chr12:110770399-110770401:+:end	ATP2A2	ATP2A2	chr12	110770399	110770401	+	0	5	2.36179	4.40307e-07	1	14	5.48646	5.97865e-18	False	False	False	False	False	True	False	0.965251	5.83942	0	0.376464	-4.09805	intron_retention	chr12:110765822-110770401:+	True
chr12:110770983-110770985:+:end	ATP2A2	ATP2A2	chr12	110770983	110770985	+	0	7	2.82912	3.35982e-06	0	16	6.79866	1.90728e-21	False	False	False	False	False	True	False	0.612245	9.42623	0	-0.127827	-7.57692	intron_retention	chr12:110770490-110770985:+	True
chr12:110771814-110771816:+:end	ATP2A2	ATP2A2	chr12	110771814	110771816	+	0	12	3.70988	9.39018e-09	0	38	9.9389	0	False	False	False	False	False	True	False	0.160514	15	0	-1.18894	-6.97684	intron_retention	chr12:110771088-110771816:+	True
chr12:110777083-110777085:+:end	ATP2A2	ATP2A2	chr12	110777083	110777085	+	0	22	4.25541	4.49054e-10	1	69	8.23308	0	False	False	False	False	False	True	False	0.802568	25.3165	0	1.17744	-8.42165	intron_retention	chr12:110771948-110777085:+	True
chr12:110777305-110777307:+:end	ATP2A2	ATP2A2	chr12	110777305	110777307	+	0	22	3.94288	2.22466e-07	2	54	6.56774	0	False	False	False	False	False	True	False	0.934579	30.1818	0	-1.12126	-8.15811	intron_retention	chr12:110777208-110777307:+	True
chr12:110778461-110778463:+:end	ATP2A2	ATP2A2	chr12	110778461	110778463	+	0	12	3.37394	8.54766e-07	1	33	6.50712	4.6634e-40	False	False	False	False	False	True	False	0.660066	15.6134	0	-1.28269	-8.12498	intron_retention	chr12:110777526-110778463:+	True
chr12:110778799-110778801:+:start	ATP2A2	ATP2A2	chr12	110778799	110778801	+	0	10	3.37763	1.88797e-08	0	34	7.93699	0	False	False	False	False	False	True	False	0.362976	12.1311	0	-5.76067	0.337898	intron_retention	chr12:110778799-110780032:+	True
chr12:110780253-110780255:+:start	ATP2A2	ATP2A2	chr12	110780253	110780255	+	0	18	4.05278	8.80876e-09	1	66	8.64173	0	False	False	False	False	False	True	False	0.453858	20.303	0	-6.517	-0.0288583	intron_retention	chr12:110780253-110781036:+	True
chr12:110781239-110781241:+:start	ATP2A2	ATP2A2	chr12	110781239	110781241	+	0	14	3.23103	3.60008e-08	3	43	5.34769	0	False	False	False	False	False	True	False	1.11643	17.5627	0	-4.15864	-1.3096	intron_retention	chr12:110781239-110782690:+	True
chr12:110782776-110782778:+:start	ATP2A2	ATP2A2	chr12	110782776	110782778	+	0	24	3.8095	2.99141e-11	4	78	6.08924	0	False	False	False	False	False	True	False	1.23023	27.4286	0	-4.46968	-2.57122	intron_retention	chr12:110782776-110783053:+	True
chr12:110783803-110783805:+:end	ATP2A2	ATP2A2	chr12	110783803	110783805	+	4	35	2.62699	1.08972e-10	27	123	3.42818	0	False	False	False	False	False	True	False	6.36364	38.6139	0	0.504957	-9.88594	intron_retention	chr12:110783187-110783805:+	True
chr12:110784003-110784005:+:end	ATP2A2	ATP2A2	chr12	110784003	110784005	+	1	26	3.4139	3.86139e-10	12	111	4.85603	0	False	False	False	False	False	True	False	1.90736	29.3532	0	-1.33834	-9.97354	intron_retention	chr12:110783923-110784005:+	False
chr12:113599802-113599804:-:start	DDX54	DDX54	chr12	113599802	113599804	-	1	13	2.46474	5.5325e-07	5	33	4.15823	2.55992e-27	False	False	False	False	False	True	False	2.78746	17.803	0.0021277	0.238375	-8.38657	intron_retention	chr12:113599802-113600736:-	True
chr12:113600934-113600936:-:end	DDX54	DDX54	chr12	113600934	113600936	-	0	7	2.76429	3.9396e-08	0	14	6.61801	1.28765e-22	False	False	False	False	False	True	False	0.611621	8.47458	0.0021277	-7.11865	0.45016	intron_retention	chr12:113600850-113600936:-	True
chr12:113602090-113602092:-:start	DDX54	DDX54	chr12	113602090	113602092	-	1	13	2.32079	3.03778e-07	5	28	3.85348	7.94078e-22	False	False	False	False	False	True	False	3.87324	16.1572	0.0021277	-0.833559	-6.27046	intron_retention	chr12:113602090-113603448:-	True
chr12:113603522-113603524:-:start	DDX54	DDX54	chr12	113603522	113603524	-	1	10	2.07607	2.97557e-05	4	19	3.38502	1.11785e-12	False	False	False	False	False	True	False	3.71901	14.5161	0.0021277	0.589918	-7.83707	intron_retention	chr12:113603522-113607574:-	True
chr12:113603604-113603606:-:end	DDX54	DDX54	chr12	113603604	113603606	-	0	10	2.57249	8.50313e-08	2	17	4.80709	4.2536e-20	False	False	False	False	False	True	False	1.75439	11.6279	0.0021277	-3.23829	-1.61535	intron_retention	chr12:113603522-113603606:-	False
chr12:113603837-113603839:-:start	DDX54	DDX54	chr12	113603837	113603839	-	3	13	1.68338	0.000129252	10	33	2.63704	2.26617e-15	False	False	False	False	False	True	False	4.4164	18.8285	0.0021277	-2.59562	-5.48594	intron_retention	chr12:113603837-113607574:-	True
chr12:113610155-113610157:-:end	DDX54	DDX54	chr12	113610155	113610157	-	0	6	2.62569	7.05021e-07	0	11	6.57658	6.29041e-17	False	False	False	False	False	True	False	0.952381	8.07453	0.0021277	-4.29065	-0.0935554	intron_retention	chr12:113607709-113610157:-	True
chr12:113612442-113612444:-:end	DDX54	DDX54	chr12	113612442	113612444	-	0	8	2.55874	2.79674e-06	1	17	5.39071	2.59839e-19	False	False	False	False	False	True	False	1.52672	10.5528	0.0021277	-4.94963	0.904202	intron_retention	chr12:113610368-113612444:-	True
chr12:113612576-113612578:-:start	DDX54	DDX54	chr12	113612576	113612578	-	0	10	3.40226	5.74736e-05	0	17	9.47	8.8462e-28	False	False	False	False	False	True	False	0.42735	15.8621	0.0021277	-0.43505	-5.75387	intron_retention	chr12:113612576-113612679:-	True
chr12:113614642-113614644:-:end	DDX54	DDX54	chr12	113614642	113614644	-	0	9	2.77508	7.95847e-06	1	20	5.7165	2.09801e-22	False	False	False	False	False	True	False	1.90114	13.0841	0.0021277	-6.49516	0.540785	intron_retention	chr12:113612962-113614644:-	True
chr12:113614740-113614742:-:start	DDX54	DDX54	chr12	113614740	113614742	-	0	12	3.03425	3.90719e-07	1	28	5.9409	1.6263e-34	False	False	False	False	False	True	False	1.13636	15.6682	0.0021277	-0.395759	-5.48401	intron_retention	chr12:113614740-113614856:-	True
chr12:113616945-113616947:-:end	DDX54	DDX54	chr12	113616945	113616947	-	1	10	2.41548	2.4579e-06	3	21	4.40238	2.56942e-20	False	False	False	False	False	True	False	1.85185	13.6792	0.0021277	-6.02969	0.317804	intron_retention	chr12:113616831-113616947:-	True
chr12:113618731-113618733:-:end	DDX54	DDX54	chr12	113618731	113618733	-	0	10	3.32767	5.50352e-06	0	20	8.59492	7.41174e-28	False	False	False	False	False	True	False	0.436681	14.1935	0.0021277	-4.85435	-0.943714	intron_retention	chr12:113617810-113618733:-	True
chr12:113618863-113618865:-:start	DDX54	DDX54	chr12	113618863	113618865	-	0	8	3.21248	2.33865e-07	0	19	9.76991	5.68889e-31	False	False	False	False	False	True	False	0.364964	11.2033	0.0021277	1.24757	-7.40297	intron_retention	chr12:113618863-113623082:-	True
chr12:113623987-113623989:+:end	C12orf52	RITA1	chr12	113623987	113623989	+	1	76	4.98456	8.39927e-13	1	23	6.76771	2.57584e-30	False	False	False	False	False	True	False	2.98507	80.9524	0	-0.629801	-8.9485	intron_retention	chr12:113623826-113623989:+	Ambiguous
chr12:113624121-113624123:+:start	C12orf52	RITA1	chr12	113624121	113624123	+	1	71	4.78674	1.63663e-09	1	17	6.20466	3.07955e-21	False	False	False	False	False	True	False	4.6875	83.3333	0	-5.44024	-0.0158788	intron_retention	chr12:113624121-113624487:+	Ambiguous
chr12:116399203-116399205:-:start	MED13L	MED13L	chr12	116399203	116399205	-	1	74	4.89245	2.96056e-10	2	38	5.84762	0	False	False	False	False	False	True	False	2.80899	86.3636	0	0.642455	-7.00851	intron_retention	chr12:116399203-116401211:-	False
chr12:116401324-116401326:-:start	MED13L	MED13L	chr12	116401324	116401326	-	0	70	5.24103	1.00319e-12	1	37	6.74163	0	False	False	False	False	False	True	False	2.68817	73.913	0	1.93486	-7.34088	intron_retention	chr12:116401324-116403886:-	True
chr12:116406742-116406744:-:end	MED13L	MED13L	chr12	116406742	116406744	-	0	71	5.92651	3.89209e-14	0	29	9.40868	0	False	False	False	False	False	True	False	0.581395	73.8095	0	-5.10435	0.8182	intron_retention	chr12:116404048-116406744:-	True
chr12:116408396-116408398:-:end	MED13L	MED13L	chr12	116408396	116408398	-	0	76	6.12092	6.7024e-12	0	20	9.85541	5.94198e-28	False	False	False	False	False	True	False	0.641026	82.1429	0	-5.61647	1.0417	intron_retention	chr12:116406902-116408398:-	True
chr12:116409880-116409882:-:end	MED13L	MED13L	chr12	116409880	116409882	-	0	44	4.95742	1.83153e-06	0	17	6.98474	1.4475e-21	False	False	False	False	False	True	False	1.38889	61.3636	0	-4.55034	0.975446	intron_retention	chr12:116408575-116409882:-	True
chr12:116410041-116410043:-:start	MED13L	MED13L	chr12	116410041	116410043	-	1	75	4.8994	5.40246e-11	2	29	5.54631	8.8224e-29	False	False	False	False	False	True	False	2.92398	86.0465	0	-0.76592	-7.45892	intron_retention	chr12:116410041-116412975:-	True
chr12:116413118-116413120:-:start	MED13L	MED13L	chr12	116413118	116413120	-	6	88	3.52829	2.01893e-11	11	29	2.29515	9.08998e-12	False	False	False	False	False	True	False	10.7383	96.9697	0	0.643134	-8.46127	intron_retention	chr12:116413118-116413319:-	True
chr12:116413543-116413545:-:start	MED13L	MED13L	chr12	116413543	116413545	-	0	80	5.65001	2.26629e-10	1	23	6.81208	4.5261e-31	False	False	False	False	False	True	False	1.82927	90.625	0	-0.183904	-8.45544	intron_retention	chr12:116413543-116418554:-	True
chr12:116420186-116420188:-:end	MED13L	MED13L	chr12	116420186	116420188	-	10	82	2.85425	1.69718e-11	14	20	1.0884	0.00192442	False	False	False	False	False	True	False	13.2231	87.5	0	-2.57872	-1.22226	intron_retention	chr12:116418743-116420188:-	True
chr12:116420919-116420921:-:end	MED13L	MED13L	chr12	116420919	116420921	-	0	63	5.65969	8.32872e-09	0	17	8.26038	6.26612e-26	False	False	False	False	False	True	False	0.806452	75	0	-8.75708	0.520549	intron_retention	chr12:116420408-116420921:-	True
chr12:116421345-116421347:-:start	MED13L	MED13L	chr12	116421345	116421347	-	0	48	5.51305	2.26047e-06	0	19	9.75238	7.53475e-27	False	False	False	False	False	True	False	0.520833	63.6364	0	-0.030596	-8.70798	intron_retention	chr12:116421345-116421984:-	True
chr12:116424068-116424070:-:end	MED13L	MED13L	chr12	116424068	116424070	-	0	51	4.84257	2.04984e-06	1	14	5.14534	8.55411e-15	False	False	False	False	False	True	False	2.54777	61.5385	0	-4.78742	0.947499	intron_retention	chr12:116422177-116424070:-	True
chr12:116424911-116424913:-:end	MED13L	MED13L	chr12	116424911	116424913	-	0	57	5.68684	2.15886e-10	0	16	9.36666	8.08137e-23	False	False	False	False	False	True	False	0.869565	63.6364	0	-7.7503	-1.00523	intron_retention	chr12:116424294-116424913:-	True
chr12:116428822-116428824:-:end	MED13L	MED13L	chr12	116428822	116428824	-	0	60	5.57286	2.27498e-10	0	31	8.184	6.45999e-43	False	False	False	False	False	True	False	0.865801	67.1875	0	-6.09261	0.145427	intron_retention	chr12:116425093-116428824:-	True
chr12:116429762-116429764:-:start	MED13L	MED13L	chr12	116429762	116429764	-	0	37	5.14361	1.83094e-07	0	15	9.2128	3.46944e-25	False	False	False	False	False	True	False	0.598802	50	0	0.270029	-8.67722	intron_retention	chr12:116429762-116434280:-	True
chr12:116443671-116443673:-:end	MED13L	MED13L	chr12	116443671	116443673	-	1	56	4.45505	1.17671e-08	2	40	6.52271	0	False	False	False	False	False	True	False	3.80952	67.9487	0	-6.63326	0.331829	intron_retention	chr12:116440907-116443673:-	True
chr12:116444108-116444110:-:end	MED13L	MED13L	chr12	116444108	116444110	-	1	38	4.08436	3.01714e-09	1	21	5.58538	1.36311e-23	False	False	False	False	False	True	False	2.18978	44.0678	0	-4.67674	1.12695	intron_retention	chr12:116443798-116444110:-	True
chr12:116444216-116444218:-:start	MED13L	MED13L	chr12	116444216	116444218	-	6	91	3.54473	8.0698e-13	9	67	4.40815	0	False	False	False	False	False	True	False	12.1951	97.1429	0	-1.80784	-8.76724	intron_retention	chr12:116444216-116445215:-	True
chr12:116446937-116446939:-:start	MED13L	MED13L	chr12	116446937	116446939	-	0	16	3.59105	2.54621e-05	0	10	5.8234	2.45598e-13	False	False	False	False	False	True	False	0.729927	21.6667	0	0.554403	-7.67569	intron_retention	chr12:116446937-116450601:-	True
chr12:116452911-116452913:-:end	MED13L	MED13L	chr12	116452911	116452913	-	0	29	4.76921	6.53343e-09	0	20	9.83859	9.49682e-34	False	False	False	False	False	True	False	0.680272	36.6667	0	-6.37791	0.848319	intron_retention	chr12:116450706-116452913:-	True
chr12:116460258-116460260:-:end	MED13L	MED13L	chr12	116460258	116460260	-	0	20	4.24616	3.00482e-05	0	11	8.63845	8.69372e-18	False	False	False	False	False	True	False	0.662252	30.1587	0	-4.20855	2.64178	intron_retention	chr12:116457777-116460260:-	True
chr12:120536612-120536614:-:end	RAB35	RAB35	chr12	120536612	120536614	-	1	45	4.33886	3.72079e-09	3	21	4.25925	1.04001e-20	False	False	False	False	False	True	False	3.18725	53.3333	0	-6.83738	0.740385	intron_retention	chr12:120535177-120536614:-	False
chr12:120536831-120536833:-:end	RAB35	RAB35	chr12	120536831	120536833	-	0	31	4.41649	3.02151e-10	1	10	5.09163	6.30091e-13	False	False	False	False	False	True	False	1.0582	34.2857	0	-4.50676	0.834127	intron_retention	chr12:120536739-120536833:-,chr12:120535177-120536833:-	Ambiguous
chr12:120536958-120536960:-:start	RAB35	RAB35	chr12	120536958	120536960	-	3	56	3.75791	2.02797e-10	6	28	3.26374	1.12726e-18	False	False	False	False	False	True	False	6.96517	61.1111	0	-0.779166	-7.42907	intron_retention	chr12:120536958-120541629:-	True
chr12:120546218-120546220:-:end	RAB35	RAB35	chr12	120546218	120546220	-	1	56	4.77463	3.4077e-08	2	22	5.27845	2.45395e-26	False	False	False	False	False	True	False	2.31214	72.2222	0	-3.88511	2.04382	intron_retention	chr12:120541753-120546220:-	True
chr12:120565778-120565780:-:start	RPLP0,GCN1L1	GCN1L1	chr12	120565778	120565780	-	2	12	1.93381	2.09771e-06	7	29	3.04146	1.88066e-17	False	False	False	False	False	True	False	3.92749	15.9363	0	-0.327247	-8.69453	intron_retention	chr12:120565778-120567079:-	False
chr12:120567298-120567300:-:start	RPLP0,GCN1L1	GCN1L1	chr12	120567298	120567300	-	0	7	2.31367	5.93517e-07	2	15	4.5576	1.3554e-16	False	False	False	False	False	True	False	1.06007	9.32203	0	0.497928	-8.93804	intron_retention	chr12:120567298-120568449:-	True
chr12:120569727-120569729:-:end	RPLP0,GCN1L1	GCN1L1	chr12	120569727	120569729	-	2	9	1.73766	2.56184e-06	6	20	2.71429	8.37066e-12	False	False	False	False	False	True	False	3.10345	11.588	0	-4.75223	0.7246	intron_retention	chr12:120569137-120569729:-	True
chr12:120575702-120575704:-:end	RPLP0,GCN1L1	GCN1L1	chr12	120575702	120575704	-	0	8	3.11963	1.55406e-05	0	16	9.32385	6.28472e-24	False	False	False	False	False	True	False	0.316456	10.8696	0	-6.91888	0.868209	intron_retention	chr12:120575618-120575704:-	True
chr12:120575848-120575850:-:start	RPLP0,GCN1L1	GCN1L1	chr12	120575848	120575850	-	0	5	2.37672	4.63939e-06	0	12	5.79211	5.03633e-16	False	False	False	False	False	True	False	0.647249	6.78733	0	-0.6244	-7.978	intron_retention	chr12:120575848-120576126:-	True
chr12:120576219-120576221:-:start	RPLP0,GCN1L1	GCN1L1	chr12	120576219	120576221	-	0	9	2.78396	2.14987e-06	1	18	5.46764	1.56489e-22	False	False	False	False	False	True	False	1.0989	14.2045	0	-0.894546	-6.63605	intron_retention	chr12:120576219-120576498:-	True
chr12:120576660-120576662:-:start	RPLP0,GCN1L1	GCN1L1	chr12	120576660	120576662	-	1	8	2.23118	2.42064e-05	3	19	3.71745	2.39431e-11	False	False	False	False	False	True	False	3.47594	12.1339	0	-0.102503	-6.54249	intron_retention	chr12:120576660-120578662:-	True
chr12:120580526-120580528:-:start	RPLP0,GCN1L1	GCN1L1	chr12	120580526	120580528	-	3	8	1.16584	0.00441455	9	17	1.55711	0.00104425	False	False	False	False	False	True	False	6.42857	13.8249	0	-0.147048	-6.88229	intron_retention	chr12:120580526-120580627:-	True
chr12:120582440-120582442:-:end	RPLP0,GCN1L1	GCN1L1	chr12	120582440	120582442	-	3	6	0.732582	0.00960107	9	11	0.752864	0.127972	False	False	False	False	False	True	False	4.46097	8.69565	0	-3.92278	-0.578102	intron_retention	chr12:120582252-120582442:-	True
chr12:120586150-120586152:-:start	RPLP0,GCN1L1	GCN1L1	chr12	120586150	120586152	-	0	5	1.92448	4.51448e-05	2	10	3.62606	2.7159e-09	False	False	False	False	False	True	False	1.26582	7.55814	0	0.165976	-6.1903	intron_retention	chr12:120586150-120587409:-	True
chr12:120587723-120587725:-:end	RPLP0,GCN1L1	GCN1L1	chr12	120587723	120587725	-	0	6	2.0835	7.9012e-05	2	12	4.03282	2.98094e-11	False	False	False	False	False	True	False	1.23457	8.73786	0	-5.69906	1.74591	intron_retention	chr12:120587524-120587725:-	True
chr12:120591545-120591547:-:end	RPLP0,GCN1L1	GCN1L1	chr12	120591545	120591547	-	0	5	2.49475	2.74703e-06	0	10	7.27281	1.91409e-17	False	False	False	False	False	True	False	0.341297	6.57277	0	-6.38945	1.87027	intron_retention	chr12:120591211-120591547:-	True
chr12:120598059-120598061:-:start	RPLP0,GCN1L1	GCN1L1	chr12	120598059	120598061	-	4	10	0.971464	0.00164024	12	16	0.958968	0.0117927	False	False	False	False	False	True	False	6.4257	14.5455	0	0.156031	-5.44487	intron_retention	chr12:120598059-120599293:-	True
chr12:120600871-120600873:-:end	RPLP0,GCN1L1	GCN1L1	chr12	120600871	120600873	-	1	5	1.30854	0.00332899	4	11	2.10624	0.000274431	False	False	False	False	False	True	False	3.5461	9.56938	0	-4.35268	-1.70134	intron_retention	chr12:120600775-120600873:-	True
chr12:120602447-120602449:-:end	RPLP0,GCN1L1	GCN1L1	chr12	120602447	120602449	-	0	7	2.1265	0.00103947	2	12	4.03282	1.38297e-08	False	False	False	False	False	True	False	2.19298	11.6129	0	-7.24609	-2.66364	intron_retention	chr12:120602299-120602449:-	True
chr12:120611630-120611632:-:start	RPLP0,GCN1L1	GCN1L1	chr12	120611630	120611632	-	0	6	2.64996	8.92141e-05	0	10	6.54492	1.45801e-14	False	False	False	False	False	True	False	0.732601	9.09091	0	-0.0282922	-9.74512	intron_retention	chr12:120611630-120611874:-	True
chr12:120613677-120613679:-:start	RPLP0,GCN1L1	GCN1L1	chr12	120613677	120613679	-	0	6	2.18322	9.5786e-06	1	11	4.28629	4.7487e-11	False	False	False	False	False	True	False	1.14943	9.13706	0	-0.946169	-8.41799	intron_retention	chr12:120613677-120613945:-	True
chr12:120635122-120635124:-:end	RPLP0,GCN1L1	RPLP0	chr12	120635122	120635124	-	0	2	1.27995	0.000355555	27	252	4.93464	0	False	False	False	False	False	True	False	0.346602	2.42382	0	-4.95868	0.168312	intron_retention	chr12:120634737-120635124:-	False
chr12:120635265-120635267:-:start	RPLP0,GCN1L1	RPLP0	chr12	120635265	120635267	-	0	4	1.54493	1.54423e-06	91	584	4.17816	0	False	False	False	False	False	True	False	0.880249	4.70258	0	0.0629129	-7.53438	intron_retention	chr12:120635265-120636356:-	True
chr12:120636542-120636544:-:start	RPLP0,GCN1L1	RPLP0	chr12	120636542	120636544	-	1	4	1.40352	1.61921e-06	130	644	3.64481	0	False	False	False	False	False	True	False	1.516	5.43416	0	-1.35938	-7.40987	intron_retention	chr12:120636542-120636656:-	True
chr12:120636918-120636920:-:end	RPLP0,GCN1L1	RPLP0	chr12	120636918	120636920	-	0	4	2.15398	1.49248e-07	32	625	6.48884	0	False	False	False	False	False	True	False	0.358076	5.17455	0	-5.01877	1.87027	intron_retention	chr12:120636803-120636920:-	False
chr12:120637008-120637010:-:start	RPLP0,GCN1L1	RPLP0	chr12	120637008	120637010	-	0	4	1.93898	6.97685e-07	62	699	5.34951	0	False	False	False	False	False	True	False	0.687734	5.81475	0	-0.0728929	-8.09907	intron_retention	chr12:120637008-120637112:-	True
chr12:120637288-120637290:-:start	RPLP0,GCN1L1	RPLP0	chr12	120637288	120637290	-	0	4	1.95733	1.39986e-06	24	370	6.00883	0	False	False	False	False	False	True	False	0.560569	4.7568	0	0.306663	-9.06261	intron_retention	chr12:120637288-120638532:-	True
chr12:120638694-120638696:-:start	RPLP0,GCN1L1	RPLP0	chr12	120638694	120638696	-	17	56	1.66272	2.65973e-09	57	463	4.64622	0	False	False	False	False	False	True	False	22.191	61.3415	0	-0.571174	-7.94309	intron_retention	chr12:120638694-120638885:-	False
chr12:120651642-120651644:-:end	PXN	PXN	chr12	120651642	120651644	-	1	37	4.25829	2.63336e-10	4	99	6.98467	0	False	False	False	False	False	True	False	1.77665	41.4343	4.15678e-23	-4.16499	0.700995	intron_retention	chr12:120650383-120651644:-	False
chr12:120651793-120651795:-:start	PXN	PXN	chr12	120651793	120651795	-	0	31	4.48144	7.52654e-12	2	96	8.18135	0	False	False	False	False	False	True	False	0.656455	34.2193	4.15678e-23	-1.68714	-6.94841	intron_retention	chr12:120651793-120651938:-	True
chr12:120652020-120652022:-:start	PXN	PXN	chr12	120652020	120652022	-	0	24	4.15194	5.30836e-11	2	71	7.72314	0	False	False	False	False	False	True	False	0.8	27.7259	4.15678e-23	0.70763	-4.5089	intron_retention	chr12:120652020-120652627:-	True
chr12:120652801-120652803:-:start	PXN	PXN	chr12	120652801	120652803	-	1	21	3.38166	1.50514e-07	5	59	5.37237	0	False	False	False	False	False	True	False	2.08817	25.974	4.15678e-23	0.731665	-7.27062	intron_retention	chr12:120652801-120652905:-	True
chr12:120653076-120653078:-:start	PXN	PXN	chr12	120653076	120653078	-	35	55	0.63949	4.0633e-07	173	185	0.451303	6.3325e-05	False	False	False	False	False	True	False	37.7083	60.6607	4.15678e-23	-1.29331	-8.25686	intron_retention	chr12:120653076-120653362:-	True
chr12:120653464-120653466:-:start	PXN	PXN	chr12	120653464	120653466	-	49	83	0.739504	4.24613e-09	37	84	1.99451	1.73437e-31	False	False	False	False	False	True	False	54.386	87.5	4.15678e-23	-0.546595	-7.22915	intron_retention	chr12:120653464-120659425:-	True
chr12:120659423-120659425:-:end	PXN	PXN	chr12	120659423	120659425	-	6	31	2.06573	5.65756e-09	29	87	2.59868	1.24552e-36	False	False	False	False	False	True	False	7.81991	35.1145	4.15678e-23	-4.52465	-2.27166	intron_retention	chr12:120653220-120659425:-,chr12:120653076-120659425:-	True
chr12:120660349-120660351:-:end	PXN	PXN	chr12	120660349	120660351	-	0	26	3.76779	1.2172e-09	3	60	6.02229	0	False	False	False	False	False	True	False	1.51134	29.7674	4.15678e-23	-3.6426	-0.710722	intron_retention	chr12:120659561-120660351:-	True
chr12:120660553-120660555:-:start	PXN	PXN	chr12	120660553	120660555	-	0	22	3.66595	4.22601e-09	4	63	5.89294	0	False	False	False	False	False	True	False	1.19048	26.1364	4.15678e-23	0.312806	-6.06925	intron_retention	chr12:120660553-120660665:-	True
chr12:120661518-120661520:-:end	PXN	PXN	chr12	120661518	120661520	-	0	10	3.23926	6.70175e-08	1	25	6.93979	3.54704e-35	False	False	False	False	False	True	False	0.63425	12.7907	4.15678e-23	-6.98834	-1.57959	intron_retention	chr12:120660802-120661520:-	Ambiguous
chr12:120661636-120661638:-:start	PXN	PXN	chr12	120661636	120661638	-	3	23	2.48869	1.93465e-08	12	46	3.10645	8.02152e-23	False	False	False	False	False	True	False	5.37897	26.2009	4.15678e-23	-0.527538	-9.5485	intron_retention	chr12:120661636-120661953:-	Ambiguous
chr12:120662180-120662182:-:start	PXN	PXN	chr12	120662180	120662182	-	1	9	1.88877	5.446e-05	5	18	2.70502	3.52135e-08	True	False	False	False	False	True	False	3.07263	12.7273	4.15678e-23	0.8999	-6.69595	intron_retention	chr12:120662180-120663955:-,chr12:120662180-120664164:-	Ambiguous
chr12:120703417-120703419:-:end	PXN	PXN	chr12	120703417	120703419	-	0	8	2.56543	3.3947e-06	1	15	4.71235	1.66394e-16	False	False	False	False	False	True	False	1.23457	9.72973	4.15678e-23	-5.63691	0.35069	intron_retention	chr12:120662180-120703419:-,chr12:120664920-120703419:-	Ambiguous
chr12:121017215-121017217:-:start	POP5	POP5	chr12	121017215	121017217	-	5	12	1.10474	0.000121068	10	20	1.65232	9.61615e-06	False	False	False	False	False	True	False	7.61905	13.9706	0.0573492	1.26042	-5.01367	intron_retention	chr12:121017215-121017316:-	False
chr12:121019143-121019145:-:end	POP5	POP5	chr12	121019143	121019145	-	1	10	2.30094	0.00011179	1	12	4.32048	2.58463e-12	False	False	False	False	False	True	False	2.77778	16.1017	0.0573492	-6.06372	1.97416	intron_retention	chr12:121019060-121019145:-	True
chr12:121131891-121131893:+:end	MLEC	MLEC	chr12	121131891	121131893	+	5	10	0.857776	0.000118496	18	31	1.45734	7.86087e-08	False	False	False	False	False	True	False	6.70926	13.0435	0.285153	1.0295	-9.40509	intron_retention	chr12:121125334-121131893:+	Ambiguous
chr12:121132624-121132626:+:end	MLEC	MLEC	chr12	121132624	121132626	+	0	6	2.53154	2.84669e-06	1	18	5.95457	2.61429e-22	False	False	False	False	False	True	False	1.22324	8.44444	0.285153	0.240346	-7.37737	intron_retention	chr12:121132072-121132626:+	True
chr12:121132895-121132897:+:end	MLEC	MLEC	chr12	121132895	121132897	+	1	8	1.95751	2.13951e-05	3	17	3.58583	1.01816e-10	False	False	False	False	False	True	False	3.90071	10.1322	0.285153	1.09357	-5.19432	intron_retention	chr12:121132803-121132897:+	False
chr12:121132955-121132957:+:start	MLEC	MLEC	chr12	121132955	121132957	+	1	7	1.84598	1.53408e-05	3	17	3.45521	9.30398e-13	False	False	False	False	False	True	False	2.43902	9.52381	0.285153	-8.03146	-0.207314	intron_retention	chr12:121132955-121134118:+	False
chr12:122613681-122613683:+:end	MLXIP	MLXIP	chr12	122613681	122613683	+	0	53	4.92514	1.64379e-08	0	20	6.82404	7.19065e-31	False	False	False	False	False	True	False	2.94118	65.7143	0	-0.43042	-8.24949	intron_retention	chr12:122612515-122613683:+	True
chr12:122614132-122614134:+:end	MLXIP	MLXIP	chr12	122614132	122614134	+	0	62	5.26368	6.95619e-09	0	23	8.12301	1.42881e-32	False	False	False	False	False	True	False	2.38095	77.4193	0	0.42429	-7.80566	intron_retention	chr12:122613773-122614134:+	True
chr12:122614485-122614487:+:end	MLXIP	MLXIP	chr12	122614485	122614487	+	2	66	4.20522	3.27259e-11	2	24	5.30914	1.60019e-29	False	False	False	False	False	True	False	4.49438	73.1707	0	-1.61382	-6.72548	intron_retention	chr12:122614176-122614487:+	True
chr12:122615388-122615390:+:end	MLXIP	MLXIP	chr12	122615388	122615390	+	0	52	5.51207	1.75082e-12	0	21	9.92137	1.19781e-36	False	False	False	False	False	True	False	1.06383	56.7568	0	0.0701964	-8.92252	intron_retention	chr12:122614659-122615390:+	True
chr12:122615480-122615482:+:start	MLXIP	MLXIP	chr12	122615480	122615482	+	6	66	3.17542	3.71718e-09	6	24	3.14535	5.91928e-16	False	False	False	False	False	True	False	8.16327	75.7576	0	-3.15299	0.217336	intron_retention	chr12:122615480-122616838:+	True
chr12:122991378-122991380:-:end	RSRC2	RSRC2	chr12	122991378	122991380	-	0	28	4.1381	5.86486e-09	1	81	8.5779	0	False	False	False	False	False	True	False	1.31579	32.2981	0	-5.06494	2.10263	intron_retention	chr12:122990253-122991380:-	False
chr12:122991470-122991472:-:start	RSRC2	RSRC2	chr12	122991470	122991472	-	1	68	4.69946	1.81714e-13	3	209	8.90038	0	False	False	False	False	False	True	False	2.92683	71.5625	0	-0.351858	-5.19301	intron_retention	chr12:122991470-122992764:-	True
chr12:122992997-122992999:-:start	RSRC2	RSRC2	chr12	122992997	122992999	-	1	26	3.26525	2.03762e-08	1	56	7.59407	0	False	False	False	False	False	True	False	7.86517	29.4118	0	0.238071	-7.30412	intron_retention	chr12:122992997-122995655:-	True
chr12:122995653-122995655:-:end	RSRC2	RSRC2	chr12	122995653	122995655	-	0	13	3.23905	3.29815e-06	1	46	8.231	0	False	False	False	False	False	True	False	1.13636	18.75	0	-7.18073	0.917347	intron_retention	chr12:122992994-122995655:-	True
chr12:122995735-122995737:-:start	RSRC2	RSRC2	chr12	122995735	122995737	-	0	20	3.49937	3.93801e-09	2	80	7.94714	0	False	False	False	False	False	True	False	1.90476	23.8606	0	-0.733891	-7.92974	intron_retention	chr12:122995735-122999651:-	True
chr12:122999774-122999776:-:start	RSRC2	RSRC2	chr12	122999774	122999776	-	1	47	4.41593	5.613e-11	3	215	9.06943	0	False	False	False	False	False	True	False	2.55319	53.7931	0	-1.90197	-5.63542	intron_retention	chr12:122999774-123001773:-	True
chr12:123003383-123003385:-:end	RSRC2	RSRC2	chr12	123003383	123003385	-	0	7	2.58953	1.32032e-06	1	34	7.60549	1.54143e-44	False	False	False	False	False	True	False	0.694444	8.8	0	-5.1478	2.1211	intron_retention	chr12:123001977-123003385:-	True
chr12:123003576-123003578:-:start	RSRC2	RSRC2	chr12	123003576	123003578	-	27	86	1.59465	3.3057e-13	61	376	4.0786	0	False	False	False	False	False	True	False	31.6832	87.5895	0	-0.550563	-6.31245	intron_retention	chr12:123003576-123005931:-,chr12:123003576-123005050:-	True
chr12:123005048-123005050:-:end	RSRC2	RSRC2	chr12	123005048	123005050	-	22	96	2.06191	5.61797e-08	7	97	5.64847	0	False	False	False	False	False	True	False	48.2759	97.479	0	-4.85622	0.812332	intron_retention	chr12:123003598-123005050:-	No CDS
chr12:123005929-123005931:-:end	RSRC2	RSRC2	chr12	123005929	123005931	-	10	60	2.46688	6.03036e-11	19	179	4.98409	0	False	False	False	False	False	True	False	13.8728	63.6646	0	-9.33131	0.286934	intron_retention	chr12:123005128-123005931:-	True
chr12:123005975-123005977:-:start	RSRC2	RSRC2	chr12	123005975	123005977	-	1	25	3.39652	8.77284e-09	2	86	7.39415	0	False	False	False	False	False	True	False	2.89017	29.6188	0	1.71283	-5.82362	intron_retention	chr12:123005975-123006689:-	True
chr12:123011392-123011394:-:end	RSRC2	RSRC2	chr12	123011392	123011394	-	3	17	2.09602	1.91528e-06	5	56	5.28257	0	False	False	False	False	False	True	False	5.80645	23.2558	0	-6.86654	-0.587335	intron_retention	chr12:123006846-123011394:-	True
chr12:123875333-123875335:+:start	SETD8	SETD8	chr12	123875333	123875335	+	1	29	3.62927	1.22149e-06	2	16	4.1194	7.26282e-12	False	False	False	False	False	True	False	5.08475	33.8462	0	-8.17496	1.60904	intron_retention	chr12:123875333-123879593:+	True
chr12:123880889-123880891:+:end	SETD8	SETD8	chr12	123880889	123880891	+	0	20	4.13084	9.20158e-06	0	12	6.84178	2.81024e-18	False	False	False	False	False	True	False	0.5	31.25	0	0.327195	-6.88111	intron_retention	chr12:123879813-123880891:+	True
chr12:123880979-123880981:+:start	SETD8	SETD8	chr12	123880979	123880981	+	0	33	4.73372	3.07489e-08	0	18	7.65569	1.14909e-26	False	False	False	False	False	True	False	0.653595	40.678	0	-7.42295	-1.1767	intron_retention	chr12:123880979-123888119:+	True
chr12:124090475-124090477:+:end	DDX55	DDX55	chr12	124090475	124090477	+	26	85	1.64173	4.69693e-10	21	43	1.74657	1.85537e-09	False	False	False	False	False	True	False	32.1429	90.4762	0	-0.518407	-10.7635	intron_retention	chr12:124086803-124090477:+	True
chr12:124090528-124090530:+:start	DDX55	DDX55	chr12	124090528	124090530	+	21	84	1.92974	3.918e-10	18	43	2.12536	8.74233e-14	False	False	False	False	False	True	False	23.9583	90	0	-6.64414	0.473759	intron_retention	chr12:124090528-124090619:+	True
chr12:124091976-124091978:+:end	DDX55	DDX55	chr12	124091976	124091978	+	17	74	2.05982	3.28128e-10	18	46	2.23683	8.11963e-18	False	False	False	False	False	True	False	24.2105	79.4521	0	-1.41495	-8.11929	intron_retention	chr12:124090706-124091978:+	True
chr12:124092070-124092072:+:start	DDX55	DDX55	chr12	124092070	124092072	+	40	81	0.992241	7.67999e-08	50	52	0.381176	0.0727019	False	False	False	False	False	True	False	50.7692	85.7143	0	-4.09042	0.530823	intron_retention	chr12:124092070-124092146:+	True
chr12:124092209-124092211:+:start	DDX55	DDX55	chr12	124092209	124092211	+	21	70	1.68423	5.98251e-10	25	38	1.14326	1.17121e-06	False	False	False	False	False	True	False	23.5772	75.5556	0	-6.9055	0.803771	intron_retention	chr12:124092209-124093226:+	True
chr12:124094483-124094485:+:end	DDX55	DDX55	chr12	124094483	124094485	+	0	73	5.48882	4.94582e-12	0	46	8.5927	0	False	False	False	False	False	True	False	2.06897	80	0	-0.49699	-8.05146	intron_retention	chr12:124093376-124094485:+	True
chr12:124097714-124097716:+:end	DDX55	DDX55	chr12	124097714	124097716	+	1	31	3.46325	3.94845e-06	2	15	4.57957	1.05542e-15	False	False	False	False	False	True	False	4.0404	47.619	0	2.81118	-7.09678	intron_retention	chr12:124094675-124097716:+	True
chr12:124097799-124097801:+:start	DDX55	DDX55	chr12	124097799	124097801	+	10	60	2.46764	5.56832e-08	10	33	2.62657	3.66589e-15	False	False	False	False	False	True	False	15.2381	73.1343	0	-3.11573	-1.60243	intron_retention	chr12:124097799-124099731:+	True
chr12:124099863-124099865:+:start	DDX55	DDX55	chr12	124099863	124099865	+	1	57	4.67969	3.94601e-07	1	22	6.09969	4.88285e-21	False	False	False	False	False	True	False	3.66972	76.1905	0	-5.87609	0.856258	intron_retention	chr12:124099863-124101057:+	True
chr12:124101150-124101152:+:start	DDX55	DDX55	chr12	124101150	124101152	+	11	77	2.65435	4.61463e-09	11	35	2.60508	8.60989e-18	False	False	False	False	False	True	False	19.1919	88	0	-5.73652	0.314385	intron_retention	chr12:124101150-124102304:+	True
chr12:124103213-124103215:+:end	DDX55	DDX55	chr12	124103213	124103215	+	22	70	1.57678	3.92711e-10	25	23	0.173358	0.583956	False	False	False	False	False	True	False	26.3158	73.913	0	-3.10581	-10.7111	intron_retention	chr12:124102419-124103215:+	True
chr12:124103384-124103386:+:start	DDX55	DDX55	chr12	124103384	124103386	+	3	63	3.90588	5.08366e-10	4	21	3.74316	1.48605e-14	False	False	False	False	False	True	False	9.21986	69.5652	0	-5.28951	1.01398	intron_retention	chr12:124103384-124103994:+,chr12:124103384-124103978:+	True
chr12:125398320-125398322:-:start	SCARB1,UBC	UBC	chr12	125398320	125398322	-	0	36	4.90968	2.52788e-13	6	832	10.4011	0	False	False	False	False	False	True	False	0.418888	38.3801	0.0512157	0.167676	-8.20615	intron_retention	chr12:125398320-125399132:-	False
chr12:12966388-12966390:+:start	APOLD1,DDX47	DDX47	chr12	12966388	12966390	+	1	28	3.756	7.87813e-08	4	90	6.61912	0	False	False	False	False	False	True	False	1.91257	35.1955	0.121969	-5.83048	0.54022	intron_retention	chr12:12966388-12967064:+	True
chr12:12974139-12974141:+:end	APOLD1,DDX47	DDX47	chr12	12974139	12974141	+	0	35	4.74377	1.08862e-09	1	119	9.59747	0	False	False	False	False	False	True	False	0.578035	40.7303	0.121969	2.048	-8.30148	intron_retention	chr12:12967158-12974141:+	True
chr12:12974330-12974332:+:start	APOLD1,DDX47	DDX47	chr12	12974330	12974332	+	0	46	4.92124	2.15328e-10	1	146	9.38051	0	False	False	False	False	False	True	False	2.53968	51.2658	0.121969	-7.00718	1.03819	intron_retention	chr12:12974330-12974588:+	True
chr12:12974660-12974662:+:start	APOLD1,DDX47	DDX47	chr12	12974660	12974662	+	1	60	4.90853	3.88107e-10	2	116	8.02359	0	False	False	False	False	False	True	False	1.85185	69.9531	0.121969	-5.41355	1.59929	intron_retention	chr12:12974660-12974898:+	True
chr12:12975017-12975019:+:start	APOLD1,DDX47	DDX47	chr12	12975017	12975019	+	0	47	5.12946	2.86139e-10	1	135	10.1381	0	False	False	False	False	False	True	False	1.01351	52.3298	0.121969	-5.78479	0.689621	intron_retention	chr12:12975017-12975594:+	True
chr12:12976134-12976136:+:end	APOLD1,DDX47	DDX47	chr12	12976134	12976136	+	0	62	5.74529	4.19598e-13	0	167	11.682	0	False	False	False	False	False	True	False	0.554017	67.6	0.121969	1.51906	-7.95305	intron_retention	chr12:12975666-12976136:+	True
chr12:12976801-12976803:+:end	APOLD1,DDX47	DDX47	chr12	12976801	12976803	+	5	77	3.65474	2.21453e-11	11	179	5.99223	0	False	False	False	False	False	True	False	7.92951	85.514	0.121969	-0.968314	-6.45469	intron_retention	chr12:12976253-12976803:+	True
chr12:12977471-12977473:+:end	APOLD1,DDX47	DDX47	chr12	12977471	12977473	+	0	66	5.12248	1.41487e-12	2	153	8.84773	0	False	False	False	False	False	True	False	1.44404	70.283	0.121969	1.21646	-6.9694	intron_retention	chr12:12976950-12977473:+	True
chr12:12978931-12978933:+:end	APOLD1,DDX47	DDX47	chr12	12978931	12978933	+	0	45	4.76207	2.63885e-11	2	123	8.67902	0	False	False	False	False	False	True	False	1.3289	49.3333	0.121969	1.50947	-6.0304	intron_retention	chr12:12977611-12978933:+	True
chr12:12979004-12979006:+:start	APOLD1,DDX47	DDX47	chr12	12979004	12979006	+	0	61	5.12627	6.3652e-13	2	197	9.24017	0	False	False	False	False	False	True	False	1.23457	66.2069	0.121969	-3.19147	-0.582559	intron_retention	chr12:12979004-12980179:+	True
chr12:12982354-12982356:+:end	APOLD1,DDX47	DDX47	chr12	12982354	12982356	+	0	17	4.04448	3.19002e-10	0	64	10.2627	0	False	False	False	False	False	True	False	0.478469	19.6262	0.121969	3.40352	-4.60034	intron_retention	chr12:12980309-12982356:+	False
chr12:131357126-131357128:+:end	RAN	RAN	chr12	131357126	131357128	+	1	19	2.98347	6.58533e-09	24	314	5.5917	0	False	False	False	False	False	True	False	1.96987	21.8456	0	0.686198	-6.0454	intron_retention	chr12:131356671-131357128:+	False
chr12:131357378-131357380:+:end	RAN	RAN	chr12	131357378	131357380	+	2	27	3.19556	2.72496e-12	57	898	6.05253	0	False	False	False	False	False	True	False	2.95245	29.5641	0	-0.9325	-8.18557	intron_retention	chr12:131357174-131357380:+	Ambiguous
chr12:131357545-131357547:+:end	RAN	RAN	chr12	131357545	131357547	+	1	31	3.92281	3.39681e-14	30	1107	7.79898	0	False	False	False	False	False	True	False	1.43745	31.8236	0	-0.551454	-10.1853	intron_retention	chr12:131357465-131357547:+	Ambiguous
chr12:131357673-131357675:+:start	RAN	RAN	chr12	131357673	131357675	+	0	9	3.16571	1.00674e-09	4	308	9.01605	0	False	False	False	False	False	True	False	0.370645	9.94134	0	-4.45068	0.456064	intron_retention	chr12:131357673-131359090:+	Ambiguous
chr12:131360154-131360156:+:end	RAN	RAN	chr12	131360154	131360156	+	0	4	1.61278	2.08321e-06	24	159	4.18959	0	False	False	False	False	False	True	False	1.34379	5.39683	0	0.401208	-6.20855	intron_retention	chr12:131359278-131360156:+	True
chr12:131360327-131360329:+:start	RAN	RAN	chr12	131360327	131360329	+	0	5	2.42706	1.84661e-07	4	194	8.37232	0	False	False	False	False	False	True	False	0.195249	5.56128	0	-6.40748	-1.72404	intron_retention	chr12:131360327-131360426:+	False
chr12:132414449-132414451:+:end	PUS1	PUS1	chr12	132414449	132414451	+	6	27	1.9686	1.26795e-05	14	14	0.242278	0.592432	False	False	False	False	False	True	False	8.22511	39.6552	0	-0.826278	-9.48978	intron_retention	chr12:132413949-132414451:+,chr12:132413925-132414451:+,chr12:132414341-132414451:+	Ambiguous
chr12:132414680-132414682:+:start	PUS1	PUS1	chr12	132414680	132414682	+	9	33	1.70712	2.40736e-05	16	18	0.452728	0.268512	False	False	False	False	False	True	False	13.7143	42.6667	0	-5.82674	0.144971	intron_retention	chr12:132414680-132416719:+	True
chr12:132416857-132416859:+:start	PUS1	PUS1	chr12	132416857	132416859	+	5	47	2.97308	8.47744e-08	7	22	2.67072	1.85728e-12	False	False	False	False	False	True	False	7.94702	55.814	0	-6.99308	0.856258	intron_retention	chr12:132416857-132423717:+,chr12:132416857-132417266:+	True
chr12:132423820-132423822:+:start	PUS1	PUS1	chr12	132423820	132423822	+	7	43	2.45127	5.57384e-09	14	9	-0.539451	0.211075	False	False	False	False	False	True	False	10.0437	51.8519	0	-3.94939	-0.280218	intron_retention	chr12:132423820-132425836:+	True
chr12:132428081-132428083:+:end	PUS1	PUS1	chr12	132428081	132428083	+	6	45	2.56313	1.30062e-06	17	15	0.0814511	0.884943	False	False	False	False	False	True	False	11.8774	58.8235	0	1.2842	-6.63748	intron_retention	chr12:132426528-132428083:+	False
chr12:132528856-132528858:+:start	EP400	EP400	chr12	132528856	132528858	+	4	44	2.94704	1.19388e-05	3	15	3.68428	6.83409e-11	False	False	False	False	False	True	False	12.069	66.6667	0	-7.04132	-2.86416	intron_retention	chr12:132528856-132529215:+	True
chr12:132529342-132529344:+:end	EP400	EP400	chr12	132529342	132529344	+	0	39	4.76838	0.000135127	0	15	8.00318	5.27202e-20	False	False	False	False	False	True	False	1.49254	67.7419	0	0.188148	-9.1328	intron_retention	chr12:132529260-132529344:+	True
chr12:132529498-132529500:+:start	EP400	EP400	chr12	132529498	132529500	+	1	37	3.93296	2.52743e-06	1	13	5.62041	5.16284e-15	False	False	False	False	False	True	False	3.27869	51.4286	0	-5.73795	0.0401066	intron_retention	chr12:132529498-132529863:+	True
chr12:132537688-132537690:+:end	EP400	EP400	chr12	132537688	132537690	+	1	36	3.7373	6.76068e-06	1	11	4.94442	1.36878e-12	False	False	False	False	False	True	False	4.83871	48.1481	0	0.0389099	-8.04954	intron_retention	chr12:132535200-132537690:+	True
chr12:132539641-132539643:+:end	EP400	EP400	chr12	132539641	132539643	+	1	48	4.13802	8.46316e-08	1	18	6.31902	2.21375e-26	False	False	False	False	False	True	False	3.77358	60	0	0.127361	-5.98298	intron_retention	chr12:132539564-132539643:+	True
chr12:132546868-132546870:+:start	EP400	EP400	chr12	132546868	132546870	+	2	51	3.85459	4.98089e-08	1	12	4.64468	9.83447e-13	False	False	False	False	False	True	False	4.91803	66.6667	0	-4.96603	-0.0682462	intron_retention	chr12:132546868-132547010:+	True
chr12:132551316-132551318:+:end	EP400	EP400	chr12	132551316	132551318	+	5	38	2.60535	1.99752e-05	3	10	2.4277	1.20677e-05	False	False	False	False	False	True	False	7.79221	56.6667	0	-0.658335	-8.26732	intron_retention	chr12:132549431-132551318:+	True
chr12:132554186-132554188:+:start	EP400	EP400	chr12	132554186	132554188	+	7	43	2.33695	3.30581e-08	5	15	2.50018	2.98481e-08	False	False	False	False	False	True	False	12.5	51.3513	0	-5.54619	1.55334	intron_retention	chr12:132554186-132561060:+	True
chr12:132561138-132561140:+:start	EP400	EP400	chr12	132561138	132561140	+	10	53	2.22128	0.000106249	8	22	2.41187	4.31191e-09	False	False	False	False	False	True	False	14.8649	80.5556	0	-4.05542	0.237314	intron_retention	chr12:132561138-132561945:+	False
chr12:133153517-133153519:+:start	FBRSL1	FBRSL1	chr12	133153517	133153519	+	6	14	0.928563	0.000997777	17	9	-1.0673	0.0126555	True	False	False	False	False	True	False	8.92857	19.7183	0	-3.66599	1.39181	intron_retention	chr12:133153517-133157898:+	True
chr12:133291441-133291443:+:end	RP13-672B3.2,PXMP2,PGAM5	PGAM5	chr12	133291441	133291443	+	0	33	4.2102	3.54706e-08	3	65	6.71303	0	False	False	False	False	False	True	False	1.44092	43.4555	1.14129e-26	-0.317715	-6.10184	intron_retention	chr12:133287653-133291443:+	True
chr12:133294022-133294024:+:end	PXMP2,PGAM5	PGAM5	chr12	133294022	133294024	+	0	12	3.22877	1.62939e-09	1	18	5.50507	3.82159e-25	False	False	False	False	False	True	False	0.906344	13.6646	1.14129e-26	0.407141	-7.96704	intron_retention	chr12:133291622-133294024:+	True
chr12:133294150-133294152:+:start	PXMP2,PGAM5	PGAM5	chr12	133294150	133294152	+	1	21	3.4565	5.70174e-09	3	35	5.23184	1.34945e-42	False	False	False	False	False	True	False	1.5625	24.1176	1.14129e-26	-4.89024	2.3715	intron_retention	chr12:133294150-133294295:+	Ambiguous
chr12:133294384-133294386:+:start	PXMP2,PGAM5	PGAM5	chr12	133294384	133294386	+	1	24	3.5543	1.01214e-10	4	44	4.9976	0	False	False	False	False	False	True	False	1.98511	27.1186	1.14129e-26	-7.77613	-1.48574	intron_retention	chr12:133294384-133294575:+	True
chr12:133294570-133294572:+:end	PXMP2,PGAM5	PGAM5	chr12	133294570	133294572	+	0	40	4.69708	1.92201e-11	1	59	7.92654	0	False	False	False	False	False	True	False	1.2987	45.6376	1.14129e-26	-0.517236	-5.31111	intron_retention	chr12:133294384-133294572:+	True
chr12:133297261-133297263:+:end	PXMP2,PGAM5	PGAM5	chr12	133297261	133297263	+	2	23	2.64929	1.03492e-08	13	50	3.12635	1.10385e-28	False	False	False	False	False	True	False	3.82775	27.2727	1.14129e-26	1.42789	-7.43637	intron_retention	chr12:133294706-133297263:+	Ambiguous
chr12:133304615-133304617:-:end	ANKLE2	ANKLE2	chr12	133304615	133304617	-	0	33	4.23832	5.07441e-10	1	16	5.20645	8.46263e-21	False	False	False	False	False	True	False	1.53061	38.2979	7.65108e-40	-7.1509	0.855692	intron_retention	chr12:133304029-133304617:-	False
chr12:133311989-133311991:-:end	ANKLE2	ANKLE2	chr12	133311989	133311991	-	14	52	1.74661	7.84674e-07	20	20	0.313695	0.376461	False	False	False	False	False	True	False	21.6	65.9574	7.65108e-40	-8.18197	-1.52586	intron_retention	chr12:133311161-133311991:-	True
chr12:133313651-133313653:-:start	ANKLE2	ANKLE2	chr12	133313651	133313653	-	24	53	1.09446	6.41194e-05	25	18	-0.436806	0.212551	False	False	False	False	False	True	False	29.8246	65.625	7.65108e-40	0.32977	-7.88876	intron_retention	chr12:133313651-133318004:-	True
chr12:133338201-133338203:-:end	ANKLE2	ANKLE2	chr12	133338201	133338203	-	4	33	2.75437	2.6408e-08	6	51	4.62299	6.83834e-43	False	False	False	False	False	True	False	6.32911	37.2671	7.65108e-40	-3.92051	1.69313	intron_retention	chr12:133333347-133338203:-,chr12:133331719-133338203:-	True
chr12:16042943-16042945:+:start	STRAP	STRAP	chr12	16042943	16042945	+	0	4	2.1918	8.06958e-06	1	19	6.1369	1.03897e-26	False	False	False	False	False	True	False	0.704225	5.81395	5.70516e-08	-4.63448	-1.2201	intron_retention	chr12:16042943-16043530:+	True
chr12:16046978-16046980:+:end	STRAP	STRAP	chr12	16046978	16046980	+	0	3	1.28122	0.000132741	5	15	2.54483	1.4472e-08	False	False	False	False	False	True	False	1.8	4.64481	5.70516e-08	-0.551822	-7.08835	intron_retention	chr12:16043603-16046980:+	True
chr12:16048290-16048292:+:end	STRAP	STRAP	chr12	16048290	16048292	+	0	5	2.69377	0.000193814	0	21	9.92137	6.8911e-29	False	False	False	False	False	True	False	0.184502	10	5.70516e-08	1.92962	-7.44604	intron_retention	chr12:16047077-16048292:+	True
chr12:16048430-16048432:+:start	STRAP	STRAP	chr12	16048430	16048432	+	0	3	1.62445	0.000166657	2	12	3.7185	3.3048e-11	False	False	False	False	False	True	False	0.628931	4.8951	5.70516e-08	-4.69436	0.997107	intron_retention	chr12:16048430-16050815:+	True
chr12:16050952-16050954:+:start	STRAP	STRAP	chr12	16050952	16050954	+	0	4	1.53028	0.000132508	3	15	3.22541	6.3034e-11	False	False	False	False	False	True	False	1.63934	5.47945	5.70516e-08	-6.71664	1.48717	intron_retention	chr12:16050952-16052837:+	True
chr12:21654882-21654884:+:start	GOLT1B	GOLT1B	chr12	21654882	21654884	+	3	18	1.96512	1.15092e-06	3	11	2.643	1.76959e-07	False	False	False	False	False	True	False	5.05051	21.5385	7.1092e-26	-7.03552	-1.33327	intron_retention	chr12:21654882-21659818:+	True
chr12:2973661-2973663:-:start	FOXM1	FOXM1	chr12	2973661	2973663	-	5	23	1.84582	6.02296e-06	11	24	1.84086	1.10191e-07	False	False	False	False	False	True	False	8.16327	27.8846	0	0.80289	-7.77482	intron_retention	chr12:2973661-2973848:-	True
chr12:2973921-2973923:-:start	FOXM1	FOXM1	chr12	2973921	2973923	-	11	54	2.1506	3.98325e-07	6	22	2.98141	7.58865e-13	True	False	False	False	False	True	False	18.0328	65.3846	0	-2.171	-6.59414	intron_retention	chr12:2973921-2974520:-	True
chr12:2974518-2974520:-:end	FOXM1	FOXM1	chr12	2974518	2974520	-	2	17	2.30577	1.37582e-05	5	18	2.74609	1.04159e-09	False	False	False	False	False	True	False	3.92157	23.8636	0	-6.11837	-1.75384	intron_retention	chr12:2973918-2974520:-	True
chr12:2974565-2974567:-:start	FOXM1	FOXM1	chr12	2974565	2974567	-	2	15	2.04393	2.67495e-06	5	15	2.37502	1.74231e-07	False	False	False	False	False	True	False	5.85106	18.5185	0	-3.14337	-9.82907	intron_retention	chr12:2974565-2975558:-	True
chr12:2977726-2977728:-:end	FOXM1	FOXM1	chr12	2977726	2977728	-	2	43	3.68719	3.04072e-09	4	66	5.81489	0	False	False	False	False	False	True	False	5.14286	50.9091	0	-7.70818	-0.0313528	intron_retention	chr12:2975687-2977728:-	True
chr12:2977920-2977922:-:start	FOXM1	FOXM1	chr12	2977920	2977922	-	2	32	3.15453	6.94131e-08	6	50	4.71351	0	False	False	False	False	False	True	False	3.94089	39.759	0	-0.830356	-7.05889	intron_retention	chr12:2977920-2981261:-	True
chr12:2981413-2981415:-:start	FOXM1	FOXM1	chr12	2981413	2981415	-	1	45	4.15907	4.23132e-08	1	45	6.95792	0	False	False	False	False	False	True	False	3.77358	55.3398	0	0.38538	-7.27963	intron_retention	chr12:2981413-2983142:-	True
chr12:2983140-2983142:-:end	FOXM1	FOXM1	chr12	2983140	2983142	-	0	36	4.50973	1.01599e-07	1	50	8.08657	0	False	False	False	False	False	True	False	2.1164	44.9367	0	-7.75576	-0.299761	intron_retention	chr12:2981410-2983142:-	True
chr12:31236995-31236997:+:start	DDX11	DDX11	chr12	31236995	31236997	+	0	50	5.11532	1.45804e-08	0	18	7.59878	2.86006e-26	False	False	False	False	False	True	False	1.9802	61.7647	0	-6.10899	1.11836	intron_retention	chr12:31236995-31237516:+	True
chr12:31237900-31237902:+:end	DDX11	DDX11	chr12	31237900	31237902	+	2	66	4.33093	6.62919e-10	2	27	5.71385	5.14087e-33	False	False	False	False	False	True	False	5.43478	78.5714	0	-0.984675	-6.12085	intron_retention	chr12:31237603-31237902:+	True
chr12:31238060-31238062:+:start	DDX11	DDX11	chr12	31238060	31238062	+	5	56	3.21045	7.50499e-10	5	24	3.30271	1.362e-16	False	False	False	False	False	True	False	9.52381	60.7843	0	-7.80699	1.17499	intron_retention	chr12:31238060-31240871:+	True
chr12:31241975-31241977:+:end	DDX11	DDX11	chr12	31241975	31241977	+	0	35	4.70674	4.07744e-05	0	15	7.33245	4.87147e-18	False	False	False	False	False	True	False	0.900901	50	0	1.22282	-6.8943	intron_retention	chr12:31240917-31241977:+	True
chr12:31242085-31242087:+:start	DDX11	DDX11	chr12	31242085	31242087	+	9	34	1.70167	3.91823e-06	15	13	0.120232	0.750757	False	False	False	False	False	True	False	12.8571	45.4545	0	-4.3306	0.24896	intron_retention	chr12:31242085-31242336:+	True
chr12:31242817-31242819:+:end	DDX11	DDX11	chr12	31242817	31242819	+	68	78	0.184052	0.0012142	90	39	-1.38122	2.55266e-14	False	False	False	False	False	True	False	73.2283	85.1852	0	-1.2903	-6.9871	intron_retention	chr12:31242424-31242819:+	True
chr12:31244650-31244652:+:end	DDX11	DDX11	chr12	31244650	31244652	+	8	53	2.46781	3.71768e-10	9	19	1.84208	4.5885e-07	False	False	False	False	False	True	False	12.963	57.5	0	-0.119684	-7.5389	intron_retention	chr12:31243028-31244652:+	True
chr12:31244805-31244807:+:start	DDX11	DDX11	chr12	31244805	31244807	+	1	44	4.35807	1.4152e-05	1	16	5.42255	1.43543e-16	False	False	False	False	False	True	False	4.62963	65	0	-5.02752	1.15361	intron_retention	chr12:31244805-31245779:+	True
chr12:31245826-31245828:+:start	DDX11	DDX11	chr12	31245826	31245828	+	1	51	4.4883	5.17366e-09	1	23	5.99813	8.3327e-30	False	False	False	False	False	True	False	2.52101	59.0909	0	-6.6083	0.0678803	intron_retention	chr12:31245826-31246178:+	True
chr12:31246258-31246260:+:start	DDX11	DDX11	chr12	31246258	31246260	+	9	46	2.16678	9.94257e-05	6	12	1.58731	0.00362962	False	False	False	False	False	True	False	14.1026	67.6471	0	-5.62382	-0.324769	intron_retention	chr12:31246258-31247523:+	True
chr12:31247686-31247688:+:end	DDX11	DDX11	chr12	31247686	31247688	+	11	55	2.22448	3.12702e-06	8	20	2.1056	2.72413e-06	False	False	False	False	False	True	False	12.8205	68.2927	0	0.611562	-7.26385	intron_retention	chr12:31247568-31247688:+	True
chr12:31249568-31249570:+:end	DDX11	DDX11	chr12	31249568	31249570	+	4	48	3.0819	3.89723e-07	7	24	2.91179	1.79238e-13	False	False	False	False	False	True	False	6.71141	63.0435	0	-0.387138	-8.57303	intron_retention	chr12:31249313-31249570:+	True
chr12:31249679-31249681:+:start	DDX11	DDX11	chr12	31249679	31249681	+	1	50	4.64476	3.24975e-08	1	23	6.01271	8.1614e-29	False	False	False	False	False	True	False	2.30769	58.3333	0	-7.09396	1.11557	intron_retention	chr12:31249679-31249792:+	True
chr12:31249924-31249926:+:start	DDX11	DDX11	chr12	31249924	31249926	+	2	29	3.15291	1.52519e-07	4	12	2.66914	1.33789e-08	False	False	False	False	False	True	False	3.5503	36.3636	0	-5.18905	0.0374734	intron_retention	chr12:31249924-31250818:+	True
chr12:31253566-31253568:+:end	DDX11	DDX11	chr12	31253566	31253568	+	9	62	2.5752	1.49987e-10	13	34	2.31451	6.2541e-16	False	False	False	False	False	True	False	12.782	69.5652	0	-0.090209	-4.39755	intron_retention	chr12:31250931-31253568:+	True
chr12:31253641-31253643:+:start	DDX11	DDX11	chr12	31253641	31253643	+	24	58	1.24049	9.44065e-07	40	34	-0.0238982	1	False	False	False	False	False	True	False	30.7692	66.6667	0	-3.70017	-0.202316	intron_retention	chr12:31253641-31253960:+	True
chr12:31254064-31254066:+:start	DDX11	DDX11	chr12	31254064	31254066	+	22	57	1.29049	1.11904e-07	30	25	-0.0831957	0.789518	False	False	False	False	False	True	False	27.7778	65.2174	0	-6.96869	-1.08243	intron_retention	chr12:31254064-31254766:+	True
chr12:31255174-31255176:+:end	DDX11	DDX11	chr12	31255174	31255176	+	15	65	2.03237	3.00915e-08	17	26	1.2025	0.000328078	False	False	False	False	False	True	False	18.8976	73.0769	0	1.17332	-6.20985	intron_retention	chr12:31254916-31255176:+	True
chr12:31255358-31255360:+:end	DDX11	DDX11	chr12	31255358	31255360	+	2	51	3.79976	4.17482e-10	3	27	4.49829	3.25663e-28	False	False	False	False	False	True	False	4.37956	58.1395	0	0.489573	-6.28521	intron_retention	chr12:31255269-31255360:+,chr12:31255245-31255360:+	True
chr12:31255461-31255463:+:start	DDX11	DDX11	chr12	31255461	31255463	+	8	60	2.77578	1.1384e-07	5	16	2.78561	1.97885e-09	False	False	False	False	False	True	False	15.1515	79.1667	0	-6.13207	1.40555	intron_retention	chr12:31255461-31255869:+	True
chr12:31255954-31255956:+:start	DDX11	DDX11	chr12	31255954	31255956	+	22	71	1.60063	1.13233e-08	11	13	0.508339	0.2171	False	False	False	False	False	True	False	28	76.4706	0	-3.77919	-0.424402	intron_retention	chr12:31255954-31256250:+	True
chr12:31256508-31256510:+:end	DDX11	DDX11	chr12	31256508	31256510	+	7	64	2.89625	2.14318e-07	3	10	2.41957	1.21924e-05	False	False	False	False	False	True	False	13.0435	76.9231	0	-0.0597126	-8.15792	intron_retention	chr12:31256329-31256510:+	True
chr12:31256665-31256667:+:start	DDX11	DDX11	chr12	31256665	31256667	+	26	57	1.10193	2.90125e-05	45	28	-0.647797	0.010468	False	False	False	False	False	True	False	31	72.093	0	-5.70449	0.073021	intron_retention	chr12:31256665-31256740:+	False
chr12:31448165-31448167:-:end	FAM60A	FAM60A	chr12	31448165	31448167	-	0	30	4.70628	7.66075e-07	0	21	7.96788	3.34593e-32	False	False	False	False	False	True	False	0.425532	39.6825	0	-7.04754	-1.6001	intron_retention	chr12:31446865-31448167:-	True
chr12:31451008-31451010:-:end	FAM60A	FAM60A	chr12	31451008	31451010	-	0	26	4.63016	2.30235e-07	0	25	9.04132	1.61879e-37	False	False	False	False	False	True	False	0.33557	35.3535	0	-3.79108	-0.259204	intron_retention	chr12:31448267-31451010:-	True
chr12:31451158-31451160:-:start	FAM60A	FAM60A	chr12	31451158	31451160	-	3	33	3.06563	4.72917e-08	8	37	3.28729	9.76434e-23	False	False	False	False	False	True	False	5.03597	39.823	0	0.237207	-6.80205	intron_retention	chr12:31451158-31457915:-,chr12:31451158-31478957:-	False
chr12:31458057-31458059:-:start	FAM60A	FAM60A	chr12	31458057	31458059	-	4	78	3.85634	3.45675e-08	2	21	4.91673	2.50536e-19	False	False	False	False	False	True	False	6.45161	90.625	0	-1.98738	-6.81855	intron_retention	chr12:31458057-31478957:-	False
chr12:42836543-42836545:+:start	PPHLN1	PPHLN1	chr12	42836543	42836545	+	46	92	0.965559	2.38148e-06	13	13	0.262135	0.592902	False	False	False	False	False	True	False	65.5172	100	0	-7.24605	-1.38469	intron_retention	chr12:42836543-42839774:+	True
chr12:46754992-46754994:-:start	SLC38A2	SLC38A2	chr12	46754992	46754994	-	3	64	3.96713	6.17714e-13	29	340	5.41529	0	False	False	False	False	False	True	False	3.83387	68	0	1.38229	-7.77345	intron_retention	chr12:46754992-46756066:-	False
chr12:46756274-46756276:-:end	SLC38A2	SLC38A2	chr12	46756274	46756276	-	1	79	4.81505	6.44287e-14	15	366	6.91563	0	False	False	False	False	False	True	False	2.66204	81.07	0	-2.39598	0.776337	intron_retention	chr12:46756164-46756276:-	True
chr12:46756801-46756803:-:end	SLC38A2	SLC38A2	chr12	46756801	46756803	-	2	90	4.70691	1.06733e-14	24	360	5.90718	0	False	False	False	False	False	True	False	4.02969	93.8534	0	-3.47682	-0.42917	intron_retention	chr12:46756421-46756803:-	True
chr12:46756928-46756930:-:start	SLC38A2	SLC38A2	chr12	46756928	46756930	-	2	93	4.7228	4.0552e-16	22	411	6.35946	0	False	False	False	False	False	True	False	3.28068	94.6262	0	1.34519	-6.99069	intron_retention	chr12:46756928-46757508:-	True
chr12:46757609-46757611:-:start	SLC38A2	SLC38A2	chr12	46757609	46757611	-	1	79	4.95219	7.35938e-15	14	342	6.86699	0	False	False	False	False	False	True	False	2.17628	81.8182	0	-1.04739	-6.79941	intron_retention	chr12:46757609-46757706:-	True
chr12:46758169-46758171:-:end	SLC38A2	SLC38A2	chr12	46758169	46758171	-	1	61	4.74787	4.40936e-14	11	317	7.24083	0	False	False	False	False	False	True	False	1.78571	64.9329	0	-3.29848	0.74891	intron_retention	chr12:46757786-46758171:-	True
chr12:46758424-46758426:-:end	SLC38A2	SLC38A2	chr12	46758424	46758426	-	2	81	4.75703	1.08237e-14	15	105	4.36893	0	False	False	False	False	False	True	False	3.37079	84.9557	0	-2.99932	-0.67774	intron_retention	chr12:46758339-46758426:-	True
chr12:46758485-46758487:-:start	SLC38A2	SLC38A2	chr12	46758485	46758487	-	3	92	4.34968	2.87366e-16	28	287	5.12205	0	False	False	False	False	False	True	False	4.73815	94.2652	0	0.173199	-5.73869	intron_retention	chr12:46758485-46758889:-	True
chr12:46758972-46758974:-:start	SLC38A2	SLC38A2	chr12	46758972	46758974	-	6	94	3.71321	2.53378e-16	51	432	4.73434	0	False	False	False	False	False	True	False	7.50308	95.7747	0	1.76013	-7.81071	intron_retention	chr12:46758972-46760646:-	True
chr12:46760728-46760730:-:start	SLC38A2	SLC38A2	chr12	46760728	46760730	-	2	93	4.69927	1.18369e-16	17	397	6.78789	0	False	False	False	False	False	True	False	3.86399	94.6903	0	1.19331	-8.76769	intron_retention	chr12:46760728-46760858:-	True
chr12:46760951-46760953:-:start	SLC38A2	SLC38A2	chr12	46760951	46760953	-	1	85	4.97086	2.93405e-15	11	381	7.53294	0	False	False	False	False	False	True	False	2.04403	87.0968	0	-0.353611	-8.45119	intron_retention	chr12:46760951-46761049:-	True
chr12:46761123-46761125:-:start	SLC38A2	SLC38A2	chr12	46761123	46761125	-	7	89	3.37463	1.02057e-14	48	364	4.49358	0	False	False	False	False	False	True	False	8.89968	92.0705	0	1.60626	-5.28962	intron_retention	chr12:46761123-46764294:-	True
chr12:46764410-46764412:-:start	SLC38A2	SLC38A2	chr12	46764410	46764412	-	6	95	3.74809	9.62774e-16	47	470	5.08452	0	False	False	False	False	False	True	False	7.12329	97.2603	0	-0.0745806	-9.21285	intron_retention	chr12:46764410-46764558:-	True
chr12:46764958-46764960:-:end	SLC38A2	SLC38A2	chr12	46764958	46764960	-	0	80	5.89477	9.96878e-17	3	438	10.3399	0	False	False	False	False	False	True	False	0.607287	81.5985	0	-5.94995	-0.0154245	intron_retention	chr12:46764640-46764960:-	True
chr12:46765162-46765164:-:start	SLC38A2	SLC38A2	chr12	46765162	46765164	-	1	86	5.41058	2.34726e-16	8	512	8.87724	0	False	False	False	False	False	True	False	1.42119	87.8641	0	-0.20121	-7.75439	intron_retention	chr12:46765162-46766291:-	False
chr12:48178000-48178002:-:start	HDAC7	HDAC7	chr12	48178000	48178002	-	27	46	0.746947	0.0152946	13	5	-1.4595	0.00280302	False	False	False	False	False	True	False	37.2549	60	0	-0.837499	-7.09451	intron_retention	chr12:48178000-48179169:-	True
chr12:49089539-49089541:-:end	CCNT1	CCNT1	chr12	49089539	49089541	-	0	67	5.2128	1.55894e-12	0	30	7.67814	4.66511e-36	False	False	False	False	False	True	False	1.88679	72	1.37718e-09	-6.52907	0.570842	intron_retention	chr12:49088219-49089541:-	False
chr12:49089612-49089614:-:start	CCNT1	CCNT1	chr12	49089612	49089614	-	7	96	3.54175	1.1502e-12	6	36	3.80916	9.49001e-32	False	False	False	False	False	True	False	14.4578	100	1.37718e-09	0.774586	-6.08269	intron_retention	chr12:49089612-49089781:-,chr12:49089612-49091920:-	Ambiguous
chr12:49091918-49091920:-:end	CCNT1	CCNT1	chr12	49091918	49091920	-	6	92	3.54058	2.40406e-10	7	25	3.02192	3.79194e-11	False	False	False	False	False	True	False	10.7143	100	1.37718e-09	-6.46174	-2.24536	intron_retention	chr12:49089945-49091920:-	Ambiguous
chr12:49093558-49093560:-:end	CCNT1	CCNT1	chr12	49093558	49093560	-	0	90	5.54378	4.13187e-11	1	32	7.49253	1.13926e-42	False	False	False	False	False	True	False	1.9802	95.7447	1.37718e-09	-4.32693	1.27492	intron_retention	chr12:49091966-49093560:-	Ambiguous
chr12:49093623-49093625:-:start	CCNT1	CCNT1	chr12	49093623	49093625	-	0	66	5.2984	6.17021e-07	0	24	7.69785	2.39878e-23	False	False	False	False	False	True	False	1.13636	84	1.37718e-09	0.835181	-7.82147	intron_retention	chr12:49093623-49094795:-	Ambiguous
chr12:49099548-49099550:-:end	CCNT1	CCNT1	chr12	49099548	49099550	-	1	33	4.0993	2.29959e-07	0	17	6.58587	3.52109e-23	False	False	False	False	False	True	False	5.12821	42.3077	1.37718e-09	-6.9608	-0.15995	intron_retention	chr12:49094856-49099550:-	Ambiguous
chr12:49108307-49108309:-:start	CCNT1	CCNT1	chr12	49108307	49108309	-	1	47	4.04537	2.68523e-07	1	26	6.0329	1.48501e-23	False	False	False	False	False	True	False	5.61798	62.3377	1.37718e-09	-1.74373	-10.1887	intron_retention	chr12:49108307-49110297:-	Ambiguous
chr12:49421713-49421715:-:start	MLL2,KMT2D	KMT2D	chr12	49421713	49421715	-	3	60	3.92862	2.79318e-07	2	15	3.8239	1.94652e-12	False	False	False	False	False	True	False	6.18557	74.1936	0	1.07145	-6.26365	intron_retention	chr12:49421713-49421791:-	False
chr12:49422741-49422743:-:start	MLL2,KMT2D	KMT2D	chr12	49422741	49422743	-	1	58	4.84436	7.49651e-09	1	17	5.81673	3.62042e-22	False	False	False	False	False	True	False	1.88679	73.913	0	0.416489	-9.6094	intron_retention	chr12:49422741-49422843:-	False
chr12:49424673-49424675:-:end	MLL2,KMT2D	KMT2D	chr12	49424673	49424675	-	0	63	5.47819	7.30833e-08	0	10	7.27281	1.45937e-16	False	False	False	False	False	True	False	1.33333	76.4706	0	-6.86565	-0.606631	intron_retention	chr12:49424551-49424675:-	True
chr12:49424955-49424957:-:end	MLL2,KMT2D	KMT2D	chr12	49424955	49424957	-	0	59	5.38808	1.22308e-10	0	14	7.14981	2.38479e-21	False	False	False	False	False	True	False	1.69492	64	0	-7.43925	1.72236	intron_retention	chr12:49424816-49424957:-	True
chr12:49427747-49427749:-:start	MLL2,KMT2D	KMT2D	chr12	49427747	49427749	-	0	61	5.25885	7.87681e-08	0	16	7.35419	2.88894e-19	False	False	False	False	False	True	False	2.77778	78.5714	0	-1.40709	-8.18253	intron_retention	chr12:49427747-49427849:-	True
chr12:49435488-49435490:-:start	MLL2,KMT2D	KMT2D	chr12	49435488	49435490	-	3	61	3.83144	1.49883e-06	2	12	3.41687	2.05241e-08	False	False	False	False	False	True	False	6.94444	89.4737	0	-0.983349	-7.69143	intron_retention	chr12:49435488-49435699:-	True
chr12:49435869-49435871:-:end	MLL2,KMT2D	KMT2D	chr12	49435869	49435871	-	1	64	4.80822	1.3964e-07	1	10	5.05791	2.12943e-10	False	False	False	False	False	True	False	5.33333	80.9524	0	-6.46111	-0.617104	intron_retention	chr12:49435773-49435871:-	True
chr12:49436341-49436343:-:end	MLL2,KMT2D	KMT2D	chr12	49436341	49436343	-	12	72	2.4196	4.22207e-07	8	17	1.71059	0.00033317	False	False	False	False	False	True	False	19.0476	84.6154	0	-4.21978	-1.40916	intron_retention	chr12:49436113-49436343:-	True
chr12:49437565-49437567:-:start	MLL2,KMT2D	KMT2D	chr12	49437565	49437567	-	1	56	4.84219	3.74528e-08	0	10	5.8234	1.0581e-11	False	False	False	False	False	True	False	3.22581	66.6667	0	0.220423	-4.93131	intron_retention	chr12:49437565-49437650:-	True
chr12:49446492-49446494:-:start	MLL2,KMT2D	KMT2D	chr12	49446492	49446494	-	1	54	4.248	6.90578e-05	1	11	4.22528	7.98416e-08	False	False	False	False	False	True	False	5.68182	78.5714	0	0.22038	-7.063	intron_retention	chr12:49446492-49446697:-	True
chr12:498090-498092:-:end	KDM5A	KDM5A	chr12	498090	498092	-	5	72	3.55492	1.20215e-12	1	43	7.03426	0	False	False	False	False	False	True	False	7.69231	77.551	0	-5.81912	-1.31498	intron_retention	chr12:495140-498092:-	True
chr12:49918679-49918681:+:start	SPATS2	SPATS2	chr12	49918679	49918681	+	0	20	3.57721	6.4535e-07	1	10	4.20968	1.22392e-10	False	False	False	False	False	True	False	1.71429	23.5294	0	-6.13055	-0.909159	intron_retention	chr12:49918679-49919726:+	False
chr12:49952512-49952514:-:start	MCRS1	MCRS1	chr12	49952512	49952514	-	5	16	1.47819	5.28708e-05	10	22	1.96219	2.75651e-07	False	False	False	False	False	True	False	8.06452	21.7742	5.79289e-33	0.103347	-7.3185	intron_retention	chr12:49952512-49952625:-	True
chr12:50480536-50480538:+:end	SMARCD1	SMARCD1	chr12	50480536	50480538	+	0	39	5.16025	2.24323e-08	0	20	9.85541	2.02903e-32	False	False	False	False	False	True	False	0.869565	47.541	0	0.348441	-6.92478	intron_retention	chr12:50480446-50480538:+	True
chr12:50480661-50480663:+:start	SMARCD1	SMARCD1	chr12	50480661	50480663	+	7	45	2.40047	3.58647e-08	10	26	2.25541	3.44941e-11	False	False	False	False	False	True	False	11.4504	56.4516	0	-5.17596	-0.480422	intron_retention	chr12:50480661-50482303:+,chr12:50480661-50481145:+	True
chr12:50481268-50481270:+:start	SMARCD1	SMARCD1	chr12	50481268	50481270	+	9	66	2.71179	2.05917e-09	5	29	3.80783	4.95427e-26	False	False	False	False	False	True	False	13.1148	72.5	0	-6.17326	-0.248924	intron_retention	chr12:50481268-50482303:+	True
chr12:50483664-50483666:+:end	SMARCD1	SMARCD1	chr12	50483664	50483666	+	7	50	2.66598	2.43342e-08	8	30	3.01376	9.68262e-17	False	False	False	False	False	True	False	8.82353	58.6207	0	-0.420581	-8.5778	intron_retention	chr12:50482420-50483666:+	True
chr12:50483768-50483770:+:start	SMARCD1	SMARCD1	chr12	50483768	50483770	+	2	43	3.59726	2.78711e-08	3	21	4.25925	1.05128e-21	False	False	False	False	False	True	False	4.38596	51.2195	0	-4.75986	-1.24161	intron_retention	chr12:50483768-50484023:+	True
chr12:50484273-50484275:+:end	SMARCD1	SMARCD1	chr12	50484273	50484275	+	0	38	4.31876	4.31052e-07	1	16	5.75473	2.04353e-22	False	False	False	False	False	True	False	2.65487	51.2195	0	0.919897	-5.80744	intron_retention	chr12:50484185-50484275:+	False
chr12:50488217-50488219:+:end	SMARCD1	SMARCD1	chr12	50488217	50488219	+	1	42	4.26821	4.22844e-09	2	25	5.58309	6.29392e-34	False	False	False	False	False	True	False	2.27273	51.8519	0	-0.111355	-9.25351	intron_retention	chr12:50484373-50488219:+	True
chr12:50490630-50490632:+:end	SMARCD1	SMARCD1	chr12	50490630	50490632	+	0	41	4.51103	2.38e-08	1	22	6.66035	3.04078e-25	False	False	False	False	False	True	False	2.80374	48	0	1.43307	-7.57217	intron_retention	chr12:50488355-50490632:+	True
chr12:50492494-50492496:+:end	SMARCD1	SMARCD1	chr12	50492494	50492496	+	4	47	3.26237	3.03778e-07	6	28	3.54474	3.40093e-18	False	False	False	False	False	True	False	6.93642	58.8235	0	0.114843	-7.36496	intron_retention	chr12:50490755-50492496:+	True
chr12:52448108-52448110:+:end	NR4A1	NR4A1	chr12	52448108	52448110	+	5	97	3.8286	5.21428e-15	2	452	10.8398	0	False	False	False	False	False	True	False	8.82353	98.4018	0	0.151567	-6.88687	intron_retention	chr12:52445352-52448110:+	False
chr12:52449811-52449813:+:end	NR4A1	NR4A1	chr12	52449811	52449813	+	6	97	3.66171	6.11316e-13	3	140	8.17931	0	False	False	False	False	False	True	False	13.2075	98.6842	0	-1.85364	-9.79801	intron_retention	chr12:52448988-52449813:+	True
chr12:52450275-52450277:+:end	NR4A1	NR4A1	chr12	52450275	52450277	+	3	96	4.45109	6.96256e-14	1	381	11.7822	0	False	False	False	False	False	True	False	7.69231	97.9592	0	0.17466	-7.70083	intron_retention	chr12:52449943-52450277:+	True
chr12:52450838-52450840:+:end	NR4A1	NR4A1	chr12	52450838	52450840	+	4	97	4.29035	4.89352e-15	2	403	11.3152	0	False	False	False	False	False	True	False	7.5	98.9879	0	-2.21884	-9.58233	intron_retention	chr12:52450429-52450840:+	True
chr12:52451043-52451045:+:start	NR4A1	NR4A1	chr12	52451043	52451045	+	0	82	5.54328	2.61611e-14	0	408	14.092	0	False	False	False	False	False	True	False	4.7619	84.6154	0	-4.47683	1.59942	intron_retention	chr12:52451043-52451135:+	True
chr12:52451314-52451316:+:start	NR4A1	NR4A1	chr12	52451314	52451316	+	4	47	3.1061	2.94466e-10	2	159	8.79113	0	False	False	False	False	False	True	False	10.1695	49.7126	0	-2.96443	1.00234	intron_retention	chr12:52451314-52452471:+	False
chr12:53292242-53292244:-:end	KRT8	KRT8	chr12	53292242	53292244	-	0	6	2.25001	3.39502e-08	23	308	5.66845	0	False	False	False	False	False	True	False	0.726336	6.95865	0	-5.90918	1.12685	intron_retention	chr12:53291402-53292244:-	False
chr12:53292303-53292305:-:start	KRT8	KRT8	chr12	53292303	53292305	-	0	7	2.87717	4.1275e-09	10	402	7.99784	0	False	False	False	False	False	True	False	0.363714	8.90456	0	-0.987042	-7.01677	intron_retention	chr12:53292303-53292462:-,chr12:53292303-53292456:-	True
chr12:53293849-53293851:-:start	KRT8	KRT8	chr12	53293849	53293851	-	0	7	2.96867	1.83939e-09	3	374	9.91647	0	False	False	False	False	False	True	False	0.133363	7.81772	0	1.7071	-3.32515	intron_retention	chr12:53293849-53294371:-	True
chr12:53294467-53294469:-:start	KRT8	KRT8	chr12	53294467	53294469	-	0	9	3.01727	1.29224e-09	17	581	7.64097	0	False	False	False	False	False	True	False	0.617653	10.752	0	0.858979	-6.16683	intron_retention	chr12:53294467-53294942:-	True
chr12:53295003-53295005:-:start	KRT8	KRT8	chr12	53295003	53295005	-	0	5	2.28208	3.78346e-08	18	331	6.29641	0	False	False	False	False	False	True	False	0.472813	5.89283	0	1.3714	-5.24303	intron_retention	chr12:53295003-53295647:-	True
chr12:53298439-53298441:-:end	KRT8	KRT8	chr12	53298439	53298441	-	0	3	1.95342	1.44506e-06	11	179	6.11809	0	False	False	False	False	False	True	False	0.349214	4.30633	0	-4.46509	1.66006	intron_retention	chr12:53295856-53298441:-	True
chr12:53410254-53410256:+:end	EIF4B	EIF4B	chr12	53410254	53410256	+	4	23	2.16547	1.64505e-06	13	65	3.61105	5.82497e-29	False	False	False	False	False	True	False	6.53595	28.2051	0.0761015	-0.406325	-6.78897	intron_retention	chr12:53402427-53410256:+,chr12:53400280-53410256:+	True
chr12:53412579-53412581:+:end	EIF4B	EIF4B	chr12	53412579	53412581	+	0	6	2.67537	8.4936e-08	1	44	8.12472	0	False	False	False	False	False	True	False	0.3386	6.80556	0.0761015	-0.340048	-9.49477	intron_retention	chr12:53410394-53412581:+	True
chr12:53413691-53413693:+:end	EIF4B	EIF4B	chr12	53413691	53413693	+	0	19	3.74244	4.1994e-07	3	106	7.40054	0	False	False	False	False	False	True	False	0.983607	26.1426	0.0761015	0.985801	-7.49943	intron_retention	chr12:53412790-53413693:+	True
chr12:53413810-53413812:+:start	EIF4B	EIF4B	chr12	53413810	53413812	+	0	12	3.32611	9.12422e-08	4	115	7.28843	0	False	False	False	False	False	True	False	0.655738	14.4928	0.0761015	-6.67578	-0.333075	intron_retention	chr12:53413810-53415589:+,chr12:53413810-53415499:+	True
chr12:53415644-53415646:+:start	EIF4B	EIF4B	chr12	53415644	53415646	+	0	12	3.09642	1.18489e-07	7	124	6.15555	0	False	False	False	False	False	True	False	1.09375	15.5206	0.0761015	-7.41005	1.74686	intron_retention	chr12:53415644-53416276:+	True
chr12:53421563-53421565:+:end	EIF4B	EIF4B	chr12	53421563	53421565	+	1	18	3.28175	3.85833e-10	9	143	5.92491	0	False	False	False	False	False	True	False	1.70576	20.1413	0.0761015	0.660911	-8.16844	intron_retention	chr12:53416411-53421565:+	True
chr12:53421796-53421798:+:end	EIF4B	EIF4B	chr12	53421796	53421798	+	0	11	3.05775	1.40816e-07	6	117	6.49094	0	False	False	False	False	False	True	False	0.583516	12.881	0.0761015	-1.01635	-7.24667	intron_retention	chr12:53421703-53421798:+	True
chr12:53427587-53427589:+:end	EIF4B	EIF4B	chr12	53427587	53427589	+	0	10	2.97891	2.8263e-09	5	111	6.50305	0	False	False	False	False	False	True	False	0.771605	11.8547	0.0761015	-1.09728	-7.88773	intron_retention	chr12:53421972-53427589:+	True
chr12:53428393-53428395:+:end	EIF4B	EIF4B	chr12	53428393	53428395	+	0	3	2.12826	2.3562e-05	0	38	8.59614	0	False	False	False	False	False	True	False	0.152788	4.7619	0.0761015	-0.627128	-7.00508	intron_retention	chr12:53427818-53428395:+	True
chr12:53431190-53431192:+:end	EIF4B	EIF4B	chr12	53431190	53431192	+	0	9	3.05713	1.8268e-09	3	96	7.40127	0	False	False	False	False	False	True	False	0.388802	10.5601	0.0761015	0.91715	-4.05568	intron_retention	chr12:53428493-53431192:+	True
chr12:53432137-53432139:+:end	EIF4B	EIF4B	chr12	53432137	53432139	+	1	19	2.99954	4.69537e-10	17	181	5.21782	0	False	False	False	False	False	True	False	2.26655	21.3043	0.0761015	0.459154	-7.70367	intron_retention	chr12:53431406-53432139:+	True
chr12:53432195-53432197:+:start	EIF4B	EIF4B	chr12	53432195	53432197	+	1	19	2.96353	5.40367e-08	17	176	5.10205	0	True	False	False	False	False	True	False	1.96629	23	0.0761015	-8.86761	1.16156	intron_retention	chr12:53432195-53433018:+	True
chr12:53433019-53433021:+:end	EIF4B	EIF4B	chr12	53433019	53433021	+	4	26	2.43178	5.80646e-09	45	261	3.96129	0	False	False	False	False	False	True	False	4.53752	29.8507	0.0761015	-1.3484	-5.55575	intron_retention	chr12:53432195-53433021:+	True
chr12:53433127-53433129:+:start	EIF4B	EIF4B	chr12	53433127	53433129	+	0	7	2.17672	1.84784e-07	8	65	4.68553	0	False	False	False	False	False	True	False	1.06693	8.84354	0.0761015	-7.14025	-0.109965	intron_retention	chr12:53433127-53433413:+	True
chr12:53433924-53433926:+:end	EIF4B	EIF4B	chr12	53433924	53433926	+	1	12	2.53597	3.49443e-08	14	119	4.77425	0	False	False	False	False	False	True	False	1.97664	14.9613	0.0761015	0.528632	-2.8773	intron_retention	chr12:53433486-53433926:+	False
chr12:53683996-53683998:+:start	ESPL1	ESPL1	chr12	53683996	53683998	+	15	40	1.30023	2.08433e-07	13	8	-0.567751	0.186734	False	False	False	False	False	True	False	18.6047	48.1481	0	-6.80497	0.293268	intron_retention	chr12:53683996-53684130:+	True
chr12:53689620-53689622:+:end	C12orf10,PFDN5	PFDN5	chr12	53689620	53689622	+	1	4	0.823644	0.0020139	11	31	2.39811	5.70355e-14	False	False	False	False	False	True	False	2.31481	5.31792	0	-0.487657	-7.00269	intron_retention	chr12:53689423-53689622:+	True
chr12:53691826-53691828:+:end	C12orf10,PFDN5	PFDN5	chr12	53691826	53691828	+	1	2	0.521013	0.0450367	13	26	1.7921	1.01504e-07	False	False	False	False	False	True	False	2.08062	4.26894	0	-0.580113	-8.25684	intron_retention	chr12:53691708-53691828:+	True
chr12:53693737-53693739:+:start	C12orf10,PFDN5	C12orf10	chr12	53693737	53693739	+	1	21	3.30947	1.35385e-07	2	30	5.23021	6.14134e-33	False	False	False	False	False	True	False	3.07018	25.3623	0	-5.67002	-1.12022	intron_retention	chr12:53693737-53693933:+	True
chr12:53694046-53694048:+:start	C12orf10,PFDN5	C12orf10	chr12	53694046	53694048	+	3	15	2.02282	1.6152e-07	6	22	2.95709	1.24867e-14	False	False	False	False	False	True	False	4.12371	17.6	0	-6.13797	0.473343	intron_retention	chr12:53694046-53696817:+	True
chr12:53699689-53699691:+:end	C12orf10,PFDN5	C12orf10	chr12	53699689	53699691	+	6	18	1.37756	2.85948e-05	9	17	1.59444	4.41682e-05	False	False	False	False	False	True	False	8.96552	22.2222	0	-0.455257	-4.48593	intron_retention	chr12:53696977-53699691:+	True
chr12:53699979-53699981:+:end	C12orf10,PFDN5	C12orf10	chr12	53699979	53699981	+	2	16	2.39385	2.65711e-08	4	21	3.50965	1.08354e-17	False	False	False	False	False	True	False	3.34928	18.75	0	0.0430732	-7.47983	intron_retention	chr12:53699844-53699981:+	True
chr12:53700461-53700463:+:end	C12orf10,PFDN5	C12orf10	chr12	53700461	53700463	+	3	33	2.88423	7.3203e-09	7	50	4.28653	5.79325e-41	False	False	False	False	False	True	False	7.07965	37.3563	0	1.68073	-6.0473	intron_retention	chr12:53700104-53700463:+	True
chr12:53700645-53700647:+:start	C12orf10,PFDN5	C12orf10	chr12	53700645	53700647	+	3	33	3.10639	4.51639e-08	4	42	4.79724	0	False	False	False	False	False	True	False	7.23684	40.9524	0	-5.01058	0.0933087	intron_retention	chr12:53700645-53700749:+	False
chr12:53849242-53849244:+:end	PRR13,PCBP2,RP11-793H13.8	PCBP2	chr12	53849242	53849244	+	0	2	1.53457	0.00612697	1	18	5.99234	2.24169e-16	False	False	False	False	False	True	False	0.226929	4.32633	1.62794e-17	1.52066	-5.02462	intron_retention	chr12:53849154-53849244:+	True
chr12:53849666-53849668:+:end	PRR13,PCBP2,RP11-793H13.8	PCBP2	chr12	53849666	53849668	+	0	2	1.48717	0.000301186	2	21	4.50351	2.26274e-19	False	False	False	False	False	True	False	0.633803	3.17634	1.62794e-17	-0.368032	-7.71888	intron_retention	chr12:53849277-53849668:+	True
chr12:53849785-53849787:+:start	PRR13,PCBP2,RP11-793H13.8	PCBP2	chr12	53849785	53849787	+	0	2	1.47639	0.000389341	2	20	4.76768	9.5131e-21	False	False	False	False	False	True	False	0.332226	2.85714	1.62794e-17	-7.99349	-1.59163	intron_retention	chr12:53849785-53853055:+	True
chr12:53856351-53856353:+:start	PRR13,PCBP2,RP11-793H13.8	PCBP2	chr12	53856351	53856353	+	0	1	0.95037	0.0255453	2	14	3.73676	1.60902e-10	False	False	False	False	False	True	False	0.232019	2.16165	1.62794e-17	-4.72226	1.80628	intron_retention	chr12:53856351-53858543:+	True
chr12:53861002-53861004:+:end	PRR13,PCBP2,RP11-793H13.8	PCBP2	chr12	53861002	53861004	+	0	1	1.41314	0.000392319	2	24	5.33742	6.27066e-32	False	False	False	False	False	True	False	0.235294	2.31214	1.62794e-17	1.23428	-8.47291	intron_retention	chr12:53859757-53861004:+,chr12:53858636-53861004:+	True
chr12:53862616-53862618:+:start	PRR13,PCBP2	PCBP2	chr12	53862616	53862618	+	0	2	1.28769	0.00323383	3	20	3.78387	8.45118e-13	False	False	False	False	False	True	False	0.491228	3.10078	1.62794e-17	-4.73665	0.434088	intron_retention	chr12:53862616-53865421:+	True
chr12:53873187-53873189:+:end	PRR13,PCBP2	PCBP2	chr12	53873187	53873189	+	1	3	0.630902	0.00403426	23	29	0.842758	0.00179806	False	False	False	False	False	True	False	2.22393	3.58744	1.62794e-17	1.45897	-6.47745	intron_retention	chr12:53865591-53873189:+	False
chr12:53897494-53897496:+:end	TARBP2	TARBP2	chr12	53897494	53897496	+	13	40	1.56735	3.98038e-06	11	15	1.02484	0.00827929	False	False	False	False	False	True	False	20.4819	48.2759	0	-3.20257	-9.48319	intron_retention	chr12:53896913-53897496:+	True
chr12:54675167-54675169:+:end	HNRNPA1	HNRNPA1,HNRNPA1P10	chr12	54675167	54675169	+	0	16	3.53067	9.5803e-12	22	1031	8.30203	0	False	False	False	False	False	True	False	0.688547	16.9296	0	-1.13431	-10.6432	intron_retention	chr12:54675079-54675169:+,chr12:54674606-54675169:+	True
chr12:54675576-54675578:+:end	HNRNPA1	HNRNPA1,HNRNPA1P10	chr12	54675576	54675578	+	0	13	3.19402	5.99121e-11	31	1063	7.64816	0	False	False	False	False	False	True	False	0.724013	13.6997	0	-1.04924	-7.30649	intron_retention	chr12:54675286-54675578:+	True
chr12:54675871-54675873:+:end	HNRNPA1	HNRNPA1,HNRNPA1P10	chr12	54675871	54675873	+	0	9	3.1433	1.22949e-09	7	648	9.72558	0	False	False	False	False	False	True	False	0.205002	9.78808	0	1.02829	-5.71595	intron_retention	chr12:54675725-54675873:+	True
chr12:54676175-54676177:+:end	HNRNPA1	HNRNPA1,HNRNPA1P10	chr12	54676175	54676177	+	0	5	2.4747	7.43566e-08	9	370	7.89489	0	False	False	False	False	False	True	False	0.281385	6.21171	0	1.0734	-10.1439	intron_retention	chr12:54676084-54676177:+	True
chr12:54676354-54676356:+:end	HNRNPA1	HNRNPA1,HNRNPA1P10	chr12	54676354	54676356	+	0	10	3.24414	3.33177e-10	12	727	8.76544	0	False	False	False	False	False	True	False	0.478278	11.5991	0	-1.37496	-8.16492	intron_retention	chr12:54676270-54676356:+	True
chr12:54676449-54676451:+:start	HNRNPA1	HNRNPA1,HNRNPA1P10	chr12	54676449	54676451	+	0	18	3.68799	2.91855e-12	20	1065	8.54886	0	False	False	False	False	False	True	False	0.738101	18.8702	0	-5.74808	-0.206363	intron_retention	chr12:54676449-54676583:+	True
chr12:54677593-54677595:+:end	HNRNPA1	HNRNPA1,HNRNPA1P10	chr12	54677593	54677595	+	1	21	3.18352	8.73145e-12	54	1240	6.83628	0	False	False	False	False	False	True	False	1.55755	22.0649	0	0.701611	-5.24393	intron_retention	chr12:54676658-54677595:+	True
chr12:54678039-54678041:+:end	HNRNPA1	HNRNPA1,HNRNPA1P10	chr12	54678039	54678041	+	0	6	2.31019	1.30355e-08	29	525	6.28158	0	False	False	False	False	False	True	False	0.608519	7.06844	0	-1.02747	-6.23111	intron_retention	chr12:54677751-54678041:+	True
chr12:54678330-54678332:+:end	HNRNPA1	HNRNPA1,HNRNPA1P10	chr12	54678330	54678332	+	5	6	0.279186	0.0243615	247	452	1.56705	0	False	False	False	False	False	True	False	5.91249	7.39513	0	0.274247	-5.27542	intron_retention	chr12:54678101-54678332:+	False
chr12:54855890-54855892:-:end	GTSF1	GTSF1	chr12	54855890	54855892	-	0	2	1.53672	0.000122697	1	15	5.14122	2.0891e-19	False	False	False	False	False	True	False	0.847458	3.5473	4.65452e-37	-5.93493	0.994171	intron_retention	chr12:54854255-54855892:-	True
chr12:54856423-54856425:-:end	GTSF1	GTSF1	chr12	54856423	54856425	-	0	1	1.50112	0.000518399	0	10	8.48243	9.33208e-19	False	False	False	False	False	True	False	0.221239	2.26876	4.65452e-37	-6.95862	1.16442	intron_retention	chr12:54855956-54856425:-	True
chr12:56182927-56182929:-:start	DNAJC14,SARNP,RP11-762I7.5	SARNP	chr12	56182927	56182929	-	0	5	2.61324	0.000153589	0	12	12.0687	3.1408e-19	False	False	False	False	False	True	False	0	7.52212	1.83707e-11	1.50634	-6.86776	intron_retention	chr12:56182927-56184350:-	True
chr12:56361830-56361832:+:end	CDK2	CDK2	chr12	56361830	56361832	+	0	8	2.26919	0.000298549	2	16	4.35089	3.92676e-13	False	False	False	False	False	True	False	1.33779	13.8095	0.000839062	0.386298	-8.6159	intron_retention	chr12:56361718-56361832:+	True
chr12:56361953-56361955:+:start	CDK2	CDK2	chr12	56361953	56361955	+	0	9	2.48917	9.82521e-05	2	20	4.54554	2.56702e-17	False	False	False	False	False	True	False	2.02703	16	0.000839062	-2.94096	-0.00628613	intron_retention	chr12:56361953-56362561:+	True
chr12:56363256-56363258:+:end	CDK2	CDK2	chr12	56363256	56363258	+	0	5	2.3212	1.1355e-05	0	10	5.48651	2.49986e-13	False	False	False	False	False	True	False	0.843882	7.61421	0.000839062	0.931344	-5.60453	intron_retention	chr12:56362732-56363258:+	True
chr12:56364825-56364827:+:end	CDK2	CDK2	chr12	56364825	56364827	+	2	8	1.34671	0.000169854	7	17	1.98007	2.77711e-06	False	False	False	False	False	True	False	3.7594	11.5789	0.000839062	1.98265	-6.32508	intron_retention	chr12:56363360-56364827:+	True
chr12:56365302-56365304:+:end	CDK2	CDK2	chr12	56365302	56365304	+	1	13	2.39851	7.73032e-07	6	39	4.17545	1.35392e-31	False	False	False	False	False	True	False	3.21716	16.4087	0.000839062	-0.635343	-8.88762	intron_retention	chr12:56365031-56365304:+	False
chr12:56510556-56510558:+:end	ZC3H10,RPL41	RPL41	chr12	56510556	56510558	+	29	66	1.15218	7.21047e-12	476	2772	3.98074	0	False	False	False	False	False	True	False	31.86	67.0005	0	1.96262	-6.79311	intron_retention	chr12:56510443-56510558:+	False
chr12:56510583-56510585:+:start	ZC3H10,RPL41	RPL41	chr12	56510583	56510585	+	8	17	0.917749	8.19194e-09	265	1004	3.08456	0	False	False	False	False	False	True	False	9.57707	18.7216	0	-6.32803	1.39995	intron_retention	chr12:56510583-56510972:+	True
chr12:56510970-56510972:+:end	ZC3H10,RPL41	RPL41	chr12	56510970	56510972	+	5	11	0.877514	1.0853e-06	174	486	2.44731	0	True	False	False	False	False	True	False	6.50888	13.2705	0	-2.90567	-8.44943	intron_retention	chr12:56510613-56510972:+	True
chr12:56511263-56511265:+:end	ZC3H10,RPL41	RPL41	chr12	56511263	56511265	+	1	15	2.52241	2.98848e-11	98	1308	5.69655	0	False	False	False	False	False	True	False	2.3224	16.224	0	1.04917	-8.19603	intron_retention	chr12:56510995-56511265:+	False
chr12:56522493-56522495:+:start	ESYT1	ESYT1	chr12	56522493	56522495	+	4	23	2.19923	1.54644e-06	4	23	3.86632	5.72063e-17	False	False	False	False	False	True	False	9.70874	28.2609	0.037379	-4.71697	-0.496772	intron_retention	chr12:56522493-56524365:+	True
chr12:56524572-56524574:+:end	ESYT1	ESYT1	chr12	56524572	56524574	+	1	16	3.08525	1.33503e-05	1	17	6.14504	2.01139e-19	False	False	False	False	False	True	False	3.9604	20.2128	0.037379	1.77736	-7.06015	intron_retention	chr12:56524407-56524574:+	True
chr12:56524709-56524711:+:start	ESYT1	ESYT1	chr12	56524709	56524711	+	0	12	3.26864	3.43954e-05	0	14	7.17354	1.77716e-19	False	False	False	False	False	True	False	1.6129	17.6471	0.037379	-7.42414	1.44484	intron_retention	chr12:56524709-56524823:+	True
chr12:56525025-56525027:+:end	ESYT1	ESYT1	chr12	56525025	56525027	+	2	22	2.79841	1.13141e-07	3	28	4.82435	1.37915e-28	False	False	False	False	False	True	False	5.26316	27.4809	0.037379	-0.710666	-8.11604	intron_retention	chr12:56524897-56525027:+	True
chr12:56525100-56525102:+:start	ESYT1	ESYT1	chr12	56525100	56525102	+	1	18	2.97815	3.74727e-05	1	18	5.29182	5.72221e-18	False	False	False	False	False	True	False	2.1978	23.4694	0.037379	-7.6584	0.088774	intron_retention	chr12:56525100-56525260:+	True
chr12:56525350-56525352:+:start	ESYT1	ESYT1	chr12	56525350	56525352	+	0	12	3.10755	6.05007e-06	0	17	6.48648	3.08855e-23	False	False	False	False	False	True	False	1.29032	16.6667	0.037379	-3.95195	0.651648	intron_retention	chr12:56525350-56525532:+	True
chr12:56525990-56525992:+:end	ESYT1	ESYT1	chr12	56525990	56525992	+	1	12	2.4289	1.18325e-06	2	20	4.52871	2.48891e-20	False	False	False	False	False	True	False	2.27273	15.873	0.037379	-0.05197	-9.97193	intron_retention	chr12:56525588-56525992:+	True
chr12:56526116-56526118:+:start	ESYT1	ESYT1	chr12	56526116	56526118	+	0	11	3.00455	1.62887e-05	0	15	6.33885	5.47502e-20	False	False	False	False	False	True	False	1.23457	15.3333	0.037379	-3.28119	-0.97986	intron_retention	chr12:56526116-56526204:+	True
chr12:56526500-56526502:+:end	ESYT1	ESYT1	chr12	56526500	56526502	+	1	20	2.96363	3.83839e-07	2	29	5.17262	1.76363e-32	False	False	False	False	False	True	False	4.16667	24.812	0.037379	0.656797	-5.81545	intron_retention	chr12:56526381-56526502:+	True
chr12:56575263-56575265:-:end	SMARCC2	SMARCC2	chr12	56575263	56575265	-	7	18	1.25362	3.89182e-05	9	17	1.63244	1.13222e-05	False	False	False	False	False	True	False	9.52381	24.3902	1.17036e-27	-7.78336	-1.54693	intron_retention	chr12:56574885-56575265:-	True
chr12:56575381-56575383:-:start	SMARCC2	SMARCC2	chr12	56575381	56575383	-	0	14	3.1455	7.71941e-07	1	14	5.77052	5.72834e-17	False	False	False	False	False	True	False	2.68456	18.1818	1.17036e-27	0.535114	-5.20168	intron_retention	chr12:56575381-56575487:-	True
chr12:56637917-56637919:-:start	ANKRD52	ANKRD52	chr12	56637917	56637919	-	13	50	1.80091	1.57725e-06	15	17	0.568065	0.126255	False	False	False	False	False	True	False	21.0526	62.1622	0	1.0322	-7.3919	intron_retention	chr12:56637917-56638136:-	True
chr12:56645796-56645798:-:end	ANKRD52	ANKRD52	chr12	56645796	56645798	-	10	36	1.68307	0.00153409	10	10	0.211927	0.728431	False	False	False	False	False	True	False	18.6916	58.6207	0	-5.69435	-0.564462	intron_retention	chr12:56642654-56645798:-	True
chr12:56646870-56646872:-:start	ANKRD52	ANKRD52	chr12	56646870	56646872	-	3	36	3.0982	1.14006e-06	3	10	2.41957	1.03227e-05	False	False	False	False	False	True	False	5.50459	51.8519	0	-0.043206	-6.06123	intron_retention	chr12:56646870-56647071:-	True
chr12:56648504-56648506:-:start	ANKRD52	ANKRD52	chr12	56648504	56648506	-	4	48	3.24308	3.65187e-08	3	12	2.7842	3.54733e-08	False	False	False	False	False	True	False	8.51064	60	0	1.52216	-7.64683	intron_retention	chr12:56648504-56648648:-	True
chr12:56649565-56649567:-:end	ANKRD52	ANKRD52	chr12	56649565	56649567	-	7	43	2.33111	1.15661e-06	6	10	1.23893	0.013971	False	False	False	False	False	True	False	10.1124	56	0	-5.03591	1.04425	intron_retention	chr12:56648736-56649567:-	True
chr12:57032887-57032889:-:end	SNORD59B,ATP5B,SNORD59A	ATP5B	chr12	57032887	57032889	-	0	3	1.3203	1.39659e-05	20	108	3.82365	0	False	False	False	False	False	True	False	0.977995	3.5781	0	-4.81938	1.48394	intron_retention	chr12:57032207-57032889:-	False
chr12:57033091-57033093:-:start	SNORD59B,ATP5B,SNORD59A	ATP5B	chr12	57033091	57033093	-	0	2	1.55005	5.29938e-05	7	76	5.26581	0	False	False	False	False	False	True	False	0.637813	3.55836	0	2.25122	-4.38665	intron_retention	chr12:57033091-57033763:-	True
chr12:57033976-57033978:-:start	SNORD59B,ATP5B,SNORD59A	ATP5B	chr12	57033976	57033978	-	0	6	2.48764	5.81199e-08	9	200	6.64693	0	False	False	False	False	False	True	False	0.70285	7.89474	0	-1.32143	-8.62083	intron_retention	chr12:57033976-57036241:-	True
chr12:57036454-57036456:-:end	SNORD59B,ATP5B,SNORD59A	ATP5B	chr12	57036454	57036456	-	0	6	2.44432	1.32346e-07	7	181	6.93053	0	False	False	False	False	False	True	False	0.441945	7.2575	0	-5.80453	1.30436	intron_retention	chr12:57036364-57036456:-	True
chr12:57037184-57037186:-:end	SNORD59B,ATP5B,SNORD59A	ATP5B	chr12	57037184	57037186	-	2	11	1.73856	2.9823e-09	50	261	3.7245	0	False	False	False	False	False	True	False	3.16289	11.762	0	-5.03783	1.82077	intron_retention	chr12:57036615-57037186:-	True
chr12:57037371-57037373:-:start	SNORD59B,ATP5B,SNORD59A	ATP5B	chr12	57037371	57037373	-	0	1	0.628369	0.0258342	23	64	2.4131	1.89654e-27	False	False	False	False	False	True	False	0.910317	2.20226	0	0.63418	-6.49467	intron_retention	chr12:57037371-57037620:-	True
chr12:57037742-57037744:-:start	SNORD59B,ATP5B,SNORD59A	ATP5B	chr12	57037742	57037744	-	0	4	2.21192	5.88712e-07	4	157	7.939	0	False	False	False	False	False	True	False	0.250784	4.62747	0	1.72261	-5.5286	intron_retention	chr12:57037742-57038564:-	True
chr12:57038739-57038741:-:start	SNORD59B,ATP5B,SNORD59A	ATP5B	chr12	57038739	57038741	-	0	9	2.64312	2.45517e-08	15	286	6.35755	0	False	False	False	False	False	True	False	1.02241	10.0685	0	-0.87495	-4.5605	intron_retention	chr12:57038739-57038954:-	True
chr12:57039137-57039139:-:start	SNORD59B,ATP5B,SNORD59A	ATP5B	chr12	57039137	57039139	-	0	9	2.51833	2.096e-09	22	321	5.85801	0	False	False	False	False	False	True	False	1.23283	9.71145	0	-1.15686	-10.0884	intron_retention	chr12:57039137-57039620:-	True
chr12:57080701-57080703:-:start	PTGES3	PTGES3	chr12	57080701	57080703	-	19	96	2.26987	2.49655e-12	5	95	6.18129	0	False	False	False	False	False	True	False	21.9512	97.6471	0.0983761	2.35515	-8.53124	intron_retention	chr12:57080701-57081781:-	Ambiguous
chr12:57484905-57484907:+:end	NAB2	NAB2	chr12	57484905	57484907	+	4	80	3.90617	4.31041e-12	3	72	6.41971	0	False	False	False	False	False	True	False	7.59494	83.871	9.35184e-20	0.634125	-7.75103	intron_retention	chr12:57483137-57484907:+	True
chr12:57486228-57486230:+:end	NAB2	NAB2	chr12	57486228	57486230	+	3	80	4.32342	7.67346e-12	3	50	5.84506	0	False	False	False	False	False	True	False	7.07965	85.7143	9.35184e-20	-0.368999	-8.28489	intron_retention	chr12:57485781-57486230:+	True
chr12:57486364-57486366:+:start	NAB2	NAB2	chr12	57486364	57486366	+	5	83	3.65919	1.5345e-10	8	61	4.38909	0	False	False	False	False	False	True	False	8.64198	91.0256	9.35184e-20	-4.56084	1.27175	intron_retention	chr12:57486364-57486699:+	True
chr12:57486751-57486753:+:start	NAB2	NAB2	chr12	57486751	57486753	+	1	81	5.08355	4.5459e-13	2	71	7.70374	0	False	False	False	False	False	True	False	3.47222	85	9.35184e-20	-8.31551	0.73736	intron_retention	chr12:57486751-57486845:+	True
chr12:57487381-57487383:+:start	NAB2	NAB2	chr12	57487381	57487383	+	4	93	4.04586	1.53326e-13	3	54	5.89521	0	False	False	False	False	False	True	False	9.30233	97.0149	9.35184e-20	-4.64905	1.26896	intron_retention	chr12:57487381-57488394:+	False
chr12:57624583-57624585:+:end	SHMT2	SHMT2	chr12	57624583	57624585	+	0	12	3.07936	8.36146e-08	3	91	7.18546	0	False	False	False	False	False	True	False	1.25	14.81	0	0.00710941	-10.2685	intron_retention	chr12:57623594-57624585:+	Ambiguous
chr12:57625261-57625263:+:end	SHMT2	SHMT2	chr12	57625261	57625263	+	1	10	2.06567	9.1553e-08	8	63	4.45548	0	False	False	False	False	False	True	False	3.64026	12.3333	0	-1.19973	-5.32751	intron_retention	chr12:57624783-57625263:+	True
chr12:57625493-57625495:+:end	SHMT2	SHMT2	chr12	57625493	57625495	+	1	13	2.37807	1.03701e-08	7	69	4.96858	0	False	False	False	False	False	True	False	2.64901	15.4639	0	-0.567024	-7.89635	intron_retention	chr12:57625343-57625495:+	True
chr12:57625991-57625993:+:end	SHMT2	SHMT2	chr12	57625991	57625993	+	0	10	2.76901	5.8183e-10	5	89	6.28934	0	False	False	False	False	False	True	False	1.14613	11.6985	0	-0.0321257	-9.61831	intron_retention	chr12:57625696-57625993:+	True
chr12:57626075-57626077:+:start	SHMT2	SHMT2	chr12	57626075	57626077	+	0	9	2.76165	8.20804e-09	4	79	6.52304	0	False	False	False	False	False	True	False	0.985915	10.9223	0	-3.68961	0.674415	intron_retention	chr12:57626075-57626235:+	True
chr12:57626358-57626360:+:start	SHMT2	SHMT2	chr12	57626358	57626360	+	0	5	1.74613	2.02184e-06	4	30	4.21572	1.13913e-29	False	False	False	False	False	True	False	1.2959	6.29032	0	-7.96305	-1.50005	intron_retention	chr12:57626358-57626486:+	True
chr12:57626626-57626628:+:start	SHMT2	SHMT2	chr12	57626626	57626628	+	3	12	1.49039	1.42691e-06	22	86	3.10189	0	False	False	False	False	False	True	False	4.86224	16.3743	0	-6.29322	-0.331639	intron_retention	chr12:57626626-57626962:+	True
chr12:57627343-57627345:+:end	SHMT2	SHMT2	chr12	57627343	57627345	+	2	13	2.08254	3.67601e-09	16	111	4.27686	0	False	False	False	False	False	True	False	3.76812	14.6907	0	0.118794	-7.67767	intron_retention	chr12:57627128-57627345:+	True
chr12:57627445-57627447:+:start	SHMT2	SHMT2	chr12	57627445	57627447	+	0	10	2.99107	7.77155e-09	1	56	7.40678	0	False	False	False	False	False	True	False	1.1236	11.8812	0	-4.21068	1.45348	intron_retention	chr12:57627445-57627531:+	True
chr12:57627687-57627689:+:start	SHMT2	SHMT2	chr12	57627687	57627689	+	0	10	2.7701	1.09388e-07	3	58	6.35052	0	False	False	False	False	False	True	False	1.11111	12.6582	0	-5.41212	-0.535353	intron_retention	chr12:57627687-57627785:+	True
chr12:57627893-57627895:+:start	SHMT2	SHMT2	chr12	57627893	57627895	+	1	12	2.39866	4.8817e-10	6	70	5.22024	0	False	False	False	False	False	True	False	2.33645	12.8676	0	-8.23436	1.11929	intron_retention	chr12:57627893-57628016:+	False
chr12:57989668-57989670:+:end	PIP4K2C	PIP4K2C	chr12	57989668	57989670	+	0	14	2.98777	2.31569e-07	1	12	5.20591	5.32811e-16	False	False	False	False	False	True	False	3.10078	18.1818	7.87539e-06	0.191147	-5.13837	intron_retention	chr12:57989005-57989670:+	True
chr12:57989814-57989816:+:start	PIP4K2C	PIP4K2C	chr12	57989814	57989816	+	1	15	2.91219	8.55175e-06	1	11	5.22129	1.4916e-13	False	False	False	False	False	True	False	2.29885	22.3881	7.87539e-06	-4.3332	-0.451697	intron_retention	chr12:57989814-57992847:+	True
chr12:57992994-57992996:+:start	PIP4K2C	PIP4K2C	chr12	57992994	57992996	+	1	15	2.83983	5.20002e-06	1	10	4.84941	5.11134e-12	False	False	False	False	False	True	False	4.93827	21.3333	7.87539e-06	-5.93428	1.7525	intron_retention	chr12:57992994-57994106:+	True
chr12:58142400-58142402:-:start	CDK4	MIR6759,CDK4	chr12	58142400	58142402	-	0	2	1.04574	0.00174048	5	17	2.79432	5.19709e-10	False	False	False	False	False	True	False	1.50479	3.36907	7.02471e-28	1.22914	-6.08574	intron_retention	chr12:58142400-58142964:-	False
chr12:58143100-58143102:-:start	CDK4	CDK4	chr12	58143100	58143102	-	0	4	1.75595	2.62491e-05	4	31	4.22098	4.13442e-29	False	False	False	False	False	True	False	0.879397	6.0241	7.02471e-28	-0.195133	-7.98953	intron_retention	chr12:58143100-58143236:-	True
chr12:58144703-58144705:-:end	CDK4	CDK4	chr12	58144703	58144705	-	0	2	0.711816	0.0347076	8	17	1.79113	0.000197766	False	False	False	False	False	True	False	2.16685	3.13631	7.02471e-28	-5.68147	-1.24765	intron_retention	chr12:58144548-58144705:-	True
chr12:58144873-58144875:-:start	CDK4	CDK4	chr12	58144873	58144875	-	0	2	0.981644	0.00516654	4	13	2.80307	9.19138e-08	False	False	False	False	False	True	False	1.1236	2.83465	7.02471e-28	-1.12687	-6.67898	intron_retention	chr12:58144873-58144989:-	True
chr12:58145519-58145521:-:start	CDK4	CDK4	chr12	58145519	58145521	-	1	3	1.04075	0.00155034	8	23	2.34377	4.62793e-09	False	False	False	False	False	True	False	2.06044	4.32836	7.02471e-28	-2.33854	-8.57125	intron_retention	chr12:58145519-58145957:-	False
chr12:58145955-58145957:-:end	CDK4	CDK4	chr12	58145955	58145957	-	0	2	1.13612	0.00613134	4	16	3.22436	6.48906e-09	False	False	False	False	False	True	False	1.10803	3.66032	7.02471e-28	-6.11448	2.07358	intron_retention	chr12:58145125-58145957:-	False
chr12:58176890-58176892:+:end	TSFM,RP11-571M6.15,FAM119B	TSFM	chr12	58176890	58176892	+	2	28	3.24551	3.49955e-10	3	43	5.71625	0	False	False	False	False	False	True	False	2.87356	30.4636	0.190351	0.572979	-8.40543	intron_retention	chr12:58176641-58176892:+	True
chr12:58177066-58177068:+:start	TSFM,RP11-571M6.15,FAM119B	TSFM	chr12	58177066	58177068	+	0	6	2.42372	0.000180085	1	12	5.54109	1.61308e-14	False	False	False	False	False	True	False	0.956938	9.61539	0.190351	-6.44241	1.27081	intron_retention	chr12:58177066-58179945:+	True
chr12:58186766-58186768:+:end	TSFM,FAM119B	TSFM	chr12	58186766	58186768	+	1	10	2.53364	0.000916029	1	15	4.64428	7.02382e-12	False	False	False	False	False	True	False	3.08642	18.1159	0.190351	-0.256242	-6.95518	intron_retention	chr12:58180945-58186768:+	True
chr12:58189957-58189959:+:end	TSFM,FAM119B	TSFM	chr12	58189957	58189959	+	1	14	2.47567	3.89692e-05	3	24	4.51836	6.18346e-19	False	False	False	False	False	True	False	3.28947	18.9655	0.190351	1.63204	-5.09066	intron_retention	chr12:58186856-58189959:+	Ambiguous
chr12:58217510-58217512:-:start	CTDSP2	CTDSP2	chr12	58217510	58217512	-	2	78	4.57122	1.63997e-09	2	35	5.9332	6.91541e-42	False	False	False	False	False	True	False	4.58716	88.5714	0	0.226125	-5.99271	intron_retention	chr12:58217510-58217686:-	False
chr12:58217872-58217874:-:start	CTDSP2	CTDSP2	chr12	58217872	58217874	-	0	69	5.20512	4.59695e-12	0	20	7.3134	6.61303e-32	False	False	False	False	False	True	False	2.89855	74.1936	0	-0.176118	-8.36205	intron_retention	chr12:58217872-58218009:-	True
chr12:6442313-6442315:-:start	SCNN1A,TNFRSF1A	TNFRSF1A	chr12	6442313	6442315	-	4	61	3.41513	1.42914e-06	7	11	1.13756	0.0117056	False	False	False	False	False	True	False	6.17284	87.5	0	0.364959	-7.17449	intron_retention	chr12:6442313-6442532:-	False
chr12:6493751-6493753:+:end	LTBR	LTBR	chr12	6493751	6493753	+	0	21	4.02895	7.68025e-07	0	15	6.29467	2.02978e-20	False	False	False	False	False	True	False	1.31004	26.3158	0	0.675672	-6.70884	intron_retention	chr12:6493620-6493753:+	True
chr12:6493850-6493852:+:start	LTBR	LTBR	chr12	6493850	6493852	+	0	33	4.1715	6.80216e-09	2	28	5.62545	3.50794e-29	False	False	False	False	False	True	False	2.77778	39.726	0	-3.88346	1.60228	intron_retention	chr12:6493850-6494187:+	True
chr12:6494390-6494392:+:end	LTBR	LTBR	chr12	6494390	6494392	+	3	45	3.50487	1.63584e-09	9	52	3.85097	6.44644e-35	False	False	False	False	False	True	False	4.33333	53.0435	0	-1.33359	-9.06949	intron_retention	chr12:6494313-6494392:+	True
chr12:6494545-6494547:+:start	LTBR	LTBR	chr12	6494545	6494547	+	9	39	1.99849	2.06589e-06	26	39	1.16115	2.54864e-05	False	False	False	False	False	True	False	11.9298	49.0909	0	-7.05721	-0.368527	intron_retention	chr12:6494545-6495231:+	True
chr12:6495328-6495330:+:start	LTBR	LTBR	chr12	6495328	6495330	+	2	37	3.36767	9.69891e-10	6	36	3.78075	8.64336e-30	False	False	False	False	False	True	False	4.07407	44.898	0	-4.65044	2.3715	intron_retention	chr12:6495328-6495512:+	True
chr12:6497561-6497563:+:end	LTBR	LTBR	chr12	6497561	6497563	+	12	61	2.19103	6.22311e-09	27	44	1.33986	2.2912e-07	False	False	False	False	False	True	False	15	67.0455	0	-0.267701	-7.09516	intron_retention	chr12:6495610-6497563:+	True
chr12:6497671-6497673:+:start	LTBR	LTBR	chr12	6497671	6497673	+	4	54	3.24431	5.15791e-10	10	39	2.98276	6.6544e-23	False	False	False	False	False	True	False	7.94393	58.9286	0	-5.99626	-1.50893	intron_retention	chr12:6497671-6497965:+	False
chr12:6497991-6497993:+:start	LTBR	LTBR	chr12	6497991	6497993	+	4	48	3.12832	1.36586e-08	11	47	3.17886	8.55097e-32	False	False	False	False	False	True	False	6.07287	56.6265	0	-6.30349	0.354719	intron_retention	chr12:6497991-6499277:+	True
chr12:6499823-6499825:+:end	LTBR	LTBR	chr12	6499823	6499825	+	1	40	3.91906	1.42543e-07	3	37	5.12124	1.72016e-31	False	False	False	False	False	True	False	2.40385	46.8085	0	1.59931	-7.04336	intron_retention	chr12:6499506-6499825:+	False
chr12:6601633-6601635:-:start	MRPL51	MRPL51	chr12	6601633	6601635	-	0	6	2.31185	1.72242e-07	3	51	5.8791	0	False	False	False	False	False	True	False	0.977654	7.03851	1.72038e-22	-0.0562249	-4.90522	intron_retention	chr12:6601633-6602027:-	False
chr12:6602221-6602223:-:end	MRPL51	MRPL51	chr12	6602221	6602223	-	0	8	2.33327	5.0882e-09	6	73	5.2366	0	False	False	False	False	False	True	False	1.23153	9.13706	1.72038e-22	-3.574	0.894668	intron_retention	chr12:6602138-6602223:-	True
chr12:66219161-66219163:+:start	HMGA2	HMGA2	chr12	66219161	66219163	+	7	77	3.12862	2.46144e-13	54	160	2.55471	0	False	False	False	False	False	True	False	9.47802	80.3347	0	-8.5884	-1.20484	intron_retention	chr12:66219161-66221780:+	True
chr12:6666808-6666810:-:start	NOP2	NOP2	chr12	6666808	6666810	-	1	13	2.55665	2.8458e-07	4	21	3.69503	2.23055e-16	False	False	False	False	False	True	False	3.35821	16.9811	0	0.296921	-6.08549	intron_retention	chr12:6666808-6669263:-	False
chr12:6669610-6669612:-:end	NOP2	NOP2	chr12	6669610	6669612	-	24	92	1.8973	1.40713e-12	56	112	1.7376	1.26742e-26	False	False	False	False	False	True	False	26.7544	98.4848	0	-3.53177	-1.88917	intron_retention	chr12:6669492-6669612:-	True
chr12:6669735-6669737:-:start	NOP2	NOP2	chr12	6669735	6669737	-	4	91	4.04745	1.29308e-14	12	148	5.48636	0	False	False	False	False	False	True	False	5.99251	94.012	0	-0.493652	-5.30802	intron_retention	chr12:6669735-6669863:-	True
chr12:6670094-6670096:-:end	NOP2	NOP2	chr12	6670094	6670096	-	0	39	4.62543	3.37229e-12	2	68	7.6243	0	False	False	False	False	False	True	False	1.23077	42.7632	0	-4.6063	1.23842	intron_retention	chr12:6669953-6670096:-	True
chr12:6670236-6670238:-:start	NOP2	NOP2	chr12	6670236	6670238	-	2	52	4.02227	1.33428e-12	7	87	5.51028	0	False	False	False	False	False	True	False	3.24484	56.3636	0	-0.66911	-10.3661	intron_retention	chr12:6670236-6670829:-	True
chr12:6670970-6670972:-:start	NOP2	NOP2	chr12	6670970	6670972	-	3	83	4.39767	7.26041e-13	9	102	5.25601	0	False	False	False	False	False	True	False	4.02477	88.5496	0	0.166263	-4.69158	intron_retention	chr12:6670970-6671049:-	True
chr12:6672244-6672246:-:end	NOP2	NOP2	chr12	6672244	6672246	-	1	60	4.76658	2.78368e-12	3	87	7.09659	0	False	False	False	False	False	True	False	3.30882	66.6667	0	-5.22284	1.69624	intron_retention	chr12:6671137-6672246:-	True
chr12:6672336-6672338:-:start	NOP2	NOP2	chr12	6672336	6672338	-	1	77	5.09478	6.47366e-15	3	120	7.85403	0	False	False	False	False	False	True	False	1.72414	79.4118	0	-0.0819374	-7.56535	intron_retention	chr12:6672336-6672480:-	True
chr12:6672937-6672939:-:start	NOP2	NOP2	chr12	6672937	6672939	-	1	47	4.32981	7.9881e-12	5	96	6.18853	0	False	False	False	False	False	True	False	2.6764	51.5957	0	-0.69782	-7.36898	intron_retention	chr12:6672937-6673056:-	True
chr12:6673112-6673114:-:start	NOP2	NOP2	chr12	6673112	6673114	-	1	42	4.37176	2.68234e-09	3	45	5.84137	0	False	False	False	False	False	True	False	2.3569	51.2195	0	0.603434	-8.28345	intron_retention	chr12:6673112-6675266:-	True
chr12:6675692-6675694:-:end	NOP2	NOP2	chr12	6675692	6675694	-	13	93	2.66123	7.03905e-13	34	161	3.5105	0	False	False	False	False	False	True	False	17.8439	95.1613	0	-7.72037	-1.30269	intron_retention	chr12:6675490-6675694:-,chr12:6675502-6675694:-	True
chr12:6675783-6675785:-:start	NOP2	NOP2	chr12	6675783	6675785	-	0	82	5.85965	1.70553e-13	1	116	9.80972	0	False	False	False	False	False	True	False	0.793651	86.755	0	1.07465	-8.09086	intron_retention	chr12:6675783-6675942:-	True
chr12:6675988-6675990:-:start	NOP2	NOP2	chr12	6675988	6675990	-	2	58	4.31309	4.11163e-14	6	78	5.66059	0	False	False	False	False	False	True	False	2.90323	61.1511	0	0.922924	-6.87408	intron_retention	chr12:6675988-6676981:-	True
chr12:6677088-6677090:-:start	NOP2	NOP2	chr12	6677088	6677090	-	5	87	3.85876	6.99766e-14	13	141	5.14044	0	False	False	False	False	False	True	False	8.11808	89.2617	0	-0.759891	-6.75611	intron_retention	chr12:6677088-6677372:-,chr12:6677088-6677304:-	False
chr12:6778194-6778196:-:end	ZNF384	ZNF384	chr12	6778194	6778196	-	3	70	4.03775	1.23635e-11	3	60	6.04521	0	False	False	False	False	False	True	False	6.55738	76.1364	0.681619	-6.00064	-1.28768	intron_retention	chr12:6777281-6778196:-	False
chr12:6779923-6779925:-:end	ZNF384	ZNF384	chr12	6779923	6779925	-	3	65	3.85562	3.65362e-12	5	75	5.80473	0	False	False	False	False	False	True	False	6.53595	69.7479	0.681619	-4.52783	1.21098	intron_retention	chr12:6778355-6779925:-	True
chr12:6780004-6780006:-:start	ZNF384	ZNF384	chr12	6780004	6780006	-	1	57	4.68541	5.66376e-14	2	71	7.55038	0	False	False	False	False	False	True	False	2.23464	61.3636	0.681619	1.10884	-6.85216	intron_retention	chr12:6780004-6781515:-,chr12:6780004-6782381:-	True
chr12:6782379-6782381:-:end	ZNF384	ZNF384	chr12	6782379	6782381	-	2	66	4.3874	6.63136e-13	3	100	7.17755	0	False	False	False	False	False	True	False	3.125	70.9677	0.681619	-5.49396	0.540785	intron_retention	chr12:6781698-6782381:-	True
chr12:6782606-6782608:-:start	ZNF384	ZNF384	chr12	6782606	6782608	-	3	47	3.47061	9.05383e-11	4	65	5.71617	0	False	False	False	False	False	True	False	5.44218	50.3704	0.681619	-0.666705	-5.83957	intron_retention	chr12:6782606-6786332:-,chr12:6782606-6787292:-	True
chr12:6787876-6787878:-:start	ZNF384	ZNF384	chr12	6787876	6787878	-	22	73	1.66264	5.01233e-07	18	24	0.892137	0.0297502	False	False	False	False	False	True	False	36.0825	85.7143	0.681619	-0.357276	-4.64064	intron_retention	chr12:6787876-6788111:-	True
chr12:6788618-6788620:-:end	ZNF384	ZNF384	chr12	6788618	6788620	-	0	77	5.54994	1.44451e-14	0	81	9.74081	0	False	False	False	False	False	True	False	0.900901	80	0.681619	-4.98355	2.70177	intron_retention	chr12:6788349-6788620:-	True
chr12:6788691-6788693:-:start	ZNF384	ZNF384	chr12	6788691	6788693	-	0	42	5.15906	2.82432e-07	0	37	11.0659	0	False	False	False	False	False	True	False	1.25	54.9296	0.681619	2.82243	-7.75204	intron_retention	chr12:6788691-6797332:-	False
chr12:6798261-6798263:-:end	ZNF384	ZNF384	chr12	6798261	6798263	-	4	91	4.08322	1.11424e-11	1	35	7.04905	1.49939e-43	False	False	False	False	False	True	False	8.33333	97.8261	0.681619	-4.9658	0.891474	intron_retention	chr12:6797392-6798263:-	False
chr12:68042962-68042964:+:start	DYRK2	DYRK2	chr12	68042962	68042964	+	5	76	3.59806	1.84272e-09	2	31	5.56444	3.16749e-32	False	False	False	False	False	True	False	12.5	86.4865	0.0154913	-5.28557	0.727447	intron_retention	chr12:68042962-68050885:+	Ambiguous
chr12:68050883-68050885:+:end	DYRK2	DYRK2	chr12	68050883	68050885	+	3	52	3.61104	1.3585e-08	1	23	5.59146	1.32374e-30	False	False	False	False	False	True	False	6.77966	59.4595	0.0154913	0.0971432	-7.47912	intron_retention	chr12:68043725-68050885:+	False
chr12:6958362-6958364:-:start	CDCA3	CDCA3	chr12	6958362	6958364	-	7	28	1.81602	2.10987e-06	11	24	1.8978	1.02002e-07	False	False	False	False	False	True	False	11.1842	35.2381	2.22236e-38	-0.626398	-7.94846	intron_retention	chr12:6958362-6958486:-,chr12:6958362-6958728:-	False
chr12:6958593-6958595:-:start	CDCA3	CDCA3	chr12	6958593	6958595	-	8	32	1.79817	3.91039e-07	10	22	1.96219	1.09351e-08	False	False	False	False	False	True	False	12.8	38.4615	2.22236e-38	-0.67101	-7.63008	intron_retention	chr12:6958593-6958728:-	True
chr12:6959022-6959024:-:start	CDCA3	CDCA3	chr12	6959022	6959024	-	2	27	3.12028	3.78624e-07	3	18	3.87655	2.38357e-16	False	False	False	False	False	True	False	4.37956	34.4828	2.22236e-38	0.858227	-8.7148	intron_retention	chr12:6959022-6959630:-	True
chr12:6959760-6959762:-:start	CDCA3	CDCA3	chr12	6959760	6959762	-	4	31	2.45827	3.85422e-09	7	23	2.83988	1.42921e-14	False	False	False	False	False	True	False	7.84314	35.2941	2.22236e-38	-0.732318	-4.86268	intron_retention	chr12:6959760-6959996:-	True
chr12:6960173-6960175:-:start	CDCA3	CDCA3	chr12	6960173	6960175	-	9	30	1.56419	5.25717e-05	10	19	1.54756	0.000125182	False	False	False	False	False	True	False	15.2381	40	2.22236e-38	-0.573784	-5.7677	intron_retention	chr12:6960173-6960385:-	False
chr12:69979304-69979306:+:start	CCT2	CCT2	chr12	69979304	69979306	+	0	6	2.35687	9.90394e-08	5	70	5.53638	0	False	False	False	False	False	True	False	0.732984	8.07453	1.32142e-07	-5.41668	0.0340298	intron_retention	chr12:69979304-69980049:+	Ambiguous
chr12:69980124-69980126:+:start	CCT2	CCT2	chr12	69980124	69980126	+	0	8	3.20658	4.26757e-08	0	98	10.5738	0	False	False	False	False	False	True	False	0.167645	9.84916	1.32142e-07	-6.22475	0.514836	intron_retention	chr12:69980124-69980532:+	Ambiguous
chr12:69981282-69981284:+:end	CCT2	CCT2	chr12	69981282	69981284	+	0	9	3.03532	7.37238e-07	2	96	7.63294	0	False	False	False	False	False	True	False	0.826446	11.474	1.32142e-07	-0.128822	-7.06258	intron_retention	chr12:69980598-69981284:+	True
chr12:69981396-69981398:+:start	CCT2	CCT2	chr12	69981396	69981398	+	0	6	2.34279	9.87052e-07	6	82	5.529	0	False	False	False	False	False	True	False	0.78853	7.78895	1.32142e-07	-4.91083	0.684198	intron_retention	chr12:69981396-69981709:+	True
chr12:69981927-69981929:+:end	CCT2	CCT2	chr12	69981927	69981929	+	0	9	2.86264	3.32901e-09	4	102	6.64971	0	False	False	False	False	False	True	False	0.759301	9.78648	1.32142e-07	0.141254	-5.39732	intron_retention	chr12:69981786-69981929:+	True
chr12:69983262-69983264:+:end	CCT2	CCT2	chr12	69983262	69983264	+	1	10	2.22974	1.04142e-07	15	106	4.35584	0	False	False	False	False	False	True	False	1.85841	10.7779	1.32142e-07	-0.909995	-10.1928	intron_retention	chr12:69982042-69983264:+	True
chr12:69983467-69983469:+:start	CCT2	CCT2	chr12	69983467	69983469	+	0	8	2.58109	7.87967e-08	6	86	5.57683	0	False	False	False	False	False	True	False	0.815956	10.1904	1.32142e-07	-4.45073	1.42103	intron_retention	chr12:69983467-69985838:+	True
chr12:69986753-69986755:+:end	CCT2	CCT2	chr12	69986753	69986755	+	0	8	2.70397	1.21014e-06	5	95	6.12504	0	False	False	False	False	False	True	False	0.80573	12.0545	1.32142e-07	0.190716	-6.30565	intron_retention	chr12:69985939-69986755:+	True
chr12:69987287-69987289:+:end	CCT2	CCT2	chr12	69987287	69987289	+	0	4	1.98543	7.08273e-06	4	43	5.02548	6.85912e-40	False	False	False	False	False	True	False	0.665927	6.58049	1.32142e-07	1.32213	-7.07136	intron_retention	chr12:69986883-69987289:+	True
chr12:69987393-69987395:+:start	CCT2	CCT2	chr12	69987393	69987395	+	0	2	1.24629	0.000544636	4	28	4.17935	4.05202e-27	False	False	False	False	False	True	False	0.659341	2.35562	1.32142e-07	-3.51769	0.679502	intron_retention	chr12:69987393-69990935:+	True
chr12:69991055-69991057:+:start	CCT2	CCT2	chr12	69991055	69991057	+	0	8	2.74256	6.65844e-08	5	106	6.45633	0	False	False	False	False	False	True	False	0.723473	10.5777	1.32142e-07	-2.88534	0.467645	intron_retention	chr12:69991055-69991417:+	True
chr12:69991745-69991747:+:end	CCT2	CCT2	chr12	69991745	69991747	+	0	9	2.83517	1.66138e-07	4	93	6.53053	0	False	False	False	False	False	True	False	0.742804	11.6402	1.32142e-07	-0.857007	-8.40681	intron_retention	chr12:69991546-69991747:+	True
chr12:69992099-69992101:+:end	CCT2	CCT2	chr12	69992099	69992101	+	0	6	2.47576	3.53806e-07	3	72	6.4872	0	False	False	False	False	False	True	False	0.418994	7.74711	1.32142e-07	1.10829	-6.88395	intron_retention	chr12:69991851-69992101:+	True
chr12:69993640-69993642:+:end	CCT2	CCT2	chr12	69993640	69993642	+	1	6	1.5949	8.86102e-07	19	80	3.2708	0	False	False	False	False	False	True	False	1.66898	6.67196	1.32142e-07	1.98189	-6.86612	intron_retention	chr12:69992201-69993642:+	True
chr12:69993784-69993786:+:start	CCT2	CCT2	chr12	69993784	69993786	+	0	3	1.56138	4.41047e-06	8	47	3.96193	2.8026e-45	False	False	False	False	False	True	False	0.887813	4.41696	1.32142e-07	-6.64458	-1.89046	intron_retention	chr12:69993784-69995074:+	False
chr12:7342955-7342957:+:end	PEX5	PEX5	chr12	7342955	7342957	+	36	89	1.27712	2.59847e-07	22	30	0.9386	0.00170471	False	False	False	False	False	True	False	47.6923	95	0	-1.24746	-7.15738	intron_retention	chr12:7342812-7342957:+	Ambiguous
chr12:7343819-7343821:+:end	PEX5	PEX5	chr12	7343819	7343821	+	2	65	4.16938	3.92823e-09	2	13	4.05975	8.94461e-13	False	False	False	False	False	True	False	5.88235	78.2609	0	-0.149286	-8.25763	intron_retention	chr12:7343519-7343821:+	True
chr12:7354834-7354836:+:end	PEX5	PEX5	chr12	7354834	7354836	+	6	87	3.51753	8.90774e-11	2	28	5.36959	4.64313e-35	False	False	False	False	False	True	False	10.7143	93.3333	0	-0.933563	-9.5782	intron_retention	chr12:7354437-7354836:+	True
chr12:7354947-7354949:+:start	PEX5	PEX5	chr12	7354947	7354949	+	4	78	3.7505	2.79721e-09	1	19	5.15331	1.76923e-21	False	False	False	False	False	True	False	12.5	86.9565	0	-6.29541	0.137708	intron_retention	chr12:7354947-7355207:+	True
chr12:7355205-7355207:+:end	PEX5	PEX5	chr12	7355205	7355207	+	2	64	4.37449	5.67136e-08	2	25	5.55593	8.67135e-25	False	False	False	False	False	True	False	8.42105	75	0	1.04855	-7.8437	intron_retention	chr12:7354437-7355207:+	True
chr12:7356025-7356027:+:end	PEX5	PEX5	chr12	7356025	7356027	+	0	56	5.2456	6.76411e-10	0	18	7.59878	1.70485e-26	False	False	False	False	False	True	False	1.88679	65.5172	0	0.945908	-8.70813	intron_retention	chr12:7355300-7356027:+	True
chr12:7360252-7360254:+:end	PEX5	PEX5	chr12	7360252	7360254	+	3	74	4.24239	1.12593e-11	2	26	5.44682	7.75945e-33	False	False	False	False	False	True	False	4.54545	81.4815	0	0.631665	-5.87242	intron_retention	chr12:7356147-7360254:+	True
chr12:7360603-7360605:+:end	PEX5	PEX5	chr12	7360603	7360605	+	0	80	6.10355	2.43878e-11	0	33	10.8489	0	False	False	False	False	False	True	False	1.13636	91.3044	0	-0.319227	-7.72733	intron_retention	chr12:7360398-7360605:+	True
chr12:7361050-7361052:+:end	PEX5	PEX5	chr12	7361050	7361052	+	2	81	4.41903	1.18802e-13	2	32	5.92128	4.79244e-43	False	False	False	False	False	True	False	5.88235	83.3333	0	-1.41082	-3.89929	intron_retention	chr12:7360676-7361052:+	True
chr12:7361598-7361600:+:end	PEX5	PEX5	chr12	7361598	7361600	+	1	56	4.67516	1.34684e-09	1	23	6.48934	1.93324e-31	False	False	False	False	False	True	False	2.83019	62.069	0	1.99495	-10.1378	intron_retention	chr12:7361265-7361600:+	True
chr12:7361766-7361768:+:start	PEX5	PEX5	chr12	7361766	7361768	+	1	78	4.95861	6.51545e-12	1	34	6.78152	0	False	False	False	False	False	True	False	2.80374	83.3333	0	-3.06566	-0.690128	intron_retention	chr12:7361766-7362278:+	True
chr12:7362436-7362438:+:start	PEX5	PEX5	chr12	7362436	7362438	+	1	48	4.42423	4.18879e-12	1	16	6.08366	2.82082e-22	False	False	False	False	False	True	False	2.8169	50	0	-5.2843	0.447072	intron_retention	chr12:7362436-7362617:+	Ambiguous
chr12:75895500-75895502:-:end	KRR1	KRR1	chr12	75895500	75895502	-	0	15	3.34522	1.24406e-08	2	34	5.48639	1.18324e-39	False	False	False	False	False	True	False	1.18765	19.1176	0	-7.20591	-0.00628613	intron_retention	chr12:75893731-75895502:-	False
chr12:75895596-75895598:-:start	KRR1	KRR1	chr12	75895596	75895598	-	0	13	3.57908	9.91989e-10	1	34	7.02915	0	False	False	False	False	False	True	False	0.570342	15.9322	0	0.466391	-8.64927	intron_retention	chr12:75895596-75895702:-	True
chr12:75897681-75897683:-:end	KRR1	KRR1	chr12	75897681	75897683	-	1	30	3.88076	5.66353e-11	5	70	5.47651	0	False	False	False	False	False	True	False	1.6791	32.6733	0	-7.75513	0.463322	intron_retention	chr12:75895780-75897683:-	True
chr12:75898975-75898977:-:end	KRR1	KRR1	chr12	75898975	75898977	-	4	56	3.29127	4.33926e-11	17	104	3.99661	0	False	False	False	False	False	True	False	6.34006	61.0169	0	-4.72708	0.485844	intron_retention	chr12:75897854-75898977:-	True
chr12:75899034-75899036:-:start	KRR1	KRR1	chr12	75899034	75899036	-	4	60	3.46121	2.16245e-12	15	103	4.28685	0	False	False	False	False	False	True	False	5.88235	64.4295	0	0.935024	-7.8803	intron_retention	chr12:75899034-75900095:-	True
chr12:75900179-75900181:-:start	KRR1	KRR1	chr12	75900179	75900181	-	5	64	3.29279	9.31209e-13	18	116	4.12431	0	False	False	False	False	False	True	False	7.91789	68.2292	0	-0.44442	-6.41649	intron_retention	chr12:75900179-75900263:-	True
chr12:75900559-75900561:-:end	KRR1	KRR1	chr12	75900559	75900561	-	1	55	4.62265	2.16997e-10	5	111	6.6251	0	False	False	False	False	False	True	False	2.21675	65.0538	0	-4.10785	0.883307	intron_retention	chr12:75900389-75900561:-	True
chr12:75900696-75900698:-:start	KRR1	KRR1	chr12	75900696	75900698	-	0	40	4.71804	8.85576e-10	2	92	7.53769	0	False	False	False	False	False	True	False	1.24481	47.1861	0	1.24682	-8.76099	intron_retention	chr12:75900696-75902053:-	True
chr12:75905290-75905292:-:end	KRR1	KRR1	chr12	75905290	75905292	-	2	24	3.04461	6.37948e-08	10	60	3.94034	1.04592e-38	False	False	False	False	False	True	False	3.21285	28.972	0	-7.58568	-0.241565	intron_retention	chr12:75902226-75905292:-	True
chr12:88439356-88439358:+:end	C12orf29	C12orf29	chr12	88439356	88439358	+	2	35	3.26743	1.11778e-05	3	10	2.83167	3.60649e-06	False	False	False	False	False	True	False	6.18557	48.2759	0	1.06853	-6.72082	intron_retention	chr12:88437492-88439358:+	True
chr12:88440581-88440583:+:end	C12orf29	C12orf29	chr12	88440581	88440583	+	1	35	4.12527	2.2198e-05	1	14	4.98056	6.74773e-15	False	False	False	False	False	True	False	2.75862	54.8387	0	-1.2741	-6.7406	intron_retention	chr12:88439556-88440583:+	True
chr12:88890958-88890960:-:start	KITLG	KITLG	chr12	88890958	88890960	-	3	56	3.82758	1.99701e-11	22	118	3.7506	0	False	False	False	False	False	True	False	3.62622	59.434	0	2.39508	-8.28823	intron_retention	chr12:88890958-88898935:-	False
chr12:88899012-88899014:-:start	KITLG	KITLG	chr12	88899012	88899014	-	0	50	4.76323	2.04281e-11	7	93	5.5013	0	False	False	False	False	False	True	False	1.4742	55.1546	0	1.77239	-8.46868	intron_retention	chr12:88899012-88900087:-	True
chr12:88900155-88900157:-:start	KITLG	KITLG	chr12	88900155	88900157	-	0	58	5.29935	1.72166e-10	5	107	6.55553	0	False	False	False	False	False	True	False	0.887574	66.6667	0	2.94823	-4.78301	intron_retention	chr12:88900155-88900804:-	True
chr12:88900914-88900916:-:start	KITLG	KITLG	chr12	88900914	88900916	-	2	50	4.0377	3.88739e-10	19	77	3.15187	2.13883e-35	False	False	False	False	False	True	False	3.82514	57.7236	0	-0.343603	-6.92697	intron_retention	chr12:88900914-88909310:-	True
chr12:88909394-88909396:-:start	KITLG	KITLG	chr12	88909394	88909396	-	1	70	4.93209	6.11598e-09	10	67	4.26522	4.68252e-34	False	False	False	False	False	True	False	2.22841	83.5052	0	0.521389	-8.14535	intron_retention	chr12:88909394-88910110:-	True
chr12:88912471-88912473:-:end	KITLG	KITLG	chr12	88912471	88912473	-	0	55	5.24387	5.31892e-10	4	102	6.96571	0	False	False	False	False	False	True	False	0.717703	61.5764	0	-6.12887	0.600603	intron_retention	chr12:88910267-88912473:-	True
chr12:88926215-88926217:-:end	KITLG	KITLG	chr12	88926215	88926217	-	0	15	4.01831	1.08345e-05	0	29	8.62528	3.67986e-35	False	False	False	False	False	True	False	0.0771605	22.1053	0	-5.23984	-0.449491	intron_retention	chr12:88912644-88926217:-	True
chr12:88926280-88926282:-:start	KITLG	KITLG	chr12	88926280	88926282	-	0	10	3.43757	0.000140375	0	18	6.60519	9.16411e-18	False	False	False	False	False	True	False	0.255754	14.6341	0	2.97383	-6.80719	intron_retention	chr12:88926280-88939528:-	True
chr12:88974038-88974040:-:end	KITLG	KITLG	chr12	88974038	88974040	-	0	11	2.99771	1.75272e-05	6	26	3.13617	1.52372e-13	False	False	False	False	False	True	False	0.823422	16.2162	0	-7.1046	0.615426	intron_retention	chr12:88939642-88974040:-	True
chr12:89993076-89993078:-:start	ATP2B1	ATP2B1	chr12	89993076	89993078	-	3	57	3.84851	2.95801e-07	3	19	3.90224	8.21712e-14	False	False	False	False	False	True	False	6.42202	72.2222	0	-0.453063	-10.0757	intron_retention	chr12:89993076-89995102:-	True
chr12:9447410-9447412:+:end	LOC642846,RP11-22B23.1	LOC642846	chr12	9447410	9447412	+	12	77	2.58736	2.69582e-10	6	25	3.27049	3.24041e-17	False	False	False	False	False	True	False	18.3673	82.3529		-0.906748	-6.12085	intron_retention	chr12:9447114-9447412:+	No CDS
chr12:9451124-9451126:+:start	LOC642846,RP11-22B23.1	LOC642846	chr12	9451124	9451126	+	8	66	2.86918	5.49415e-12	5	19	3.13257	2.17293e-13	False	False	False	False	False	True	False	10.7692	70		-4.58915	0.24896	intron_retention	chr12:9451124-9451375:+	No CDS
chr12:9456733-9456735:+:end	LOC642846,RP11-22B23.1	LOC642846	chr12	9456733	9456735	+	39	85	1.08229	1.2682e-05	8	14	1.43754	0.000732304	False	False	False	False	False	True	False	53.3333	100		0.611562	-7.26385	intron_retention	chr12:9456615-9456735:+	No CDS
chr12:9458353-9458355:+:start	LOC642846,RP11-22B23.1	LOC642846	chr12	9458353	9458355	+	12	87	2.68468	3.29406e-08	2	17	4.60444	4.84973e-15	False	False	False	False	False	True	False	29.4118	94.4444		-7.59631	0.716082	intron_retention	chr12:9458353-9458610:+	No CDS
chr12:9465698-9465700:+:end	LOC642846,RP11-22B23.1	LOC642846	chr12	9465698	9465700	+	64	92	0.523174	4.28631e-06	29	23	-0.155718	0.625008	True	False	False	False	False	True	False	73.3333	100		-0.646111	-9.20597	intron_retention	chr12:9465625-9465700:+	No CDS
chr12:98925616-98925618:+:start	TMPO	TMPO	chr12	98925616	98925618	+	0	13	3.03319	3.18926e-06	4	20	3.43674	1.13729e-12	False	False	False	False	False	True	False	1.96399	20	0	-8.02996	0.0499816	intron_retention	chr12:98925616-98926600:+	Ambiguous
chr13:103271069-103271071:+:end	TPP2	TPP2	chr13	103271069	103271071	+	4	25	2.26008	1.08604e-05	3	13	3.25435	2.93025e-09	False	False	False	False	False	True	False	8.69565	33.9286	1.30968e-35	-2.03194	-7.84964	intron_retention	chr13:103268850-103271071:+	True
chr13:111286889-111286891:+:end	ING1,CARKD	CARKD	chr13	111286889	111286891	+	4	55	3.45635	2.62467e-07	2	11	3.38785	7.88896e-09	False	False	False	False	False	True	False	5.47945	70	0	0.722651	-8.32343	intron_retention	chr13:111279894-111286891:+	True
chr13:111286942-111286944:+:start	ING1,CARKD	CARKD	chr13	111286942	111286944	+	48	71	0.540512	0.000376814	44	19	-1.36762	7.82582e-07	False	False	False	False	False	True	False	53.4884	90.9091	0	-4.49318	0.241075	intron_retention	chr13:111286942-111287018:+	True
chr13:111287123-111287125:+:start	ING1,CARKD	CARKD	chr13	111287123	111287125	+	26	51	0.9162	8.10207e-05	27	13	-1.17716	0.00131376	False	False	False	False	False	True	False	35.7143	64.8649	0	-5.52318	0.166286	intron_retention	chr13:111287123-111287814:+	True
chr13:111287935-111287937:+:start	ING1,CARKD	CARKD	chr13	111287935	111287937	+	19	78	1.93261	1.10785e-07	15	16	0.422229	0.276408	False	False	False	False	False	True	False	27.0588	96.1538	0	-5.97959	0.922103	intron_retention	chr13:111287935-111289475:+	True
chr13:111289596-111289598:+:start	ING1,CARKD	CARKD	chr13	111289596	111289598	+	27	87	1.61789	5.62797e-08	18	19	0.406776	0.296111	False	False	False	False	False	True	False	42.029	95	0	-7.99732	-0.257373	intron_retention	chr13:111289596-111290724:+	Ambiguous
chr13:111532459-111532461:-:start	ANKRD10	ANKRD10	chr13	111532459	111532461	-	43	84	0.934115	7.6435e-09	35	90	2.28986	2.34891e-37	False	False	False	False	False	True	False	47.619	88.1188	0.315209	-0.503261	-6.86612	intron_retention	chr13:111532459-111536044:-	False
chr13:111536140-111536142:-:start	ANKRD10	ANKRD10	chr13	111536140	111536142	-	6	59	3.03762	8.16113e-11	6	52	4.76496	0	False	False	False	False	False	True	False	8.51064	65.8537	0.315209	0.490069	-10.0283	intron_retention	chr13:111536140-111545374:-	True
chr13:111562962-111562964:-:end	ANKRD10	ANKRD10	chr13	111562962	111562964	-	0	21	3.92096	4.2781e-05	0	23	7.17379	1.09396e-23	False	False	False	False	False	True	False	1.29032	34.4538	0.315209	-6.60045	0.77449	intron_retention	chr13:111558471-111562964:-	True
chr13:111563117-111563119:-:start	ANKRD10	ANKRD10	chr13	111563117	111563119	-	4	22	2.13278	8.3376e-05	9	25	2.46378	4.62298e-07	True	False	False	False	False	True	False	6.91244	28.4553	0.315209	-0.474401	-7.612	intron_retention	chr13:111563117-111564000:-	True
chr13:111567069-111567071:-:end	ANKRD10	ANKRD10	chr13	111567069	111567071	-	1	18	2.86906	3.12625e-05	3	20	3.97092	4.98085e-14	False	False	False	False	False	True	False	2.51256	29.5238	0.315209	-5.11919	0.853405	intron_retention	chr13:111563117-111567071:-,chr13:111564118-111567071:-	True
chr13:111806249-111806251:+:end	ARHGEF7	ARHGEF7	chr13	111806249	111806251	+	19	82	2.05275	4.27285e-10	9	34	3.01774	4.89231e-23	True	False	False	False	False	True	False	24	89.1892	0	0.190313	-7.34205	intron_retention	chr13:111806068-111806251:+	True
chr13:111932882-111932884:+:end	ARHGEF7	ARHGEF7	chr13	111932882	111932884	+	15	85	2.40549	4.75252e-10	11	14	0.817955	0.0496973	False	False	False	False	False	True	False	23.0769	91.3044	0	2.26151	-7.26028	intron_retention	chr13:111932697-111932884:+	True
chr13:111953194-111953196:+:start	ARHGEF7	ARHGEF7	chr13	111953194	111953196	+	0	57	5.05207	3.3546e-09	0	13	6.39407	3.37124e-15	False	False	False	False	False	True	False	2.35294	68.4211	0	-8.68089	-0.19435	intron_retention	chr13:111953194-111953824:+	True
chr13:111955335-111955337:+:end	ARHGEF7	ARHGEF7	chr13	111955335	111955337	+	1	56	4.64251	9.70759e-08	1	18	5.95457	1.2757e-20	False	False	False	False	False	True	False	2.1978	67.7419	0	0.0320662	-5.59451	intron_retention	chr13:111953879-111955337:+	False
chr13:113864402-113864404:+:start	CUL4A	CUL4A	chr13	113864402	113864404	+	3	9	1.3221	0.000267935	5	11	1.83963	0.000180598	False	False	False	False	False	True	False	6.25	12.7119	0	-4.81394	1.36857	intron_retention	chr13:113864402-113873258:+	Ambiguous
chr13:113883757-113883759:+:end	CUL4A	CUL4A	chr13	113883757	113883759	+	10	16	0.650011	0.0185242	14	10	-0.33862	0.45498	False	False	False	False	False	True	False	14.1935	23.7288	0	0.0332581	-7.82586	intron_retention	chr13:113882359-113883759:+	True
chr13:113898721-113898723:+:end	CUL4A	CUL4A	chr13	113898721	113898723	+	1	15	2.91783	3.84611e-06	2	13	4.03364	4.62902e-12	False	False	False	False	False	True	False	2.28571	20.4545	0	-0.345511	-6.51502	intron_retention	chr13:113897474-113898723:+	True
chr13:113899463-113899465:+:end	CUL4A	CUL4A	chr13	113899463	113899465	+	0	19	4.1441	1.72603e-07	0	20	8.57768	8.57901e-32	False	False	False	False	False	True	False	0.50505	25.2427	0	-0.274092	-7.9479	intron_retention	chr13:113899373-113899465:+	True
chr13:113899551-113899553:+:start	CUL4A	CUL4A	chr13	113899551	113899553	+	0	14	3.60617	9.23091e-07	0	14	7.14981	1.36715e-21	False	False	False	False	False	True	False	0.555556	19.0476	0	-3.93127	2.13881	intron_retention	chr13:113899551-113900269:+	True
chr13:113907393-113907395:+:end	CUL4A	CUL4A	chr13	113907393	113907395	+	1	22	3.28599	3.38291e-08	2	21	4.74353	1.84841e-25	False	False	False	False	False	True	False	2.23464	26.6667	0	0.449294	-4.25181	intron_retention	chr13:113900377-113907395:+	True
chr13:113974657-113974659:+:end	LAMP1	LAMP1	chr13	113974657	113974659	+	0	3	1.58144	0.000124778	1	14	4.90772	1.66439e-15	False	False	False	False	False	True	False	0.852879	4.13943	8.26766e-44	0.265181	-6.45805	intron_retention	chr13:113973971-113974659:+	True
chr13:114240086-114240088:+:end	TFDP1	TFDP1	chr13	114240086	114240088	+	1	5	1.40821	0.000398529	5	10	1.81264	0.00047076	True	False	False	False	False	True	False	1.983	7.05128	0	3.35259	-5.69973	intron_retention	chr13:114239742-114240088:+	False
chr13:114240164-114240166:+:start	TFDP1	TFDP1	chr13	114240164	114240166	+	1	6	1.80994	1.91735e-05	6	19	2.79138	3.00194e-11	True	False	False	False	False	True	False	2.32558	9.15493	0	-7.51568	0.410281	intron_retention	chr13:114240164-114240280:+	True
chr13:114290846-114290848:+:end	TFDP1	TFDP1	chr13	114290846	114290848	+	2	6	1.15272	7.73183e-05	14	15	0.544324	0.141347	False	False	False	False	False	True	False	3.72168	8.90688	0	1.12844	-6.78081	intron_retention	chr13:114290443-114290848:+	True
chr13:114526523-114526525:-:start	GAS6	GAS6	chr13	114526523	114526525	-	2	6	1.30801	0.0230095	4	10	2.22342	0.000404531	False	False	False	False	False	True	False	4.61538	13.4228	0.078341	-1.22281	-10.1214	intron_retention	chr13:114526523-114529968:-	True
chr13:114531517-114531519:-:end	GAS6	GAS6	chr13	114531517	114531519	-	3	7	1.1022	0.0116712	8	17	1.79113	0.000182955	False	False	False	False	False	True	False	5.88235	12.8079	0.078341	-5.08875	-0.68427	intron_retention	chr13:114530137-114531519:-	True
chr13:114535604-114535606:-:end	GAS6	GAS6	chr13	114535604	114535606	-	5	8	0.571573	0.0307064	10	13	0.935591	0.0289162	False	False	False	False	False	True	False	7.78443	12.3188	0.078341	-5.38727	1.67244	intron_retention	chr13:114535461-114535606:-	True
chr13:114566803-114566805:-:end	GAS6	GAS6	chr13	114566803	114566805	-	7	42	2.36608	6.17975e-07	4	34	4.36804	4.82739e-26	False	False	False	False	False	True	False	17.3913	48.9796	0.078341	-5.59077	0.236723	intron_retention	chr13:114566714-114566805:-	True
chr13:25881941-25881943:+:end	NUPL1	NUPL1	chr13	25881941	25881943	+	1	50	4.58595	2.22327e-09	2	18	4.62559	4.26038e-17	False	False	False	False	False	True	False	2.91262	61.9048	0	-0.967792	-8.39189	intron_retention	chr13:25876018-25881943:+	True
chr13:25882086-25882088:+:start	NUPL1	NUPL1	chr13	25882086	25882088	+	1	42	4.32409	2.38263e-08	2	16	4.32981	8.28988e-14	False	False	False	False	False	True	False	2	50	0	-7.52524	1.67244	intron_retention	chr13:25882086-25883384:+	True
chr13:25883420-25883422:+:start	NUPL1	NUPL1	chr13	25883420	25883422	+	0	39	4.48592	3.10339e-07	1	11	4.767	1.06985e-13	False	False	False	False	False	True	False	1.85185	54.5455	0	-4.77259	0.0725829	intron_retention	chr13:25883420-25887020:+	True
chr13:25887170-25887172:+:start	NUPL1	NUPL1	chr13	25887170	25887172	+	0	44	5.20395	1.03736e-06	0	17	7.57946	2.65903e-21	False	False	False	False	False	True	False	0.507614	56.1404	0	-5.11972	1.26896	intron_retention	chr13:25887170-25887751:+	True
chr13:25893461-25893463:+:end	NUPL1	NUPL1	chr13	25893461	25893463	+	6	46	2.65164	3.54145e-09	15	18	0.646446	0.0834973	False	False	False	False	False	True	False	10.2273	54.2857	0	-0.0720021	-6.78257	intron_retention	chr13:25889605-25893463:+	True
chr13:25893488-25893490:+:start	NUPL1	NUPL1	chr13	25893488	25893490	+	5	47	2.80631	7.56634e-09	11	14	0.831212	0.0459623	False	False	False	False	False	True	False	8.18182	51.3513	0	-8.43937	-0.603928	intron_retention	chr13:25893488-25894667:+	True
chr13:25895054-25895056:+:end	NUPL1	NUPL1	chr13	25895054	25895056	+	0	28	4.79879	1.59483e-05	0	13	8.91927	5.36743e-21	False	False	False	False	False	True	False	0.465116	40.4255	0	-0.326909	-6.83605	intron_retention	chr13:25894733-25895056:+	True
chr13:25899206-25899208:+:start	NUPL1	NUPL1	chr13	25899206	25899208	+	0	41	4.90066	7.96264e-10	1	19	6.40974	4.89322e-24	False	False	False	False	False	True	False	0.896861	48.2143	0	-4.4835	-1.21939	intron_retention	chr13:25899206-25901053:+	True
chr13:25901172-25901174:+:start	NUPL1	NUPL1	chr13	25901172	25901174	+	0	40	5.25897	8.5472e-10	0	18	9.58759	7.43623e-28	False	False	False	False	False	True	False	0.465116	47.541	0	-4.98957	-0.288678	intron_retention	chr13:25901172-25901567:+	True
chr13:25905492-25905494:+:end	NUPL1	NUPL1	chr13	25905492	25905494	+	0	41	4.49917	1.04874e-07	2	24	5.44357	8.55955e-28	False	False	False	False	False	True	False	2.92887	53.7037	0	1.79493	-8.28103	intron_retention	chr13:25901650-25905494:+	True
chr13:27999075-27999077:+:start	GTF3A	GTF3A	chr13	27999075	27999077	+	1	8	1.72953	2.41645e-06	5	21	3.21887	8.78343e-16	False	False	False	False	False	True	False	2.06186	9.70464	0.294115	-8.06606	1.07091	intron_retention	chr13:27999075-28001228:+	True
chr13:28001329-28001331:+:start	GTF3A	GTF3A	chr13	28001329	28001331	+	0	8	2.37304	8.28977e-05	2	20	5.06476	1.07422e-18	False	False	False	False	False	True	False	2.24719	11.7188	0.294115	-6.27006	-1.0321	intron_retention	chr13:28001329-28004006:+	True
chr13:28004667-28004669:+:end	GTF3A	GTF3A	chr13	28004667	28004669	+	0	8	2.50988	1.76244e-06	2	22	5.29401	3.5467e-23	False	False	False	False	False	True	False	1.45455	11.9134	0.294115	-2.50765	-8.20146	intron_retention	chr13:28004103-28004669:+	True
chr13:28004758-28004760:+:start	GTF3A	GTF3A	chr13	28004758	28004760	+	4	14	1.46963	3.02047e-05	12	33	2.4275	4.24768e-14	False	False	False	False	False	True	False	6.4	18.3168	0.294115	-4.56687	-0.424713	intron_retention	chr13:28004758-28008275:+,chr13:28004758-28006867:+	True
chr13:28006941-28006943:+:start	GTF3A	GTF3A	chr13	28006941	28006943	+	10	20	0.944614	5.50069e-05	25	47	1.628	1.98041e-10	False	False	False	False	False	True	False	14.0845	25.2066	0.294115	-6.68895	-0.325303	intron_retention	chr13:28006941-28008275:+	True
chr13:28008356-28008358:+:start	GTF3A	GTF3A	chr13	28008356	28008358	+	1	12	2.2193	2.02311e-06	4	27	4.02599	4.31046e-26	False	False	False	False	False	True	False	3.11111	15.4639	0.294115	-7.38098	1.44299	intron_retention	chr13:28008356-28008941:+	True
chr13:28009171-28009173:+:start	GTF3A	GTF3A	chr13	28009171	28009173	+	1	5	1.59137	2.29992e-05	4	17	3.24365	3.73604e-12	False	False	False	False	False	True	False	1.89873	7.71812	0.294115	-6.4173	-0.0344078	intron_retention	chr13:28009171-28009269:+	True
chr13:28009329-28009331:+:start	GTF3A	GTF3A	chr13	28009329	28009331	+	1	7	1.91041	0.000123795	3	18	3.79478	1.03532e-12	False	False	False	False	False	True	False	2.32558	9.92647	0.294115	-7.51247	0.577726	intron_retention	chr13:28009329-28009569:+	False
chr13:31035670-31035672:-:start	HMGB1	HMGB1	chr13	31035670	31035672	-	61	87	0.501407	3.64139e-10	148	623	3.29722	0	False	False	False	False	False	True	False	65.4378	88.9201	0	-0.357079	-6.9868	intron_retention	chr13:31035670-31035775:-,chr13:31035670-31036674:-	False
chr13:31037341-31037343:-:end	HMGB1	HMGB1	chr13	31037341	31037343	-	0	3	1.9489	3.86886e-06	2	112	7.95111	0	False	False	False	False	False	True	False	0.177305	3.50158	0	-4.95031	-1	intron_retention	chr13:31036849-31037343:-	True
chr13:31037665-31037667:-:end	HMGB1	HMGB1	chr13	31037665	31037667	-	0	4	2.26025	2.26519e-07	4	190	7.94092	0	False	False	False	False	False	True	False	0.171723	4.66744	0	-7.85986	1.7763	intron_retention	chr13:31037489-31037667:-	True
chr13:31037831-31037833:-:start	HMGB1	HMGB1	chr13	31037831	31037833	-	0	5	1.74464	9.78161e-07	17	126	4.39876	0	False	False	False	False	False	True	False	1.49775	5.95439	0	1.41017	-6.2969	intron_retention	chr13:31037831-31039932:-	False
chr13:31711661-31711663:-:start	HSPH1	HSPH1	chr13	31711661	31711663	-	1	10	2.10741	2.10919e-07	13	74	3.80379	0	False	False	False	False	False	True	False	2.8133	13.0841	1.4125e-06	1.78346	-6.18117	intron_retention	chr13:31711661-31712543:-	False
chr13:31712915-31712917:-:end	HSPH1	HSPH1	chr13	31712915	31712917	-	0	13	3.50866	6.28159e-09	2	83	7.87729	0	False	False	False	False	False	True	False	0.414365	15.7534	1.4125e-06	-5.73011	1.79368	intron_retention	chr13:31712705-31712917:-	True
chr13:31713037-31713039:-:start	HSPH1	HSPH1	chr13	31713037	31713039	-	0	11	3.42823	2.81626e-10	1	70	8.7835	0	False	False	False	False	False	True	False	0.542741	12.6418	1.4125e-06	0.6384	-6.50863	intron_retention	chr13:31713037-31713136:-	True
chr13:31713244-31713246:-:start	HSPH1	HSPH1	chr13	31713244	31713246	-	0	22	3.8375	5.63775e-09	4	141	7.31908	0	False	False	False	False	False	True	False	0.917431	25.9905	1.4125e-06	-0.772939	-6.70691	intron_retention	chr13:31713244-31714320:-	True
chr13:31714446-31714448:-:start	HSPH1	HSPH1	chr13	31714446	31714448	-	0	23	3.85803	6.86717e-09	5	147	7.26812	0	False	False	False	False	False	True	False	1.10957	27.9933	1.4125e-06	1.05901	-6.7667	intron_retention	chr13:31714446-31715258:-	True
chr13:31717926-31717928:-:end	HSPH1	HSPH1	chr13	31717926	31717928	-	1	18	2.8506	2.21352e-08	12	81	4.14279	0	False	False	False	False	False	True	False	2.17391	21.7002	1.4125e-06	-5.67658	0.386238	intron_retention	chr13:31715396-31717928:-	True
chr13:31718060-31718062:-:start	HSPH1	HSPH1	chr13	31718060	31718062	-	3	26	2.57391	1.70426e-08	24	105	3.35777	0	False	False	False	False	False	True	False	4.1791	31.0945	1.4125e-06	-0.0512131	-6.08104	intron_retention	chr13:31718060-31719699:-	True
chr13:31719905-31719907:-:start	HSPH1	HSPH1	chr13	31719905	31719907	-	3	20	2.27611	2.97108e-11	25	113	3.40865	0	False	False	False	False	False	True	False	4.60432	21.5415	1.4125e-06	0.64089	-8.77925	intron_retention	chr13:31719905-31722095:-	True
chr13:31722229-31722231:-:start	HSPH1	HSPH1	chr13	31722229	31722231	-	2	21	2.51246	2.16163e-08	19	106	3.86993	0	False	False	False	False	False	True	False	3.32805	24.6347	1.4125e-06	1.69506	-9.79704	intron_retention	chr13:31722229-31722510:-	True
chr13:31724088-31724090:-:end	HSPH1	HSPH1	chr13	31724088	31724090	-	4	22	2.1615	1.84419e-08	27	113	3.28452	0	False	False	False	False	False	True	False	5.87326	25.0501	1.4125e-06	-6.33358	-0.809343	intron_retention	chr13:31722617-31724090:-	True
chr13:31725081-31725083:-:end	HSPH1	HSPH1	chr13	31725081	31725083	-	0	24	4.28952	1.8068e-08	1	116	8.89715	0	False	False	False	False	False	True	False	0.492611	27.6549	1.4125e-06	-6.8389	0.943136	intron_retention	chr13:31724319-31725083:-	True
chr13:31725743-31725745:-:end	HSPH1	HSPH1	chr13	31725743	31725745	-	2	32	3.35488	8.41098e-08	14	135	4.93628	0	False	False	False	False	False	True	False	3.71846	36.4103	1.4125e-06	-8.4961	0.023892	intron_retention	chr13:31725328-31725745:-	True
chr13:31725879-31725881:-:start	HSPH1	HSPH1	chr13	31725879	31725881	-	4	41	2.90256	7.50154e-09	31	199	4.13522	0	False	False	False	False	False	True	False	5.31609	46.6403	1.4125e-06	-0.184553	-8.52551	intron_retention	chr13:31725879-31726988:-	True
chr13:31727088-31727090:-:start	HSPH1	HSPH1	chr13	31727088	31727090	-	0	27	3.83981	7.00795e-10	6	114	6.27171	0	False	False	False	False	False	True	False	1.54321	31.3726	1.4125e-06	1.62564	-8.68278	intron_retention	chr13:31727088-31728769:-	True
chr13:31728892-31728894:-:start	HSPH1	HSPH1	chr13	31728892	31728894	-	0	8	2.79168	4.46444e-08	2	45	6.04657	0	False	False	False	False	False	True	False	0.994318	9.78474	1.4125e-06	1.10363	-7.01854	intron_retention	chr13:31728892-31729650:-	True
chr13:31732940-31732942:-:end	HSPH1	HSPH1	chr13	31732940	31732942	-	0	6	2.84653	4.19021e-06	0	28	9.28919	6.86522e-35	False	False	False	False	False	True	False	0.384615	7.81609	1.4125e-06	-6.3579	1.24263	intron_retention	chr13:31729791-31732942:-	True
chr13:31735610-31735612:-:end	HSPH1	HSPH1	chr13	31735610	31735612	-	0	25	3.75489	1.30641e-09	6	114	6.44015	0	False	False	False	False	False	True	False	1.4975	28.7281	1.4125e-06	-4.94969	-0.114333	intron_retention	chr13:31733000-31735612:-	True
chr13:37582972-37582974:+:start	EXOSC8	EXOSC8	chr13	37582972	37582974	+	3	14	1.70707	8.33647e-06	7	17	1.9602	4.67066e-06	False	False	False	False	False	True	False	6.38298	18.6047	9.58623e-21	-6.64274	-2.80864	intron_retention	chr13:37582972-37583320:+	False
chr13:39586370-39586372:-:start	PROSER1,C13orf23	PROSER1	chr13	39586370	39586372	-	4	74	3.84674	4.54761e-07	3	11	2.64487	1.24908e-06	False	False	False	False	False	True	False	8.97436	92.3077	0	-0.661363	-10.1193	intron_retention	chr13:39586370-39586827:-	True
chr13:45911523-45911525:-:start	SNORA31,TPT1	TPT1	chr13	45911523	45911525	-	0	4	1.73183	1.2453e-06	39	333	4.77115	0	False	False	False	False	False	True	False	0.974026	5.34261	0	0.87907	-7.40312	intron_retention	chr13:45911523-45912794:-	Ambiguous
chr13:45911688-45911690:-:start	SNORA31,TPT1	TPT1	chr13	45911688	45911690	-	53	93	0.797329	1.26192e-05	20	228	5.32856	0	False	False	False	False	False	True	False	67.5676	96.5385	0	-0.129796	-6.72782	intron_retention	chr13:45911688-45912794:-	Ambiguous
chr13:45912911-45912913:-:start	SNORA31,TPT1	TPT1	chr13	45912911	45912913	-	0	5	2.06323	8.39973e-08	27	363	5.68537	0	False	False	False	False	False	True	False	0.681995	5.6257	0	-0.428349	-8.83141	intron_retention	chr13:45912911-45913631:-	True
chr13:45914126-45914128:-:end	SNORA31,TPT1	TPT1	chr13	45914126	45914128	-	0	6	2.16257	5.04873e-08	40	529	5.67849	0	False	False	False	False	False	True	False	0.654957	6.71259	0	-6.12831	-0.250374	intron_retention	chr13:45913737-45914128:-	True
chr13:45914319-45914321:-:start	SNORA31,TPT1	TPT1	chr13	45914319	45914321	-	0	8	2.62021	2.01111e-09	29	649	6.78203	0	False	False	False	False	False	True	False	0.561347	8.56	0	1.00365	-6.07502	intron_retention	chr13:45914319-45914846:-	True
chr13:45914920-45914922:-:start	SNORA31,TPT1	TPT1	chr13	45914920	45914922	-	0	8	2.88151	4.85602e-09	21	763	7.77139	0	False	False	False	False	False	True	False	0.436287	9.40243	0	-1.75168	-6.5257	intron_retention	chr13:45914920-45915176:-	Ambiguous
chr13:50649789-50649791:-:start	DLEU2	DLEU2	chr13	50649789	50649791	-	0	16	3.56644	5.46739e-06	0	12	6.84178	7.87045e-18	True	False	False	False	False	True	False	1.0989	22.8916	7.36843e-06	0.306377	-7.38757	intron_retention	chr13:50649789-50655958:-	No CDS
chr13:53030655-53030657:+:end	CKAP2	CKAP2	chr13	53030655	53030657	+	1	45	4.50427	2.58205e-09	1	23	5.60605	2.37875e-31	False	False	False	False	False	True	False	1.75439	53.1915	0	0.036723	-8.21682	intron_retention	chr13:53029761-53030657:+	Ambiguous
chr13:53030742-53030744:+:start	CKAP2	CKAP2	chr13	53030742	53030744	+	1	23	3.11242	3.83326e-07	3	11	3.08725	1.31111e-08	False	False	False	False	False	True	False	3.01205	28.8462	0	-4.82926	1.78527	intron_retention	chr13:53030742-53035033:+	True
chr13:53035028-53035030:+:end	CKAP2	CKAP2	chr13	53035028	53035030	+	5	80	3.56874	8.61429e-09	2	13	4.08553	1.89692e-08	False	False	False	False	False	True	False	16.6667	88.2353	0	0.437187	-6.22139	intron_retention	chr13:53030742-53035030:+	True
chr13:53039427-53039429:+:end	CKAP2	CKAP2	chr13	53039427	53039429	+	0	40	4.49043	1.05711e-09	1	19	6.10169	2.45412e-26	False	False	False	False	False	True	False	1.5873	46.4286	0	2.06242	-7.19314	intron_retention	chr13:53036702-53039429:+	Ambiguous
chr13:53042410-53042412:+:end	CKAP2	CKAP2	chr13	53042410	53042412	+	3	42	3.25555	4.6656e-07	5	14	2.1263	5.53136e-06	False	False	False	False	False	True	False	6.17284	55.5556	0	-4.8391	-10.2937	intron_retention	chr13:53039600-53042412:+	True
chr13:53042482-53042484:+:start	CKAP2	CKAP2	chr13	53042482	53042484	+	1	44	4.08665	7.55343e-06	2	11	3.29829	4.20358e-08	False	False	False	False	False	True	False	4.60526	57.6923	0	-6.14565	1.93179	intron_retention	chr13:53042482-53047963:+	True
chr13:53048219-53048221:+:start	CKAP2	CKAP2	chr13	53048219	53048221	+	0	36	5.22718	5.51178e-08	0	16	12.659	4.29949e-28	False	False	False	False	False	True	False	0	46.9388	0	-5.27752	0.00104728	intron_retention	chr13:53048219-53049029:+	False
chr13:73345216-73345218:-:end	DIS3	DIS3	chr13	73345216	73345218	-	0	24	4.34281	1.33949e-07	0	11	7.33663	1.3028e-17	False	False	False	False	False	True	False	0.78125	28.5714	0	-6.84775	-0.395536	intron_retention	chr13:73345126-73345218:-	True
chr13:79896481-79896483:-:end	RBM26	RBM26	chr13	79896481	79896483	-	6	45	2.72071	2.15856e-05	7	15	1.65999	0.00119564	True	False	False	False	False	True	False	7.93651	63.6364	0	-8.39649	-1.21457	intron_retention	chr13:79889128-79896483:-	False
chr13:79911234-79911236:-:end	RBM26	RBM26	chr13	79911234	79911236	-	4	70	3.73952	5.40768e-09	6	30	3.67433	2.18745e-20	False	False	False	False	False	True	False	11.1111	80	0	-2.74704	-2.70708	intron_retention	chr13:79908565-79911236:-	True
chr13:79928705-79928707:-:start	RBM26	RBM26	chr13	79928705	79928707	-	13	71	2.31245	8.56123e-08	15	24	1.31838	0.000800577	False	False	False	False	False	True	False	26.6055	83.3333	0	1.23794	-5.76279	intron_retention	chr13:79928705-79929354:-	True
chr13:79929352-79929354:-:end	RBM26	RBM26	chr13	79929352	79929354	-	11	65	2.37251	1.20077e-05	17	29	1.35943	0.000367455	False	False	False	False	False	True	False	17.5	83.3333	0	-4.14107	1.6767	intron_retention	chr13:79928696-79929354:-	True
chr13:79933707-79933709:-:end	RBM26	RBM26	chr13	79933707	79933709	-	0	33	4.55057	1.08136e-09	0	10	6.44692	3.35994e-16	False	False	False	False	False	True	False	1.85185	38.4615	0	-5.24792	-0.598639	intron_retention	chr13:79932568-79933709:-	True
chr13:98645356-98645358:+:end	IPO5	IPO5	chr13	98645356	98645358	+	0	1	1.46523	0.00537784	0	10	6.54492	8.96027e-13	False	False	False	False	False	True	False	0.459418	3.49908	1.7559e-05	-0.475618	-7.46896	intron_retention	chr13:98645268-98645358:+	True
chr13:98649782-98649784:+:end	IPO5	IPO5	chr13	98649782	98649784	+	0	5	1.67205	0.000141217	4	22	3.63166	1.20574e-14	False	False	False	False	False	True	False	1.42857	6.37755	1.7559e-05	-1.93706	-10.3316	intron_retention	chr13:98645479-98649784:+	True
chr13:98649872-98649874:+:start	IPO5	IPO5	chr13	98649872	98649874	+	0	3	1.34464	0.000204005	3	16	3.45618	7.50843e-13	False	False	False	False	False	True	False	1.16732	4.10156	1.7559e-05	-5.14245	0.0912564	intron_retention	chr13:98649872-98652792:+	True
chr13:98654935-98654937:+:end	IPO5	IPO5	chr13	98654935	98654937	+	1	5	1.52313	0.000136661	5	21	3.09312	7.46805e-14	False	False	False	False	False	True	False	2.48139	7.51445	1.7559e-05	-3.50518	-8.97054	intron_retention	chr13:98654845-98654937:+	True
chr13:98655115-98655117:+:end	IPO5	IPO5	chr13	98655115	98655117	+	0	2	1.38383	0.000124966	1	10	4.24396	3.15146e-11	False	False	False	False	False	True	False	0.672646	2.57009	1.7559e-05	1.42696	-4.42584	intron_retention	chr13:98655027-98655117:+	True
chr13:98662132-98662134:+:end	IPO5	IPO5	chr13	98662132	98662134	+	1	3	1.14061	0.000125609	7	21	2.4652	6.16283e-11	False	False	False	False	False	True	False	1.83333	4.5977	1.7559e-05	0.26185	-6.52034	intron_retention	chr13:98660396-98662134:+	True
chr13:98662267-98662269:+:start	IPO5	IPO5	chr13	98662267	98662269	+	0	2	1.52766	0.000824874	2	17	4.58437	3.2803e-15	False	False	False	False	False	True	False	1.15108	4.363	1.7559e-05	-5.42933	-1.58969	intron_retention	chr13:98662267-98662356:+	True
chr13:98666293-98666295:+:end	IPO5	IPO5	chr13	98666293	98666295	+	1	3	0.704971	0.0354944	8	16	1.69013	0.000433499	False	False	False	False	False	True	False	2.90456	5.27307	1.7559e-05	-6.44634	-7.06771	intron_retention	chr13:98664596-98666295:+	True
chr13:98667977-98667979:+:end	IPO5	IPO5	chr13	98667977	98667979	+	0	3	1.58704	8.22554e-05	2	17	4.21975	4.22413e-16	False	False	False	False	False	True	False	0.687285	4.37158	1.7559e-05	-1.27077	-9.94624	intron_retention	chr13:98667895-98667979:+	False
chr13:98669105-98669107:+:start	IPO5	IPO5	chr13	98669105	98669107	+	0	3	2.02342	3.85401e-05	1	20	6.49667	1.15955e-26	False	False	False	False	False	True	False	0.487013	4.85612	1.7559e-05	-3.6366	-0.249422	intron_retention	chr13:98669105-98670738:+	True
chr13:98671832-98671834:+:end	IPO5	IPO5	chr13	98671832	98671834	+	0	2	1.72917	3.83451e-05	0	15	6.6876	2.80599e-23	False	False	False	False	False	True	False	0.288184	3.27553	1.7559e-05	-0.59059	-4.8579	intron_retention	chr13:98670958-98671834:+	True
chr13:98673243-98673245:+:end	IPO5	IPO5	chr13	98673243	98673245	+	0	4	1.89686	1.0252e-05	2	25	4.84443	1.97789e-24	False	False	False	False	False	True	False	1.14943	5.83039	1.7559e-05	0.298839	-8.01511	intron_retention	chr13:98672063-98673245:+	True
chr13:98673987-98673989:+:end	IPO5	IPO5	chr13	98673987	98673989	+	0	6	1.99341	2.06605e-06	4	29	4.3686	1.30237e-28	False	False	False	False	False	True	False	1.81818	7.80488	1.7559e-05	-0.594851	-6.95873	intron_retention	chr13:98673387-98673989:+	False
chr14:103800723-103800725:+:end	SNORA28,EIF5	EIF5	chr14	103800723	103800725	+	29	93	1.60833	6.46053e-12	64	132	1.80667	1.80138e-27	False	False	False	False	False	True	False	33.4975	95.6835	0	-1.21447	-8.27125	intron_retention	chr14:103800597-103800725:+	False
chr14:103801987-103801989:+:end	SNORA28,EIF5	EIF5	chr14	103801987	103801989	+	2	74	4.30374	1.20707e-13	15	144	4.97304	0	False	False	False	False	False	True	False	4.45633	76.7196	0	2.56932	-6.87131	intron_retention	chr14:103800934-103801989:+	False
chr14:103802370-103802372:+:end	SNORA28,EIF5	EIF5	chr14	103802370	103802372	+	0	59	5.5417	1.32405e-09	1	84	8.22973	0	False	False	False	False	False	True	False	0.830565	67.8363	0	0.815946	-7.9264	intron_retention	chr14:103802269-103802372:+	True
chr14:103802454-103802456:+:start	SNORA28,EIF5	EIF5	chr14	103802454	103802456	+	0	66	5.37274	4.77935e-09	3	77	6.95044	0	False	False	False	False	False	True	False	1.23203	77.6786	0	-4.22566	-0.480058	intron_retention	chr14:103802454-103803013:+	True
chr14:103803186-103803188:+:start	SNORA28,EIF5	EIF5	chr14	103803186	103803188	+	0	52	5.15766	4.81521e-12	2	87	7.54227	0	False	False	False	False	False	True	False	0.754717	55.8511	0	-5.95288	0.891815	intron_retention	chr14:103803186-103803452:+	True
chr14:103804661-103804663:+:end	SNORA28,EIF5	EIF5	chr14	103804661	103804663	+	0	38	4.48361	4.50346e-11	3	50	6.05745	0	False	False	False	False	False	True	False	1.43885	41.3223	0	1.96841	-8.23355	intron_retention	chr14:103803564-103804663:+	True
chr14:103804809-103804811:+:start	SNORA28,EIF5	EIF5	chr14	103804809	103804811	+	0	33	4.89556	4.5781e-13	0	64	9.26914	0	False	False	False	False	False	True	False	0.576923	34.5178	0	-4.79494	1.06266	intron_retention	chr14:103804809-103805071:+	True
chr14:103805506-103805508:+:end	SNORA28,EIF5	EIF5	chr14	103805506	103805508	+	0	33	4.7722	2.88758e-12	1	67	8.17219	0	False	False	False	False	False	True	False	1.09689	36.8687	0	2.74551	-6.34165	intron_retention	chr14:103805230-103805508:+	True
chr14:103805670-103805672:+:start	SNORA28,EIF5	EIF5	chr14	103805670	103805672	+	0	59	5.66319	4.60769e-13	1	108	9.67384	0	False	False	False	False	False	True	False	0.491803	62.1622	0	-4.49677	-1.27663	intron_retention	chr14:103805670-103805975:+	True
chr14:103806761-103806763:+:end	SNORA28,EIF5	EIF5	chr14	103806761	103806763	+	0	9	3.09964	7.11279e-07	1	17	5.91611	2.51894e-23	False	False	False	False	False	True	False	0.302572	11.1675	0	-0.459737	-7.98419	intron_retention	chr14:103806140-103806763:+	True
chr14:103807297-103807299:+:end	SNORA28,EIF5	EIF5	chr14	103807297	103807299	+	0	23	4.24671	2.63077e-08	1	45	7.15134	0	False	False	False	False	False	True	False	0.503356	27.4336	0	0.267061	-4.60246	intron_retention	chr14:103806898-103807299:+	False
chr14:103932428-103932430:+:start	MARK3	MARK3	chr14	103932428	103932430	+	3	53	3.6223	3.52528e-09	4	12	2.35159	3.23211e-06	False	False	False	False	False	True	False	4.7619	62.5	0	-6.43852	-0.317264	intron_retention	chr14:103932428-103932679:+	True
chr14:103986379-103986381:-:start	CKB	CKB	chr14	103986379	103986381	-	1	10	2.2164	2.49265e-09	18	168	4.87079	0	False	False	False	False	False	True	False	2.02335	11.3784	0	0.181405	-6.10737	intron_retention	chr14:103986379-103986458:-	False
chr14:103986803-103986805:-:end	CKB	CKB	chr14	103986803	103986805	-	0	9	2.54852	3.4682e-09	8	123	6.00246	0	False	False	False	False	False	True	False	0.990099	10.3361	0	-4.66087	-1.8338	intron_retention	chr14:103986648-103986805:-	True
chr14:103986929-103986931:-:start	CKB	CKB	chr14	103986929	103986931	-	2	8	1.41384	7.33184e-08	28	119	3.28647	0	False	False	False	False	False	True	False	3.22887	10.0567	0	-1.9549	-7.77259	intron_retention	chr14:103986929-103987599:-	True
chr14:103988514-103988516:-:start	CKB	CKB	chr14	103988514	103988516	-	1	6	1.54795	2.45185e-06	16	86	3.72049	0	False	False	False	False	False	True	False	1.97554	7.70941	0	-0.498122	-8.12577	intron_retention	chr14:103988514-103988637:-	True
chr14:103988842-103988844:-:start	CKB	CKB	chr14	103988842	103988844	-	1	17	3.15293	5.74476e-08	4	90	6.38251	0	False	False	False	False	False	True	False	1.63551	22.6337	0	-1.72326	-9.87567	intron_retention	chr14:103988842-103989102:-	False
chr14:105167691-105167693:+:end	INF2	INF2	chr14	105167691	105167693	+	0	71	5.27609	5.34458e-11	0	64	9.25842	0	False	False	False	False	False	True	False	2.35294	79.5699	0	-0.193305	-9.81376	intron_retention	chr14:105156076-105167693:+	False
chr14:105168093-105168095:+:start	INF2	INF2	chr14	105168093	105168095	+	3	61	3.85911	4.59682e-10	4	49	5.34995	0	False	False	False	False	False	True	False	6.61765	66.25	0	-4.03488	-0.226581	intron_retention	chr14:105168093-105169441:+	True
chr14:105169629-105169631:+:end	INF2	INF2	chr14	105169629	105169631	+	2	55	4.14896	1.23111e-10	2	46	6.11451	0	False	False	False	False	False	True	False	4.34783	61.7977	0	-0.620056	-4.50754	intron_retention	chr14:105169557-105169631:+	True
chr14:105170250-105170252:+:end	INF2	INF2	chr14	105170250	105170252	+	0	50	4.92846	9.58928e-10	0	41	8.31608	0	False	False	False	False	False	True	False	1.62602	58.9041	0	0.304032	-6.7841	intron_retention	chr14:105169791-105170252:+	Ambiguous
chr14:105609975-105609977:-:start	JAG2,NUDT14	JAG2	chr14	105609975	105609977	-	14	49	1.69432	1.13913e-06	20	22	0.488945	0.147609	False	False	False	False	False	True	False	18.1818	58.6956	0	-1.22287	-9.17238	intron_retention	chr14:105609975-105611266:-	True
chr14:105611398-105611400:-:start	JAG2,NUDT14	JAG2	chr14	105611398	105611400	-	16	45	1.42145	1.52943e-07	27	22	-0.100382	0.76874	False	False	False	False	False	True	False	23.1788	52.8302	0	-0.561597	-7.88384	intron_retention	chr14:105611398-105612067:-	True
chr14:105612310-105612312:-:start	JAG2,NUDT14	JAG2	chr14	105612310	105612312	-	9	40	2.02554	1.4068e-07	15	16	0.529961	0.149749	False	False	False	False	False	True	False	12.6437	48.9362	0	-0.726724	-4.80784	intron_retention	chr14:105612310-105612721:-	True
chr14:105613660-105613662:-:end	JAG2,NUDT14	JAG2	chr14	105613660	105613662	-	15	38	1.24079	7.19519e-06	29	18	-0.64878	0.0218088	False	False	False	False	False	True	False	16.8421	51.0638	0	-5.25942	-1.28482	intron_retention	chr14:105613061-105613662:-	True
chr14:105614660-105614662:-:end	JAG2,NUDT14	JAG2	chr14	105614660	105614662	-	5	42	2.8468	5.09314e-09	7	18	2.15862	1.0728e-07	False	False	False	False	False	True	False	7.91367	48.8889	0	-3.78555	0.947862	intron_retention	chr14:105614566-105614662:-	True
chr14:105614776-105614778:-:start	JAG2,NUDT14	JAG2	chr14	105614776	105614778	-	4	41	2.84383	0.000113678	7	15	1.89269	0.000904666	False	False	False	False	False	True	False	9.32203	56.8182	0	-1.1742	-7.55816	intron_retention	chr14:105614776-105615081:-	True
chr14:105615195-105615197:-:start	JAG2,NUDT14	JAG2	chr14	105615195	105615197	-	7	42	2.41665	4.1543e-05	12	16	1.01579	0.0398467	False	False	False	False	False	True	False	11.5385	52.9412	0	-0.802643	-7.38794	intron_retention	chr14:105615195-105615273:-	False
chr14:105615657-105615659:-:start	JAG2,NUDT14	JAG2	chr14	105615657	105615659	-	5	41	2.62602	2.92886e-06	10	19	1.69914	0.000117923	False	False	False	False	False	True	False	9.52381	55	0	-0.955501	-6.07065	intron_retention	chr14:105615657-105616940:-	True
chr14:105617248-105617250:-:start	JAG2,NUDT14	JAG2	chr14	105617248	105617250	-	8	30	1.6774	0.000220193	13	8	-0.696639	0.103168	False	False	False	False	False	True	False	11.6129	48.1481	0	0.0819969	-5.29359	intron_retention	chr14:105617248-105617327:-	True
chr14:105617441-105617443:-:start	JAG2,NUDT14	JAG2	chr14	105617441	105617443	-	8	63	2.73021	2.44738e-07	5	16	2.72172	3.45767e-09	False	False	False	False	False	True	False	12.5	80.9524	0	0.937924	-4.84219	intron_retention	chr14:105617441-105617619:-	True
chr14:105617617-105617619:-:end	JAG2,NUDT14	JAG2	chr14	105617617	105617619	-	2	33	3.2144	1.39833e-05	4	11	2.38182	6.34196e-06	False	False	False	False	False	True	False	4.48718	50	0	-5.50081	0.0703018	intron_retention	chr14:105617248-105617619:-	True
chr14:105617733-105617735:-:start	JAG2,NUDT14	JAG2	chr14	105617733	105617735	-	17	63	1.76929	2.29728e-09	30	32	0.468781	0.0561786	False	False	False	False	False	True	False	20.3297	71.7391	0	0.438793	-7.48007	intron_retention	chr14:105617733-105617962:-	True
chr14:105618076-105618078:-:start	JAG2,NUDT14	JAG2	chr14	105618076	105618078	-	4	40	2.84897	2.46202e-08	7	17	2.0047	2.75204e-07	False	False	False	False	False	True	False	5.55556	48.6487	0	-0.727378	-6.77942	intron_retention	chr14:105618076-105618274:-	True
chr14:105624040-105624042:-:end	JAG2,RP11-44N21.4,NUDT14	JAG2	chr14	105624040	105624042	-	8	57	2.66991	6.77255e-09	12	20	1.40179	6.16555e-05	False	False	False	False	False	True	False	10.5263	66.6667	0	-6.00221	0.965903	intron_retention	chr14:105622326-105624042:-	True
chr14:105957956-105957958:+:end	CRIP1,C14orf80	C14orf80	chr14	105957956	105957958	+	19	55	1.45323	7.44543e-06	15	7	-1.24096	0.00374912	False	False	False	False	False	True	False	24.0506	66.6667	0	0.995497	-7.05273	intron_retention	chr14:105957859-105957958:+	True
chr14:105960169-105960171:+:end	CRIP1,C14orf80	C14orf80	chr14	105960169	105960171	+	13	64	2.21776	4.87351e-07	10	10	0.479019	0.407572	False	False	False	False	False	True	False	20.2899	77.2727	0	-1.21459	-7.90809	intron_retention	chr14:105959071-105960171:+	True
chr14:20813246-20813248:+:start	PARP2	PARP2	chr14	20813246	20813248	+	1	29	3.90852	3.47903e-07	1	14	4.5739	9.51199e-16	False	False	False	False	False	True	False	2.71739	35.8491	0	-8.89444	-1.07611	intron_retention	chr14:20813246-20813552:+	True
chr14:20818682-20818684:+:end	PARP2	PARP2	chr14	20818682	20818684	+	0	27	4.03156	1.51493e-06	1	16	5.48645	8.7986e-17	False	False	False	False	False	True	False	2.23464	36.8421	0	-0.742235	-6.31789	intron_retention	chr14:20815072-20818684:+	True
chr14:20818781-20818783:+:start	PARP2	PARP2	chr14	20818781	20818783	+	0	27	3.82579	6.1872e-06	1	17	5.17746	2.05023e-17	False	False	False	False	False	True	False	2.1978	36.9863	0	-7.76068	-0.174362	intron_retention	chr14:20818781-20819205:+	True
chr14:20822965-20822967:+:end	PARP2	PARP2	chr14	20822965	20822967	+	5	44	2.84783	7.21288e-08	7	23	2.85446	1.00443e-14	False	False	False	False	False	True	False	6.56934	56.3636	0	-1.71176	-8.01282	intron_retention	chr14:20822406-20822967:+	True
chr14:20823106-20823108:+:start	PARP2	PARP2	chr14	20823106	20823108	+	4	24	2.32755	1.31675e-06	6	14	1.9232	5.12447e-06	False	False	False	False	False	True	False	5.55556	30.6452	0	-4.09343	-0.257373	intron_retention	chr14:20823106-20823910:+	True
chr14:20824463-20824465:+:end	PARP2	PARP2	chr14	20824463	20824465	+	1	21	3.40511	5.68945e-08	2	15	4.34986	4.31596e-15	False	False	False	False	False	True	False	2.89855	25.7143	0	2.70036	-4.42584	intron_retention	chr14:20824190-20824465:+	True
chr14:20824593-20824595:+:start	PARP2	PARP2	chr14	20824593	20824595	+	6	64	3.08542	1.07883e-12	9	44	3.49689	6.50707e-30	False	False	False	False	False	True	False	8.97436	67.7419	0	-5.98073	-1.31868	intron_retention	chr14:20824593-20824748:+	True
chr14:20824848-20824850:+:start	PARP2	PARP2	chr14	20824848	20824850	+	1	51	4.18109	1.07208e-08	3	32	5.12346	1.86591e-33	False	False	False	False	False	True	False	3.125	59.6491	0	-5.28235	0.965903	intron_retention	chr14:20824848-20825209:+	True
chr14:20825552-20825554:+:end	PARP2	PARP2	chr14	20825552	20825554	+	7	52	2.66125	1.83804e-08	12	34	2.47659	6.02382e-13	False	False	False	False	False	True	False	12.2807	62.7119	0	1.05706	-7.98251	intron_retention	chr14:20825308-20825554:+	True
chr14:20825794-20825796:+:end	PARP2	PARP2	chr14	20825794	20825796	+	32	65	1.00072	2.51247e-08	50	42	-0.0760567	0.722456	False	False	False	False	False	True	False	38.0645	70.3704	0	1.14941	-5.84687	intron_retention	chr14:20825679-20825796:+	False
chr14:21679465-21679467:-:start	HNRNPC	HNRNPC	chr14	21679465	21679467	-	3	11	1.39212	1.95477e-07	68	243	2.94516	0	False	False	False	False	False	True	False	5.22345	12.462	0	1.20719	-6.05476	intron_retention	chr14:21679465-21679564:-	False
chr14:21679725-21679727:-:start	HNRNPC	HNRNPC	chr14	21679725	21679727	-	0	5	2.31278	4.02325e-07	7	168	6.86963	0	False	False	False	False	False	True	False	0.336247	5.72075	0	0.388719	-6.3696	intron_retention	chr14:21679725-21679968:-	True
chr14:21680082-21680084:-:start	HNRNPC	HNRNPC	chr14	21680082	21680084	-	0	1	1.06018	0.0102843	1	44	7.30296	0	False	False	False	False	False	True	False	0.0883913	1.56379	0	-1.2229	-8.81071	intron_retention	chr14:21680082-21681118:-	True
chr14:21698525-21698527:-:start	HNRNPC	HNRNPC	chr14	21698525	21698527	-	0	2	1.39446	0.000342693	7	80	5.20159	0	False	False	False	False	False	True	False	0.339443	3.01724	0	0.60102	-10.0488	intron_retention	chr14:21698525-21699155:-	True
chr14:21699114-21699116:-:end	HNRNPC	HNRNPC	chr14	21699114	21699116	-	0	6	2.27757	1.17643e-06	6	101	6.07123	0	False	False	False	False	False	True	False	0.995406	7.83533	0	-3.28396	-1.85121	intron_retention	chr14:21698525-21699116:-	True
chr14:21699231-21699233:-:start	HNRNPC	HNRNPC	chr14	21699231	21699233	-	0	1	1.02062	0.00422912	7	50	4.33302	0	False	False	False	False	False	True	False	0.580131	1.6644	0	2.59403	-6.95825	intron_retention	chr14:21699231-21702111:-	True
chr14:21967744-21967746:-:start	METTL3	METTL3	chr14	21967744	21967746	-	7	13	0.715215	0.0144104	11	6	-0.928215	0.0516889	False	False	False	False	False	True	False	9.63855	18	0	1.89692	-5.24303	intron_retention	chr14:21967744-21967907:-	True
chr14:23235973-23235975:+:start	OXA1L	OXA1L	chr14	23235973	23235975	+	4	17	1.69231	2.65445e-06	11	33	2.59492	8.78305e-16	False	False	False	False	False	True	False	6.56566	22.4771	0.000186132	-5.55018	0.8182	intron_retention	chr14:23235973-23236456:+	True
chr14:23237164-23237166:+:end	OXA1L	OXA1L	chr14	23237164	23237166	+	1	9	1.9716	4.4336e-06	6	27	3.29245	7.18174e-19	False	False	False	False	False	True	False	2.51397	11.8705	0.000186132	0.376251	-6.04634	intron_retention	chr14:23236618-23237166:+	True
chr14:23238997-23238999:+:end	OXA1L	OXA1L	chr14	23238997	23238999	+	7	19	1.24496	1.4849e-06	23	47	1.74745	7.05537e-13	False	False	False	False	False	True	False	9.36455	21.3636	0.000186132	1.16747	-7.9123	intron_retention	chr14:23237380-23238999:+	True
chr14:23239143-23239145:+:start	OXA1L	OXA1L	chr14	23239143	23239145	+	2	19	2.48968	8.81983e-08	7	46	3.98876	6.29224e-38	False	False	False	False	False	True	False	3.91459	24.5536	0.000186132	-6.07365	-1.26473	intron_retention	chr14:23239143-23239401:+	True
chr14:23239834-23239836:+:start	OXA1L	OXA1L	chr14	23239834	23239836	+	1	11	2.42236	9.23748e-07	4	33	4.3167	1.41925e-29	False	False	False	False	False	True	False	2.65957	13.8801	0.000186132	-3.97284	0.9249	intron_retention	chr14:23239834-23240013:+	True
chr14:23240118-23240120:+:start	OXA1L	OXA1L	chr14	23240118	23240120	+	0	10	3.25884	7.24116e-08	1	35	7.32721	0	False	False	False	False	False	True	False	0.645161	14.1892	0.000186132	-3.49145	-0.0681869	intron_retention	chr14:23240118-23240226:+	True
chr14:23240389-23240391:+:start	OXA1L	OXA1L	chr14	23240389	23240391	+	0	5	2.50307	9.74591e-06	0	15	8.02587	1.41127e-21	False	False	False	False	False	True	False	0.507614	7.23861	0.000186132	-6.80943	1.86742	intron_retention	chr14:23240389-23240476:+	True
chr14:23240640-23240642:+:end	OXA1L	OXA1L	chr14	23240640	23240642	+	0	7	2.34742	5.85126e-07	2	20	4.67757	2.0653e-22	False	False	False	False	False	True	False	1.35501	9.57447	0.000186132	2.28817	-7.45967	intron_retention	chr14:23240557-23240642:+	False
chr14:23299319-23299321:+:start	MRPL52	MRPL52	chr14	23299319	23299321	+	1	6	1.39182	3.72056e-05	9	27	2.56837	1.79539e-11	False	False	False	False	False	True	False	3.29897	8.67769	3.47952e-09	-6.44955	-1.11709	intron_retention	chr14:23299319-23299395:+	Ambiguous
chr14:23503890-23503892:-:end	PSMB5	PSMB5	chr14	23503890	23503892	-	0	2	0.960007	0.00371869	6	19	2.60864	6.08755e-10	False	False	False	False	False	True	False	1.2487	2.67442	0.00230908	-3.80456	0.298303	intron_retention	chr14:23502883-23503892:-	Ambiguous
chr14:23530290-23530292:-:end	ACIN1	ACIN1	chr14	23530290	23530292	-	0	21	3.97103	6.15013e-10	2	52	7.06435	0	False	False	False	False	False	True	False	0.980392	25.2294	0	-5.38012	2.3715	intron_retention	chr14:23528683-23530292:-	False
chr14:23530393-23530395:-:start	ACIN1	ACIN1	chr14	23530393	23530395	-	1	16	3.1059	3.32874e-08	2	25	5.10062	3.85979e-29	False	False	False	False	False	True	False	2.65487	18.7919	0	1.20284	-6.9113	intron_retention	chr14:23530393-23530506:-	False
chr14:23531374-23531376:-:end	ACIN1	ACIN1	chr14	23531374	23531376	-	1	22	3.02317	1.58485e-07	3	23	4.11437	5.25869e-21	False	False	False	False	False	True	False	4.12371	27.1028	0	-7.17135	1.18095	intron_retention	chr14:23530831-23531376:-	True
chr14:23531484-23531486:-:start	ACIN1	ACIN1	chr14	23531484	23531486	-	1	16	2.80069	3.80302e-07	4	25	3.9985	9.02861e-23	False	False	False	False	False	True	False	2.7027	21.2598	0	0.340772	-7.88158	intron_retention	chr14:23531484-23531624:-	True
chr14:23531732-23531734:-:start	ACIN1	ACIN1	chr14	23531732	23531734	-	1	17	2.96347	1.26365e-06	4	31	4.17698	2.69425e-25	False	False	False	False	False	True	False	2.92553	23.8372	0	-0.0273281	-7.99287	intron_retention	chr14:23531732-23532137:-	True
chr14:23532283-23532285:-:start	ACIN1	ACIN1	chr14	23532283	23532285	-	1	18	2.837	7.82869e-08	6	32	3.78235	2.85408e-27	False	False	False	False	False	True	False	2.33236	22.2222	0	-1.0428	-8.95228	intron_retention	chr14:23532283-23532644:-	True
chr14:23533311-23533313:-:end	ACIN1	ACIN1	chr14	23533311	23533313	-	0	13	3.08725	5.39673e-06	2	27	5.13914	1.48235e-26	False	False	False	False	False	True	False	1.34771	18.5	0	-5.20978	1.81319	intron_retention	chr14:23532786-23533313:-	True
chr14:23533466-23533468:-:start	ACIN1	ACIN1	chr14	23533466	23533468	-	2	36	3.63404	1.00094e-09	6	65	5.20793	0	False	False	False	False	False	True	False	2.73973	40.7186	0	-2.59851	-7.51322	intron_retention	chr14:23533466-23533563:-	True
chr14:23533561-23533563:-:end	ACIN1	ACIN1	chr14	23533561	23533563	-	1	30	3.62763	5.11735e-09	5	57	5.25343	0	False	False	False	False	False	True	False	2.64706	34.0314	0	-5.44094	1.30732	intron_retention	chr14:23533430-23533563:-	True
chr14:23535172-23535174:-:end	ACIN1	ACIN1	chr14	23535172	23535174	-	6	29	2.07495	2.59251e-09	21	56	2.34256	2.33711e-21	False	False	False	False	False	True	False	8.90805	31.8919	0	-4.43208	-1.31237	intron_retention	chr14:23533697-23535174:-,chr14:23533694-23535174:-	True
chr14:23535217-23535219:-:start	ACIN1	ACIN1	chr14	23535217	23535219	-	20	37	0.839875	1.52179e-05	79	83	0.42023	0.0264279	False	False	False	False	False	True	False	27.4074	43.6274	0	1.74564	-6.16074	intron_retention	chr14:23535217-23538684:-	True
chr14:23538826-23538828:-:start	ACIN1	ACIN1	chr14	23538826	23538828	-	3	8	1.13406	0.000206683	12	15	0.74776	0.0451984	False	False	False	False	False	True	False	4.49102	11.1111	0	-1.29102	-9.73025	intron_retention	chr14:23538826-23540635:-	Ambiguous
chr14:23540331-23540333:-:end	ACIN1	ACIN1	chr14	23540331	23540333	-	11	36	1.60997	3.50375e-05	12	25	1.86497	4.01457e-07	False	False	False	False	False	True	False	18.1818	48.6487	0	-8.77049	0.147174	intron_retention	chr14:23538826-23540333:-	True
chr14:23540395-23540397:-:start	ACIN1	ACIN1	chr14	23540395	23540397	-	47	65	0.446472	0.00189743	55	41	-0.298812	0.253306	False	False	False	False	False	True	False	52.2727	81.9444	0	1.56375	-6.19742	intron_retention	chr14:23540395-23540635:-	Ambiguous
chr14:23562685-23562687:-:end	ACIN1	ACIN1	chr14	23562685	23562687	-	0	20	4.26015	1.01345e-06	0	13	9.02178	6.95601e-21	False	False	False	False	False	True	False	0.819672	27.5362	0	-4.11029	1.47886	intron_retention	chr14:23559842-23562687:-	True
chr14:23564181-23564183:-:end	ACIN1	ACIN1	chr14	23564181	23564183	-	4	20	1.91603	0.000314472	6	15	2.21186	2.64806e-05	False	False	False	False	False	True	False	8.20895	30	0	-7.03475	-0.251753	intron_retention	chr14:23562753-23564183:-	True
chr14:24032586-24032588:-:end	AP1G2,JPH4	AP1G2	chr14	24032586	24032588	-	16	41	1.2648	1.60316e-06	14	24	1.46526	2.9394e-06	True	False	False	False	False	True	False	23.0769	48.1481	1.52615e-25	-5.78339	-1.62472	intron_retention	chr14:24032491-24032588:-	True
chr14:24033768-24033770:-:end	AP1G2,JPH4	AP1G2	chr14	24033768	24033770	-	6	25	1.87806	2.28581e-05	4	13	2.43895	2.2605e-06	False	False	False	False	False	True	False	9.87654	35.2941	1.52615e-25	-5.18378	-2.74989	intron_retention	chr14:24033597-24033770:-	Ambiguous
chr14:24033869-24033871:-:start	AP1G2,JPH4	AP1G2	chr14	24033869	24033871	-	6	23	1.6091	2.35303e-05	5	12	1.86628	0.000121605	False	False	False	False	False	True	False	10.9756	30.7692	1.52615e-25	0.698618	-5.69952	intron_retention	chr14:24033869-24034327:-	Ambiguous
chr14:24034408-24034410:-:start	AP1G2,JPH4	AP1G2	chr14	24034408	24034410	-	18	28	0.597501	0.0232458	15	15	0.2242	0.621117	False	False	False	False	False	True	False	22.6804	42.3077	1.52615e-25	-0.981521	-7.36515	intron_retention	chr14:24034408-24034814:-	Ambiguous
chr14:24035484-24035486:-:end	AP1G2,JPH4	AP1G2	chr14	24035484	24035486	-	4	25	2.28327	4.11342e-05	3	11	3.14652	7.2563e-08	False	False	False	False	False	True	False	6.55738	32	1.52615e-25	-6.2109	1.21335	intron_retention	chr14:24035369-24035486:-	Ambiguous
chr14:24036317-24036319:-:end	AP1G2,JPH4	AP1G2	chr14	24036317	24036319	-	13	24	0.821776	0.000446163	10	11	0.471497	0.293831	False	False	False	False	False	True	False	22.7848	29.4118	1.52615e-25	-5.13133	-1.25191	intron_retention	chr14:24035628-24036319:-	Ambiguous
chr14:24649892-24649894:-:end	NEDD8,RP11-468E2.2,IPO4	IPO4	chr14	24649892	24649894	-	3	8	1.08277	0.00127319	8	17	1.7508	2.08382e-05	False	False	False	False	False	True	False	5.50847	11.7647	1.71757e-29	-5.35079	1.81345	intron_retention	chr14:24649778-24649894:-	False
chr14:24649964-24649966:-:start	NEDD8,RP11-468E2.2,IPO4	IPO4	chr14	24649964	24649966	-	2	9	1.74742	5.58567e-06	4	16	2.96943	2.17025e-10	False	False	False	False	False	True	False	3.84615	13.7056	1.71757e-29	1.03921	-6.30874	intron_retention	chr14:24649964-24650718:-	True
chr14:24650914-24650916:-:end	NEDD8,RP11-468E2.2,IPO4	IPO4	chr14	24650914	24650916	-	0	6	2.26368	0.000159729	1	12	5.20591	9.53734e-13	False	False	False	False	False	True	False	1.5544	10.8696	1.71757e-29	-6.44991	1.59664	intron_retention	chr14:24650823-24650916:-	False
chr14:24651158-24651160:-:end	NEDD8,RP11-468E2.2,IPO4	IPO4	chr14	24651158	24651160	-	2	10	1.80662	1.04384e-06	4	17	3.20281	8.27622e-13	False	False	False	False	False	True	False	3.42857	12.7389	1.71757e-29	-6.54432	-4.94707	intron_retention	chr14:24651049-24651160:-	True
chr14:24651369-24651371:-:start	NEDD8,RP11-468E2.2,IPO4	IPO4	chr14	24651369	24651371	-	0	12	3.00546	6.15514e-07	1	20	6.15428	1.11344e-23	False	False	False	False	False	True	False	1.5625	15.6757	1.71757e-29	0.787965	-5.74892	intron_retention	chr14:24651369-24651483:-	True
chr14:24651995-24651997:-:end	NEDD8,RP11-468E2.2,IPO4	IPO4	chr14	24651995	24651997	-	2	13	1.98402	7.56344e-05	3	16	3.46598	2.53758e-12	False	False	False	False	False	True	False	3.7594	17.8218	1.71757e-29	-6.66639	1.59942	intron_retention	chr14:24651609-24651997:-	True
chr14:24652048-24652050:-:start	NEDD8,RP11-468E2.2,IPO4	IPO4	chr14	24652048	24652050	-	0	9	2.64785	8.55131e-06	1	16	5.46537	1.80763e-18	False	False	False	False	False	True	False	1.63043	13.3333	1.71757e-29	-1.26958	-8.37689	intron_retention	chr14:24652048-24652181:-	True
chr14:24652453-24652455:-:end	NEDD8,RP11-468E2.2,IPO4	IPO4	chr14	24652453	24652455	-	5	12	0.947073	0.0067868	11	22	1.64591	4.81429e-05	False	False	False	False	False	True	False	8.98876	16.092	1.71757e-29	-6.22429	0.516984	intron_retention	chr14:24652375-24652455:-	True
chr14:24652986-24652988:-:end	NEDD8,RP11-468E2.2,IPO4	IPO4	chr14	24652986	24652988	-	1	9	1.83533	1.83677e-05	3	14	3.56828	3.78422e-12	False	False	False	False	False	True	False	3.4965	11.9205	1.71757e-29	-5.82397	-1.38644	intron_retention	chr14:24652873-24652988:-	True
chr14:24653315-24653317:-:start	NEDD8,RP11-468E2.2,IPO4	IPO4	chr14	24653315	24653317	-	2	9	1.68921	0.000117381	3	14	3.15618	8.13046e-10	False	False	False	False	False	True	False	3.63636	13.5135	1.71757e-29	-0.173497	-7.41404	intron_retention	chr14:24653315-24653503:-	True
chr14:24653624-24653626:-:start	NEDD8,RP11-468E2.2,IPO4	IPO4	chr14	24653624	24653626	-	1	9	2.32273	7.77861e-06	2	15	4.37231	1.04268e-14	False	False	False	False	False	True	False	2.83019	12.1387	1.71757e-29	-1.05981	-5.80763	intron_retention	chr14:24653624-24653855:-	True
chr14:24653969-24653971:-:start	NEDD8,RP11-468E2.2,IPO4	IPO4	chr14	24653969	24653971	-	0	11	3.00966	0.000186231	1	18	6.30039	7.9499e-18	False	False	False	False	False	True	False	1.25	18.8235	1.71757e-29	0.351913	-9.73236	intron_retention	chr14:24653969-24654072:-	True
chr14:24654186-24654188:-:start	NEDD8,RP11-468E2.2,IPO4	IPO4	chr14	24654186	24654188	-	1	15	2.45741	0.000140557	3	27	4.44759	7.66966e-18	False	False	False	False	False	True	False	3.07692	23.8579	1.71757e-29	-0.744635	-6.75713	intron_retention	chr14:24654186-24654388:-	True
chr14:24654518-24654520:-:start	NEDD8,RP11-468E2.2,IPO4	IPO4	chr14	24654518	24654520	-	3	13	1.6886	2.44025e-06	7	27	2.95103	9.73358e-16	False	False	False	False	False	True	False	6.08696	16.7442	1.71757e-29	-0.379636	-9.5682	intron_retention	chr14:24654518-24654664:-	True
chr14:24655176-24655178:-:start	NEDD8,RP11-468E2.2,IPO4	IPO4	chr14	24655176	24655178	-	0	10	2.98802	3.757e-06	0	19	6.71749	1.94189e-23	False	False	False	False	False	True	False	0.995025	14.0097	1.71757e-29	-1.31635	-5.84782	intron_retention	chr14:24655176-24655334:-	True
chr14:24655388-24655390:-:start	NEDD8,RP11-468E2.2,IPO4	IPO4	chr14	24655388	24655390	-	1	9	2.09367	1.73666e-05	2	17	4.16012	3.31013e-15	False	False	False	False	False	True	False	1.97044	12.8205	1.71757e-29	0.1374	-7.27062	intron_retention	chr14:24655388-24655492:-	True
chr14:24655911-24655913:-:end	NEDD8,RP11-468E2.2,IPO4	IPO4	chr14	24655911	24655913	-	0	8	3.10587	6.38593e-05	0	15	9.23549	2.60928e-23	False	False	False	False	False	True	False	0.469484	12.1951	1.71757e-29	-7.45354	2.44877	intron_retention	chr14:24655657-24655913:-	True
chr14:24656081-24656083:-:end	NEDD8,RP11-468E2.2,IPO4	IPO4	chr14	24656081	24656083	-	0	7	3.12051	0.000192458	0	13	12.2009	1.09131e-18	False	False	False	False	False	True	False	0	12.5	1.71757e-29	-4.0961	0.71754	intron_retention	chr14:24655997-24656083:-	True
chr14:24656185-24656187:-:start	NEDD8,RP11-468E2.2,IPO4	IPO4	chr14	24656185	24656187	-	0	12	2.86896	3.10068e-06	1	20	5.66562	1.85235e-23	False	False	False	False	False	True	False	1.7341	16.3121	1.71757e-29	-0.0542646	-8.10598	intron_retention	chr14:24656185-24656290:-	True
chr14:24656356-24656358:-:start	NEDD8,RP11-468E2.2,IPO4	IPO4	chr14	24656356	24656358	-	7	12	0.729459	0.00054563	13	23	1.36928	2.49757e-05	False	False	False	False	False	True	False	9.80392	15.4255	1.71757e-29	-1.34138	-9.61967	intron_retention	chr14:24656356-24656605:-	True
chr14:24656785-24656787:-:start	NEDD8,RP11-468E2.2,IPO4	IPO4	chr14	24656785	24656787	-	3	9	1.32986	0.000481048	3	12	2.70064	4.57952e-07	False	False	False	False	False	True	False	4.2735	13.1783	1.71757e-29	-0.161858	-4.51145	intron_retention	chr14:24656785-24656872:-	False
chr14:24657002-24657004:-:start	NEDD8,RP11-468E2.2,IPO4	IPO4	chr14	24657002	24657004	-	2	8	1.48045	0.000267944	4	12	2.52901	1.76146e-06	False	False	False	False	False	True	False	3.9548	11.7647	1.71757e-29	-0.00778382	-8.53636	intron_retention	chr14:24657002-24657421:-	True
chr14:24657629-24657631:-:start	NEDD8,RP11-468E2.2,IPO4	IPO4	chr14	24657629	24657631	-	2	13	2.23469	3.18807e-05	3	25	4.22374	2.31222e-18	False	False	False	False	False	True	False	5.95238	18.5	1.71757e-29	0.0402885	-7.34959	intron_retention	chr14:24657629-24657757:-	True
chr14:24657922-24657924:-:end	NEDD8,RP11-468E2.2,IPO4,TM9SF1	IPO4	chr14	24657922	24657924	-	1	11	2.16434	3.43441e-06	2	18	4.25857	1.49496e-16	False	False	False	False	False	True	False	3.84615	14.4828	1.71757e-29	-5.78417	-0.905637	intron_retention	chr14:24657844-24657924:-	True
chr14:24709466-24709468:-:end	TINF2	TINF2	chr14	24709466	24709468	-	69	92	0.398022	5.24241e-07	33	48	1.11127	5.48141e-07	False	False	False	False	False	True	False	74.5763	97.8723	2.21788e-09	-7.61542	1.31326	intron_retention	chr14:24709361-24709468:-	True
chr14:24709536-24709538:-:start	TINF2	TINF2	chr14	24709536	24709538	-	79	94	0.248142	0.000124798	40	61	1.15445	4.556e-09	False	False	False	False	False	True	False	85.7143	98.3051	2.21788e-09	0.90689	-5.31367	intron_retention	chr14:24709536-24709624:-	True
chr14:24710081-24710083:-:start	TINF2	TINF2	chr14	24710081	24710083	-	4	84	3.90292	3.39103e-10	1	34	7.02915	0	False	False	False	False	False	True	False	13.3333	96	2.21788e-09	1.2073	-7.71374	intron_retention	chr14:24710081-24710225:-	Ambiguous
chr14:24710322-24710324:-:start	TINF2	TINF2	chr14	24710322	24710324	-	9	75	2.83717	5.02913e-09	3	36	4.9638	6.11721e-34	False	False	False	False	False	True	False	14.2857	82.3529	2.21788e-09	-0.348114	-7.86375	intron_retention	chr14:24710322-24710409:-	True
chr14:24710517-24710519:-:start	TINF2	TINF2	chr14	24710517	24710519	-	3	83	4.24001	1.15579e-09	1	38	7.24722	0	False	False	False	False	False	True	False	9.375	91.4894	2.21788e-09	-0.3351	-7.02839	intron_retention	chr14:24710517-24710880:-	True
chr14:24710982-24710984:-:start	TINF2	TINF2	chr14	24710982	24710984	-	6	76	3.46076	8.11056e-10	2	24	5.20018	1.60703e-26	False	False	False	False	False	True	False	14.6341	85.1852	2.21788e-09	-0.192853	-6.15117	intron_retention	chr14:24710982-24711095:-	True
chr14:24711200-24711202:-:start	TINF2	TINF2	chr14	24711200	24711202	-	6	82	3.50631	1.16633e-08	2	32	6.08437	5.65746e-41	False	False	False	False	False	True	False	17.2414	89.4737	2.21788e-09	-1.33938	-5.10072	intron_retention	chr14:24711200-24711346:-	True
chr14:31085481-31085483:+:end	G2E3	G2E3	chr14	31085481	31085483	+	0	44	4.67544	1.05608e-07	0	16	6.40341	2.04194e-22	False	False	False	False	False	True	False	2.12766	54.5455	0	-0.0460411	-6.02836	intron_retention	chr14:31084745-31085483:+	False
chr14:31574793-31574795:-:end	HECTD1	HECTD1	chr14	31574793	31574795	-	0	27	3.85565	6.79903e-06	2	11	3.91591	7.20248e-11	False	False	False	False	False	True	False	1.48515	36.3636	0	-7.58851	-0.327438	intron_retention	chr14:31574682-31574795:-	True
chr14:31643012-31643014:-:start	HECTD1	HECTD1	chr14	31643012	31643014	-	0	28	4.5604	1.08034e-05	0	14	7.95704	6.79278e-20	False	False	False	False	False	True	False	0.862069	43.1373	0	-0.0773825	-7.62545	intron_retention	chr14:31643012-31644116:-	True
chr14:31644344-31644346:-:start	HECTD1	HECTD1	chr14	31644344	31644346	-	0	23	4.26275	1.87181e-05	0	13	7.70965	4.68546e-19	False	False	False	False	False	True	False	1.76991	32.7273	0	1.1069	-6.34607	intron_retention	chr14:31644344-31647225:-	True
chr14:31675163-31675165:-:start	HECTD1	HECTD1	chr14	31675163	31675165	-	1	55	4.30062	2.17307e-10	2	36	6.16144	2.10195e-44	False	False	False	False	False	True	False	4.06504	61.039	0	-1.2338	-8.6103	intron_retention	chr14:31675163-31676221:-,chr14:31675163-31676596:-	False
chr14:35591841-35591843:+:start	PSMA6,KIAA0391	KIAA0391	chr14	35591841	35591843	+	18	41	1.13273	7.29846e-05	10	17	1.26855	0.000583323	False	False	False	False	False	True	False	21.875	56.25	0.000128217	-3.75257	-1.67374	intron_retention	chr14:35591841-35592157:+	False
chr14:45576819-45576821:+:start	PRPF39	PRPF39	chr14	45576819	45576821	+	2	33	3.49433	3.45275e-06	2	11	3.63144	6.24579e-10	False	False	False	False	False	True	False	3.10078	44.1176	0	-5.74609	-0.125882	intron_retention	chr14:45576819-45577617:+	True
chr14:45579423-45579425:+:start	PRPF39	PRPF39	chr14	45579423	45579425	+	6	36	2.25433	3.04333e-05	6	13	1.80034	0.000367591	False	False	False	False	False	True	False	11.0092	53.1915	0	-6.7872	0.594649	intron_retention	chr14:45579423-45579751:+	True
chr14:51134589-51134591:-:end	SAV1	SAV1	chr14	51134589	51134591	-	0	48	5.24669	1.84264e-11	0	64	10.2574	0	False	False	False	False	False	True	False	0.694444	53.7736	0	-3.83813	-1.16775	intron_retention	chr14:51132337-51134591:-	True
chr14:55498578-55498580:+:end	SOCS4	SOCS4	chr14	55498578	55498580	+	30	86	1.48784	5.46447e-06	10	16	1.35218	0.00425766	False	False	False	False	False	True	False	53.3333	100	0.369583	-0.0290949	-4.01691	intron_retention	chr14:55494189-55498580:+	False
chr14:55518521-55518523:+:start	MAPK1IP1L	MAPK1IP1L	chr14	55518521	55518523	+	6	55	2.89884	6.10715e-08	15	62	3.24013	1.40206e-32	False	False	False	False	False	True	False	8.26087	65.625	0	-4.67055	0.186915	intron_retention	chr14:55518521-55529335:+,chr14:55518521-55528397:+	False
chr14:55529333-55529335:+:end	MAPK1IP1L	MAPK1IP1L	chr14	55529333	55529335	+	2	37	3.38524	7.02334e-07	6	27	3.4705	6.94854e-18	False	False	False	False	False	True	False	6.33484	48.3333	0	0.293713	-8.44924	intron_retention	chr14:55528419-55529335:+	True
chr14:69360369-69360371:-:end	ACTN1	ACTN1	chr14	69360369	69360371	-	0	10	2.78595	2.08062e-06	1	24	5.67747	3.49631e-28	False	False	False	False	False	True	False	0.892857	13.9344	0.000908346	-6.61152	-1.4019	intron_retention	chr14:69359000-69360371:-	True
chr14:69360464-69360466:-:start	ACTN1	ACTN1	chr14	69360464	69360466	-	0	8	2.27085	8.80211e-06	3	24	4.27374	4.99496e-21	False	False	False	False	False	True	False	1.63488	11.3014	0.000908346	0.609552	-6.52097	intron_retention	chr14:69360464-69369193:-	True
chr14:69371369-69371371:-:end	ACTN1	ACTN1	chr14	69371369	69371371	-	0	7	2.80456	3.14848e-06	0	21	6.9254	1.14176e-27	False	False	False	False	False	True	False	0.815217	10.4839	0.000908346	-6.25164	-0.159105	intron_retention	chr14:69369279-69371371:-	True
chr14:69376032-69376034:-:end	ACTN1	ACTN1	chr14	69376032	69376034	-	0	5	2.33904	0.000647533	0	10	6.37893	3.87388e-13	False	False	False	False	False	True	False	0.790514	8.02139	0.000908346	-7.45573	1.44484	intron_retention	chr14:69371453-69376034:-	True
chr14:69376759-69376761:-:start	ACTN1	ACTN1	chr14	69376759	69376761	-	0	4	1.8036	1.38175e-05	1	10	4.09761	1.38768e-10	False	False	False	False	False	True	False	1.71821	5.72687	0.000908346	-0.440571	-6.11517	intron_retention	chr14:69376759-69378872:-	True
chr14:71051660-71051662:-:start	MED6	MED6	chr14	71051660	71051662	-	6	68	3.23113	4.2545e-09	7	43	3.90106	3.45058e-34	False	False	False	False	False	True	False	8.82353	76.4706	2.98928e-20	-1.28641	-8.71414	intron_retention	chr14:71051660-71052472:-	Ambiguous
chr14:71057980-71057982:-:end	MED6	MED6	chr14	71057980	71057982	-	2	58	4.12998	1.08907e-08	3	29	5.02012	2.93014e-29	False	False	False	False	False	True	False	3.84615	69.3548	2.98928e-20	-5.07714	0.333765	intron_retention	chr14:71052500-71057982:-	True
[truncated: 6,262 more rows]

## Sheet: Y36C.exonSkipping.Metadata
ID	gene_symbols	refseq_gene	chr	start	end	strand	ave_wt_perc	ave_mut_perc	perc_log2fc	perc_qval	ave_wt_raw	ave_mut_raw	edger_log2fc	edger_qval	novel	alt_3ss_sig	alt_5ss_sig	exon_inclusion_sig	exon_skipping_sig	intron_retention_sig	intron_skipping_sig	wt_perc_qc	mut_perc_qc	edger_gene_qval	X3ss_mad_score	X5ss_mad_score	events	canonical_jns	nmd_prediction
[truncated: 1,901 more rows]
